# Supplementary material for: SARS-CoV-2 Variants Show Different Host Cell Proteome Profiles With Delayed Immune Response Activation in Omicron-Infected Cells
Source: Mol Cell Proteomics. 2023 Mar 30;22(5):100537. doi: 10.1016/j.mcpro.2023.100537 (PMC10060015; doi:10.1016/j.mcpro.2023.100537)
Supplement: Supplementary Table 2 [file mmc7.xlsx]

## Sheet: Proteins
															Multiplex 1: Abundances (Normalized)														Multiplex 2: Abundances (Normalized)														Multiplex 3 :Abundances (Normalized)
Gene ID	Species Names	Checked	Protein FDR Confidence: Combined	Accession	Description	Exp. q-value: Combined	Contaminant	Coverage [%]	# Peptides	# PSMs	# Unique Peptides	MW [kDa]	# Peptides (by Search Engine): Sequest HT	Gene Symbol	Abundances (Normalized): F1: 126, Sample	Abundances (Normalized): F1: 127N, Sample	Abundances (Normalized): F1: 127C, Sample	Abundances (Normalized): F1: 128N, Sample	Abundances (Normalized): F1: 128C, Sample	Abundances (Normalized): F1: 129N, Sample	Abundances (Normalized): F1: 129C, Sample	Abundances (Normalized): F1: 130N, Sample	Abundances (Normalized): F1: 130C, Sample	Abundances (Normalized): F1: 131N, Sample	Abundances (Normalized): F1: 131C, Sample	Abundances (Normalized): F1: 132N, Sample	Abundances (Normalized): F1: 132C, Sample	Abundances (Normalized): F1: 133N, Sample	Abundances (Normalized): F2: 126, Sample	Abundances (Normalized): F2: 127N, Sample	Abundances (Normalized): F2: 127C, Sample	Abundances (Normalized): F2: 128N, Sample	Abundances (Normalized): F2: 128C, Sample	Abundances (Normalized): F2: 129N, Sample	Abundances (Normalized): F2: 129C, Sample	Abundances (Normalized): F2: 130N, Sample	Abundances (Normalized): F2: 130C, Sample	Abundances (Normalized): F2: 131N, Sample	Abundances (Normalized): F2: 131C, Sample	Abundances (Normalized): F2: 132N, Sample	Abundances (Normalized): F2: 132C, Sample	Abundances (Normalized): F2: 133N, Sample	Abundances (Normalized): F3: 126, Sample	Abundances (Normalized): F3: 127N, Sample	Abundances (Normalized): F3: 127C, Sample	Abundances (Normalized): F3: 128N, Sample	Abundances (Normalized): F3: 128C, Sample	Abundances (Normalized): F3: 129N, Sample	Abundances (Normalized): F3: 129C, Sample
P0DTC8; vg:43740577	Wuhan seafood market pneumonia virus OX=2697049	FALSE	High	P0DTC8	Non-structural protein 8 OS=Wuhan seafood market pneumonia virus OX=2697049 PE=3 SV=1	0.004	FALSE	18	2	7	2	13.8	2		563.5	45.8	17.9	51	56.8	42.2	50.4	40	52.6	30.8	39.1	23.6	30	560.2	292.9	99.8	74.3	86.6	191	218.7	189.8	81.2	87.3	88.7	14.1	10.1	11.4	283.3	145.6	286.7	259.3	280	554.5	561.7	492.4
P0DTD1; vg:43740578	Wuhan seafood market pneumonia virus OX=2697049	FALSE	High	P0DTD1	Replicase polyprotein 1ab OS=Wuhan seafood market pneumonia virus OX=2697049 GN=rep PE=1 SV=1	0	FALSE	18	102	179	102	793.5	102	rep	1174	232	209	237.1	227.9	245	235.1	315.2	322.8	312.9	155.9	191.4	168.6	1162	4715.3	2146.5	2165.1	2349.9	2006.5	2024	2184.1	2771.2	2894.7	2652.6	230.3	176.7	237.1	4453.8	6908.2	21560.6	24607.8	22383.3	20073.2	20328.8	20016.9
P0DTC2; vg:43740568	Wuhan seafood market pneumonia virus OX=2697049	FALSE	High	P0DTC2	Spike glycoprotein OS=Wuhan seafood market pneumonia virus OX=2697049 GN=S PE=3 SV=1	0	FALSE	33	38	202	38	141.1	38	S	21942.5	726.8	146.4	802.1	614.3	566.7	610.7	870.9	805.1	662	214.2	359.7	246.5	21197.5	18511.3	6763	6081.9	7165.1	9913.9	10084.4	10455.4	10094	10241.6	9528.7	529.7	523.7	585.9	18529.7	6222	20456.6	22824.8	20720.1	23842.4	22996	22702.2
P0DTC6; vg:43740572	Wuhan seafood market pneumonia virus OX=2697049	FALSE	High	P0DTC6	Non-structural protein 6 OS=Wuhan seafood market pneumonia virus OX=2697049 GN=6 PE=3 SV=1	0	FALSE	21	1	8	1	7.3	1																127.2	43.5	41	50.4	56	72.4	59.8	47.8	48.2	42.7	2			131	253.8	1028.9	1188.6	1061.4	1040.9	978.8	1025
P0DTC5; vg:43740571	Wuhan seafood market pneumonia virus OX=2697049	FALSE	High	P0DTC5	Membrane protein OS=Wuhan seafood market pneumonia virus OX=2697049 PE=3 SV=1	0	FALSE	26	6	30	6	25.1	6		4579.8	125.5	5.1	144.2	91.5	81	78.1	184.9	170.2	119.8	30.8	29.9	20.4	4822.2	1861.8	592.7	568.6	706.4	946.2	878.7	900.4	1203.8	1119.8	963.6	19	22.8	40.7	1624.3	611	2425.7	2618.9	2374.9	2742	2503.6	2496.9
P0DTC3; vg:43740569	Wuhan seafood market pneumonia virus OX=2697049	FALSE	High	P0DTC3	Protein 3a OS=Wuhan seafood market pneumonia virus OX=2697049 GN=3a PE=3 SV=1	0	FALSE	25	6	23	6	31.1	6		3926.9	127.7		137.8	109.1	113.2	100.2	178.6	156.3	126.1	38.3	48.4	51.3	3967.6	2932.1	917.7	768	944	1242.5	1256.6	1252.7	1764.7	1612.1	1629.9	72.5	58	78.9	3205.2	956.4	3141.7	3602.8	3330.3	3509.5	3333.9	3221.3
P0DTC9; vg:43740575	Wuhan seafood market pneumonia virus OX=2697049	FALSE	High	P0DTC9	Nucleoprotein OS=Wuhan seafood market pneumonia virus OX=2697049 GN=N PE=3 SV=1	0	FALSE	78	31	538	31	45.6	31	N	65469.5	2711.6	629.9	2705.1	2025.6	1968.4	1865.6	3347.9	2945.4	2760.3	895.2	1074.4	927.7	66357	36309.4	14888.1	13205.4	15100.1	13719.3	14074	14670.8	14554.5	17143.3	16346.6	1407.3	1349.9	1461.9	36190.3	15502.4	63924.9	67493	62994.3	49089.1	49782.5	47075.8
P0DTD2	Wuhan seafood market pneumonia virus OX=2697049	FALSE	High	P0DTD2	Protein 9b OS=Wuhan seafood market pneumonia virus OX=2697049 PE=3 SV=1	0	FALSE	95	10	144	10	10.8	10		22474.8	197.1		212	341.1	350.2	327.4	1185	982.7	1064	75.1	144	85.4	20340.5	12712.5	2006.9	1045.6	2065.9	8969.4	8685.6	8501.4	6874.4	8210.8	8193.4	392.9	383.5	439.3	12152.6	3426	5298	5370.7	5281.1	19986.3	19533.8	18072.1
P0DTC7; vg:43740573	Wuhan seafood market pneumonia virus OX=2697049	FALSE	Medium	P0DTC7	Protein 7a OS=Wuhan seafood market pneumonia virus OX=2697049 GN=7a PE=3 SV=1	0.028	FALSE	5	1	6	1	13.7	1		1974.2	54.6	8.4	73.2	68.8	72.9	70.3	102.9	76.8	74.6	19.4	17.7	19.1	2020.4	714.1	188.5	160.5	201.5	331	367.5	356.1	405.8	436.5	387.2	3.1		3	708	181	611.1	705.9	637.1	787.8	723.6	714.1
B2RDG5; D3DW29; hsa:92667; Q96SW3; Q9BQP7	Homo sapiens (Human) OX=9606	FALSE	High	Q9BQP7	Mitochondrial genome maintenance exonuclease 1 OS=Homo sapiens (Human) OX=9606 GN=MGME1 PE=1 SV=1	0	FALSE	28	9	18	9	39.4	9	MGME1	565.2	555.8	590.2	632.1	542.7	589.2	581.7	623.6	621.7	661.5	743.8	732.3	720.4	658.2	395.9	432.2	391.1	451.8	416.3	468.9	420.8	434.6	404.5	431.1	499.9	498.1	463.2	455.7	888.2	796.9	820.7	864	772.3	854.6	838.8
E2QRD5; hsa:348110; Q7Z6K5	Homo sapiens (Human) OX=9606	FALSE	High	Q7Z6K5	Arpin OS=Homo sapiens (Human) OX=9606 GN=ARPIN PE=1 SV=1	0	FALSE	49	10	26	10	24.9	10	ARPIN	545.9	590.7	522.6	589.4	598.8	606.2	616.6	691.3	570.4	594.7	582.9	629.6	582.5	601	523.2	522.7	502.6	506.3	477.6	514	515.1	430.7	500.8	468.7	571	572.8	525.6	480.3	1254.1	1244.3	1303.1	1254.8	1199.7	1288.8	1283.8
B4E175; E7EQD5; hsa:6813; Q15833; Q9BU65	Homo sapiens (Human) OX=9606	FALSE	High	Q15833	Syntaxin-binding protein 2 OS=Homo sapiens (Human) OX=9606 GN=STXBP2 PE=1 SV=2	0	FALSE	45	27	124	25	66.4	27	STXBP2	5117.8	4559.2	4673.2	4789.6	4554	4692.2	4743.6	4663	4689.3	4862.3	5244.5	4967.3	5136.4	5131.5	4904.2	4238.5	4920.9	4829.3	4629.2	4806.1	4725.6	4838.7	4829.4	4893.1	4870.8	4811.2	4927.5	4936.9	4586.6	4398.7	4508.1	4402.7	4288.7	4217.3	4442.1
C9JE38; hsa:51192; Q9UBR5; Q9UHM7; Q9UHN8; Q9UI41	Homo sapiens (Human) OX=9606	FALSE	High	Q9UBR5	Chemokine-like factor OS=Homo sapiens (Human) OX=9606 GN=CKLF PE=2 SV=1	0.005	FALSE	7	1	3	1	17.2	1	CKLF	97.7	99.2	101.2	103.1	113.3	98.2	108.5	94.3	99.7	88	78.2	90.6	100.3	104.2	145.3	163.5	152.1	149.4	160	155.4	157.1	152.4	147.1	155.1	112	112	125.2	143.1
A7E2F8; hsa:85456; Q6PJ35; Q6ZV74; Q9C0C2	Homo sapiens (Human) OX=9606	FALSE	High	Q9C0C2	182 kDa tankyrase-1-binding protein OS=Homo sapiens (Human) OX=9606 GN=TNKS1BP1 PE=1 SV=4	0	FALSE	64	86	309	86	181.7	86	TNKS1BP1	9842.5	10056.6	9025.4	8982.5	9154.9	9457.8	9025.7	9210.9	9417.7	9185	10078.3	9561	9167.6	9786.7	9500.1	9647	9491.6	9600	9287.6	9190.8	9336	8317.6	9215	8899.6	9570.5	9062.9	8752.5	9362.5	10097	10161.3	10212.7	9972	9343	10010.9	9801.3
D3DNY2; hsa:132321; Q6PJF3; Q8N1A6; Q8NBC5	Homo sapiens (Human) OX=9606	FALSE	High	Q8N1A6	UPF0462 protein C4orf33 OS=Homo sapiens (Human) OX=9606 GN=C4orf33 PE=1 SV=2	0	FALSE	19	4	10	4	23.5	4	C4orf33	265.6	270.9	238.4	255.9	265.5	260.2	254	267	255.5	245.7	253.2	267.3	239.6	265	271.8	258.1	254	255.5	238.4	285.6	259	240.4	268.2	254.5	253.4	241.8	251.2	269.9	111.9	116.4	107	124.9	120.3	120.4	109.6
B2RNS2; B7Z2C4; B9EH71; G8JL91; hsa:135112; Q3LID6; Q4G0V1; Q5TF95; Q6IPQ4; Q6NE83; Q86T89; Q8N1W4; Q8NI08	Homo sapiens (Human) OX=9606	FALSE	High	Q8NI08	Nuclear receptor coactivator 7 OS=Homo sapiens (Human) OX=9606 GN=NCOA7 PE=1 SV=2	0	FALSE	11	8	11	8	106.1	8	NCOA7	447.3	462.5	413.2	470.1	440.9	503.4	486.8	522.4	543.5	515	623.4	623	565.4	525.9	49.2	51.3	52.9	57.6	51.4	56	54.9	51.8	54.5	64.6	57.2	59.2	49	47	422.6	442.3	471	452.1	408.5	459.8	465.4
B4DZ30; B4E0U4; hsa:3551; O14920; O75327	Homo sapiens (Human) OX=9606	FALSE	High	O14920	Inhibitor of nuclear factor kappa-B kinase subunit beta OS=Homo sapiens (Human) OX=9606 GN=IKBKB PE=1 SV=1	0	FALSE	31	18	37	17	86.5	18	IKBKB	769.6	721.2	805	817.6	783.9	811.1	815.3	796.4	785.9	804.1	807.9	825.1	839.7	818.7	745.6	731.9	739.2	778.6	739.8	747	729.4	812.4	760.4	801.8	784.4	785.9	805	771.6	1506.1	1475	1437.5	1518.8	1489	1536.2	1503
hsa:283987; Q8IV36; Q8N5L6; Q8TE83; Q9NT34	Homo sapiens (Human) OX=9606	FALSE	High	Q8IV36	Protein HID1 OS=Homo sapiens (Human) OX=9606 GN=HID1 PE=1 SV=1	0	FALSE	24	17	59	17	88.7	17	HID1	2380	2370.5	2573.6	2568.1	2547.4	2495.8	2617	2463.4	2534.3	2467.9	2248.7	2311.7	2339.6	2384.4	1949.4	1989.8	2114.3	2030.1	2005.9	2103.1	2084.4	2187.4	2127.8	2021.3	1866.3	1876.2	1959	1989.6	2944.5	2826.1	2934.8	3042	2826.7	2805	2835.2
A3EXK9; A3EXL0; B6ZDH0; hsa:55054; Q676U5; Q6IPN1; Q6UXW4; Q6ZVZ5; Q8NCY2; Q96JV5; Q9H619	Homo sapiens (Human) OX=9606	FALSE	High	Q676U5	Autophagy-related protein 16-1 OS=Homo sapiens (Human) OX=9606 GN=ATG16L1 PE=1 SV=2	0	FALSE	39	21	77	21	68.2	21	ATG16L1	2513.4	2345.4	2292.5	2438	2317	2449.1	2380.7	2515.9	2372.8	2442.8	2446.8	2661.3	2364	2468.2	2750	2707.8	2891.9	2885.2	2880.7	2594.7	2765.7	2655.2	2729.7	2771	2592.1	2549.6	2535.8	2719.4	2902.3	2899.5	2950.8	2877.7	2981.2	2897.6	2932.7
B0QYI2; B0QYI3; B9A6M3; hsa:25771; Q5TE47; Q6ZUH2; Q8WUA7; Q92680; Q9BVD6; Q9UGG0; Q9UGT2; Q9UGU6; Q9UH25; Q9Y4W5	Homo sapiens (Human) OX=9606	FALSE	High	Q8WUA7	TBC1 domain family member 22A OS=Homo sapiens (Human) OX=9606 GN=TBC1D22A PE=1 SV=2	0	FALSE	22	11	35	10	59.1	11	TBC1D22A	864.3	855.8	855.9	873.9	789.7	855.3	823.8	829.5	859.7	844.1	889.1	852.5	841.8	841.8	1102.5	1177	1162.8	1216.6	1165.3	1400.5	1185.5	1182.2	1170.1	1239.5	1094.1	1126	1111.6	1158.9	1452.3	1456.6	1487.4	1511.4	1485.5	1446.8	1470.9
B1ALA8; B2R6T7; B4DNL6; D3DUX6; hsa:5631; P09329; P60891	Homo sapiens (Human) OX=9606	FALSE	High	P60891	Ribose-phosphate pyrophosphokinase 1 OS=Homo sapiens (Human) OX=9606 GN=PRPS1 PE=1 SV=2	0	FALSE	58	20	99	8	34.8	20	PRPS1	4254.2	4497.8	4362	4436.9	4626.4	4507.7	4492.9	4207.8	4412	4409.3	4316.2	4292.5	4566.6	4254.9	3530.7	3575.5	3543.8	3655.2	3673.4	3631	3700.5	3616.5	3440.6	3639.3	3756.4	3579.7	3781.8	3645.2	4665.5	4673.4	4695.3	4751.8	4937.1	4675.3	4793.4
B7ZM03; hsa:79872; Q75N03; Q8TAJ4; Q9H5S6	Homo sapiens (Human) OX=9606	FALSE	High	Q75N03	E3 ubiquitin-protein ligase Hakai OS=Homo sapiens (Human) OX=9606 GN=CBLL1 PE=1 SV=1	0	FALSE	11	4	10	4	54.5	4	CBLL1	185.6	188.8	182.8	162	165.8	164.7	170.8	166.3	201.6	174.6	247.5	192.3	193.4	192.4	167	139.4	151.8	150.4	147.7	151.4	150.7	125.4	143.9	142.8	185.2	165.6	176.1	153	357.5	309.5	320.6	307.7	290.6	300.1	299.1
B3KN84; B4DHU2; hsa:55572; Q71MG0; Q96CU9; Q9BU39; Q9UKY9	Homo sapiens (Human) OX=9606	FALSE	High	Q96CU9	FAD-dependent oxidoreductase domain-containing protein 1 OS=Homo sapiens (Human) OX=9606 GN=FOXRED1 PE=1 SV=2	0	FALSE	36	16	45	16	53.8	16	FOXRED1	974.8	987.6	970.6	972.3	937.9	954.1	1004.7	961.9	1018.1	978.8	1001.7	988.7	1018.5	894.6	1341.1	1335.8	1481.5	1425	1349.3	1405.8	1408	1464.8	1426.9	1416	1474.2	1453.4	1394.8	1409.4	1620.6	1646.9	1739.8	1753.4	1632.2	1668.5	1711.5
B3KN54; D3DTY1; hsa:51747; O95232; Q6PHR9; Q9NUY0; Q9P2S7	Homo sapiens (Human) OX=9606	FALSE	High	O95232	Luc7-like protein 3 OS=Homo sapiens (Human) OX=9606 GN=LUC7L3 PE=1 SV=2	0	FALSE	33	17	92	17	51.4	17	LUC7L3	5240.8	4929.4	5093.6	5025	4905.4	5170	5220.7	5226	5224.9	5204.9	5603.5	5669.1	5510.9	5191.9	4285.8	4186.3	4040.2	4093.2	4045.2	4147.7	4081.3	3853	4057.8	4153.2	4544.2	4549	4484.5	4211.7	7094.4	6598.1	6865.6	6582.3	6767.3	6831.4	7227.5
hsa:34; P11310; Q5T4U4; Q9NYF1	Homo sapiens (Human) OX=9606	FALSE	High	P11310	Medium-chain specific acyl-CoA dehydrogenase, mitochondrial OS=Homo sapiens (Human) OX=9606 GN=ACADM PE=1 SV=1	0	FALSE	40	17	76	17	46.6	17	ACADM	2715.9	2727.5	2597.3	2557	2714.3	2655.7	2640.9	2537.7	2687.4	2633.2	2874.1	2571.4	2721.2	2645.7	2352.9	2307.6	2266.2	2265.3	2197.1	2136	2296.5	2166	2163.9	2238.1	2313.9	2205.3	2211.5	2202.6	3640.8	3812.6	3719.1	3750.1	3785.8	3869.5	3790.4
hsa:84836; Q86VK8; Q8N8W5; Q96IU4	Homo sapiens (Human) OX=9606	FALSE	High	Q96IU4	Protein ABHD14B OS=Homo sapiens (Human) OX=9606 GN=ABHD14B PE=1 SV=1	0	FALSE	48	8	46	8	22.3	8	ABHD14B	1895.5	1721.1	1555.9	1527.3	1724.9	1630	1681.5	1723.7	1688.6	1577.9	1714.5	1671.5	1692.2	1736	2044.7	1986.1	2024.1	2088.8	1998	1865.5	1925.7	1895	1966	1921.4	1902.5	1835.1	1892.4	1957.4	2121.2	2036.1	2011.8	2018.3	2070	1957.9	2052.2
A9JR71; hsa:376940; P61129; Q6ZW96	Homo sapiens (Human) OX=9606	FALSE	High	P61129	Zinc finger CCCH domain-containing protein 6 OS=Homo sapiens (Human) OX=9606 GN=ZC3H6 PE=1 SV=2	0.002	FALSE	3	3	4	3	131.6	3	ZC3H6	165.1	163.3	156.4	164.7	163.9	172.1	173	167.5	174.1	187.2	210.5	214.4	178.3	165.5
hsa:3643; P06213; Q17RW0; Q59H98; Q9UCB7; Q9UCB8; Q9UCB9	Homo sapiens (Human) OX=9606	FALSE	High	P06213	Insulin receptor OS=Homo sapiens (Human) OX=9606 GN=INSR PE=1 SV=4	0	FALSE	6	7	11	5	156.2	7	INSR															76.5	79.7	87.8	82.8	75.9	77	85.4	76.3	88.7	93.5	113.5	97.1	85.5	75.9	105.8	79.2	77.7	89.5	95.6	85.7	88.8
A1L428; A8K8F1; B9EGI8; hsa:10845; O76031; Q9H4D9	Homo sapiens (Human) OX=9606	FALSE	High	O76031	ATP-dependent Clp protease ATP-binding subunit clpX-like, mitochondrial OS=Homo sapiens (Human) OX=9606 GN=CLPX PE=1 SV=2	0	FALSE	50	27	95	27	69.2	27	CLPX	4202.7	4357.2	4127.2	4202.3	4200.2	4277	4248.2	4294.4	4267.8	4228.5	4381.7	4352.5	4367.1	4120.3	5284.7	5172.4	5093.5	5128.1	4961.8	5135.9	5137.1	4993	4984.9	4917.6	5181.9	5172	5235.4	5008.7	4109.4	3620.8	3734.6	3652.7	3573.8	3570.2	3698.2
hsa:11344; Q6IBS0; Q9Y3F5	Homo sapiens (Human) OX=9606	FALSE	High	Q6IBS0	Twinfilin-2 OS=Homo sapiens (Human) OX=9606 GN=TWF2 PE=1 SV=2	0	FALSE	66	21	101	17	39.5	21	TWF2	4800.4	4603	4463.9	4423.6	4772.2	4509.3	4592.1	4385.3	4553.6	4299	4680.4	4406.7	4705	4582.4	5306.1	5037.7	5045.1	5093	5326	5345.9	5317.9	5016.1	5183.1	5119.7	4949.4	4819.3	5116.9	5087	4291.5	4203.1	4289.1	4162	4268.2	4086.3	4169.7
B3KP45; hsa:56647; Q8ND15; Q96GC4; Q9P287; Q9P288	Homo sapiens (Human) OX=9606	FALSE	High	Q9P287	BRCA2 and CDKN1A-interacting protein OS=Homo sapiens (Human) OX=9606 GN=BCCIP PE=1 SV=1	0	FALSE	54	13	67	13	36	13	BCCIP	2680.9	2760.5	2750.6	2822.6	2779.8	2763.4	2750	2701.1	2745.9	2713	2870.6	2915.3	2809.3	2686.1	3083.2	3223.5	3289	3162	3197.8	3099.1	3124.2	3122.2	3081.1	3083.2	3253.4	3317.8	3247.3	3044.7	2486.1	2287.1	2435.9	2390.9	2330.5	2371.6	2468
B2RBX1; H7BXF2; hsa:4234; Q14105; Q53FS9; Q9UBP6	Homo sapiens (Human) OX=9606	FALSE	High	Q9UBP6	tRNA (guanine-N(7)-)-methyltransferase OS=Homo sapiens (Human) OX=9606 GN=METTL1 PE=1 SV=1	0	FALSE	47	10	31	10	31.5	10	METTL1	815.9	740.9	785	776.2	729	790.5	824.5	757.8	803.6	761.4	789.1	796.6	841.6	811.8	1057.5	1041.7	1048.5	1041.2	1042.3	1001.3	1061	1065.5	1028.4	1023.3	1060.8	1001.2	1070.1	1099.8	846.4	738.6	796.7	803	763.7	751	816.2
A2CEE0; A6NLB0; hsa:169714; Q5TB37; Q6ZRP7; Q7Z7B6; Q86VV7; Q8N3G2	Homo sapiens (Human) OX=9606	FALSE	High	Q6ZRP7	Sulfhydryl oxidase 2 OS=Homo sapiens (Human) OX=9606 GN=QSOX2 PE=1 SV=3	0	FALSE	23	14	25	14	77.5	14	QSOX2	459.7	448.3	473.4	474.7	467.5	479.8	471	466.4	479.6	467	451.2	439.1	493.6	459.4	656.5	676.4	699.4	727.7	699.3	746.7	690.6	743.5	689	745.1	693.7	726.7	752.7	706.4	571.5	536.8	553.3	559.6	521.7	560.4	560.2
B2R5G5; D3DQG5; hsa:6208; P06366; P62263; Q5BJI0	Homo sapiens (Human) OX=9606	FALSE	High	P62263	40S ribosomal protein S14 OS=Homo sapiens (Human) OX=9606 GN=RPS14 PE=1 SV=3	0	FALSE	43	9	81	9	16.3	9	RPS14	2934.3	2987.5	2995.1	3024.6	3080.8	3119.2	3143.6	3278.7	2989.1	3058.5	2972.2	2951.7	2831.8	2858.8	3390.5	3429.3	3538.8	3679.6	3638.4	3645.7	3540.6	3582.5	3634.8	3830.7	3279.6	3618	3241.4	3458	2387.3	2543.5	2532.1	2310.8	2247.8	2161.3	2194.1
A8K7D3; hsa:10635; O43403; Q7Z779; Q96B01	Homo sapiens (Human) OX=9606	FALSE	High	Q96B01	RAD51-associated protein 1 OS=Homo sapiens (Human) OX=9606 GN=RAD51AP1 PE=1 SV=1	0.001	FALSE	6	2	3	2	38.4	2	RAD51AP1	13.9	19	15.1	16.1	19	22.8	20.2	15.6	21.9	18.2	29.1	34.8	30.1	13.8															231.1	171.8	173.8	180.2	133	150.4	148.5
B4DPY8; B4DSM0; E7EV69; hsa:9878; O94842	Homo sapiens (Human) OX=9606	FALSE	High	O94842	TOX high mobility group box family member 4 OS=Homo sapiens (Human) OX=9606 GN=TOX4 PE=1 SV=1	0	FALSE	20	9	28	9	66.2	9	TOX4	937	1069.2	921.8	934.4	934	996.2	940.3	998	995.6	993.3	978	1006.2	895.1	959.2	1241.7	1277.2	1208.1	1261.1	1203	1255	1273	1228.5	1257.8	1315.3	1414.5	1382.7	1381	1364	1325.5	1105.3	1114.5	1112.7	1052.3	1156	1135.5
A1L495; B2RMT6; hsa:54816; Q6MZM6; Q6N043; Q6N085; Q6P2R6; Q7Z6J5; Q9H0U5; Q9HCI8; Q9NXS0	Homo sapiens (Human) OX=9606	FALSE	Medium	Q6N043	Zinc finger protein 280D OS=Homo sapiens (Human) OX=9606 GN=ZNF280D PE=1 SV=3	0.018	FALSE	1	1	1	1	109.2	1	ZNF280D															45.3	37.7	47.7	43.1	30.7	38.1	41.4	44.3	41.2	35.6	44.2	46.3	40.3	39.3
A8MRS1; hsa:84678; Q1RLM7; Q8NCI2; Q8NHM5; Q96HC7; Q96SL0; Q96T03; Q9NS96; Q9UF75	Homo sapiens (Human) OX=9606	FALSE	Medium	Q8NHM5	Lysine-specific demethylase 2B OS=Homo sapiens (Human) OX=9606 GN=KDM2B PE=1 SV=1	0.04	FALSE	1	1	1	1	152.5	1	KDM2B															20.5	18.9	16.8	24.6	18.8	13.4	15.6	19.7	21.4	20.4	20.7	25.2	16.5	17
A6NGE9; B7Z472; B7Z5R2; hsa:79691; J3KR78; Q6IA59; Q9H974	Homo sapiens (Human) OX=9606	FALSE	High	Q9H974	Queuine tRNA-ribosyltransferase accessory subunit 2 OS=Homo sapiens (Human) OX=9606 GN=QTRT2 PE=1 SV=1	0	FALSE	23	8	30	8	46.7	8	QTRT2	680.2	742.8	704.7	778	674.1	766	715.3	776.3	687.3	753.9	654.3	749.2	682.9	707.7	577.8	610.2	654.9	653.8	654.5	672.8	646	654.2	640	665.9	665.8	635.4	678.5	637.3	668.1	699.3	722.8	728.6	702.5	683.7	716.6
hsa:25914; Q68CS9; Q6ZRL8; Q6ZTK3; Q86TG4; Q86VV8; Q8N8N8; Q8TBQ4; Q96IN9; Q9UFJ4	Homo sapiens (Human) OX=9606	FALSE	High	Q86VV8	Rotatin OS=Homo sapiens (Human) OX=9606 GN=RTTN PE=1 SV=3	0	FALSE	1	2	4	2	248.5	2	RTTN	84.8	78.2	81.6	83.1	80	90.7	78.3	72.8	89.1	86.6	93.4	96	86.3	75.8	27.2	22.5	40.6	30.1	23.4	31	23.7	28.7	29.7	24.3	25.8	39.9	25.8	30.4	80	95.7	96.3	95.4	90.2	99.9	80
A8K3H1; hsa:83858; Q5T9A4; Q6ZRB5; Q9BUK4; Q9ULE7	Homo sapiens (Human) OX=9606	FALSE	High	Q5T9A4	ATPase family AAA domain-containing protein 3B OS=Homo sapiens (Human) OX=9606 GN=ATAD3B PE=1 SV=1	0	FALSE	52	34	139	11	72.5	34	ATAD3B	326	343.5	345.2	354	345.7	337.8	344.5	332.7	335.3	340.6	363.7	325.1	336.1	315.8	447.9	429.6	456.4	485.1	452.8	483.3	483.6	500.9	502.3	636.2	584.8	658.1	618.1	586.5	630.5	596	598.7	608	668.4	630.2	671.7
B2R4M7; hsa:6230; P25111; P62851	Homo sapiens (Human) OX=9606	FALSE	High	P62851	40S ribosomal protein S25 OS=Homo sapiens (Human) OX=9606 GN=RPS25 PE=1 SV=1	0	FALSE	50	8	57	8	13.7	8	RPS25	2263.2	2184.3	2368.1	2584.7	2455.3	2422.7	2480.2	2420.9	2282.3	2395.8	2070.9	2097.9	2132.2	2227.7	1785.5	2000.2	1815.8	2041.6	1848.5	1767.8	1879.6	1966	1791.7	1888.2	1613	1661.4	1675.3	1672.8	2881.8	2709.1	2586.8	2511.9	2785.3	2635.8	2472.4
hsa:7342; Q68CT0; Q86Y57; Q9H8V0; Q9NZI7; Q9UD76; Q9UD78	Homo sapiens (Human) OX=9606	FALSE	High	Q9NZI7	Upstream-binding protein 1 OS=Homo sapiens (Human) OX=9606 GN=UBP1 PE=1 SV=1	0	FALSE	16	6	14	5	60.5	6	UBP1	320.1	354.7	309.4	368.7	315.9	335.8	333.1	364.1	315.8	344.8	365.6	369.6	340.6	332.9	133.3	130.1	132	125	132.2	134.9	143.5	114.2	128.2	136.5	139.5	145.1	144.6	105.8	438.4	429	478.4	437.6	452.9	407.7	428.8
A2RRD3; A5D8W2; B0BLV3; E1P5S0; E1P5S1; hsa:9584; Q14498; Q14499	Homo sapiens (Human) OX=9606	FALSE	High	Q14498	RNA-binding protein 39 OS=Homo sapiens (Human) OX=9606 GN=RBM39 PE=1 SV=2	0	FALSE	42	20	89	20	59.3	20	RBM39	3847.7	3887.6	3778	3840.3	3871.2	3940.1	3794.4	3908.5	3843.2	3865.8	4213.2	4282	4215.8	3758.2	3766.8	3700.9	3655.7	3683.3	3593.7	3635.3	3623.5	3563.6	3607.5	3587.4	4121.4	4109.6	4174.8	3693.4	4172.7	4027.8	3937.1	3901.5	3933.9	4127.6	3985.2
D3DW92; D3DW94; hsa:54469; O95792; Q6FIF0; Q9BQF7; Q9GZY3	Homo sapiens (Human) OX=9606	FALSE	High	Q6FIF0	AN1-type zinc finger protein 6 OS=Homo sapiens (Human) OX=9606 GN=ZFAND6 PE=1 SV=2	0	FALSE	16	2	8	2	22.5	2	ZFAND6	700.9	771.3	675.1	645	695.8	691.6	654.8	669.4	682.1	696.3	874.6	759.2	744.7	666.8	418.9	438.5	449.7	410.4	419.6	454.1	445.5	371	382.4	386.5	501.5	444.5	429.9	368.2	681.4	469.6	478.7	471.7	394.1	400	419.8
hsa:23677; O95082; Q309A3; Q53QD0; Q53TD1; Q9P0V3	Homo sapiens (Human) OX=9606	FALSE	High	Q9P0V3	SH3 domain-binding protein 4 OS=Homo sapiens (Human) OX=9606 GN=SH3BP4 PE=1 SV=1	0	FALSE	26	21	42	21	107.4	21	SH3BP4	903.9	990.5	972	986.8	918.6	994.6	1071.8	1041.6	1031	1086.6	1004.2	948.2	1012	1024	734.5	748.3	769.2	801.2	752.6	828.9	797.7	814.7	894.3	847.7	799	765.6	769.9	847	849.2	835.9	836.1	891.1	888.9	891.9	923
hsa:151194; Q53RV0; Q8N1Z9; Q8WXB1; Q96GH6	Homo sapiens (Human) OX=9606	FALSE	High	Q8WXB1	Protein N-lysine methyltransferase METTL21A OS=Homo sapiens (Human) OX=9606 GN=METTL21A PE=1 SV=2	0	FALSE	12	3	7	3	24.6	3	METTL21A	163.5	143.2	169.4	176	156	158.8	170.7	184	179.6	185.9	157.9	226.8	189.4	176.6	532.8	543.5	578.2	578.8	524	527.9	557.4	535.3	561.1	553.2	538.6	545.5	566.1	566.1	596.8	568	565.7	553.2	606.7	584.6	635.1
B3KPW3; D3DQN2; hsa:94081; Q9H9B4; Q9HA53	Homo sapiens (Human) OX=9606	FALSE	High	Q9H9B4	Sideroflexin-1 OS=Homo sapiens (Human) OX=9606 GN=SFXN1 PE=1 SV=4	0	FALSE	51	16	122	15	35.6	16	SFXN1	4063.4	4009.5	4337.6	4428.5	4243.4	4029.5	4415.4	4283.3	4038.9	4101.8	3848	4146.1	4079.2	3833.9	4566.3	4341.8	4518.7	4470.1	4510.6	4368.2	4485.4	4515	4486	4613	4319.8	4575.2	4504.5	4523.8	4253	4394.8	4477	4336	4482.3	4596.2	4593.4
A8K261; hsa:25874; O95563; Q3SXR6; Q6FIF3	Homo sapiens (Human) OX=9606	FALSE	High	O95563	Mitochondrial pyruvate carrier 2 OS=Homo sapiens (Human) OX=9606 GN=MPC2 PE=1 SV=1	0	FALSE	30	4	20	4	14.3	4	MPC2	762.3	885.2	918.2	971.1	916.5	932.8	963.3	940.4	998.2	989.2	731.1	815.9	733.8	772.1	683.8	751.2	743.8	751.7	677.9	753.7	713.1	828	767.9	811.6	692.7	676.5	662.6	691	1180.9	1142.9	1258.8	1235.3	1195.6	1231.9	1191.8
B7ZLF0; E9PE77; E9PG29; hsa:2335; O95609; O95610; P02751; Q14312; Q14325; Q14326; Q17RV7; Q53S27; Q564H7; Q585T2; Q59EH1; Q60FE4; Q68DP8; Q68DP9; Q68DT4; Q6LDP6; Q6MZS0; Q6MZU5; Q6N025; Q6N0A6; Q7Z391; Q86T27; Q8IVI8; Q96KP7; Q96KP8; Q96KP9; Q9H1B8; Q9HAP3; Q9UMK2	Homo sapiens (Human) OX=9606	FALSE	High	P02751	Fibronectin OS=Homo sapiens (Human) OX=9606 GN=FN1 PE=1 SV=5	0	FALSE	24	47	152	47	272.2	47	FN1	5438.9	5272.2	4937.9	4782.4	4940.8	5062.3	4940.1	5275.8	5211.7	5194.6	5264.6	4616.8	4577.7	5565	3800.2	4423	4566.8	4362.8	4301.4	4193	4159.3	3999.2	4104.8	3969.3	3382	3089	3183.7	3583.3	4718.2	5320.6	5624.3	5238.6	3260.5	3467	3423.5
A6NCD2; hsa:908; P40227; Q3KP28; Q75LP4; Q96S46	Homo sapiens (Human) OX=9606	FALSE	High	P40227	T-complex protein 1 subunit zeta OS=Homo sapiens (Human) OX=9606 GN=CCT6A PE=1 SV=3	0	FALSE	68	31	269	25	58	31	CCT6A	14066.3	13849.1	13252.7	13720.8	14446	13595.3	14212	14344.5	13399.1	12938.3	13187.4	13111.8	13434.7	13219.4	13670.4	13698.6	13105.4	13275.4	14017.3	12943.3	13355.5	13353.1	13078.5	12907.3	12818.8	12721.9	13203.9	13036.7	10749	10620.7	10359.7	10680.2	11440.8	10846.1	11065.7
A8K5L7; hsa:5826; O14678; Q6IAQ0; Q96E75	Homo sapiens (Human) OX=9606	FALSE	High	O14678	ATP-binding cassette sub-family D member 4 OS=Homo sapiens (Human) OX=9606 GN=ABCD4 PE=1 SV=1	0.001	FALSE	5	2	3	2	68.6	2	ABCD4	14.2	16.2	16.1	15.7	15.7	15.8	13.1	14.5	14.3	10.9	13.1	15.7	15.4	14.5															60.7	64.5	69.6	75	72.2	68.5	61.7
B4DH99; B4DPI3; hsa:2628; P50440; Q53EQ4	Homo sapiens (Human) OX=9606	FALSE	High	P50440	Glycine amidinotransferase, mitochondrial OS=Homo sapiens (Human) OX=9606 GN=GATM PE=1 SV=1	0	FALSE	9	4	6	4	48.4	4	GATM	147.4	151.5	140.3	128.5	146.8	144.1	134.9	142.4	159.7	146.5	149.7	142.2	160.4	143.4	514.8	442.2	465.7	537.6	512.6	451.3	477.3	490.3	478.2	504.5	509.1	551.4	521.1	520.6	200.4	203.9	164.9	197	187.6	198.7	185.6
hsa:1351; P10176; P15955	Homo sapiens (Human) OX=9606	FALSE	Medium	P10176	Cytochrome c oxidase subunit 8A, mitochondrial OS=Homo sapiens (Human) OX=9606 GN=COX8A PE=1 SV=2	0.023	FALSE	13	1	10	1	7.6	1	COX8A	1086.2	1272.5	1122.1	1104.2	939.4	1075.4	1013.2	1413.5	1321.1	1214.5	1018.8	889.8	1018	1037.8	497.2	469.9	481.1	506.2	477.6	615.3	589.1	620.2	489.5	566	479.7	374.2	405.5	464.1	487.2	529.8	540.9	547	437.4	481.7	359.4
hsa:26115; Q9HAC3; Q9HCD6; Q9NW88; Q9NXY9; Q9ULS2	Homo sapiens (Human) OX=9606	FALSE	High	Q9HCD6	Protein TANC2 OS=Homo sapiens (Human) OX=9606 GN=TANC2 PE=1 SV=3	0	FALSE	10	19	33	18	219.5	19	TANC2	627.1	634.3	647.1	692	653.2	649.1	657.8	654.5	674.7	688.6	667.5	654.1	624.4	682.1	364	370.9	391.6	395.3	380.4	365.4	385.3	393.5	406.2	394.9	368.2	387.6	374.1	375.3	766.2	793.7	864.2	846.5	799.8	846.9	775.5
hsa:989; Q16181; Q52M76; Q6NX50	Homo sapiens (Human) OX=9606	FALSE	High	Q16181	Septin-7 OS=Homo sapiens (Human) OX=9606 GN=SEPTIN7 PE=1 SV=2	0	FALSE	61	30	193	28	50.6	30	SEPTIN7	9931.9	9172.9	10331.6	10286.4	10190	10355.1	10337.8	10511.8	10237.1	10150.8	9868.8	9988.2	9530.8	9127	7756.1	7848.5	8214.6	8074.7	7854.4	8343.8	8239	7686.8	8346.9	9155.2	7759.4	8449.4	7518.3	7469	7128.2	7522.9	7753.8	7372.5	7222.5	7502.4	7556.3
B2R6C8; hsa:7803; O00648; Q49A54; Q93096	Homo sapiens (Human) OX=9606	FALSE	High	Q93096	Protein tyrosine phosphatase type IVA 1 OS=Homo sapiens (Human) OX=9606 GN=PTP4A1 PE=1 SV=2	0	FALSE	38	7	25	7	19.8	7	PTP4A1	1351.3	1435.4	1542.9	1452.5	1486.4	1495.1	1524.4	1456.1	1550.7	1453.8	1363.6	1429.3	1483.9	1335.5	1232.6	1198.4	1338.1	1209.2	1381.6	1397.6	1221.6	1367.5	1432.3	1322.9	1272.9	1299	1282.5	1275.7	1262.5	1083.1	1129.1	1157.6	1110.4	1143.3	1158.5
hsa:88745; Q96EU6; Q9BRF6; Q9P0C8	Homo sapiens (Human) OX=9606	FALSE	High	Q96EU6	Ribosomal RNA processing protein 36 homolog OS=Homo sapiens (Human) OX=9606 GN=RRP36 PE=1 SV=1	0	FALSE	45	10	21	9	29.8	10	RRP36	352.4	461.1	430.2	420.5	429.2	412.3	405	431.5	416.1	418	312.8	293.3	281.1	347.7	493.9	614.2	635.9	621.1	583.8	664	653.8	618.8	583.4	651	494.7	476.1	512.3	622.9	728.9	606.5	494.7	557.4	508.5	512.1	560.8
B4DNB4; hsa:23649; Q14181; Q9BPV3	Homo sapiens (Human) OX=9606	FALSE	High	Q14181	DNA polymerase alpha subunit B OS=Homo sapiens (Human) OX=9606 GN=POLA2 PE=1 SV=2	0	FALSE	9	5	12	4	65.9	5	POLA2	188.1	276	200	202.1	188.6	200.8	177.1	181.1	185.3	195.3	253.4	213.7	210.4	213.9	176.9	313	172.8	192.2	167.1	200.2	173.8	187.5	150.8	193.8	227.1	207.4	216.4	210.5	357.9	293	316.7	315	284.1	286.9	291.6
D3DT47; hsa:2152; P13726; Q6FHG2; Q86WH4	Homo sapiens (Human) OX=9606	FALSE	High	P13726	Tissue factor OS=Homo sapiens (Human) OX=9606 GN=F3 PE=1 SV=1	0	FALSE	17	4	19	4	33	4	F3	1090	1301.6	1240.3	1236.2	1362.1	1227.3	1267.9	1136.7	1194.5	1151.3	829.8	787	822.8	1117.6	1262.4	1343	1409.2	1380.9	1375.6	1475.3	1409.7	1426.7	1395.9	1465	1023.2	966.7	975.8	1314.5	699.5	633.1	651.9	595.7	746.3	702.7	659
A8K8S9; G0ZJH6; hsa:10277; O75169; O95155; O95338; Q5SZ12; Q5SZ16; Q96QD4; Q9BYI7	Homo sapiens (Human) OX=9606	FALSE	High	O95155	Ubiquitin conjugation factor E4 B OS=Homo sapiens (Human) OX=9606 GN=UBE4B PE=1 SV=1	0	FALSE	21	23	47	23	146.1	23	UBE4B	1019.8	938.3	1083.6	1091.5	961.7	971	1043.3	955.9	995.3	1050.8	1108.3	1123.2	1071.6	1050.6	694.6	680.4	729.7	709.9	759.5	740.6	691.6	761	701.7	707.7	713.1	766.8	728.3	719.7	1259.8	1100	1211.2	1213	1183.5	1082.5	1186.1
hsa:11338; P26368; Q96HC5	Homo sapiens (Human) OX=9606	FALSE	High	P26368	Splicing factor U2AF 65 kDa subunit OS=Homo sapiens (Human) OX=9606 GN=U2AF2 PE=1 SV=4	0	FALSE	53	16	137	16	53.5	16	U2AF2	4911.3	5157.6	5160.9	5178.1	5229	5092.6	4953.7	5123.7	5172.9	5228.3	5340.3	5386.5	5148.3	4990.6	3975.5	3828.1	3820.6	3872.1	3836.6	3593.5	3679	3498.2	3702.2	3802.1	4240.7	4179.1	4017.2	4020.7	2940.6	2880.6	2940.6	2708.1	2812.8	2788.5	2847.4
hsa:58; P02568; P68133; P99020; Q5T8M9	Homo sapiens (Human) OX=9606	FALSE	High	P68133	Actin, alpha skeletal muscle OS=Homo sapiens (Human) OX=9606 GN=ACTA1 PE=1 SV=1	0	FALSE	35	17	1271	2	42	17	ACTA1	5547.1	5423.8	5777.1	5534.6	5555.9	5488.3	5815.8	5464.2	5811.1	5457.9	5350	5321.9	5368.4	5230.1	5732.7	5756.4	6183.3	5668.2	5853.8	5930.8	5849.1	5778.9	6100.9	5721.6	5402.8	5407.3	5490.1	5419.1	5257.2	5285.5	5592	5464.6	5450.2	5481.8	5678.2
A8K6S6; B3KQ50; B4DHA4; hsa:387338; Q5TDF7; Q96AN8; Q96CB9; Q9HAJ8	Homo sapiens (Human) OX=9606	FALSE	High	Q96CB9	5-methylcytosine rRNA methyltransferase NSUN4 OS=Homo sapiens (Human) OX=9606 GN=NSUN4 PE=1 SV=2	0	FALSE	13	6	15	6	43.1	6	NSUN4	118.2	130.8	111.6	126.5	117.6	129.8	128.2	111.3	117.9	127.3	128.9	109.6	125	118.3	498.1	455.3	484.7	503.3	457.6	451.1	475.8	462.9	474.6	467.5	511.3	449	485.8	449.9	610.6	608.7	646.9	668.9	596.8	578.6	647.2
hsa:79009; Q5VX37; Q8WV76; Q9BQ39; Q9BWI8	Homo sapiens (Human) OX=9606	FALSE	High	Q9BQ39	ATP-dependent RNA helicase DDX50 OS=Homo sapiens (Human) OX=9606 GN=DDX50 PE=1 SV=1	0	FALSE	42	28	126	25	82.5	28	DDX50	3367.9	3441.8	3556.9	3554.6	3539	3551.7	3590	3449.3	3565	3583.2	3637.9	3653	3750.5	3470.8	3111.9	3090	3069.8	3067.5	3016.5	3092.8	3108.6	3146.5	3119	3107.7	3324.7	3283.1	3352.6	3144.1	4535.1	4046.7	4088.5	4133.6	4218.5	4263.4	4249.2
B2R8G0; hsa:2747; P49448; Q9UDQ4	Homo sapiens (Human) OX=9606	FALSE	High	P49448	Glutamate dehydrogenase 2, mitochondrial OS=Homo sapiens (Human) OX=9606 GN=GLUD2 PE=1 SV=2	0	FALSE	46	23	109	7	61.4	23	GLUD2	416	396.1	373.4	414.5	393.3	402.1	400.7	399.4	384.4	416	416.5	414.7	405.8	448.5	695.1	696.9	751.8	741.7	730.5	713.1	707.1	746	699.7	710.8	695.6	673.1	672.2	705.1	859.2	901.8	934.5	990.9	1005.6	955.9	968.4
B3KQS0; hsa:51060; O95881; Q5T1T4; Q96H50	Homo sapiens (Human) OX=9606	FALSE	High	O95881	Thioredoxin domain-containing protein 12 OS=Homo sapiens (Human) OX=9606 GN=TXNDC12 PE=1 SV=1	0	FALSE	44	8	58	8	19.2	8	TXNDC12	2940.1	3013.6	2800.2	2717.5	2937.9	2860.1	2537.6	2801.9	2802.9	2725.6	2816.7	2873.5	2635.3	2833.4	3356.3	3364.6	3297.2	3256.9	3250.6	3020.9	3289.9	3015.5	3043.2	2959.6	3167.4	3217.1	2962.7	3165.6	2823	2824.7	2863.7	2727.8	2824.2	2849.1	2730.5
B2R6W3; B4DTL2; hsa:5921; P20936; Q68CU6; Q9UDI1	Homo sapiens (Human) OX=9606	FALSE	High	P20936	Ras GTPase-activating protein 1 OS=Homo sapiens (Human) OX=9606 GN=RASA1 PE=1 SV=1	0	FALSE	41	39	238	39	116.3	39	RASA1	8076.6	8163.3	8302.1	8403.3	8391.1	8265.1	8477.2	8074.8	8225.8	8138.4	7372.5	7607.5	7827	8168.3	10073.2	10508.2	10905.8	10963.1	11001.2	11281.1	10725.6	11544.8	10938.2	11075.4	9356.8	9376.2	9775.3	10022.7	8305.7	8820.3	8919.9	8969.5	8988.1	8508.9	8490.5
A6NGR9; A8MWB1; hsa:642475	Homo sapiens (Human) OX=9606	FALSE	High	A6NGR9	Maestro heat-like repeat-containing protein family member 6 OS=Homo sapiens (Human) OX=9606 GN=MROH6 PE=4 SV=2	0	FALSE	5	3	5	3	77.1	3	MROH6	40.1	52.7	63.9	47.9	49.1	49.9	43.6	50.6	47.5	51	37.5	30.5	32.7	44.2	13.2	20.1	19	21.1	19.2	23.9	15.5	17.6	23.2	23	21.5	22.2	21.2	20.6
hsa:768211; Q8IUW5; Q8NBK1	Homo sapiens (Human) OX=9606	FALSE	High	Q8IUW5	RELT-like protein 1 OS=Homo sapiens (Human) OX=9606 GN=RELL1 PE=1 SV=1	0.001	FALSE	3	1	5	1	29.3	1	RELL1	32.5	25.9	39	25.3	22.2	30.6	35.1	21.9	34.5	32	35	28.5	29	21.6	120.2	112.1	100.1	104.6	100	122.2	103.2	98.7	112.5	122.9	116	147.3	121.6	122	405.2	370.7	417.9	409.1	336.6	364.7	403.4
D6W543; hsa:54978; Q53GK2; Q8N357; Q8NBX6; Q9NWX0	Homo sapiens (Human) OX=9606	FALSE	High	Q8N357	Solute carrier family 35 member F6 OS=Homo sapiens (Human) OX=9606 GN=SLC35F6 PE=1 SV=1	0	FALSE	7	3	9	3	40.2	3	SLC35F6	157.1	141.6	135.7	113.5	117.4	130.7	117.8	115.1	142.4	139.1	154.5	120.6	142.8	139.3	140.5	128	130.4	136.8	124.6	142	144	132.6	125.2	139.7	121.6	123	125.9	124.9	66.7	82.9	77.2	65.6	67.1	64.6	67.2
hsa:55312; Q5JSG9; Q969G6; Q9NUT7	Homo sapiens (Human) OX=9606	FALSE	High	Q969G6	Riboflavin kinase OS=Homo sapiens (Human) OX=9606 GN=RFK PE=1 SV=2	0	FALSE	19	3	13	3	17.6	3	RFK	892.3	875.1	823.8	834.7	884.7	801	813	824.9	828.1	835.1	918.7	924.9	852.7	933.7	832.6	882.5	832	901.9	803.1	945.3	846.9	836.8	888.9	919.2	829.6	823.6	734.5	807.4	464.4	503.5	516.2	502.8	483	575.5	527.2
B2R655; B7Z3A6; hsa:6652; J3JZZ5; Q00796; Q16682; Q9UMD6	Homo sapiens (Human) OX=9606	FALSE	High	Q00796	Sorbitol dehydrogenase OS=Homo sapiens (Human) OX=9606 GN=SORD PE=1 SV=4	0	FALSE	34	12	64	12	38.3	12	SORD	2998.5	2879.9	2805.2	2887.9	2919.4	2919.7	2923.7	2916.6	3037.9	2917.2	3298.6	3128.9	3134.4	3073.2	1925.5	1807.3	1842.8	1900.3	1817.9	1812.4	1813.4	1830.6	1870.8	1793.4	1967.9	1994.2	1985.1	1905.9	1614.9	1623.4	1478.2	1562.5	1634.6	1633.5	1644
B7WPH1; hsa:29781; O43788; Q13391; Q6IBW4; Q96C14; Q96GJ0; Q9BQ71; Q9BUT3; Q9BVD1	Homo sapiens (Human) OX=9606	FALSE	High	Q6IBW4	Condensin-2 complex subunit H2 OS=Homo sapiens (Human) OX=9606 GN=NCAPH2 PE=1 SV=1	0	FALSE	20	10	26	10	68.2	10	NCAPH2	388.5	429.6	456	452.9	415	423.5	404.4	401.7	433.5	464.7	499.7	498.9	486.4	401	325	312.7	270.6	300.2	293.9	271.9	273.9	268.9	262.2	281.9	374.5	384.6	355.3	310.2	309.7	249.8	283.1	252.9	258.7	252.7	289.7
A5YM64; B4DDE1; B5MDZ7; hsa:9557; Q53EZ3; Q5VXX7; Q6DD94; Q6PK83; Q86WJ1; Q86XH3; Q96HF7; Q96SP3; Q9BVJ1; Q9NVV8	Homo sapiens (Human) OX=9606	FALSE	High	Q86WJ1	Chromodomain-helicase-DNA-binding protein 1-like OS=Homo sapiens (Human) OX=9606 GN=CHD1L PE=1 SV=3	0	FALSE	23	21	52	21	100.9	21	CHD1L	1594.9	1673.9	1730.3	1749.4	1626.1	1699.8	1693.9	1665	1716.6	1634	1721.1	1788.9	1759.6	1591.3	1184.8	1162	1266.5	1204.5	1193.9	1267.9	1215.6	1268	1244.2	1223.1	1238.3	1261.9	1281	1210.6	2205.3	2171.6	2244	2312.4	2110.6	2101.9	2128.8
B4DP86; hsa:64319; Q96CI9; Q9H9X4; Q9HAH7	Homo sapiens (Human) OX=9606	FALSE	High	Q9HAH7	Probable fibrosin-1 OS=Homo sapiens (Human) OX=9606 GN=FBRS PE=1 SV=3	0	FALSE	12	4	8	4	48.4	4	FBRS	223.8	277.5	259	242.5	275.4	257.2	254.4	269.7	252.4	257.2	284	243.5	290.6	245.5	345.8	354	365	365.5	347.9	370.8	341.6	336.2	341.2	339	398.4	400	372	343.1	272.2	277	251.6	238.8	213.6	250.8	238.9
A5PKY8; hsa:26873; O14841; Q75W65; Q9Y4Q0	Homo sapiens (Human) OX=9606	FALSE	High	O14841	5-oxoprolinase OS=Homo sapiens (Human) OX=9606 GN=OPLAH PE=1 SV=3	0	FALSE	13	13	25	13	137.4	13	OPLAH	107.1	94	107.7	137.6	123.9	119.2	113.5	118.5	115.1	108.3	95.8	114.8	123.9	118.9	239.3	283.5	287.8	265.8	262.1	296.5	252.6	258.9	272.8	287	257	257.5	255.9	290.9	652.1	691.3	790.4	715.7	701.1	710.3	718.1
A8K527; B4DK71; hsa:22908; O94935; Q7LA14; Q7LA22; Q96AX7; Q9NQ46; Q9NQ57; Q9NTJ5	Homo sapiens (Human) OX=9606	FALSE	High	Q9NTJ5	Phosphatidylinositide phosphatase SAC1 OS=Homo sapiens (Human) OX=9606 GN=SACM1L PE=1 SV=2	0	FALSE	44	26	88	26	66.9	26	SACM1L	4039.8	3818.6	3915.7	3924.1	3917.6	3825	4057.3	3814	3945	3903.8	3919.7	3955	4081.2	4031.8	4400.2	4280.1	4408.6	4581	4471.3	4374.8	4350	4833	4397	4409.2	4421.6	4468.5	4783.3	4637.6	3413.9	3520	3444.3	3635.9	3666.1	3682.4	3527.5
B2R6D2; B7Z7L2; D3DT99; hsa:5525; Q15172; Q2NL72; Q5VVB2; Q8TBI9	Homo sapiens (Human) OX=9606	FALSE	High	Q15172	Serine/threonine-protein phosphatase 2A 56 kDa regulatory subunit alpha isoform OS=Homo sapiens (Human) OX=9606 GN=PPP2R5A PE=1 SV=1	0	FALSE	36	18	54	18	56.2	18	PPP2R5A	1373.2	1392.5	1458.7	1544.8	1520.3	1533.3	1547.2	1433.2	1532	1507.6	1495.3	1630.4	1666.6	1563.5	1431	1417.7	1481.3	1499.6	1507.4	1552.6	1522.1	1558.9	1521.3	1445.7	1502.6	1563.5	1529	1512.4	1821.8	1796	1794.6	1859.4	1793.7	1868.6	1784.1
hsa:26258; Q9UL45	Homo sapiens (Human) OX=9606	FALSE	High	Q9UL45	Biogenesis of lysosome-related organelles complex 1 subunit 6 OS=Homo sapiens (Human) OX=9606 GN=BLOC1S6 PE=1 SV=1	0	FALSE	16	2	4	2	19.7	2	BLOC1S6															65.2	57.9	59.3	80.7	79.2	61.6	65.5	80	78.8	155.5	133.9	208.6	139.9	157.6
D3DPL1; hsa:8289; O14497; Q53FK9; Q5T0W1; Q5T0W2; Q5T0W3; Q8NFD6; Q96T89; Q9BY33; Q9HBJ5; Q9UPZ1	Homo sapiens (Human) OX=9606	FALSE	High	O14497	AT-rich interactive domain-containing protein 1A OS=Homo sapiens (Human) OX=9606 GN=ARID1A PE=1 SV=3	0	FALSE	21	35	82	33	241.9	35	ARID1A	2001.6	2007	2051.3	2050.4	1898.7	2002.2	2017.8	1900.4	2016.8	2036.1	2161.7	2091.2	2042.3	1989.6	1938.6	1932.9	1945.2	2006.6	1895.1	2000.5	1899.7	1885.7	2029.4	1927.6	2084.3	2100.6	2043.1	2005.9	1575.1	1550.2	1580.8	1566.4	1538.8	1613.3	1553
hsa:9657; Q15051; Q3KS08; Q3KS09; Q5DKQ7; Q8NI79; Q9BS08	Homo sapiens (Human) OX=9606	FALSE	High	Q15051	IQ calmodulin-binding motif-containing protein 1 OS=Homo sapiens (Human) OX=9606 GN=IQCB1 PE=1 SV=1	0	FALSE	8	4	6	4	68.9	4	IQCB1	45.5	52.8	66.5	60.3	56.9	59.4	53.5	59.4	60.9	70.9	51.3	73.8	64.8	67.2															157.2	156.3	159	154.5	146	153.5	165.4
hsa:706; P30536; Q53Y59; Q6ICF9; Q96TF6	Homo sapiens (Human) OX=9606	FALSE	High	P30536	Translocator protein OS=Homo sapiens (Human) OX=9606 GN=TSPO PE=1 SV=3	0	FALSE	9	2	19	2	18.8	2	TSPO	1948.6	1875	1773.6	1871.1	1949.7	1915.9	1972.1	1902.9	1851.9	1803.3	1651.9	1510.2	1712.7	1765.9	1467.3	1432.2	1463.3	1406.1	1500.8	1490.3	1421.8	1493.9	1454	1329.3	1338	1196.8	1293.8	1362.7	993.1	1089.9	972.8	1064.9	1119.1	1068.2	998.6
A8MT29; hsa:6150; Q16540; Q96Q71	Homo sapiens (Human) OX=9606	FALSE	High	Q16540	39S ribosomal protein L23, mitochondrial OS=Homo sapiens (Human) OX=9606 GN=MRPL23 PE=1 SV=1	0	FALSE	42	4	14	4	17.8	4	MRPL23	51.5	61.8	63.4	59.7	57.6	71.2	62.3	61.6	65.1	60.3	59.3	53.9	69	55	402.4	409	384.9	379.4	360.1	389.7	402.2	363.1	386.3	392.4	400.4	419.6	414.8	402.2	152.3	136.6	169.8	140	137.7	146	129.8
hsa:54915; Q8N3G5; Q8TBT1; Q96AN4; Q96S57; Q9BTI7; Q9BYJ9; Q9NX79	Homo sapiens (Human) OX=9606	FALSE	High	Q9BYJ9	YTH domain-containing family protein 1 OS=Homo sapiens (Human) OX=9606 GN=YTHDF1 PE=1 SV=1	0	FALSE	36	18	80	12	60.8	18	YTHDF1	4137.8	3970.9	3994.6	4038.1	4022.2	4088.5	4059.9	4107.8	4079.5	4219.7	4328.2	4082	4100.7	4220	4190.2	4183.8	4340.2	4065.6	4163.5	3982.5	4075.7	3913.5	4214.3	4029.2	4279.4	4162.8	4269.6	4276.2	3600.3	3565.8	3508.9	3413.5	3419.2	3441.6	3475.7
A8K4I2; hsa:3006; P16403	Homo sapiens (Human) OX=9606	FALSE	High	P16403	Histone H1.2 OS=Homo sapiens (Human) OX=9606 GN=H1-2 PE=1 SV=2	0	FALSE	32	9	120	3	21.4	9	H1-2	626.8	709	1235.4	1141.5	908.2	1048	954.8	1088.7	1031.7	1424.8	943.3	1146.7	1094.6	932.8	702.6	1971.6	2296.5	2253.9	1646.9	2822.9	2565.1	1777.1	2036.4	3876.4	931.3	1039.6	1136.1	763.3	1254.6	1926.3	1666.5	1212	1328.3	1293.5	1469
A8K1V0; B3KXQ9; E9PBB4; E9PG42; G5E9G8; hsa:23518; Q15032; Q8IW32	Homo sapiens (Human) OX=9606	FALSE	High	Q15032	R3H domain-containing protein 1 OS=Homo sapiens (Human) OX=9606 GN=R3HDM1 PE=1 SV=3	0	FALSE	9	8	12	8	120.6	8	R3HDM1	32.8	41.9	35.7	43.2	35.7	35.2	32.9	36	39.7	38.4	36.8	36.9	33.1	36.8	70.4	72.9	68.1	76.7	70.2	86.5	84.7	60.4	76.2	72	77.9	75.7	72.6	75.9	383.5	387.9	414.4	405.7	380.6	391.2	402.9
hsa:5347; P53350; Q15153; Q99746	Homo sapiens (Human) OX=9606	FALSE	High	P53350	Serine/threonine-protein kinase PLK1 OS=Homo sapiens (Human) OX=9606 GN=PLK1 PE=1 SV=1	0	FALSE	39	21	69	21	68.2	21	PLK1	2292.5	2374.8	2602.4	2650.9	2394.6	2537.5	2646.3	2508.8	2517.2	2539.1	3166.2	3166.9	3179.1	2359.2	2527.5	2441.5	2486.3	2610.4	2491.4	2576.6	2452.4	2624.3	2463.2	2615.4	3569.7	3767	3836.4	2866	2303.6	1668	1574.8	1772.3	1592.9	1593.2	1659.4
B3KWU5; hsa:23636; P37198; Q503A4; Q6GTM2; Q96C43; Q9NSL1	Homo sapiens (Human) OX=9606	FALSE	High	P37198	Nuclear pore glycoprotein p62 OS=Homo sapiens (Human) OX=9606 GN=NUP62 PE=1 SV=3	0	FALSE	23	12	52	12	53.2	12	NUP62	2081.4	1885.5	1848.1	1861.8	1856.5	1747.7	1715.1	1735.3	1693.1	2009.1	2207.4	2201.3	2082.8	1999.6	2172.9	2050.1	1977.5	2004.5	1917.9	1844.8	2204.4	1856.8	1959.5	2054.4	2213.9	2178.7	2205.2	2023.7	1045.1	1089.3	1093.8	1049	1089.9	1145.5	1173.6
hsa:4035; Q07954; Q2PP12; Q86SW0; Q8IVG8	Homo sapiens (Human) OX=9606	FALSE	High	Q07954	Prolow-density lipoprotein receptor-related protein 1 OS=Homo sapiens (Human) OX=9606 GN=LRP1 PE=1 SV=2	0	FALSE	1	6	7	6	504.3	6	LRP1	81.1	94.2	83.2	84.7	76.9	77.4	84.6	87.2	84.7	81.7	86.1	89.3	85.4	90.5	233.1	249.4	258.1	252.5	240.2	265.4	244.1	238	256.9	234.3	285.9	269.8	240.2	260.5	26.5	27.4	26.3	32.5	26.8	21.3	26.5
B4DK33; B4DWC3; hsa:144100; Q6IQ23; Q86VZ7	Homo sapiens (Human) OX=9606	FALSE	High	Q6IQ23	Pleckstrin homology domain-containing family A member 7 OS=Homo sapiens (Human) OX=9606 GN=PLEKHA7 PE=1 SV=2	0	FALSE	43	43	143	43	127.1	43	PLEKHA7	4614.8	4331.2	4215.1	4278.5	4081.3	4331.2	4120.8	4223.2	4403	4402.2	4440.1	4538.1	4400.9	4597	4156.2	3940.5	3985.1	4001	3887.4	4059.4	3942.1	3818.8	4002.4	4124.5	4227.1	4131.2	3886.2	4266.3	5261.9	5880.5	5972.5	5874.5	5656.7	5925.6	5809.7
hsa:51255; Q53H81; Q9P0P0	Homo sapiens (Human) OX=9606	FALSE	High	Q9P0P0	E3 ubiquitin-protein ligase RNF181 OS=Homo sapiens (Human) OX=9606 GN=RNF181 PE=1 SV=1	0	FALSE	32	5	12	5	17.9	5	RNF181	385.6	426.9	407.5	377	389.2	402.7	319.8	419.2	352	389.9	287.1	379.1	297.3	322.1	385.7	477.6	435.4	418.5	443.4	364.7	396.8	374.6	381	395.5	334.3	402.4	318.8	364.9	391.6	358.7	290.8	331.3	310	283.7	267.6
A8K5Y5; B3KVE8; hsa:4790; P19838; Q68D84; Q86V43; Q8N4X7; Q9NZC0	Homo sapiens (Human) OX=9606	FALSE	High	P19838	Nuclear factor NF-kappa-B p105 subunit OS=Homo sapiens (Human) OX=9606 GN=NFKB1 PE=1 SV=2	0	FALSE	30	24	61	24	105.3	24	NFKB1	1889.4	1770.3	1654.1	1722.7	1597.2	1717.6	1720.6	1745	1728.1	1696.6	2081.5	2040.6	1972.9	1894.1	1205.9	1239.4	1233.9	1237.5	1208.1	1160.4	1223.5	1143.6	1187.7	1192.3	1275.6	1263.1	1248.4	1146.1	1865.3	1767.5	1791.1	1776.1	1709.1	1782.6	1851.4
D3DSE7; hsa:94104; Q96DU8; Q9NYQ0; Q9Y5B6	Homo sapiens (Human) OX=9606	FALSE	High	Q9Y5B6	PAX3- and PAX7-binding protein 1 OS=Homo sapiens (Human) OX=9606 GN=PAXBP1 PE=1 SV=2	0	FALSE	23	17	30	17	104.7	17	PAXBP1	371.5	375.9	383.3	387	363.1	407.5	413.3	402.4	387.6	419.7	403.5	442.8	401.4	423.3	739.4	751.1	774.5	771.1	718.5	857.1	766.3	772.8	765.5	789.8	782.8	810.2	771.1	777.7	500	471	475.6	506.5	475	501.5	480.4
B4DSL2; D3DUL4; hsa:83693; Q3SXM4; Q3SXM5; Q8NC98; Q9BY22	Homo sapiens (Human) OX=9606	FALSE	High	Q3SXM5	Inactive hydroxysteroid dehydrogenase-like protein 1 OS=Homo sapiens (Human) OX=9606 GN=HSDL1 PE=1 SV=3	0	FALSE	15	5	15	5	37	5	HSDL1	428.9	450	436.8	416.8	448.4	438.1	431.7	426.4	433.1	426.7	444.7	435.8	465.2	447.6	448.2	469	471.4	476.4	475.2	499.6	460.9	502.2	478.4	467.4	452	431.6	441.7	463	870.1	903.4	959.6	934.4	905.5	888.9	891.4
hsa:88455; O60736; Q8IZ07	Homo sapiens (Human) OX=9606	FALSE	High	Q8IZ07	Ankyrin repeat domain-containing protein 13A OS=Homo sapiens (Human) OX=9606 GN=ANKRD13A PE=1 SV=3	0	FALSE	11	5	10	5	67.6	5	ANKRD13A	101.6	114.7	103.5	115	106.9	99.4	109.4	104.3	108.2	105.5	89.5	114.1	95.3	96.5	88.9	102.7	103	80	95.7	89.9	100.4	98.5	82	91.6	90.1	99.5	84.9	83.8	153.1	140	147.7	160.6	161.2	157.6	149.2
A7E2W9; hsa:57507; Q3SYM6; Q68D12; Q8IY05; Q9ULD9; Q9Y5A1	Homo sapiens (Human) OX=9606	FALSE	High	Q9ULD9	Zinc finger protein 608 OS=Homo sapiens (Human) OX=9606 GN=ZNF608 PE=1 SV=4	0.001	FALSE	2	3	5	2	162.1	3	ZNF608	129.1	121	113.1	113.4	119.5	106.1	127.7	109.4	129.6	121.1	131.5	111.6	114.8	102.1
hsa:10565; Q9NV46; Q9UFV2; Q9UNL0; Q9Y6D6	Homo sapiens (Human) OX=9606	FALSE	High	Q9Y6D6	Brefeldin A-inhibited guanine nucleotide-exchange protein 1 OS=Homo sapiens (Human) OX=9606 GN=ARFGEF1 PE=1 SV=2	0	FALSE	38	63	239	49	208.6	63	ARFGEF1	8104.4	7678.2	8505.2	8254.9	7838.7	8157.8	8336.8	7720.5	8208.6	8272	7599.7	7636.5	7926.4	7965.2	7598.9	7844.4	7957.3	8155.7	7787.3	8506.6	8192.9	8492.3	8277.4	8593.3	7170.6	7689.6	8008.3	7992.9	8491.7	8761.4	8717	9217.6	8564.7	8514.7	8302.1
F5H506; hsa:57804; Q9HCU8	Homo sapiens (Human) OX=9606	FALSE	High	Q9HCU8	DNA polymerase delta subunit 4 OS=Homo sapiens (Human) OX=9606 GN=POLD4 PE=1 SV=1	0	FALSE	24	3	10	3	12.4	3	POLD4	132.2	166.5	145.8	148	152.2	152.7	146.5	135.5	155.8	144.8	157	149.3	132	143	324.7	378.7	346.2	396.4	334.6	324.8	368.4	346.6	334.9	357.3	437.5	434.5	366.9	348.5	534.5	449.1	470.1	460.3	436	486.4	451.9
hsa:25879; Q3MII9; Q8NCH8; Q8TC51; Q96JY7; Q9NV06; Q9NZX3	Homo sapiens (Human) OX=9606	FALSE	High	Q9NV06	DDB1- and CUL4-associated factor 13 OS=Homo sapiens (Human) OX=9606 GN=DCAF13 PE=1 SV=2	0	FALSE	40	16	48	16	51.4	16	DCAF13	2005.8	2041.2	2099.7	2059.2	2105.5	1993.8	2104.1	2020.2	2004.3	1998.3	2018	1974.5	2061	1975	2336.5	2402.6	2390.8	2387.5	2347.7	2393.5	2333.7	2462	2374.1	2386.3	2248.9	2251.2	2338.9	2309.6	1625.7	1560.4	1628.8	1622.2	1560	1584.3	1592.5
hsa:6191; P12631; P12750; P27576; P55831; P62701; Q14727; Q6IPY4	Homo sapiens (Human) OX=9606	FALSE	High	P62701	40S ribosomal protein S4, X isoform OS=Homo sapiens (Human) OX=9606 GN=RPS4X PE=1 SV=2	0	FALSE	72	23	213	23	29.6	23	RPS4X	12960.2	13212.6	14161.3	14303.9	14303.7	13605.7	14634.5	14104.7	13616.5	13719.4	11963.5	12430.4	13045.8	12742.4	10897.1	11243.4	10808.4	11627.5	11249.3	10706	11606.6	12292.3	10861.7	11195.4	9972.8	10164.6	11096.3	10826.7	11956	12513.3	11695.3	12555.1	12558.7	12571.5	12461
hsa:51009; Q9GZP9; Q9Y3A7	Homo sapiens (Human) OX=9606	FALSE	High	Q9GZP9	Derlin-2 OS=Homo sapiens (Human) OX=9606 GN=DERL2 PE=1 SV=1	0	FALSE	21	3	10	3	27.5	3	DERL2	95.6	95.2	106	103.3	101.9	107	96.4	106.5	108.6	105.3	89.9	106.5	89.1	96.6	162	180.2	192.8	175.5	195.9	187.5	164.5	182.2	195.4	189.3	158.7	167.6	172.2	178.7	164.5	178.8	177.2	166.2	168	197.7	185.3
hsa:4137; P10636; P18518; Q14799; Q15549; Q15550; Q15551; Q1RMF6; Q53YB1; Q5CZI7; Q5XWF0; Q6QT54; Q9UDJ3; Q9UMH0; Q9UQ96	Homo sapiens (Human) OX=9606	FALSE	High	P10636	Microtubule-associated protein tau OS=Homo sapiens (Human) OX=9606 GN=MAPT PE=1 SV=5	0.002	FALSE	4	2	4	2	78.9	2	MAPT															21.5	20.2	21.9	17.9	11.2	22.5	15.3	15.2	17.5	15	23.2	21.4	16.7	15.6	31.5	29.9	32.7	31.4	27	32.6	25.7
B1ANE4; B2RCS5; hsa:88; P35609; Q86TF4; Q86TI8	Homo sapiens (Human) OX=9606	FALSE	High	P35609	Alpha-actinin-2 OS=Homo sapiens (Human) OX=9606 GN=ACTN2 PE=1 SV=1	0	FALSE	21	22	205	2	103.8	22	ACTN2	19.9	26.4	21.8	22.5	23	27.1	26.6	25.4	24.7	22.3	18.3	23	17.7	26.9	376.5	350.5	349.4	388	390.2	385	371.3	396.5	366.3	367	331.5	336.3	344.8	353.2	673.1	622.9	591.9	678.2	699.5	704.9	632.7
A2RU75; B7ZM58; E1P586; hsa:9774; Q14673; Q86WU6; Q86WY0; Q9NYF8	Homo sapiens (Human) OX=9606	FALSE	High	Q9NYF8	Bcl-2-associated transcription factor 1 OS=Homo sapiens (Human) OX=9606 GN=BCLAF1 PE=1 SV=2	0	FALSE	34	32	159	31	106.1	32	BCLAF1	9839.3	9258.2	8777.1	8757.7	9124.3	8462.3	8898.3	8889.9	8538.8	8808.4	9609.9	10241	9619.6	9275.1	9925.3	9233.7	9092.9	9309.5	9445.9	8779.6	9149.3	8429.4	8979.9	9308.7	10247.2	10293.8	9805.4	9472.8	7682.5	7307	7155.8	7154.3	7196.3	7463.9	7572.5
A4D2G6; B4DQX7; hsa:7791; Q15942; Q6I9S4	Homo sapiens (Human) OX=9606	FALSE	High	Q15942	Zyxin OS=Homo sapiens (Human) OX=9606 GN=ZYX PE=1 SV=1	0	FALSE	37	16	109	16	61.2	16	ZYX	3884.1	3988.6	3620.5	3501.5	3723.8	3721.5	3588.9	3753.1	3701.2	3737	3421.7	3248.8	3175	3728.1	5085.8	5155.3	5213.9	5257.8	5165.4	5034.8	5070.3	4429.6	4970.8	4933.8	4516.3	4366.2	4251.4	4993.5	4964.5	5017.1	4938.5	4788.2	4659.9	4879.7	4886.5
B1AHR0; hsa:55964; Q2NKJ7; Q59GF7; Q6IBZ6; Q8N3P3; Q9HD35; Q9UH03	Homo sapiens (Human) OX=9606	FALSE	High	Q9UH03	Neuronal-specific septin-3 OS=Homo sapiens (Human) OX=9606 GN=SEPTIN3 PE=1 SV=3	0	FALSE	15	5	10	5	40.7	5	SEPTIN3	445.8	440.2	401.8	388.2	364.9	429.8	391.6	408.8	418.9	402.5	440.5	416.4	391.5	414.9	225.8	225.3	221.9	234.6	230.2	234.6	239.7	229	233.9	227.5	224.1	217.2	211	244	677.6	723.9	758.5	735	703.6	731.5	727.2
hsa:51573; O43334; Q6PKF7; Q7KYR4; Q9NZC3	Homo sapiens (Human) OX=9606	FALSE	High	Q9NZC3	Glycerophosphodiester phosphodiesterase 1 OS=Homo sapiens (Human) OX=9606 GN=GDE1 PE=1 SV=1	0	FALSE	19	6	21	6	37.7	6	GDE1	627.9	609.1	658.5	690.4	610.8	656.4	664.7	679.3	622.8	806.4	666.6	691.4	665.1	656.1	843.8	885.8	883.6	892.5	902.3	884.9	901.2	1084.1	975.5	983.2	956.4	956.6	936.4	972.4	1069.2	1077.4	1064.7	1074.8	1065.5	1082.6	1031.5
B9EGR5; E7ENI0; F5H7K2; hsa:23269; Q8IWI9; Q9H8R3; Q9H9N7; Q9UG69; Q9Y4E9	Homo sapiens (Human) OX=9606	FALSE	High	Q8IWI9	MAX gene-associated protein OS=Homo sapiens (Human) OX=9606 GN=MGA PE=1 SV=4	0	FALSE	4	10	15	10	336	10	MGA	425.3	456.1	469.1	487.1	454.9	448.9	444.2	475.9	455.3	479.6	457.9	463.7	416.9	415.5	347.9	372.2	367.8	362.6	343.9	362.2	362.9	352.9	356.2	345.6	391.2	373.4	360.8	382.3	332.4	326.7	316.6	335	302.5	343.8	341.1
A0AV68; hsa:4707; O75438	Homo sapiens (Human) OX=9606	FALSE	High	O75438	NADH dehydrogenase [ubiquinone] 1 beta subcomplex subunit 1 OS=Homo sapiens (Human) OX=9606 GN=NDUFB1 PE=1 SV=1	0	FALSE	36	3	12	3	7	3	NDUFB1	233.5	363.6	244.5	308.2	261.9	335.9	286	372.3	266.3	353.5	277.8	286.6	267.8	323	548.4	554	599.6	606.5	545.3	530	548.1	535	563.1	536.4	612.3	594.4	547.4	563.4	730	571.1	748.6	626.1	725.6	701.8	689.3
B4E1P1; hsa:9723; O15041; Q75M94; Q75M97	Homo sapiens (Human) OX=9606	FALSE	High	O15041	Semaphorin-3E OS=Homo sapiens (Human) OX=9606 GN=SEMA3E PE=1 SV=1	0	FALSE	7	5	7	5	89.2	5	SEMA3E	61.2	70.8	58.3	68.4	63.1	68.5	76.3	59	66.7	71.1	78.5	82.7	74.5	60.3	93.9	101.9	96.2	92.8	102.4	96	85.7	87.7	83.4	87.7	100	94.3	104.1	83.5	36.9	30	37.9	28.4	26.9	32.3	31.5
hsa:90480; Q8IVM3; Q8TAE8; Q8TE51; Q969P9; Q9BSM6	Homo sapiens (Human) OX=9606	FALSE	High	Q8TAE8	Growth arrest and DNA damage-inducible proteins-interacting protein 1 OS=Homo sapiens (Human) OX=9606 GN=GADD45GIP1 PE=1 SV=1	0	FALSE	50	9	33	9	25.4	9	GADD45GIP1	685.1	810.9	754.5	784.4	777.9	848.5	836.2	861.2	888.5	925.7	709.8	677.9	659.1	642.1	855.7	986	1049.8	1038.9	961.2	841.7	1031.9	1013	936.3	932	963.8	904	881.3	869.7	868.3	863.9	864	822	860	849	751.6
A8MYB5; hsa:389677; Q8IXT5	Homo sapiens (Human) OX=9606	FALSE	High	Q8IXT5	RNA-binding protein 12B OS=Homo sapiens (Human) OX=9606 GN=RBM12B PE=1 SV=2	0	FALSE	27	22	66	22	118	22	RBM12B	1524.1	1545.8	1515.3	1458.9	1426.6	1482.5	1419.9	1447.1	1545.9	1525.5	1549.8	1569.8	1562.3	1496.7	1906.7	1921.6	1948.9	1945.2	1828.1	2007	1971.2	1895.4	1967.2	1996.7	2047	1996.6	2037.7	1986.5	1387	1386.7	1416.3	1350.6	1398.9	1440.5	1429
B7Z4M2; hsa:11193; O75554; Q32P29	Homo sapiens (Human) OX=9606	FALSE	High	O75554	WW domain-binding protein 4 OS=Homo sapiens (Human) OX=9606 GN=WBP4 PE=1 SV=1	0	FALSE	23	6	18	6	42.5	6	WBP4	668.7	694.9	629.5	590.5	629.5	622.6	595.8	611.4	657.1	603.1	778.7	717.8	641	629.5	676.5	652.2	647.9	669.2	617.6	598.6	649.1	568.8	616.7	615.6	724.3	680.4	634.6	629.9	1163.7	1014	936.9	986.9	878.9	925.2	901.7
hsa:113230; Q96FF7	Homo sapiens (Human) OX=9606	FALSE	High	Q96FF7	Uncharacterized protein MISP3 OS=Homo sapiens (Human) OX=9606 GN=MISP3 PE=2 SV=4	0.003	FALSE	9	1	3	1	24	1	MISP3	59.6	71	66.8	55.5	59.4	67	50.5	67.6	71.2	63.6	81.7	63.2	68.4	59.1	98.9	117.5	109.9	115.5	97.4	112.9	110.4	93.6	98.6	108.6	117.3	109.4	99.6	94.8	101.1	98.3	92.5	90.6	92.9	101.2	101.2
hsa:91746; Q4W5Q3; Q7Z622; Q8TF35; Q96MU7	Homo sapiens (Human) OX=9606	FALSE	High	Q96MU7	YTH domain-containing protein 1 OS=Homo sapiens (Human) OX=9606 GN=YTHDC1 PE=1 SV=3	0	FALSE	14	13	38	13	84.6	13	YTHDC1	1327.9	1315.9	1401	1358.7	1336.7	1372.6	1417.1	1343.6	1424	1342.3	1347.5	1424.3	1359.3	1283.6	921.6	909.2	923.5	937.9	876.1	949.8	975.1	925.3	976.3	958.6	995.9	1030	979.6	931.9	1514.1	1501.4	1512.5	1545.3	1635.6	1548.4	1586.6
hsa:8733; O43292; Q9NSS0; Q9UQ31	Homo sapiens (Human) OX=9606	FALSE	High	O43292	Glycosylphosphatidylinositol anchor attachment 1 protein OS=Homo sapiens (Human) OX=9606 GN=GPAA1 PE=1 SV=3	0	FALSE	20	12	41	12	67.6	12	GPAA1	2133.7	2039.8	1819.3	1890.7	2059.8	1984.7	1984.1	1874.2	1971.8	1903.4	1898.1	1961	2096.3	2025.8	1518.5	1531.1	1499.6	1635.2	1530.3	1752.3	1626.2	1561	1447.3	1466	1312.5	1362.1	1501.2	1434.4	2134.1	2031	2182.1	2245.3	2249.2	2179.5	2055.5
B4DND7; B4DPR6; hsa:23224; I6XXQ5; Q540G1; Q86YP9; Q8N1S3; Q8NF49; Q8TER7; Q8WWW3; Q8WWW4; Q8WWW5; Q8WXH0; Q8WXH1; Q9NU50; Q9UFQ4; Q9Y2L4; Q9Y4R1	Homo sapiens (Human) OX=9606	FALSE	High	Q8WXH0	Nesprin-2 OS=Homo sapiens (Human) OX=9606 GN=SYNE2 PE=1 SV=3	0	FALSE	46	303	1013	299	795.9	303	SYNE2	35089	38197.9	38157.8	39153.8	35725.8	39279.7	37955	37304.7	39011.3	38120.2	38106.3	38324.2	37130	36158.4	36291.7	35631.7	36108	35333.1	34789	35684.9	35853.9	36272.2	37997.2	36511.9	38689.8	38649.2	37845.3	36601.4	41525	40131.9	41428.7	41357.9	40797.1	41963.2	41447.1
A8QVZ7; A8QVZ8; C6K8I4; C6K8I5; hsa:55684; Q3YEC7; Q4F968; Q5T5R7; Q8IWK1; Q8TCL4; Q8WU94; Q96SR8; Q9BU21; Q9H935	Homo sapiens (Human) OX=9606	FALSE	High	Q3YEC7	Rab-like protein 6 OS=Homo sapiens (Human) OX=9606 GN=RABL6 PE=1 SV=2	0	FALSE	28	17	52	17	79.5	17	RABL6	1335.1	1347	1322.7	1294.3	1212.2	1336.7	1286.2	1280.6	1354.7	1401.8	1490.3	1414.1	1385.4	1355.7	1308.4	1257.9	1248.4	1242	1156.5	1170	1230.6	1169.3	1207.3	1203.9	1379.8	1343	1302.8	1303.8	1404.8	1381.5	1314.7	1369.6	1289.6	1480.8	1417.6
hsa:10165; O14566; O14575; Q546F9; Q9NZW1; Q9UJS0; Q9UNI7	Homo sapiens (Human) OX=9606	FALSE	High	Q9UJS0	Calcium-binding mitochondrial carrier protein Aralar2 OS=Homo sapiens (Human) OX=9606 GN=SLC25A13 PE=1 SV=2	0	FALSE	51	29	128	20	74.1	29	SLC25A13	3945.9	3873	4011.5	3956.2	3916.7	3908.5	4017.3	4055.2	4037.8	4152	3863.6	4025	4202.6	4121.4	3835.6	3911.7	3892.3	3902.9	3876.9	4085.3	3874.7	4260	4095.6	4183.7	3894.7	4005.6	4065.7	4069.1	3030.5	3012.3	3224.4	3196.6	3272.4	3224.2	3217.5
A8KA70; D3DRL6; hsa:25853; Q5T6E9; Q5T6F0; Q5T6F1; Q6P3V0; Q7L4F8; Q96PZ5; Q9NXA9; Q9UFJ1	Homo sapiens (Human) OX=9606	FALSE	High	Q5T6F0	DDB1- and CUL4-associated factor 12 OS=Homo sapiens (Human) OX=9606 GN=DCAF12 PE=1 SV=1	0.005	FALSE	4	2	3	2	50.5	2	DCAF12															78.2	84	76.8	75.5	77	68.9	75	79	78.6	80.6	69.1	68.7	76.4	78.8
B4E2C7; hsa:9870; O15033; Q7LDY1; Q8IYY9	Homo sapiens (Human) OX=9606	FALSE	High	O15033	Apoptosis-resistant E3 ubiquitin protein ligase 1 OS=Homo sapiens (Human) OX=9606 GN=AREL1 PE=1 SV=3	0	FALSE	8	5	6	5	94.2	5	AREL1															18.8	30.6	25	28.9	46.8	26.2	24.7	36.1	27.3	24.2	29.4	46.1	28.4	35.8	165	153	153.2	168.5	143.6	158.7	148.3
A5XEI2; B1ALT8; B1ALT9; B1ALU0; B1ALU2; B1ALU4; B1ALU5; B1ALU6; hsa:23266; O94882; O95490; Q5VX76; Q9UKY5; Q9UKY6	Homo sapiens (Human) OX=9606	FALSE	High	O95490	Adhesion G protein-coupled receptor L2 OS=Homo sapiens (Human) OX=9606 GN=ADGRL2 PE=1 SV=2	0	FALSE	11	13	32	13	163.2	13	ADGRL2	1043.3	1004	1022.9	1018.4	1076.3	1023.4	1023.1	999.9	1086.7	1034.8	1243.3	1152.1	1200.4	1039.2	720.1	726.3	745.4	735.9	657.9	817.5	736.5	702	738.2	755.3	861.2	905.2	824.2	766.8	689.2	692	654.6	709.4	641.1	636.6	650
B7ZLL5; F8W6F0; hsa:23143; Q17R43; Q2KHR1; Q5TBU9; Q7Z5F6; Q7Z5F7; Q9Y2L9	Homo sapiens (Human) OX=9606	FALSE	High	Q9Y2L9	Leucine-rich repeat and calponin homology domain-containing protein 1 OS=Homo sapiens (Human) OX=9606 GN=LRCH1 PE=1 SV=3	0	FALSE	6	3	6	3	80.8	3	LRCH1	38.1	29.7	32.3	34.3	37.8	37.2	32	36.2	31.8	34.6	41.6	30	32.5	30.6	45.4	47.2	44.3	45.1	43.3	40.3	47.8	41.2	45.7	50.3	44.2	44.4	39.9	38.1	140.4	145.8	153	147.5	153	148.9	155.4
A6NKY8; hsa:55651; Q9NX24; Q9P095	Homo sapiens (Human) OX=9606	FALSE	High	Q9NX24	H/ACA ribonucleoprotein complex subunit 2 OS=Homo sapiens (Human) OX=9606 GN=NHP2 PE=1 SV=1	0	FALSE	37	4	22	4	17.2	4	NHP2	446.3	478.1	417.9	402.5	422.8	426.4	399.5	399	466.4	411.5	499.6	398.9	460.1	423.7	490.1	507.4	478	441	480.5	535.4	511.4	411.6	468.1	452.9	621.8	533	578	528.5	1346.1	1222.2	1182.4	1131	1091.2	1233.1	1195.8
C6G491; hsa:84246; Q9BTT4	Homo sapiens (Human) OX=9606	FALSE	High	Q9BTT4	Mediator of RNA polymerase II transcription subunit 10 OS=Homo sapiens (Human) OX=9606 GN=MED10 PE=1 SV=1	0	FALSE	59	5	6	5	15.7	5	MED10	62.5	112.6	65.9	58.7	72.2	61.4	41.1	62.2	55.3	58.6	47.1	44.7	30.2	41.5	112.4	115.7	115.3	106.5	104.1	103.8	98.4	98.1	96.8	101.2	93.1	109.1	80.5	93.4	304.2	276.8	251.3	217.4	239.9	235.4	150.8
A1L022; hsa:51320; Q5U5Q3; Q9NZE3	Homo sapiens (Human) OX=9606	FALSE	High	Q5U5Q3	RNA-binding E3 ubiquitin-protein ligase MEX3C OS=Homo sapiens (Human) OX=9606 GN=MEX3C PE=1 SV=3	0	FALSE	15	7	14	6	69.3	7	MEX3C	287.1	260.7	241.6	249.2	233.7	246	227.7	243.2	270.6	245.4	309.8	280.3	246.1	285.7	102.1	86.9	89.9	82.5	76.7	81	79.9	75.3	87.8	91.4	93	79.9	81.4	91.7	341.3	338.1	373.6	346.2	302.9	329.8	336.7
hsa:25998; Q2QKU2; Q2QKU3; Q2QKU4; Q5TFD7; Q5TFD9; Q8IUQ9; Q8IUY7; Q8TAI4; Q9HBI8; Q9P2D0; Q9Y3T8	Homo sapiens (Human) OX=9606	FALSE	High	Q9P2D0	Inhibitor of Bruton tyrosine kinase OS=Homo sapiens (Human) OX=9606 GN=IBTK PE=1 SV=3	0	FALSE	15	18	37	18	150.4	18	IBTK	930.1	894.3	924.3	984.6	889.8	956.2	940.9	956	962	940.4	933.9	984	901.7	953.5	432.6	463	485.7	453.5	428.1	463.6	455.5	478.5	476.1	467.2	434.4	454	436.7	450.9	868.7	923.1	832.6	921.3	835	930.8	869.6
B4DI55; hsa:57231; Q4VBR3; Q5TCF9; Q5TCG0; Q6NUI7; Q6PI37; Q9BSD1; Q9Y5W7	Homo sapiens (Human) OX=9606	FALSE	High	Q9Y5W7	Sorting nexin-14 OS=Homo sapiens (Human) OX=9606 GN=SNX14 PE=1 SV=3	0	FALSE	18	13	30	13	110.1	13	SNX14	661.2	715.1	727.5	709.8	741.8	722.6	728	684	715.7	654.5	716.6	728.6	717.6	672.1	843.1	885.5	948.7	1039.9	931.3	1052	901	976.2	963.2	954.6	916.9	928.6	886.7	896.6	968.6	878.4	949	996.6	968.9	1012.5	926.6
B4DR87; hsa:5351; Q02809; Q96AV9; Q9H132	Homo sapiens (Human) OX=9606	FALSE	High	Q02809	Procollagen-lysine,2-oxoglutarate 5-dioxygenase 1 OS=Homo sapiens (Human) OX=9606 GN=PLOD1 PE=1 SV=2	0	FALSE	47	32	127	31	83.5	32	PLOD1	4520.4	4617.8	4751.3	4673.7	4611.3	4684.5	4803.6	4708.6	4736.1	4767.8	4457.2	4397.9	4385.9	4772.7	3990.7	4207.6	4257.8	4219.8	4284.9	4493.4	4092.4	4413.4	4240.8	4220.9	3891.7	3841.2	3753.8	3990.9	6052.2	5638.5	5760.5	5653.9	5339.8	5208.6	5295.4
hsa:55252; Q53TC9; Q5H9U4; Q76L81; Q76L83; Q86XM1; Q9C0H8; Q9NV67	Homo sapiens (Human) OX=9606	FALSE	High	Q76L83	Putative Polycomb group protein ASXL2 OS=Homo sapiens (Human) OX=9606 GN=ASXL2 PE=1 SV=1	0	FALSE	3	3	6	3	153.7	3	ASXL2	23.4	18.9	17.9	23.6	19.4	21.4	25.6	23.5	18.8	22.2	22.5	29.5	22.1	24.9	11.6	17	19.7	13.9	14.7	15.7	21.7	13.3	15.3	14.5	15.3	19.1	14.2	20.1	60.3	58.1	62.4	61.5	59.5	53.7	62.7
B2RCT2; D3DQJ8; hsa:7265; Q99614; Q9BVT3	Homo sapiens (Human) OX=9606	FALSE	High	Q99614	Tetratricopeptide repeat protein 1 OS=Homo sapiens (Human) OX=9606 GN=TTC1 PE=1 SV=1	0	FALSE	59	17	74	16	33.5	17	TTC1	3429.9	3159.7	3461.4	3292.5	3233.5	3229.9	2942.2	3249.3	3222.4	3410.2	3647.6	3595.8	3224.9	3068.5	4223	4301.8	4184	4002.8	4134.8	3616.4	4080.6	3621.7	3776.3	3881.3	4258.9	4479.4	3950.7	3983.9	2533.6	2281.1	2404	2104.5	2136.2	1953.3	2090.2
A3RJX2; C9JPJ4; hsa:4363; O14819; O43333; P33527; P78419; Q59GI9; Q9UQ97; Q9UQ99; Q9UQA0	Homo sapiens (Human) OX=9606	FALSE	High	P33527	Multidrug resistance-associated protein 1 OS=Homo sapiens (Human) OX=9606 GN=ABCC1 PE=1 SV=3	0	FALSE	36	44	140	42	171.5	44	ABCC1	4062.6	4032.3	4195.1	4079.1	4095.3	4191.6	4246.8	4197.6	4273.9	4171.4	4304.6	4370.6	4301.2	4252.9	4444.4	4274.4	4487.9	4473.5	4420.1	4514.5	4478.2	4643.1	4565.1	4575.3	4267.8	4443.6	4479.1	4558.6	4683.8	4787.9	4918.8	4949.5	4971	4983.2	4804.6
hsa:59285; Q9BXT2	Homo sapiens (Human) OX=9606	FALSE	High	Q9BXT2	Voltage-dependent calcium channel gamma-6 subunit OS=Homo sapiens (Human) OX=9606 GN=CACNG6 PE=1 SV=1	0	FALSE	10	3	12	3	28.1	3	CACNG6	168.9	169.5	197.4	167.2	171.7	185.2	187.1	181.6	191	172.3	180.3	162.3	187.1	183.7	171.9	163.3	182.3	162.3	168.5	181.4	159	180.7	155.7	169.9	174.1	175.6	188.7	176.7	348.1	342.8	379.7	350.4	338.5	338.5	339.6
B7Z7B1; hsa:55103; Q5T5Z1; Q5VZ67; Q86X27; Q9NW78	Homo sapiens (Human) OX=9606	FALSE	High	Q86X27	Ras-specific guanine nucleotide-releasing factor RalGPS2 OS=Homo sapiens (Human) OX=9606 GN=RALGPS2 PE=1 SV=1	0	FALSE	20	10	20	10	65.1	10	RALGPS2	580.8	581	608.4	588.8	619.9	576.1	615.4	586.6	616.8	626.6	642.9	640.2	624.7	606.9	610.8	643.7	636.1	655.7	659.4	721	599.9	643.6	646.6	629.9	738.2	678.7	694.8	654.1	470.3	438.8	463.7	447.4	455.9	461.1	483.8
hsa:1979; Q13542	Homo sapiens (Human) OX=9606	FALSE	High	Q13542	Eukaryotic translation initiation factor 4E-binding protein 2 OS=Homo sapiens (Human) OX=9606 GN=EIF4EBP2 PE=1 SV=1	0	FALSE	23	2	4	2	12.9	2	EIF4EBP2	372	470.5	345	356.5	440.4	334.8	301	425.2	267.1	241.8	240.1	295.5	213.8	337.4	157.4	221.2	176.6	160.2	200.3	132.5	146.2	212	172.8	176	141.3	161.3	118.3	165.3	133.7	195.7	166.7	117.9	165.4	166.8	111.9
A8K2V0; B4DL37; hsa:8644; P42330; Q5T2L1; Q96DJ1; Q96KI8; Q99530; Q9UCX1; Q9UII3; Q9UKL9	Homo sapiens (Human) OX=9606	FALSE	High	P42330	Aldo-keto reductase family 1 member C3 OS=Homo sapiens (Human) OX=9606 GN=AKR1C3 PE=1 SV=4	0	FALSE	79	25	232	11	36.8	25	AKR1C3	8013.6	8767	8477.8	8929.3	9282.4	8522.3	8654.1	8577.4	8784.4	8542.3	8155.3	8374.6	8433.6	7943.1	9382.8	8896.6	8880.1	8993.2	9486.9	8286.8	9396	9074.1	8980.1	8605.4	9217	9198.4	9739.8	8883.8	6406.4	6310	6116.2	6554.4	6417.7	6272.8	6530.5
hsa:347517; Q17RQ0; Q5JT25	Homo sapiens (Human) OX=9606	FALSE	Medium	Q5JT25	Ras-related protein Rab-41 OS=Homo sapiens (Human) OX=9606 GN=RAB41 PE=1 SV=2	0.036	FALSE	5	1	1	1	25	1	RAB41	31.9	27.6	40.5	38.5	42.1	32.8	35.8	38.1	44.4	40.9	31	37.7	40.4	33.6
hsa:9372; O95405; Q5T0F6; Q5T0F7; Q9UNE1; Q9Y5R7	Homo sapiens (Human) OX=9606	FALSE	Medium	O95405	Zinc finger FYVE domain-containing protein 9 OS=Homo sapiens (Human) OX=9606 GN=ZFYVE9 PE=1 SV=2	0.032	FALSE	1	1	1	1	156.3	1	ZFYVE9																													49.3	48.1	34.9	55.7	42.5	46.4	45.5
B3KXB2; B4DFR0; hsa:55680; Q5TC48; Q8IW33; Q8WXA3; Q96P51; Q9P1Z1	Homo sapiens (Human) OX=9606	FALSE	High	Q8WXA3	RUN and FYVE domain-containing protein 2 OS=Homo sapiens (Human) OX=9606 GN=RUFY2 PE=1 SV=3	0	FALSE	30	18	37	16	70	18	RUFY2	544	553.3	537.7	531	546.4	571.2	552.9	558.4	558.3	545.6	556.2	589	534.1	551.4	1237.5	1258.6	1313.9	1341.9	1224.4	1244.6	1234.6	1308.1	1284.2	1242.9	1274.1	1285.9	1185.7	1264.8	680.6	682.5	728.2	705.8	680.1	733.2	696.2
hsa:64425; Q5VZT3; Q8NBA9; Q96L20; Q9GZS1	Homo sapiens (Human) OX=9606	FALSE	High	Q9GZS1	DNA-directed RNA polymerase I subunit RPA49 OS=Homo sapiens (Human) OX=9606 GN=POLR1E PE=1 SV=3	0	FALSE	40	16	61	16	47.2	16	POLR1E	2616.5	2617.9	2594.7	2700.3	2694.6	2634.4	2756.8	2671.6	2672.8	2806.3	2728.4	2804.9	2865.7	2628.1	2170.7	2241.1	2199	2206.6	2144.2	2136.9	2201.4	2269.5	2228.2	2249.1	2222.7	2329.8	2358	2159.7	2614.5	2538.1	2691.6	2645.7	2612.5	2576.1	2650.7
A8MV91; F8WEU4; hsa:1528; P00167; Q6IB14	Homo sapiens (Human) OX=9606	FALSE	High	P00167	Cytochrome b5 OS=Homo sapiens (Human) OX=9606 GN=CYB5A PE=1 SV=2	0	FALSE	49	5	24	5	15.3	5	CYB5A	1281.4	1420	1218.5	1214.8	1424.6	1194.9	1165.4	1369.2	1209.8	1079.5	1007.9	1098.9	1021.4	1132.1	1410.5	1447.4	1276.9	1133.4	1451.1	1174	1319.4	1439.1	1280.6	1210.3	1134.7	1251.1	1153.9	1289.9	1285.5	1364.7	1289	1146.2	1404.4	1270.2	996.9
B2RC07; B4E1G6; P51570	Homo sapiens (Human) OX=9606	FALSE	High	P51570	Galactokinase OS=Homo sapiens (Human) OX=9606 GN=GALK1 PE=1 SV=1	0	FALSE	52	20	81	20	42.2	20	GALK1	2060.1	2035.2	1865.1	1972.8	2048.2	1914.6	1921	1952.7	1981.8	1933.5	2024.2	1941.6	1937.3	2012.4	2079.5	2157.6	2079.8	2163.3	2110.5	2073.1	2038.2	2071.9	2019.8	2015.8	2064.3	1954.3	1976.9	2089.1	2183.1	2258.2	2321.4	2275.6	2266.1	2273.7	2328.8
hsa:79695; Q5TCF7; Q8IXK2; Q8NG54; Q96CT9; Q9H771	Homo sapiens (Human) OX=9606	FALSE	High	Q8IXK2	Polypeptide N-acetylgalactosaminyltransferase 12 OS=Homo sapiens (Human) OX=9606 GN=GALNT12 PE=1 SV=3	0	FALSE	15	9	16	8	66.9	9	GALNT12	245.2	275.5	259.6	282.6	268.2	281.2	271.9	268.6	295	309.7	330.7	385.1	368.4	330.7	144.6	152	166.7	172.6	144.5	162.6	156.5	172.6	172.6	181.5	153	171.2	169.8	158.4	141.3	165.8	156.9	158.5	147.1	159.1	170.3
hsa:55571; Q6P2M9; Q8N681; Q9UKZ1	Homo sapiens (Human) OX=9606	FALSE	High	Q9UKZ1	CCR4-NOT transcription complex subunit 11 OS=Homo sapiens (Human) OX=9606 GN=CNOT11 PE=1 SV=1	0	FALSE	23	9	31	9	55.2	9	CNOT11	678.9	700.3	780.9	721.5	721.3	743.2	792	683.9	755.5	730.3	729.5	776	771.8	663.3	828.5	770.4	848.1	807.4	781.8	828.8	782.7	823.5	809.4	834.5	900.3	907.6	891.6	821.6	638.2	630.9	669.5	607.4	576.7	599.3	640.2
A0PK21; B2R8E0; hsa:51706; O95329; Q53F73; Q8NCL5; Q9UHJ1; Q9UHQ9	Homo sapiens (Human) OX=9606	FALSE	High	Q9UHQ9	NADH-cytochrome b5 reductase 1 OS=Homo sapiens (Human) OX=9606 GN=CYB5R1 PE=1 SV=1	0	FALSE	52	15	64	15	34.1	15	CYB5R1	2020.1	2065.3	2191	2124.6	2095	2133.7	2151.9	2092.6	2104.1	2106.6	1943.2	1923	1988.5	2097.1	2644.7	2742.5	2906.4	2663.7	2868.3	2885.8	2755.5	2903.2	2919	2819.8	2644.1	2546.1	2611.7	2690	2153.5	2216.7	2225.5	2251.8	2307.3	2283	2286.7
D3DR47; hsa:84458; Q5VW16; Q7Z723; Q86T32; Q86T33; Q8N3L6; Q8N655; Q96JN0; Q9H945; Q9Y457	Homo sapiens (Human) OX=9606	FALSE	High	Q96JN0	Ligand-dependent corepressor OS=Homo sapiens (Human) OX=9606 GN=LCOR PE=1 SV=2	0	FALSE	19	5	8	5	47	5	LCOR	67.4	70.5	65.8	70.4	59.3	67	70.4	63.9	68.2	61.6	69.4	70.4	67.6	74.5	145.3	168.7	152.1	155.3	146.7	173.1	147.2	133.8	143.8	163.9	159.7	185.2	155.2	152.9	181.1	174.7	210.4	181.4	163.9	157.4	169.4
hsa:23168; Q92541; Q96BX6	Homo sapiens (Human) OX=9606	FALSE	High	Q92541	RNA polymerase-associated protein RTF1 homolog OS=Homo sapiens (Human) OX=9606 GN=RTF1 PE=1 SV=4	0	FALSE	36	25	69	25	80.3	25	RTF1	2206.4	2335.9	2209.7	2227.6	2167.9	2315.8	2236.5	2247.1	2223.7	2203.4	2424.9	2334.3	2295.1	2239.5	2297.9	2314.3	2387.4	2272.1	2246.7	2340.7	2331.2	2169.7	2370.5	2283.2	2544.6	2341.8	2311.5	2191.5	1207.2	1103.7	1204.9	1197.8	1145.4	1210.1	1186.4
hsa:29997; Q9BTC6; Q9HAX6; Q9NPP1; Q9NPR4; Q9NZM5; Q9UFI2	Homo sapiens (Human) OX=9606	FALSE	High	Q9NZM5	Ribosome biogenesis protein NOP53 OS=Homo sapiens (Human) OX=9606 GN=NOP53 PE=1 SV=2	0	FALSE	26	12	46	12	54.4	12	NOP53	1286.7	1524.3	1556.5	1523.6	1488.7	1544.3	1572.5	1523.9	1566.2	1503.8	1162.7	1142.7	1194.9	1297.2	1619.4	1756.4	1725.3	1674.7	1685.7	1719.7	1764.8	1866	1847.4	1800	1383.2	1425.8	1462.5	1624.3	2065.2	1708.1	1786.4	1769.3	1705.8	1699.8	1720.3
A6NF14; B4DR45; hsa:16; P49588; Q53GV7; Q96FA0	Homo sapiens (Human) OX=9606	FALSE	High	P49588	Alanine--tRNA ligase, cytoplasmic OS=Homo sapiens (Human) OX=9606 GN=AARS1 PE=1 SV=2	0	FALSE	57	48	385	48	106.7	48	AARS1	17895.3	17911.1	18333	18581	18150.3	18071	18421.1	18442.6	17784.4	18198.9	17475.2	18091.6	17731.6	18268.5	16924.4	16989.9	16771	17026.6	17615.5	17036.1	16801.1	17501.9	17208.1	17251.7	16595.7	16783.5	16930.3	17309.9	17320.3	20087.9	18833.4	19467.3	19237.8	18865.2	19217.4
hsa:51274; P57682; Q6PIR1; Q86TN0; Q9P2X6	Homo sapiens (Human) OX=9606	FALSE	Medium	P57682	Krueppel-like factor 3 OS=Homo sapiens (Human) OX=9606 GN=KLF3 PE=1 SV=1	0.021	FALSE	8	2	2	1	38.8	2	KLF3																													33.8	18.6	35.3	30.2	25.6	26.7	24.9
A8K5M6; B2R8Y1; hsa:7374; O00637; O00719; P13051; Q93028	Homo sapiens (Human) OX=9606	FALSE	High	P13051	Uracil-DNA glycosylase OS=Homo sapiens (Human) OX=9606 GN=UNG PE=1 SV=2	0	FALSE	20	5	7	5	34.6	5	UNG	35.3	37.4	41.4	37.3	33.7	36.8	38.8	35.2	37.6	41.9	47.5	39.1	36.3	40.9	37.6	41.2	39.1	45.6	38.7	59.4	46.4	40.7	34.8	46.4	43.8	38.3	32.4	40.7	412.7	400.6	448.5	416.4	399.9	354.7	428.1
E7ETD5; hsa:25936; Q5SY75; Q96IY1; Q9H2M5; Q9NRN8; Q9Y415	Homo sapiens (Human) OX=9606	FALSE	High	Q96IY1	Kinetochore-associated protein NSL1 homolog OS=Homo sapiens (Human) OX=9606 GN=NSL1 PE=1 SV=3	0	FALSE	35	8	16	8	32.1	8	NSL1	430.5	498	420.3	477.3	447.2	452.4	411.1	446.2	431.3	469.2	510.3	486.9	443.5	433.4	618.3	687.9	658.1	655.7	650.8	645.2	654.2	623.8	572.2	607.1	695.7	692.8	668.9	605.8	842.5	766.3	878.8	795.1	813.3	825.7	812.3
B2R7F4; hsa:788; O43772; Q9UIQ2	Homo sapiens (Human) OX=9606	FALSE	High	O43772	Mitochondrial carnitine/acylcarnitine carrier protein OS=Homo sapiens (Human) OX=9606 GN=SLC25A20 PE=1 SV=1	0	FALSE	29	10	30	10	32.9	10	SLC25A20	585.6	578.5	587.1	620.4	572	586.4	659.1	591.2	625.7	674.8	623.8	667.8	698.1	671.1	885.8	895.5	866.2	860	836.3	935.4	834.7	929.5	888.4	870.2	841.1	798.2	875.4	870.6	844.7	853.6	828.8	847.7	859	805.4	822
A0A1W2PKR9; B2RN34; hsa:84451; Q5TCX7; Q5TCX8; Q5TCX9; Q8WWN1; Q8WWN2; Q96JM1; X6R610	Homo sapiens (Human) OX=9606	FALSE	High	Q5TCX8	Mitogen-activated protein kinase kinase kinase 21 OS=Homo sapiens (Human) OX=9606 GN=MAP3K21 PE=1 SV=3	0	FALSE	6	6	12	5	113.9	6	MAP3K21	39.5	44.6	44.2	32.7	35.6	36	42.1	38.9	36.5	37	35.1	46	46.5	39.5	214.7	217.3	227.7	246	220.1	266.9	216.6	231.4	241.4	214.9	236.3	232.2	216.4	232	131.7	107.7	109.4	130.8	103.3	117.6	110.9
D6W4K3; hsa:9675; O43156; Q5JX67; Q96A38; Q9BR47; Q9H4K0	Homo sapiens (Human) OX=9606	FALSE	High	O43156	TELO2-interacting protein 1 homolog OS=Homo sapiens (Human) OX=9606 GN=TTI1 PE=1 SV=3	0	FALSE	20	20	63	20	122	20	TTI1	1316.9	1300.2	1411.7	1417	1407.8	1397.2	1455.1	1301.9	1354.5	1327.5	1421.1	1401.6	1451.7	1372.2	1907.9	1912.7	2044.1	2082.6	1977.1	2056	1976.7	2032.7	1976.1	2010.9	2021.6	2105.1	2077.1	1984.7	2253.5	2163.5	2172.2	2258.1	2089.2	2047.5	2104.3
hsa:89848; Q6UX75; Q86WN1; Q86Y77; Q9NXX8	Homo sapiens (Human) OX=9606	FALSE	High	Q86WN1	F-BAR and double SH3 domains protein 1 OS=Homo sapiens (Human) OX=9606 GN=FCHSD1 PE=1 SV=1	0	FALSE	24	14	38	14	76.9	14	FCHSD1	827.3	866.1	813	810.3	753.7	822	819	826.7	858.2	880.5	865.4	835.4	772.6	867.7	1020.4	1045.2	1063	1034.3	1017	945.3	984.2	930.2	989.3	984.1	988.9	1005.7	976.7	1029.3	372.7	379.6	370.9	387.4	348.2	360.4	367.6
hsa:23327; O43165; Q3LSM7; Q7Z5F1; Q7Z5F2; Q7Z5N3; Q8N5A7; Q8WUU9; Q96PU5; Q9BW58; Q9H2W4; Q9NT88	Homo sapiens (Human) OX=9606	FALSE	High	Q96PU5	E3 ubiquitin-protein ligase NEDD4-like OS=Homo sapiens (Human) OX=9606 GN=NEDD4L PE=1 SV=2	0	FALSE	50	43	175	37	111.9	43	NEDD4L	4319.3	4273.9	4391.7	4425.4	4241.9	4339.6	4423.4	4282.7	4453.2	4456.8	4172.2	4257.5	4391.6	4382.4	4856.7	4858.5	4918.1	5018.2	4827.8	4748.6	4780.2	5066.1	5126.5	4935.2	4814.9	4997.1	5009.4	5053.7	4772.3	4786.8	4948	5017.6	5013.1	4908.6	4932.7
B3KRM0; B3KU38; hsa:100505385; O75543; Q00P30; Q00P31; Q7Z3Y3; Q8IY83; Q9P0W3; Q9P0W4; Q9P0W5	Homo sapiens (Human) OX=9606	FALSE	High	B3KU38	IQCJ-SCHIP1 readthrough transcript protein OS=Homo sapiens (Human) OX=9606 GN=IQCJ-SCHIP1 PE=1 SV=2	0.001	FALSE	4	2	3	2	62.2	2	IQCJ-SCHIP1	44.3	43.5	37	30	36.7	33.7	37.3	40.6	26.5	34	35.8	33.2	21.9	40.6															100.5	96.1	101.4	79.4	105.7	75.6	49.9
A2RU45; hsa:221960; hsa:51622; O95766; P86790; Q9UG65; Q9Y359	Homo sapiens (Human) OX=9606	FALSE	High	P86790	Vacuolar fusion protein CCZ1 homolog B OS=Homo sapiens (Human) OX=9606 GN=CCZ1B PE=1 SV=1	0	FALSE	40	17	53	17	55.8	17	CCZ1B	1542.5	1614.4	1607.6	1677.9	1638.7	1631.1	1639.3	1699.7	1674.7	1680.4	1561.2	1635.9	1674.1	1484.7	1521.9	1651	1662.3	1632.6	1565.1	1716.4	1537.3	1713.2	1641.6	1576.5	1588.7	1651.6	1625.1	1566.8	1819.5	1690.6	1836.4	1825.7	1602	1698.6	1626.7
hsa:59339; Q9HB19	Homo sapiens (Human) OX=9606	FALSE	High	Q9HB19	Pleckstrin homology domain-containing family A member 2 OS=Homo sapiens (Human) OX=9606 GN=PLEKHA2 PE=1 SV=2	0	FALSE	40	15	66	15	47.2	15	PLEKHA2	1623.2	1709.5	1726.9	1732.9	1658.4	1717	1647.8	1666.2	1758.5	1669.4	1648.2	1675.7	1602.1	1613.9	2435.2	2605.4	2617.5	2648.9	2515.1	2485.1	2547.8	2674.7	2578.2	2546.5	2551.4	2593.9	2515.8	2513.9	3379.1	3308.7	3488.2	3440.3	3369.2	3423.8	3329
B4DPA2; hsa:5018; Q15070	Homo sapiens (Human) OX=9606	FALSE	High	Q15070	Mitochondrial inner membrane protein OXA1L OS=Homo sapiens (Human) OX=9606 GN=OXA1L PE=1 SV=3	0	FALSE	20	10	44	10	48.5	10	OXA1L	2014.8	2103.5	2438.4	2304	2210	2226.9	2336.6	2317.6	2403.2	2428.4	2278.8	2151.2	2352.2	2062.2	2199.4	2080.2	2306.3	2191.1	2260.7	2281.1	2247.3	2247.4	2339.1	2214.9	2228.3	2124.8	2291.1	2009	3542.7	3188.4	3432.6	3250.9	2896.4	2778.8	3065
hsa:115207; Q96CX2	Homo sapiens (Human) OX=9606	FALSE	Medium	Q96CX2	BTB/POZ domain-containing protein KCTD12 OS=Homo sapiens (Human) OX=9606 GN=KCTD12 PE=1 SV=1	0.013	FALSE	3	1	1	1	35.7	1	KCTD12	32.6	24.8	38.4	32.4	28.3	32.2	28.2	32.3	33.6	22.5	33.6	36.8	25	30.4
B2RCG2; hsa:4281; O15344; O75361; Q9BZX5	Homo sapiens (Human) OX=9606	FALSE	High	O15344	E3 ubiquitin-protein ligase Midline-1 OS=Homo sapiens (Human) OX=9606 GN=MID1 PE=1 SV=1	0	FALSE	31	23	64	23	75.2	23	MID1	3292.9	3390.7	3434.9	3331.2	3257.8	3296.1	3344.9	3212.7	3437	3412.1	3631.5	3372.8	3453.1	3426.2	2240.8	2102	2168.1	2212.9	2069.4	2318.4	2234.2	2365.9	2359.3	2347.1	2496.3	2499	2535.8	2344.8	2175.4	2129.3	2082.7	2122.2	2129.3	2053.6	2159.8
hsa:3833; O60887; Q14834; Q4KMP0; Q5SU09; Q6GMS7; Q6P4A5; Q9BW19; Q9UQP7	Homo sapiens (Human) OX=9606	FALSE	High	Q9BW19	Kinesin-like protein KIFC1 OS=Homo sapiens (Human) OX=9606 GN=KIFC1 PE=1 SV=2	0	FALSE	60	39	105	39	73.7	39	KIFC1	2605.4	2670.4	2819.5	2918.9	2816.4	2824.7	2835.3	2780.3	2821.5	2724.6	3429.7	3847.6	3432.4	2668	3790.5	3324.8	3441.6	3463.5	3364.5	3399.3	3400.6	3292	3265.4	3392	5133	5084.2	5122.5	4132.3	3546.4	3076.3	2965.9	3160.7	3022.2	3060.4	3173.9
A5PKX6; hsa:2802; O43241; Q08378; Q6P9C7; Q86XW3; Q8TDA9; Q8WZA3	Homo sapiens (Human) OX=9606	FALSE	High	Q08378	Golgin subfamily A member 3 OS=Homo sapiens (Human) OX=9606 GN=GOLGA3 PE=1 SV=2	0	FALSE	61	77	287	76	167.3	77	GOLGA3	10246.8	10739.4	9281.5	9605.1	9726.5	10006.1	9233.6	10090.7	9809.8	9926.4	10163.6	10215.1	9319	10329.8	9356.3	9682.8	9509.8	9172.9	9280.2	8940.2	9472.6	8797.3	9367.7	9256.1	9705.4	9571.4	8738.5	9690.5	11044	11612.7	11624	11168.1	11382.4	11911.6	11254.8
C9J2F8; F8WBZ2; hsa:389362; Q5JS53; Q5JS54; Q5JS56	Homo sapiens (Human) OX=9606	FALSE	High	Q5JS54	Proteasome assembly chaperone 4 OS=Homo sapiens (Human) OX=9606 GN=PSMG4 PE=1 SV=2	0	FALSE	29	2	6	2	13.8	2	PSMG4	211.3	225.4	217.6	226.9	211	238.4	243.1	240.6	258.5	228.6	242.4	225.1	255.2	201.4	362.6	408.4	441.4	431.6	385.7	413.4	420.5	432.9	421.2	466.5	485.7	460.9	456.3	430.2	306.9	311.6	377.5	332.7	332.3	340.2	350.9
E7EW23; hsa:10973; O43738; Q4G1A0; Q5VTN2; Q8N3C0; Q9H1I9; Q9H5A2; Q9NTR0	Homo sapiens (Human) OX=9606	FALSE	High	Q8N3C0	Activating signal cointegrator 1 complex subunit 3 OS=Homo sapiens (Human) OX=9606 GN=ASCC3 PE=1 SV=3	0	FALSE	32	65	195	65	251.3	65	ASCC3	6982.2	6635.2	7131.9	7271.2	6974.3	7009.2	7325.3	6874.6	7082.4	7048	7288.8	7517.9	7632	7232.2	6975.4	7121.4	7193.9	7348.7	7125.4	7384.4	7387.7	7872.7	7484.1	7424.4	7260.4	7690.7	7652	7377.6	8471.3	8402.6	8813.6	8727.9	8528	8397.9	8502.7
A0A0A0MQR1; hsa:11183; Q8IYF6; Q9Y4K4	Homo sapiens (Human) OX=9606	FALSE	High	Q9Y4K4	Mitogen-activated protein kinase kinase kinase kinase 5 OS=Homo sapiens (Human) OX=9606 GN=MAP4K5 PE=1 SV=2	0	FALSE	28	19	78	17	95	19	MAP4K5	2455	2392.1	2434.8	2496.7	2402	2509.1	2490.2	2482.3	2510.9	2534.6	2450.1	2486.1	2534.5	2438.9	2595.2	2685.2	2789.2	2787.7	2596	2816.2	2736	2876.5	2889.1	2835.1	2885.1	2872.7	2881.1	2710.9	3540.3	3307.5	3310	3321.2	3418.7	3317.1	3416.9
B5M0B6; D6W5H7; hsa:10617; O95630; Q3MJE7	Homo sapiens (Human) OX=9606	FALSE	High	O95630	STAM-binding protein OS=Homo sapiens (Human) OX=9606 GN=STAMBP PE=1 SV=1	0	FALSE	35	13	58	13	48	13	STAMBP	2837.6	2850.8	2685.5	2720.3	2730.2	2760.5	2851.6	2840.3	2854.3	2840.4	2878.4	2685.4	2810.6	2740.5	2464.8	2430.1	2418.8	2411.3	2338.4	2426	2344.7	2326.7	2362.9	2374.2	2395.3	2391.1	2444.3	2393.5	2136.7	2113.6	2117.2	2140.3	2087.8	2058.9	2171
B2RBZ7; B4DFK7; hsa:873; P16152; Q3LHW8	Homo sapiens (Human) OX=9606	FALSE	High	P16152	Carbonyl reductase [NADPH] 1 OS=Homo sapiens (Human) OX=9606 GN=CBR1 PE=1 SV=3	0	FALSE	75	17	153	14	30.4	17	CBR1	5941.3	5972	5866.4	6060.6	6162.3	5922.3	6112.1	5952.6	5974.1	5928.5	5975.9	5822.5	5988.3	5848.8	6009.4	5941.6	5774.8	6017.9	5813.3	5577.5	6128	5740.8	5708.5	5684.1	6090.6	5782.5	5948.3	5780.3	5645.5	5798	5719	5938.7	5805.7	5637	5826.3
hsa:23505; Q92545	Homo sapiens (Human) OX=9606	FALSE	High	Q92545	Transmembrane protein 131 OS=Homo sapiens (Human) OX=9606 GN=TMEM131 PE=1 SV=3	0	FALSE	6	9	16	9	205	9	TMEM131	333.2	340.9	334.7	334.7	350.1	343.3	373.6	375.9	398.1	413.1	425.8	387.2	437.5	429	192	230.1	199.5	196.7	200.1	263.5	217.9	281	266.5	284	325.3	301.6	271.9	331.6	91.4	98.9	108	99.6	92.5	103.8	94.6
B3KRJ5; hsa:7884; Q14493	Homo sapiens (Human) OX=9606	FALSE	High	Q14493	Histone RNA hairpin-binding protein OS=Homo sapiens (Human) OX=9606 GN=SLBP PE=1 SV=1	0	FALSE	15	4	5	4	31.3	4	SLBP	342.2	340.8	314.9	330.4	305.7	308.3	280.2	298.2	333.5	356.2	429.7	426.9	416.4	362.9	88.3	95.3	90.4	90.6	92.9	103.5	87.8	77.4	84.6	78.5	115.3	106.9	107.2	88.9
B3KXS9; hsa:84230; Q29RV6; Q8TDW0; Q9H075	Homo sapiens (Human) OX=9606	FALSE	High	Q8TDW0	Volume-regulated anion channel subunit LRRC8C OS=Homo sapiens (Human) OX=9606 GN=LRRC8C PE=1 SV=2	0	FALSE	4	4	5	1	92.4	4	LRRC8C	69.5	70	74.8	78.6	60.5	92.4	67.5	77.1	76	75.2	80	92.3	73.7	85															114.6	118.3	139.7	124.7	113.1	136.9	132.2
hsa:51103; Q9BVZ5; Q9Y375	Homo sapiens (Human) OX=9606	FALSE	High	Q9Y375	Complex I intermediate-associated protein 30, mitochondrial OS=Homo sapiens (Human) OX=9606 GN=NDUFAF1 PE=1 SV=2	0	FALSE	36	10	16	10	37.7	10	NDUFAF1	311	353.3	302.1	295.8	305.9	302.6	279	269.4	335.9	313.3	415.7	320.3	355	323.8	670.3	718.5	723.7	728.3	645	689.3	696.1	690.5	702.2	745.6	777.5	785.1	762.6	751.7	420.3	392.1	433.5	455.9	411.2	449.7	444.1
A2VCR2; B2R498; hsa:6636; P62306; Q15356; Q6IBQ1; Q6P4I0	Homo sapiens (Human) OX=9606	FALSE	High	P62306	Small nuclear ribonucleoprotein F OS=Homo sapiens (Human) OX=9606 GN=SNRPF PE=1 SV=1	0	FALSE	31	3	62	3	9.7	3	SNRPF	1492.5	1568.4	1415.5	1450.1	1470	1402	1473.2	1425.1	1452.9	1360.6	1555.2	1625.5	1475.8	1425.9	2794.3	2947.8	2922.8	2951.1	2942.5	2880.1	2945.5	2683.7	2657.7	2742.5	2905.8	2793.1	2764.1	2730.6	2536.1	2488.9	2350.9	2537.2	2578.1	2490.7	2452.1
A6H8Y3; hsa:9231; Q149N1; Q5T1H7; Q5T1H8; Q6DKG3; Q86WC0; Q8TDM6; Q8TDM7; Q9UE73; Q9Y4E3	Homo sapiens (Human) OX=9606	FALSE	High	Q8TDM6	Disks large homolog 5 OS=Homo sapiens (Human) OX=9606 GN=DLG5 PE=1 SV=4	0	FALSE	6	9	13	9	213.7	9	DLG5	265.3	288.3	282.5	257.4	247.3	266	261.1	252.2	267.4	274	274.2	259.1	260.1	273.6	55.2	65.2	70.1	62.2	54.2	62.8	53.1	53.6	63.5	56.4	68.3	64.3	53.2	55.5	455.4	443.7	468.1	463.9	486.4	517.4	487.4
hsa:29074; Q5TAP9; Q9H0U6; Q9NZW8	Homo sapiens (Human) OX=9606	FALSE	High	Q9H0U6	39S ribosomal protein L18, mitochondrial OS=Homo sapiens (Human) OX=9606 GN=MRPL18 PE=1 SV=1	0	FALSE	28	7	22	7	20.6	7	MRPL18	336.6	314.4	296.7	306.7	311.4	316.8	318.8	300.9	298.1	309.1	340.7	348.4	337.2	340.5	451.6	385.2	454.7	483	424.3	430.5	432.7	419.5	397.2	431.1	465.4	475.8	424.2	439.1	129.2	149.2	132.1	145.1	120.3	118.4	135.2
D3DRU7; hsa:23412; Q5T8Y9; Q9UBI1	Homo sapiens (Human) OX=9606	FALSE	High	Q9UBI1	COMM domain-containing protein 3 OS=Homo sapiens (Human) OX=9606 GN=COMMD3 PE=1 SV=1	0	FALSE	47	8	27	8	22.1	8	COMMD3	1278.3	1418.7	1259.9	1329.4	1398.8	1316.9	1194	1374.6	1311.2	1283	1297.6	1321	1207.2	1263.2	191.9	200.3	218.8	173.4	183.5	169.2	196.7	192.2	183.3	188.7	192.2	199.9	169.4	172.4	1065.1	1001.7	888.5	937.5	975.3	998.4	853.2
A8MTP3; A8MZ91; B4DX49; B4DY30; B5BU10; D3DS33; E2QRE7; hsa:10419; O14744; Q6IBR1; Q9UKH1	Homo sapiens (Human) OX=9606	FALSE	High	O14744	Protein arginine N-methyltransferase 5 OS=Homo sapiens (Human) OX=9606 GN=PRMT5 PE=1 SV=4	0	FALSE	44	26	103	26	72.6	26	PRMT5	4036.1	4153.9	4253.8	4029.8	4088.4	4056.5	4136.1	4004.6	4153.7	4043.8	4039.2	4063.2	4365.1	3994.5	3902.3	3966.1	4071.3	3891.3	4016	3997.4	4011.8	4292	4115.2	3917.3	3958.9	3904.5	4165.4	3921.7	4372.3	4335.5	4453	4559.3	4507.4	4420.7	4562
B7Z433; E9PK77; hsa:8495; O75337; Q8ND30; Q8WW26	Homo sapiens (Human) OX=9606	FALSE	High	Q8ND30	Liprin-beta-2 OS=Homo sapiens (Human) OX=9606 GN=PPFIBP2 PE=1 SV=3	0	FALSE	9	7	18	4	98.5	7	PPFIBP2	117	133.7	145.1	140.2	123.5	144.3	140.4	127.5	125.9	134.6	144	145.8	171.4	137.4															68.4	69.8	60.6	65.7	68.4	70.1	75.4
hsa:283951; Q4G0I0; Q96RZ0	Homo sapiens (Human) OX=9606	FALSE	High	Q4G0I0	Protein CCSMST1 OS=Homo sapiens (Human) OX=9606 GN=CCSMST1 PE=2 SV=1	0	FALSE	33	2	5	2	15	2	CCSMST1	134.5	129.9	156.6	136	142	132	124.8	129.8	154.3	140.9	151.1	139.4	125.7	132.2	146.5	139.2	155.4	149.9	167.9	150.6	140.5	164.7	153	143.5	155.5	148.2	154	154.7	21.8	21.3	15	19.1	24.6	19.9	21.5
hsa:80004; Q8N6H8; Q8WZ15; Q9H6I4; Q9H6T0	Homo sapiens (Human) OX=9606	FALSE	High	Q9H6T0	Epithelial splicing regulatory protein 2 OS=Homo sapiens (Human) OX=9606 GN=ESRP2 PE=1 SV=1	0	FALSE	33	19	50	18	78.4	19	ESRP2	840.2	872.8	892.9	916.9	839.9	893.1	870.3	870.4	857.8	933.2	918.3	866.7	919.6	864.5	917.3	1005.2	1032.8	1068.7	979.2	969.4	956.8	1015.8	1012.4	984.9	986.6	1005.5	1024.7	1034.1	1134.2	1035.9	1001.4	1021.1	944.1	988.8	1009.9
hsa:8666; O14801; O75821; Q969U5	Homo sapiens (Human) OX=9606	FALSE	High	O75821	Eukaryotic translation initiation factor 3 subunit G OS=Homo sapiens (Human) OX=9606 GN=EIF3G PE=1 SV=2	0	FALSE	54	17	113	17	35.6	17	EIF3G	4771.8	5168.5	4955.9	4818.5	4972.5	4942.1	4834.1	4747.8	4974.1	4771.8	4996.6	4664.2	4766.4	4471.9	4507.3	4685.6	4574.9	4568.7	4517.6	4181.3	4488.9	3977.6	4279.3	4174.6	4767.4	4584.9	4381.6	4195.3	3898.4	4017.6	3923.7	3914.7	3707.8	3939.1	3767.5
B9A6I9; hsa:115704; Q96CN4	Homo sapiens (Human) OX=9606	FALSE	High	Q96CN4	EVI5-like protein OS=Homo sapiens (Human) OX=9606 GN=EVI5L PE=1 SV=1	0	FALSE	9	6	9	5	91.3	6	EVI5L	138.7	159.5	159.1	159.2	134.8	137.7	155.1	142.6	147.2	131.6	129.6	154.9	136.5	150.9	109.6	108.1	120.3	136.3	130.2	117.1	121.6	125.5	118.8	116.6	113.3	122.4	108.1	131.7	349.3	358.6	345.8	385.3	359.7	373.2	347
E1B6X3; hsa:79415; Q96NR1; Q9BQA9	Homo sapiens (Human) OX=9606	FALSE	High	Q9BQA9	Cytochrome b-245 chaperone 1 OS=Homo sapiens (Human) OX=9606 GN=CYBC1 PE=1 SV=1	0	FALSE	24	6	29	6	20.8	6	CYBC1	852.9	742.1	776.8	748.5	746.6	800.9	783.4	724.9	790.8	763	772	704.7	781.1	799.3	1197.5	1071.8	1160.2	1143.6	1076.7	1179.6	1139.8	1068.9	1152.9	1097.2	1074.9	1032.6	1149.5	1138.8	2044.8	2148.8	2117.2	2109.8	2083.4	2139.1	2014.6
B3KT15; hsa:5719; O75831; Q53XU2; Q9UNM6; Q9UNV3	Homo sapiens (Human) OX=9606	FALSE	High	Q9UNM6	26S proteasome non-ATPase regulatory subunit 13 OS=Homo sapiens (Human) OX=9606 GN=PSMD13 PE=1 SV=2	0	FALSE	60	22	171	22	42.9	22	PSMD13	9661.8	9632.2	9548.6	9659.7	10108.3	9452.3	9796.7	9564.7	9533.7	9262.4	9258.6	9191.8	9657.9	9383	8194.3	8207.8	8393.3	8481.5	8717.9	8391.1	8494.3	8698.9	8261.1	7996.6	7912	7704.4	8146.7	8097.6	11709.3	11099	10863.7	11178.1	11697.6	11142	11210.7
B4E391; F5H2T7; hsa:10102; P43897; Q561V7; Q8TBC2; Q9UQK0	Homo sapiens (Human) OX=9606	FALSE	High	P43897	Elongation factor Ts, mitochondrial OS=Homo sapiens (Human) OX=9606 GN=TSFM PE=1 SV=2	0	FALSE	51	15	75	15	35.4	15	TSFM	2690.6	2598.6	2508.8	2607.5	2571.4	2589.8	2483.6	2595.9	2432.9	2475	2735	2679.4	2596.6	2569.3	2663.6	2462.1	2507.7	2526.5	2352.9	2539.7	2512.8	2386.7	2450.6	2582.2	2778.8	2820.5	2705.5	2690.7	1852.7	1837.7	1713.4	1750.9	1859.5	1874.7	1775.4
hsa:138199; Q7Z383; Q8N4J0; Q8N7C5	Homo sapiens (Human) OX=9606	FALSE	High	Q8N4J0	Carnosine N-methyltransferase OS=Homo sapiens (Human) OX=9606 GN=CARNMT1 PE=1 SV=1	0	FALSE	16	5	10	5	47.2	5	CARNMT1	267.9	278	311.6	311.3	292.8	297.4	320.5	294.7	291.5	327.7	288.2	280.6	317.3	292.6	293.4	276.5	279.1	292.9	305.7	298.9	271.4	328.6	287.7	294.1	304.3	295.9	310	291.7	183.3	186	198.3	190.5	175.7	194.5	197.9
E7EPX7; E9PDE9; hsa:3708; Q14643; Q14660; Q99897	Homo sapiens (Human) OX=9606	FALSE	High	Q14643	Inositol 1,4,5-trisphosphate receptor type 1 OS=Homo sapiens (Human) OX=9606 GN=ITPR1 PE=1 SV=3	0	FALSE	3	9	34	3	313.7	9	ITPR1	19	20.6	19.8	16.6	21.8	25.2	20.8	21.6	18.6	17.9	28.5	26	24.6	24.5	54.9	52.9	52.2	46.9	41.5	50.8	51.4	54	49.7	43	51.4	65.1	57.4	58
D3DNF0; hsa:5291; P42338; Q24JU2	Homo sapiens (Human) OX=9606	FALSE	High	P42338	Phosphatidylinositol 4,5-bisphosphate 3-kinase catalytic subunit beta isoform OS=Homo sapiens (Human) OX=9606 GN=PIK3CB PE=1 SV=1	0	FALSE	23	24	52	24	122.7	24	PIK3CB	1461.4	1305.4	1372.1	1337.5	1286.4	1308.4	1352.2	1234.8	1325.9	1250.6	1486.5	1469.2	1400.3	1369.3	1266.8	1079.2	1210.2	1202.7	1119.3	1269.3	1172.6	1053.2	1245	1202.6	1281.4	1256	1249.9	1245.9	1883.4	1934.5	1970.5	2034.2	1882.1	2008.9	1977
hsa:23481; O00541; Q6IC29	Homo sapiens (Human) OX=9606	FALSE	High	O00541	Pescadillo homolog OS=Homo sapiens (Human) OX=9606 GN=PES1 PE=1 SV=1	0	FALSE	44	28	109	28	68	28	PES1	5401.2	4813	6006.4	5618.8	5325.8	5525.5	5658.9	5340.3	5542.4	5712.9	5394.2	5503.6	5770.4	5176.3	3814.2	3544.4	3662.5	3592	3725.1	3815.2	3726.7	3693.6	3710.9	3862.7	3762.3	3787.4	3974.4	3720.2	4283	3843.5	3745	3755	3648.6	3591.2	3730.8
A8K667; B4DLU1; hsa:10653; O00271; O14895; O43291; Q5TZQ3; Q969E0	Homo sapiens (Human) OX=9606	FALSE	High	O43291	Kunitz-type protease inhibitor 2 OS=Homo sapiens (Human) OX=9606 GN=SPINT2 PE=1 SV=2	0	FALSE	13	3	17	3	28.2	3	SPINT2	972.8	1162.8	1088.3	1100.6	1155.7	1159.1	1135.3	1087.5	1063.4	1096.6	921.7	936.5	1004.6	970	1120.9	1268	1293.3	1224.1	1207.3	1304.1	1281.4	1181.3	1132.6	1096.5	983.4	1008	1048.9	1009.2	1196.1	728.9	694.8	724.1	591.3	631.2	583.1
B5BU22; hsa:5578; P17252; Q15137; Q32M72; Q96RE4	Homo sapiens (Human) OX=9606	FALSE	High	P17252	Protein kinase C alpha type OS=Homo sapiens (Human) OX=9606 GN=PRKCA PE=1 SV=4	0	FALSE	33	19	62	16	76.7	19	PRKCA	1707.3	1676.7	2145.5	2100.5	1845.8	1978.8	1939.7	1956.6	1981.7	2091	1826.7	1911	1842.3	1773.4	1595.3	1655.3	1637.3	1624.2	1591.8	1608.8	1602.4	1683.9	1623.3	1646.9	1556.6	1606.7	1629.5	1595.2	2723.6	2716.8	2547.3	2715.8	2636.5	2681	2616.1
G3V5P4; hsa:1073; Q9Y281	Homo sapiens (Human) OX=9606	FALSE	High	Q9Y281	Cofilin-2 OS=Homo sapiens (Human) OX=9606 GN=CFL2 PE=1 SV=1	0	FALSE	73	14	121	9	18.7	14	CFL2	695.2	733.5	695.9	699.4	725.9	709.4	666.9	800.4	778.4	868.3	849.4	869.9	852.1	820.7	1845.4	1603.8	1669.1	1634.7	1657.1	1449.7	1736.5	1399.4	1655.2	1627.7	1769.6	1669.6	1663.4	1600.6	1158.2	1129.8	1093.8	1056.5	1063	1062	1111.3
hsa:9757; O15022; O95836; Q96GP2; Q96IP3; Q9UK25; Q9UMN6; Q9Y668; Q9Y669	Homo sapiens (Human) OX=9606	FALSE	High	Q9UMN6	Histone-lysine N-methyltransferase 2B OS=Homo sapiens (Human) OX=9606 GN=KMT2B PE=1 SV=1	0	FALSE	4	8	16	7	293.3	8	KMT2B	109.3	113.3	123.9	109	104.3	114.5	109.5	108.2	117.2	115.1	102.7	122.6	111.4	111	202.3	215.3	223.8	236.6	208	242.1	203.4	202.1	236.6	231.7	225	238.3	206.9	219.2	174.4	209.2	185.6	201.8	187	202.4	192.9
C5MQH7; E9PFU1; hsa:10015; Q6NUS1; Q8WUM4; Q9BX86; Q9NUN0; Q9P2H2; Q9UKL5	Homo sapiens (Human) OX=9606	FALSE	High	Q8WUM4	Programmed cell death 6-interacting protein OS=Homo sapiens (Human) OX=9606 GN=PDCD6IP PE=1 SV=1	0	FALSE	54	47	278	47	96	47	PDCD6IP	13252.1	13226.1	12584.8	12758.9	13543.9	13173.6	13220.7	13422.6	12976.9	12909	12555.9	12407.9	12881.6	13161.3	16421.9	16236.4	16044	15764.1	16348.9	15845.7	15542.7	15991.7	15983	15531.7	15623.5	15687.2	16126.5	16125.9	14820.3	15187.8	14611.8	14844.5	15404.8	15168.3	15118.8
hsa:259307; Q1WMJ3; Q4GZN1; Q4GZN2; Q6P2Q3; Q8TEM5; Q96RQ8; Q96RQ9	Homo sapiens (Human) OX=9606	FALSE	High	Q96RQ9	L-amino-acid oxidase OS=Homo sapiens (Human) OX=9606 GN=IL4I1 PE=1 SV=1	0	FALSE	6	3	5	3	62.8	3	IL4I1	158.4	127	137.1	149.5	132.6	138.8	147.6	140.4	144	127.3	163.8	145.2	129.1	136.5	101.3	110	111.7	114.5	106.8	110.9	101.4	105.6	113.4	102.1	121.5	108.2	101.6	113.1	177.8	163.6	178.4	185.8	161.1	177.6	180
B7Z916; hsa:11163; Q4AEJ6; Q53EZ2; Q68DD7; Q9NPC5; Q9NS30; Q9NZJ9; Q9NZK0; Q9NZK1	Homo sapiens (Human) OX=9606	FALSE	High	Q9NZJ9	Diphosphoinositol polyphosphate phosphohydrolase 2 OS=Homo sapiens (Human) OX=9606 GN=NUDT4 PE=1 SV=2	0	FALSE	37	5	12	1	20.3	5	NUDT4	233.2	209.9	206.1	255.9	267.6	270.2	273.9	393.4	287.2	300.5	265.6	386.5	265.9	310.3	102	101.6	85.3	103.7	97.8	117.1	98.2	84.8	98	94.1	100	75.3	80.7	95.6	403.4	501.9	325.3	439	380.4	517.6	385.5
hsa:1737; P10515; Q16783; Q53EP3	Homo sapiens (Human) OX=9606	FALSE	High	P10515	Dihydrolipoyllysine-residue acetyltransferase component of pyruvate dehydrogenase complex, mitochondrial OS=Homo sapiens (Human) OX=9606 GN=DLAT PE=1 SV=3	0	FALSE	29	16	86	16	69	16	DLAT	2948.5	2909.4	2808.8	2809.6	2836.6	2843.5	2883.6	2869.6	2964.1	2765.1	2948.3	2827.6	2884.4	2838.7	4059.2	3986.3	3960.6	4053.7	4071.6	3830.4	3844.7	3917.1	3905	3910.5	4097.8	3917.1	4028.1	4084.9	4128	4244.3	4108.5	4175.8	4312.2	4313.9	4324.8
B2RMV7; hsa:113612; Q7Z449; Q96EQ6	Homo sapiens (Human) OX=9606	FALSE	High	Q7Z449	Cytochrome P450 2U1 OS=Homo sapiens (Human) OX=9606 GN=CYP2U1 PE=1 SV=1	0.001	FALSE	6	3	3	3	61.9	3	CYP2U1															118.6	109.9	111.9	108.2	106.6	127.7	114.3	118.1	125.7	115.6	115.7	134	135.9	120.3	48.3	55.4	73	56.3	51.1	58.1	58.3
B3KMW9; B4DT72; hsa:5709; O43242; Q96EI2; Q9BQA4	Homo sapiens (Human) OX=9606	FALSE	High	O43242	26S proteasome non-ATPase regulatory subunit 3 OS=Homo sapiens (Human) OX=9606 GN=PSMD3 PE=1 SV=2	0	FALSE	67	43	302	43	60.9	43	PSMD3	10899.6	11781.4	11961	12213	12405.8	11545	12481.9	11861.5	11450.2	11604.7	9985.1	10385.9	11028.8	11001.6	11189.7	11466.8	12101.3	12338.4	12695.9	11624.4	11643.6	13052.6	11866.5	11485.6	10346.7	10831.6	11240.9	11100.9	12322.4	11537.3	11377.6	12085.6	12317.6	11692.3	11643.8
hsa:215; P33897; Q6GTZ2	Homo sapiens (Human) OX=9606	FALSE	High	P33897	ATP-binding cassette sub-family D member 1 OS=Homo sapiens (Human) OX=9606 GN=ABCD1 PE=1 SV=2	0	FALSE	15	10	29	10	82.9	10	ABCD1	319.5	296.8	345.3	355.9	309.3	322	293.8	307	316.9	304.3	292.7	306.4	275.1	325.2	628.8	621.2	644.2	641.7	618.4	613.1	650	645.5	667.7	613.2	582.4	576.1	590.2	606.7	604.2	670.8	680.3	661	642.7	629.7	637.6
A8K4P4; D3DQP1; hsa:57586; Q7L8C5; Q9BQS3; Q9H041; Q9P2C0	Homo sapiens (Human) OX=9606	FALSE	High	Q7L8C5	Synaptotagmin-13 OS=Homo sapiens (Human) OX=9606 GN=SYT13 PE=1 SV=1	0	FALSE	17	4	8	4	46.9	4	SYT13	77.4	105.2	106.7	108.7	95.4	110.2	113.3	102.6	104.6	97.1	91.7	90.1	79.5	98.4	85.4	87.9	86	94.2	85	91.4	97	102.9	89.7	94.9	73.2	65.9	65.9	79.4
hsa:987; P50851; Q4W5J4; Q4W5L6; Q8NFQ0; Q9H2U3; Q9H2U4	Homo sapiens (Human) OX=9606	FALSE	High	P50851	Lipopolysaccharide-responsive and beige-like anchor protein OS=Homo sapiens (Human) OX=9606 GN=LRBA PE=1 SV=4	0	FALSE	39	94	315	88	318.9	94	LRBA	9782	9843	10368.9	10488.1	10101.6	10504.6	10530.3	10046.3	10147.3	10134.3	9862.3	10213.8	10346.6	9943.2	10100.7	9996.2	10259.2	10494.4	10151.8	11022.4	10302.5	10704	10573.7	10454	10591.8	10564.4	10647.7	10625.8	10842.7	11245.9	11483.2	11529.4	11114	11020.8	11150.1
hsa:27347; O14774; Q53S90; Q53SL7; Q53SS1; Q9UER4; Q9UEW8; X5D9C8	Homo sapiens (Human) OX=9606	FALSE	High	Q9UEW8	STE20/SPS1-related proline-alanine-rich protein kinase OS=Homo sapiens (Human) OX=9606 GN=STK39 PE=1 SV=3	0	FALSE	46	19	116	15	59.4	19	STK39	3860	3705.5	3866	3781.4	3690.1	3781.8	3717.8	3913.4	3811.3	3883.9	3904.8	4052.2	4124.5	4045.9	3004.4	2974.2	2750.8	2967.2	2871	3282.2	2947.9	3324	3187.4	3170	3253.3	3252.6	3417.2	3445.6	3079.8	3095.2	3066.4	3253.5	3145.9	3280.8	3244.6
A0AVL4; hsa:4620; Q14322; Q16229; Q567P6; Q86T56; Q9UKX2	Homo sapiens (Human) OX=9606	FALSE	High	Q9UKX2	Myosin-2 OS=Homo sapiens (Human) OX=9606 GN=MYH2 PE=1 SV=1	0	FALSE	2	4	12	1	222.9	4	MYH2																													160.6	209.4	119	214.5	148.8	226.8	133.9
hsa:55178; Q53GN1; Q86VC3; Q96F76; Q9HC36; Q9NVQ5	Homo sapiens (Human) OX=9606	FALSE	High	Q9HC36	rRNA methyltransferase 3, mitochondrial OS=Homo sapiens (Human) OX=9606 GN=MRM3 PE=1 SV=2	0	FALSE	21	9	15	9	47	9	MRM3	251.7	244.9	242.3	237.6	228.3	237	232.3	216.3	252	240.1	272.2	257.3	258.9	240.5	433.1	416.3	461.1	449.6	363.1	452.7	476.2	449.4	449.2	516.8	491.9	531.6	467.9	448.1	262.6	279.9	293.9	277.6	266.8	274	244.1
B2R4Y3; hsa:6152; P38663; P83731; Q6IBS3	Homo sapiens (Human) OX=9606	FALSE	High	P83731	60S ribosomal protein L24 OS=Homo sapiens (Human) OX=9606 GN=RPL24 PE=1 SV=1	0	FALSE	51	11	119	11	17.8	11	RPL24	8992.8	7654	11326.2	10162.9	9099.8	9619.3	9674	9598.8	9268.5	9421.1	8092.9	8545.3	8448	8252.4	6653.4	6174.8	6730.8	6370.1	6761.9	6871.4	6767	6503.7	6995.9	7229.9	6235.2	6613.8	6348.1	6158.2	6189.3	6379.5	6004.3	5626.7	5793.2	5652.5	5964.6
A6NM55; hsa:25934; Q5VX32; Q9BRV7; Q9H843; Q9P083; Q9UFN0	Homo sapiens (Human) OX=9606	FALSE	High	Q9UFN0	Protein NipSnap homolog 3A OS=Homo sapiens (Human) OX=9606 GN=NIPSNAP3A PE=1 SV=2	0	FALSE	36	7	20	7	28.4	7	NIPSNAP3A	551.6	588.4	565.1	532.5	580.1	579.9	563.3	565.4	574.7	541.3	542.3	587.7	529.4	557.6	441.7	438	467.1	453.9	445.6	451.1	470.1	456.2	453	442.7	441.7	446.9	443.3	441.9	363.8	359.5	418.5	391.3	424	380.6	426.6
hsa:84665; Q5VV35; Q5VV36; Q86T37; Q86TC9; Q8N3L4; Q96K90; Q96KF5	Homo sapiens (Human) OX=9606	FALSE	High	Q86TC9	Myopalladin OS=Homo sapiens (Human) OX=9606 GN=MYPN PE=1 SV=2	0.004	FALSE	1	2	2	1	145.2	2	MYPN																													46.2	36.1	32.9	35.4	35.9	39.1	41.3
hsa:142891; Q5JSC5; Q5JSC8; Q66K52; Q96LT4	Homo sapiens (Human) OX=9606	FALSE	Medium	Q96LT4	Sphingomyelin synthase-related protein 1 OS=Homo sapiens (Human) OX=9606 GN=SAMD8 PE=1 SV=2	0.039	FALSE	2	1	1	1	48.3	1	SAMD8															26.4	24.7	25.6	24.6	44.5	28.7	20.1	23.1	27.4	27.7	20.5	20.5	16.1	27.8
E9PBW7; hsa:4154; O43311; O43797; Q86UV8; Q86UV9; Q96P92; Q96RE3; Q9NR56	Homo sapiens (Human) OX=9606	FALSE	High	Q9NR56	Muscleblind-like protein 1 OS=Homo sapiens (Human) OX=9606 GN=MBNL1 PE=1 SV=2	0	FALSE	30	8	44	4	41.8	8	MBNL1	2667.5	2465.9	2249.6	2262.4	2237.2	2418.9	2271.6	2409.1	2436.2	2414.5	2791.9	2767.7	2669.3	2530.4	2197.5	2043.7	2126.2	1978	1881.7	2042.6	2029.2	1784.9	1999.3	1966.2	2335.2	2198.1	2218.1	2118.7	3083.3	2984	3003.3	2912.4	2704.3	3021.1	2958.2
hsa:22928; Q99611; Q9BUQ2	Homo sapiens (Human) OX=9606	FALSE	High	Q99611	Selenide, water dikinase 2 OS=Homo sapiens (Human) OX=9606 GN=SEPHS2 PE=1 SV=3	0	FALSE	24	8	15	8	47.3	8	SEPHS2	375.1	419.7	396.5	403.2	402.3	416.2	386.3	406.5	401.1	403.8	397.8	405.2	390.8	404.1	511	522.1	505.4	528.8	514.1	500	506.6	515.8	511.2	471.8	563.9	580.5	505	485.4	450.9	430.9	470.1	461.4	423.4	453.3	489.3
hsa:3174; Q14541; Q7Z2V9; Q9UH81; Q9UIS6	Homo sapiens (Human) OX=9606	FALSE	High	Q14541	Hepatocyte nuclear factor 4-gamma OS=Homo sapiens (Human) OX=9606 GN=HNF4G PE=1 SV=3	0.001	FALSE	6	2	4	1	45.8	2	HNF4G															20.1	24.9	24.2	21.1	18.4	21.7	15	21.8	19.9	15.2	24.3	27.9	19.5	21.3	33.2	30.1	31.1	32.1	30.6	29.4	23.6
B1AT72; hsa:538; O00227; O00745; Q04656; Q9BYY8	Homo sapiens (Human) OX=9606	FALSE	High	Q04656	Copper-transporting ATPase 1 OS=Homo sapiens (Human) OX=9606 GN=ATP7A PE=1 SV=4	0	FALSE	22	28	61	27	163.3	28	ATP7A	1383.3	1347.9	1528.3	1471.2	1397.3	1491.8	1549.2	1461.6	1498.1	1510.6	1466.8	1419	1486.7	1488.5	1745.6	1770.7	1768.3	1768.2	1837.9	1855.5	1871.8	1866.5	1926.7	1760.7	1878.6	1693.2	1807.2	1781.4	2071	2060.7	2157.7	2164.7	2060.8	2166.2	2179.8
B7Z817; D3DQ51; hsa:1718; Q15392; Q9HBA8	Homo sapiens (Human) OX=9606	FALSE	High	Q15392	Delta(24)-sterol reductase OS=Homo sapiens (Human) OX=9606 GN=DHCR24 PE=1 SV=2	0	FALSE	22	13	76	13	60.1	13	DHCR24	3996.7	4091.6	4399.9	4341.6	4319.1	4243.5	4531.4	4395.4	4332.7	4306.8	3857.9	4032.7	4299.9	3871.9	3297.9	3253.7	3325.7	3381.6	3489.2	3493.6	3404.5	3770.9	3395.4	3609	3358.7	3410.3	3601.9	3347.3	3259.3	2993.7	3271.1	3301.7	3167.5	3092.4	3019.3
hsa:10615; O95213; Q96R06; Q9BWE8; Q9NT17; Q9UFE6	Homo sapiens (Human) OX=9606	FALSE	High	Q96R06	Sperm-associated antigen 5 OS=Homo sapiens (Human) OX=9606 GN=SPAG5 PE=1 SV=2	0	FALSE	8	7	12	7	134.3	7	SPAG5	100.3	105.5	125.7	129.2	112.4	117.4	115.8	115.7	110.3	121.7	164.3	179.1	129.4	103.4	245.9	231.1	224.7	235.9	237	262.4	239.6	228.4	213	225.7	365.5	381.1	361.3	289.2	205.8	220.9	299.7	237.8	291.5	219.8	225.8
B3KMN1; D3DNR9; hsa:86; O96019; Q8TAE5; Q9BVS8; Q9H0W6	Homo sapiens (Human) OX=9606	FALSE	High	O96019	Actin-like protein 6A OS=Homo sapiens (Human) OX=9606 GN=ACTL6A PE=1 SV=1	0	FALSE	46	16	104	12	47.4	16	ACTL6A	3780.8	3969.5	3686.7	3677.4	3852.5	3730.1	3658.2	3672.6	3801.2	3604.3	4262.1	4008.4	4095.7	3666	2463.2	2450.1	2429.4	2409.7	2495.9	2375.1	2431.5	2436.7	2365.3	2346.9	2743.4	2630.3	2687.4	2423	4126	3820.6	3737.1	3737.3	3692.2	3480.8	3801.6
A8K1S3; B2R7P5; hsa:64093; Q96F78; Q9H4F8	Homo sapiens (Human) OX=9606	FALSE	High	Q9H4F8	SPARC-related modular calcium-binding protein 1 OS=Homo sapiens (Human) OX=9606 GN=SMOC1 PE=1 SV=1	0.001	FALSE	5	2	3	2	48.1	2	SMOC1	82.2	91.2	82	77	88	80.8	63.4	86.5	92.8	86.7	100.6	95.3	83.9	81.9	50.3	64.5	55.5	60.4	61.4	49.6	68.6	52.5	57.5	61.5	67	60.9	53.1	52.8	48.2	44.5	42.9	55.3	39	28.8	30.6
C5HU05; hsa:326625; Q96EY8; Q9BSH0	Homo sapiens (Human) OX=9606	FALSE	High	Q96EY8	Corrinoid adenosyltransferase OS=Homo sapiens (Human) OX=9606 GN=MMAB PE=1 SV=1	0	FALSE	42	9	39	9	27.4	9	MMAB	1387.4	1372.1	1199.1	1227.6	1306.7	1282	1224.7	1302.2	1295.5	1276.2	1441.1	1357.8	1349	1345.9	1348.1	1364.2	1351.6	1333	1298.4	1342.8	1325.8	1276.5	1253.4	1305	1441.9	1341.8	1374.7	1324.8	1125.9	1143.2	1209	1171	1204.9	1176.8	1203.8
hsa:55132; Q2YDB6; Q4W599; Q4W5B2; Q659A0; Q659C4; Q6P5X2; Q7Z3F7; Q86VK7; Q8N6F4; Q8N7H4; Q8NAF2; Q9H5E7; Q9NW12	Homo sapiens (Human) OX=9606	FALSE	High	Q659C4	La-related protein 1B OS=Homo sapiens (Human) OX=9606 GN=LARP1B PE=1 SV=2	0	FALSE	11	8	22	4	105.3	8	LARP1B															14.1	17.7	15.6	28.5	26.1	11.1	15.5	24	19.7	19	17.7	16.7	19.2	32.7	51.6	60	49.7	59.8	56.8	57.3	55.2
hsa:5435; P41584; P61218; Q6IAY3	Homo sapiens (Human) OX=9606	FALSE	High	P61218	DNA-directed RNA polymerases I, II, and III subunit RPABC2 OS=Homo sapiens (Human) OX=9606 GN=POLR2F PE=1 SV=1	0	FALSE	22	3	9	3	14.5	3	POLR2F	84.9	147.8	124.9	122.2	149.1	161.2	113.4	225	181.9	250.1	174.5	216.3	152.1	202	290.9	348.2	347.3	298.5	330.5	293.4	372.3	457.3	342.4	465.9	371.1	449.1	313.4	439.3	209.1	245.3	208.6	204.9	206.5	275.3	193.8
hsa:54810; Q8IYD3; Q8TF65; Q9NXS7	Homo sapiens (Human) OX=9606	FALSE	Medium	Q8TF65	PDZ domain-containing protein GIPC2 OS=Homo sapiens (Human) OX=9606 GN=GIPC2 PE=1 SV=1	0.015	FALSE	4	1	1	1	34.3	1	GIPC2	44.8	55.2	47.2	48.1	51.3	47.2	49.8	42.9	49.8	53.1	53.5	45.7	52.3	49.9
hsa:284996; Q53S14; Q8N5I8; Q8NBY5; Q8NC42; Q8WUU3	Homo sapiens (Human) OX=9606	FALSE	High	Q8NC42	E3 ubiquitin-protein ligase RNF149 OS=Homo sapiens (Human) OX=9606 GN=RNF149 PE=2 SV=2	0	FALSE	11	4	10	4	43.1	4	RNF149	147.8	166.4	187.1	202.3	170.6	172.9	179.2	191.4	190.8	185.2	145	126.5	139.4	157.6	157.4	160.8	160.9	169	161.5	173.7	159.9	155.4	150.8	158.2	108.5	127.8	120.8	153.3	127.1	112.2	89.1	118.5	115.8	119.7	117.8
D3DWA3; hsa:6880; Q16594; Q5U0D1; Q9BTS1	Homo sapiens (Human) OX=9606	FALSE	High	Q16594	Transcription initiation factor TFIID subunit 9 OS=Homo sapiens (Human) OX=9606 GN=TAF9 PE=1 SV=1	0	FALSE	40	9	29	4	29	9	TAF9	774.6	827.4	697.7	735	736.6	748.6	750.5	754.9	774.7	723.3	893.6	765.4	874	743.3	562.2	573.7	604.7	557.4	568.4	565	571.8	525.3	531.2	547.7	692.6	564.2	587.4	591.2	663.9	549.9	558.4	579	530.5	562.3	551.5
A4K467; D6PXK4; hsa:81; O43707; O76048	Homo sapiens (Human) OX=9606	FALSE	High	O43707	Alpha-actinin-4 OS=Homo sapiens (Human) OX=9606 GN=ACTN4 PE=1 SV=2	0	FALSE	78	76	1091	49	104.8	76	ACTN4	45159.3	46509.3	47057.4	46115.5	47140.4	45460.1	47370.6	45749.9	45507.7	45399.8	42275.4	42586.9	44117.1	44499.4	47371.9	48521.4	48283.4	47512.2	50953.3	48595.6	48567.3	49658	49076.7	47207.7	44762.7	44795.7	46375.7	47138.9	43386.9	43878.3	44123.5	44037.7	45408	44394.8	45406.6
D3DRM5; hsa:138716; Q8N5L8	Homo sapiens (Human) OX=9606	FALSE	High	Q8N5L8	Ribonuclease P protein subunit p25-like protein OS=Homo sapiens (Human) OX=9606 GN=RPP25L PE=1 SV=1	0	FALSE	26	4	6	4	17.6	4	RPP25L	23.1	24.5	17.2	14.6	22.7	26	23.9	20.9	21.9	17.9	16.1	20.1	20	17.4	25.6	22.3	23	23.9	18.7	20.6	21.3	20.5	23.1	24.1	29.4	28.1	24.3	17.9	81.2	68.5	67.1	69.1	63.1	65.6	59.8
B2RE37; D6W5Q5; hsa:57798; Q8N5Y5; Q8WUU5; Q99995; Q9H689	Homo sapiens (Human) OX=9606	FALSE	High	Q8WUU5	GATA zinc finger domain-containing protein 1 OS=Homo sapiens (Human) OX=9606 GN=GATAD1 PE=1 SV=1	0	FALSE	19	3	9	3	28.7	3	GATAD1	124.4	138.2	136.4	138.2	132.6	124.6	144.6	113	130.5	119	143.1	131.2	133.1	135.8	144.1	155.9	155.3	152	154.9	154.1	164.5	159.8	152.2	160	157	166.1	184.3	159.1	71.8	75.3	84.9	77.6	69	72.4	82.8
hsa:6768; Q9BS01; Q9H3S0; Q9HB36; Q9HCA3; Q9Y5Y6	Homo sapiens (Human) OX=9606	FALSE	High	Q9Y5Y6	Suppressor of tumorigenicity 14 protein OS=Homo sapiens (Human) OX=9606 GN=ST14 PE=1 SV=2	0	FALSE	17	12	29	12	94.7	12	ST14	1110.8	1227.1	1205.9	1269.3	1210.6	1206.6	1329.9	1248.2	1259.8	1228.3	1214	1197.5	1241.3	1136.6	892.8	947.6	1018.1	984	946.7	990.7	958.7	1004.2	1008.2	1002.6	957.4	974.6	1044.8	893.2	995	782.2	772.9	797.9	580.8	607.6	605.3
hsa:8208; Q13112; Q99548	Homo sapiens (Human) OX=9606	FALSE	High	Q13112	Chromatin assembly factor 1 subunit B OS=Homo sapiens (Human) OX=9606 GN=CHAF1B PE=1 SV=1	0	FALSE	23	11	28	11	61.5	11	CHAF1B	1019.7	1063.6	1045.4	1173.3	1033.8	1115.4	1069	1088.4	1057.9	1094.3	1350.9	1374.7	1292.1	1156.6	537.5	524.6	522.8	565.5	482.3	534.4	531.7	513.6	488.4	538.3	705.9	706	624.4	641	336.2	318.6	340.7	330.4	316.8	299.4	319.3
A4D2J7; B7ZLE6; D3DVK9; hsa:29881; Q17RV5; Q6R3Q4; Q9UHC8; Q9UHC9	Homo sapiens (Human) OX=9606	FALSE	High	Q9UHC9	NPC1-like intracellular cholesterol transporter 1 OS=Homo sapiens (Human) OX=9606 GN=NPC1L1 PE=1 SV=2	0	FALSE	5	7	11	7	148.6	7	NPC1L1	503.4	529.7	558.9	574	558.9	567.9	551.1	570.7	555.1	537	527.4	544.8	543.9	586.5	40	44.3	48.6	42	47.9	38.1	48	45.3	41.2	50	41.6	38	44.3	55.6	85.9	87.3	104.3	101	93.3	93.7	95.4
B2RCB7; hsa:27183; Q8TF07; Q9UI03; Q9UN37; Q9Y582	Homo sapiens (Human) OX=9606	FALSE	High	Q9UN37	Vacuolar protein sorting-associated protein 4A OS=Homo sapiens (Human) OX=9606 GN=VPS4A PE=1 SV=1	0	FALSE	44	19	69	14	48.9	19	VPS4A	1460.7	1471	1309	1411.4	1432.7	1504.1	1446.2	1465.9	1399.6	1444.8	1516.2	1461.8	1503.2	1499.8	1763.8	1939.7	1850.7	1850.7	1685.8	1683.4	1807	1806.1	1804	1843.7	1901.9	1943.5	1842.7	1847.3	1680.3	1913.6	1900.8	1717	1796	1817	1769.7
D3DPR5; hsa:113444; Q49AP7; Q52LP9; Q8NCB4; Q96EX1	Homo sapiens (Human) OX=9606	FALSE	High	Q96EX1	Small integral membrane protein 12 OS=Homo sapiens (Human) OX=9606 GN=SMIM12 PE=1 SV=3	0	FALSE	37	4	8	4	10.8	4	SMIM12	605.8	623.3	699.4	698.4	642	672.8	663.9	730.8	672.8	811.4	874.7	872.3	849.1	891.4	488.1	507.2	570.3	532.8	513.7	538	509.6	525.4	519	537.3	511.2	525.3	478	465.6	487.2	405.3	422.8	464	376.5	347.6	377.7
B4DJG8; hsa:25978; Q53HC7; Q9UQN3; Q9Y4U6	Homo sapiens (Human) OX=9606	FALSE	High	Q9UQN3	Charged multivesicular body protein 2b OS=Homo sapiens (Human) OX=9606 GN=CHMP2B PE=1 SV=1	0	FALSE	42	11	65	10	23.9	11	CHMP2B	4096.1	3735.5	3890.6	3834.5	3825.6	3899.7	3717.2	3912.8	3757.8	3823.6	4170.5	4130	3872.9	3741.9	3853	3858.4	3915.2	3860.3	3843.2	3575.9	3832.2	3298.4	3745.6	3738.5	4071.1	3798.4	3670.6	3587.6	2620.9	2554.9	2444.4	2229.1	2278.9	2277.9	2275.2
hsa:118987; Q86WE0; Q86WE5; Q8NEN9; Q9UFF1	Homo sapiens (Human) OX=9606	FALSE	High	Q8NEN9	PDZ domain-containing protein 8 OS=Homo sapiens (Human) OX=9606 GN=PDZD8 PE=1 SV=1	0	FALSE	20	20	32	20	128.5	20	PDZD8	737.5	766.6	802.7	837.5	785.1	795.7	805.1	798.8	773.8	784.1	797.6	760.3	758	813.2	1015.4	1045.2	1082.5	1038.9	1022.6	1028.1	1064.8	1139.7	1170.4	1160.7	1128.5	1110.1	1140.4	1106	907.4	920.1	988.7	974.7	942	953.6	955.8
B2RN92; hsa:55656; Q5RKZ3; Q6P1R5; Q75QN2; Q7Z314; Q9NVS6; Q9NWY7	Homo sapiens (Human) OX=9606	FALSE	High	Q75QN2	Integrator complex subunit 8 OS=Homo sapiens (Human) OX=9606 GN=INTS8 PE=1 SV=1	0	FALSE	13	10	29	10	113	10	INTS8	351.3	359.8	371.2	362.4	347.3	361.4	390.1	371.9	362.8	374.9	384.4	424.5	390.5	366.1	434.2	430.9	437.6	426.9	416.9	489.9	464.2	429	456.1	441	459.8	460.6	461.9	425.2	955.2	874.2	922.2	958.4	976.6	961	929.5
A8K4U3; B3KNN2; B4DQL2; hsa:57380; Q5T3Y1; Q6NTG4; Q96KF8; Q9BVP1; Q9HD23	Homo sapiens (Human) OX=9606	FALSE	High	Q9HD23	Magnesium transporter MRS2 homolog, mitochondrial OS=Homo sapiens (Human) OX=9606 GN=MRS2 PE=1 SV=1	0	FALSE	19	5	8	5	50.3	5	MRS2	100.5	102.1	112.2	109.8	118.2	98.4	111.1	110.1	107.9	132.1	129.8	133.7	127.1	105.3	68.6	65.6	74.5	72.4	68	73.1	68.9	65.9	72.4	79.6	61.6	68.9	70.8	66.8	79.9	65.7	81.9	91.1	69.7	91.4	70.1
B3KQS2; B7Z308; B7Z4M0; F5H774; hsa:10313; O95197; Q147U9; Q496K2; Q53GN3; Q59EP0; Q5UEP2; Q6T930; Q7RTM7; Q7RTM8; Q7RTN3	Homo sapiens (Human) OX=9606	FALSE	High	O95197	Reticulon-3 OS=Homo sapiens (Human) OX=9606 GN=RTN3 PE=1 SV=2	0	FALSE	11	10	27	10	112.5	10	RTN3	2623	2776.5	2682.4	2773.8	2999.2	2792	2786.5	2776.7	2759.5	2740.4	2235.8	2345.6	2511.7	2524.6	1583.8	1748.7	1830.5	1825.7	1840.1	1790.8	1886	1918.7	1826.7	1769.2	1496.9	1572	1582.7	1535.2	2097	2269.6	2565.9	2333.6	2413.4	2404.9	2461
B2R6W6; hsa:8985; O60568; Q540C3	Homo sapiens (Human) OX=9606	FALSE	High	O60568	Multifunctional procollagen lysine hydroxylase and glycosyltransferase LH3 OS=Homo sapiens (Human) OX=9606 GN=PLOD3 PE=1 SV=1	0	FALSE	49	31	132	31	84.7	31	PLOD3	3825	3686.5	3817.6	3668.6	3698.5	3560.4	3697.8	3754.2	3716.8	3906.7	3761.7	3948.3	3950.4	4094.9	3385	3215.7	3405.7	3372.3	3370.8	3480.4	3401.3	3834.4	3733.1	3687.6	3681	3663.7	3715.5	3936.5	3609.9	4559.5	4658.6	4547.6	4460.4	4382.8	4431.5
B2RCH6; B7ZLZ2; hsa:80267; Q0VGM5; Q5TEZ0; Q7L2Y5; Q9BZQ6; Q9HCW1; Q9UFV7	Homo sapiens (Human) OX=9606	FALSE	High	Q9BZQ6	ER degradation-enhancing alpha-mannosidase-like protein 3 OS=Homo sapiens (Human) OX=9606 GN=EDEM3 PE=1 SV=2	0	FALSE	24	19	50	19	104.6	19	EDEM3	1165.1	1320.7	1358.8	1402.5	1279.9	1297.9	1398.6	1294.5	1321.7	1454.5	1444.3	1578.8	1479.2	1402.4	549.1	592.3	634.6	661.1	615.6	639.7	632.1	648.5	665.3	717.1	765.5	799.8	771	673.9	1239.1	1090.7	1141	1190.8	1143.5	1150.8	1147.9
B2RAY0; hsa:25880; Q96B77; Q9Y4T4	Homo sapiens (Human) OX=9606	FALSE	High	Q96B77	Transmembrane protein 186 OS=Homo sapiens (Human) OX=9606 GN=TMEM186 PE=2 SV=1	0	FALSE	22	4	11	4	24.9	4	TMEM186	134.7	121.3	132.8	150.6	127.3	135.9	138.7	137.1	130.8	144.2	153.4	142.3	140.7	140.4	173	169.3	183.1	172.4	184.3	205.7	187.8	173.7	182.2	181.7	173.4	159.5	186.4	183.7	646.3	611.7	604.4	654.2	618.6	589.2	586.1
D3DUT6; hsa:9746; O94831; Q2T9J5; Q5UE57; Q9BQT9	Homo sapiens (Human) OX=9606	FALSE	High	Q9BQT9	Calsyntenin-3 OS=Homo sapiens (Human) OX=9606 GN=CLSTN3 PE=1 SV=1	0	FALSE	6	5	9	5	106	5	CLSTN3	51.1	82.1	71.6	79.4	68.7	84.9	82	73.4	84.4	77.8	109.5	108.2	105.7	83.9	58.1	65.4	61	64.6	60.3	68	67	59.3	64.6	65.1	74.5	85.2	64.8	55.4	24	21.7	20.4	25.8	8.6	13.7	11.3
hsa:5564; Q9UBV0; Q9UE20; Q9UEX2; Q9Y478; Q9Y6V8	Homo sapiens (Human) OX=9606	FALSE	High	Q9Y478	5'-AMP-activated protein kinase subunit beta-1 OS=Homo sapiens (Human) OX=9606 GN=PRKAB1 PE=1 SV=4	0	FALSE	48	10	40	9	30.4	10	PRKAB1	1474.8	1480.2	1354.2	1410.8	1420.1	1415.7	1377.7	1402.6	1451.5	1403.7	1493.3	1494.9	1377.6	1488	784.4	809.7	802.8	837.4	793.6	863.4	850.1	804.1	843.7	830	832.6	837.1	758.4	808.9	1406.1	1449.4	1544.6	1516.3	1493.2	1460.4	1503.9
B2R6L6; B4DFL2; hsa:3418; P48735; Q96GT3	Homo sapiens (Human) OX=9606	FALSE	High	P48735	Isocitrate dehydrogenase [NADP], mitochondrial OS=Homo sapiens (Human) OX=9606 GN=IDH2 PE=1 SV=2	0	FALSE	58	28	148	25	50.9	28	IDH2	8586.3	8445.5	8407.5	8592.2	8675.4	8373.8	8505.8	8541	8412.5	8206.8	9218.9	9092	8887.6	8364.4	8465.7	7977.5	8120.8	8028.3	8212.7	8041.2	8162	7879.1	7937	7740.6	9099	8664.4	8815.3	8304.8	7589.2	7395.2	7406	7590.6	8096.5	7764.1	7919.2
A8K8Q1; D3DTZ0; hsa:8165; Q13320; Q92667; Q9BW14	Homo sapiens (Human) OX=9606	FALSE	High	Q92667	A-kinase anchor protein 1, mitochondrial OS=Homo sapiens (Human) OX=9606 GN=AKAP1 PE=1 SV=1	0	FALSE	26	22	49	22	97.3	22	AKAP1	1419.6	1420.2	1515.1	1489.8	1448.4	1486.6	1441.9	1421.9	1449.4	1409.3	1489	1472.3	1497.3	1396.1	1251	1241.7	1325.4	1247.1	1289	1284.7	1272.9	1226.5	1367.6	1269.4	1346.9	1332.5	1416.4	1264.5	2518.4	2500.6	2558.4	2558.9	2389	2452.9	2462.9
D3DV39; hsa:6277; P06703; Q5RHS4	Homo sapiens (Human) OX=9606	FALSE	High	P06703	Protein S100-A6 OS=Homo sapiens (Human) OX=9606 GN=S100A6 PE=1 SV=1	0	FALSE	63	6	125	6	10.2	6	S100A6	5785.6	7302.4	5688.7	5695.2	8731.9	6058	4329.7	9575	5171.9	5261.1	4228.2	6474.8	3847	5692.8	4562.7	6483.4	4249.2	2706.4	5963.3	2754.3	4199.1	5710.4	3357.5	3287.9	2878.2	4872.1	2873.2	4316.9	3720.1	5653.1	4302.7	3217.8	5555.5	4876.4	2778.1
A2A332; hsa:78988; Q9BQC6	Homo sapiens (Human) OX=9606	FALSE	High	Q9BQC6	Ribosomal protein 63, mitochondrial OS=Homo sapiens (Human) OX=9606 GN=MRPL57 PE=1 SV=1	0	FALSE	20	2	15	2	12.3	2	MRPL57	451.5	459.4	418.5	441	418.5	442.4	444	411.5	433.4	437.9	443.8	421.2	435.4	434.9	638.2	622.5	678.5	692.1	627.5	662.3	624.2	680.6	661.5	671.6	699.1	653.5	635.6	663.1	397.7	382.8	440.7	416.7	420.8	417.7	367.9
hsa:10390; Q69YJ9; Q9P0Y8; Q9Y6K0	Homo sapiens (Human) OX=9606	FALSE	High	Q9Y6K0	Choline/ethanolaminephosphotransferase 1 OS=Homo sapiens (Human) OX=9606 GN=CEPT1 PE=1 SV=1	0	FALSE	9	4	16	3	46.5	4	CEPT1	253.2	248.1	241.2	264	248.1	230.5	239.9	246.9	251.7	237.9	235.9	240.6	249.4	252.8	393.4	355.2	375.3	460.3	353.7	373.3	376.3	378	362.8	382.9	379.7	401.2	400.8	405.7	906.3	879.7	841.2	922.7	938.9	1037.9	838.8
A4D208; hsa:8662; P55884; Q2NL77; Q9UMF9	Homo sapiens (Human) OX=9606	FALSE	High	P55884	Eukaryotic translation initiation factor 3 subunit B OS=Homo sapiens (Human) OX=9606 GN=EIF3B PE=1 SV=3	0	FALSE	53	36	263	36	92.4	36	EIF3B	9265.2	9392.5	9839.1	9649.5	9999	9380.1	9915.4	9357.7	9695.8	9264	9084.5	8897.2	9438.6	9110.2	11288.6	11506.5	11126.6	11332	11486.9	11910.9	11242.5	11946.6	11353.5	11404.4	10973.3	10866.8	11289.9	11388.8	10838.8	10043.9	9860.8	10254.1	10224.3	9816.1	10018.1
A2VDJ9; G8JLK3; hsa:23241; O60342; Q6P191; Q86VP3; Q96FL7	Homo sapiens (Human) OX=9606	FALSE	High	Q86VP3	Phosphofurin acidic cluster sorting protein 2 OS=Homo sapiens (Human) OX=9606 GN=PACS2 PE=1 SV=3	0	FALSE	5	4	7	4	97.6	4	PACS2	80.4	84.5	65.8	65	70	76.9	85.8	85	91.1	100.9	95.1	99	90.2	101	142.9	136	148.7	148.7	137.4	180.3	142.2	177	161.9	165.9	143.6	131.4	131.7	155	168.3	151	176.8	201.7	178.3	176.2	179.8
hsa:57224; Q3ZCS5; Q5SYE7; Q5SYE8; Q9P2J0	Homo sapiens (Human) OX=9606	FALSE	Medium	Q5SYE7	NHS-like protein 1 OS=Homo sapiens (Human) OX=9606 GN=NHSL1 PE=1 SV=2	0.029	FALSE	1	1	1	1	170.6	1	NHSL1															34.4	37.6	32.5	32.9	36	40.6	38.6	36.3	34.4	35.1	46.6	44.5	40.9	42.8
hsa:6844; P19065; P63027; Q9BUC2	Homo sapiens (Human) OX=9606	FALSE	High	P63027	Vesicle-associated membrane protein 2 OS=Homo sapiens (Human) OX=9606 GN=VAMP2 PE=1 SV=3	0	FALSE	34	4	21	1	12.7	4	VAMP2	49.4	71.7	74.9	55.4	57.7	68.6	61.6	68.6	68.3	60.7	57.8	64.3	51.8	51.8	24.9	27.6	31.8	29.4	27.8	30.8	29	33.6	35	32.7	18.2	27	30.3	27.5	48.8	43.1	59.5	60.1	46.1	61.1	46.7
B3KMV4; B7Z911; hsa:23133; Q5H9U5; Q5JPR9; Q5JPS0; Q5JPS2; Q5JPS3; Q5VUJ4; Q7Z6D4; Q9HAH2; Q9UPP1	Homo sapiens (Human) OX=9606	FALSE	High	Q9UPP1	Histone lysine demethylase PHF8 OS=Homo sapiens (Human) OX=9606 GN=PHF8 PE=1 SV=3	0	FALSE	15	14	33	13	117.8	14	PHF8	584.5	566.3	544.6	541.5	517.4	560.4	565.5	583.2	568.2	526.5	628.1	568.3	560.8	556.4	700.6	749.3	786.9	772	783.2	776.3	727.3	808.2	738.9	789.4	715.9	707.6	767.8	746.2	825.3	789.1	831.7	829.4	776.1	803.6	820.4
A0PJ84; B4DPZ7; hsa:91624; Q0D2H2; Q0ZGT2; Q14CC2; Q14CC3; Q16081; Q7Z2X0; Q96DL0; Q9Y2V1	Homo sapiens (Human) OX=9606	FALSE	High	Q0ZGT2	Nexilin OS=Homo sapiens (Human) OX=9606 GN=NEXN PE=1 SV=1	0	FALSE	16	12	24	12	80.6	12	NEXN	318.9	281.7	252.5	264.6	265.2	271.5	264.2	281.5	283.5	276.6	275.1	263.6	255.1	289.8	513.9	526.7	487.4	551.6	457	468.4	497	424.4	474.5	497.8	468.3	506.1	428.4	479.5	835.2	986.1	891.1	871.2	804.9	888.5	872.8
C9J3L7; D3DWZ1; hsa:29803; Q7LE03; Q9BUZ6; Q9BWE0; Q9NZH2; Q9UMP5	Homo sapiens (Human) OX=9606	FALSE	High	Q9BWE0	Replication initiator 1 OS=Homo sapiens (Human) OX=9606 GN=REPIN1 PE=1 SV=1	0	FALSE	13	7	17	7	63.5	7	REPIN1	712.2	729.3	807.4	717.6	681.1	739.3	738.7	673	820.1	813.4	887.4	844.9	851.2	843.5	750.4	746.4	769.6	771.8	750.6	830.1	784.7	800.2	836.6	799.3	877.2	831.3	868.3	825.7	575.2	508.9	502.6	497.6	551.5	498.9	513.8
hsa:22845; Q5SRE6; Q9UPQ8	Homo sapiens (Human) OX=9606	FALSE	Medium	Q9UPQ8	Dolichol kinase OS=Homo sapiens (Human) OX=9606 GN=DOLK PE=1 SV=1	0.044	FALSE	1	1	2	1	59.2	1	DOLK	39.2	28.7	37.9	43.3	28	33.8	34	42.5	33.7	48.7	37	44	40.8	44.9															43	36.1	47	24.8	27.2	31.9	35.5
hsa:7174; P29144; Q5VZU8	Homo sapiens (Human) OX=9606	FALSE	High	P29144	Tripeptidyl-peptidase 2 OS=Homo sapiens (Human) OX=9606 GN=TPP2 PE=1 SV=4	0	FALSE	29	33	104	33	138.3	33	TPP2	4582.8	4338.7	4412.8	4409.4	4262.9	4396.3	4442	4356.4	4428	4521.1	4561.8	4698	4563.4	4535.5	4090.7	3958.4	4147.4	4177.3	4076.7	4256.1	4108.7	4304.3	4223	4200.8	4125.5	4290.3	4330	4143.7	4620	4744.8	4712.8	4761.4	4723.7	4744.9	4788.4
B4DT43; hsa:2108; P13804; Q53XN3	Homo sapiens (Human) OX=9606	FALSE	High	P13804	Electron transfer flavoprotein subunit alpha, mitochondrial OS=Homo sapiens (Human) OX=9606 GN=ETFA PE=1 SV=1	0	FALSE	65	17	175	17	35.1	17	ETFA	9609.6	9782.4	8928.2	8995.3	9631.2	9001.5	9092.2	9250.5	8989.9	8853.7	9952.8	9351.3	9843.9	9242.8	8722.2	8284.1	8065.7	8274.8	8461.9	8100.1	8175.8	7577.6	7813.6	7925.5	9206.8	8865.9	8915.3	8501.6	8858.1	8529.1	8607.2	8194.5	8779	8392	8613.3
A8K1R6; B9EGM2; E9PAR9; hsa:11273; O95135; Q63ZY4; Q6NVJ8; Q6PJW6; Q8IU61; Q8IU95; Q8WWM3; Q8WWM4; Q8WWM5; Q8WWM6; Q8WWM7; Q99703	Homo sapiens (Human) OX=9606	FALSE	High	Q8WWM7	Ataxin-2-like protein OS=Homo sapiens (Human) OX=9606 GN=ATXN2L PE=1 SV=2	0	FALSE	37	34	165	33	113.3	34	ATXN2L	5439.3	5215.4	4826.4	4705.5	4897.2	4897.2	4831.2	4872.7	4897	4989.9	5405.7	4986.2	4839.9	4980.1	7001.8	6847.7	6646.5	6726.7	6438.3	6573.9	6622.6	5981.9	6578.7	6647.3	6960.3	6830.4	6607.6	6670.6	6859.7	6879.8	6819	6709	6616.7	6961.6	7184.2
A6NEG7; A8K1Y0; hsa:23550; O95621; Q4ZG34; Q6GPH8; Q8IYP4; Q8NDX1	Homo sapiens (Human) OX=9606	FALSE	High	Q8NDX1	PH and SEC7 domain-containing protein 4 OS=Homo sapiens (Human) OX=9606 GN=PSD4 PE=1 SV=2	0	FALSE	8	6	12	6	116.2	6	PSD4	324.5	258.9	338.1	290	279.1	308.5	321.6	286.4	300	312.5	271.8	257.6	264.4	283.8	431.6	441.2	468.7	489.4	427.9	474.8	477.2	475.3	480.5	468.9	412.5	407.4	364.4	392.9	437.4	447.4	472	493.1	435.4	474.3	489.8
hsa:79659; O00432; Q16693; Q3C1U8; Q4AC93; Q6ZMX7; Q6ZUM6; Q7Z363; Q8N977; Q8NCM8; Q92815; Q9HAE4	Homo sapiens (Human) OX=9606	FALSE	High	Q8NCM8	Cytoplasmic dynein 2 heavy chain 1 OS=Homo sapiens (Human) OX=9606 GN=DYNC2H1 PE=1 SV=4	0	FALSE	2	6	7	6	492.3	6	DYNC2H1	49	47.8	50.7	42	43	45.7	55.1	37.5	45.3	58.8	59.4	46.1	49.2	47.6	110.1	110.2	108.8	115.4	124.6	151.6	104.5	110.2	107	101.8	123.5	109.9	105.3	109.5	34.2	33.8	24.1	35	35.2	38.9	38.3
A6ND53; B4DGT8; hsa:57496; Q68CT1; Q6UB16; Q86WW2; Q8N226; Q9ULH7	Homo sapiens (Human) OX=9606	FALSE	High	Q9ULH7	Myocardin-related transcription factor B OS=Homo sapiens (Human) OX=9606 GN=MRTFB PE=1 SV=3	0	FALSE	27	22	59	19	118.1	22	MRTFB	1744.4	1672.2	1541.4	1481.5	1496.8	1540.9	1456.2	1472	1495.3	1549.4	1822.9	1745.7	1647.5	1729.3	2082	2042.1	2119.4	2097	1936.1	1927.5	1998	1855	2011	1996.5	2187.7	2246.5	2090.8	2109.2	1921.3	1946.2	1961.9	1941.9	1859.3	1961.9	2000.7
B2R6M7; F5GZN3; hsa:4240; Q08431; Q53FU9; Q7Z3D2; Q9BTL9	Homo sapiens (Human) OX=9606	FALSE	High	Q08431	Lactadherin OS=Homo sapiens (Human) OX=9606 GN=MFGE8 PE=1 SV=3	0	FALSE	15	5	8	5	43.1	5	MFGE8	207.8	215.4	191.2	205.9	200.5	206.5	217.3	209	211.8	198	230.4	238	208.8	212.8	280.2	308.1	295.7	307.4	288.2	291.8	306.2	270.2	283.3	263.2	287.4	291.9	293.2	259.3	273.9	192.2	231.5	214.3	197.8	183.8	196.4
B2R8X7; hsa:93587; Q8TBZ6; Q9Y2T9	Homo sapiens (Human) OX=9606	FALSE	High	Q8TBZ6	tRNA methyltransferase 10 homolog A OS=Homo sapiens (Human) OX=9606 GN=TRMT10A PE=1 SV=1	0	FALSE	9	2	3	2	39.7	2	TRMT10A																													96.4	100.6	111.1	108.3	92.7	99.5	116.7
A8K1J6; hsa:90693; Q6UWP1; Q75MQ6; Q96EE4	Homo sapiens (Human) OX=9606	FALSE	Medium	Q96EE4	Coiled-coil domain-containing protein 126 OS=Homo sapiens (Human) OX=9606 GN=CCDC126 PE=2 SV=2	0.034	FALSE	7	1	1	1	15.7	1	CCDC126																													56.9	60.9	48.7	55.5	53.1	60.8	66
B1AKE9; B1AKF1; F5GY27; hsa:7216; Q12816; Q96SX2; Q9NU89; Q9UPN8	Homo sapiens (Human) OX=9606	FALSE	High	Q12816	Trophinin OS=Homo sapiens (Human) OX=9606 GN=TRO PE=1 SV=3	0	FALSE	1	3	9	1	143.6	3	TRO																													26.4	23	36.1	24.4	21.5	23.7	21.5
hsa:6388; Q99470; Q9BQ79	Homo sapiens (Human) OX=9606	FALSE	High	Q99470	Stromal cell-derived factor 2 OS=Homo sapiens (Human) OX=9606 GN=SDF2 PE=1 SV=2	0	FALSE	29	5	24	5	23	5	SDF2	552.7	527.9	496.1	471.2	506.3	471.4	480.7	456.2	468.2	452.5	533	547	522.4	533.8	940.9	896	925.1	928.7	873.3	814.3	865.6	764.5	845	820.1	949.8	940.3	880.5	905	792.6	736.6	792.1	708.4	769.1	727.6	767.8
A8K766; B3KNY2; hsa:2109; P38117; Q6IBH7; Q71RF6; Q9Y3S7	Homo sapiens (Human) OX=9606	FALSE	High	P38117	Electron transfer flavoprotein subunit beta OS=Homo sapiens (Human) OX=9606 GN=ETFB PE=1 SV=3	0	FALSE	61	16	129	16	27.8	16	ETFB	6703.9	6742.9	6041.8	6189	6588.4	6311	6275.6	6400.4	6412.2	6262.9	6966.5	6448.5	6484.3	6568.8	6254.1	6363.2	6096.4	6137.5	6191	6015.1	6221	5889.8	5762.5	5943.3	6412.6	6280.9	6286.6	6249.4	8585.2	7987.2	8006.9	7953.4	8284.3	7812.1	8421.5
E1P5V4; hsa:6714; P12931; Q76P87; Q86VB9; Q9H5A8	Homo sapiens (Human) OX=9606	FALSE	High	P12931	Proto-oncogene tyrosine-protein kinase Src OS=Homo sapiens (Human) OX=9606 GN=SRC PE=1 SV=3	0	FALSE	43	19	84	12	59.8	19	SRC	1007.8	1052	1020.6	1044.6	997.5	1036.1	1044	1006.3	1044.9	1082.6	1020.3	1031.1	1010.9	1056.4	1562	1527.1	1575.4	1601.3	1541.2	1639.2	1548.6	1513	1643.1	1593.5	1691.7	1683.1	1624.8	1541.3	1157	1122	1121.6	1168.2	1168.3	1234	1085.6
hsa:401548; Q5VWJ9	Homo sapiens (Human) OX=9606	FALSE	High	Q5VWJ9	Sorting nexin-30 OS=Homo sapiens (Human) OX=9606 GN=SNX30 PE=1 SV=1	0	FALSE	22	8	12	8	49.6	8	SNX30	223.3	244.4	221.1	238	233.3	221.7	230.9	208.4	239	243.9	231.3	218.3	220.6	233.5	25.8	102.3	33.2	45.9	36.1	33.9	26.4	25.1	21	28.3	44.5	26.7	23.6	31.2	109.1	86.8	86.7	99.1	102.7	100.7	99.6
hsa:440193; Q69YK1; Q7L1M2; Q86SX7; Q8IYG8; Q9P219	Homo sapiens (Human) OX=9606	FALSE	High	Q9P219	Protein Daple OS=Homo sapiens (Human) OX=9606 GN=CCDC88C PE=1 SV=3	0	FALSE	3	5	6	5	228.1	5	CCDC88C	21.3	21.6	20.9	20.6	21.4	21.2	22.2	26.1	21.3	22.8	23	27.2	18.2	14.4	58.2	53.9	61.8	60.9	48.6	42.5	54.6	55.6	52	58.2	51.4	62.7	42.4	48	277	245	242.7	226.8	224.8	212.6	237.2
B4DE85; E5RFC5; hsa:9791; P48651; Q9BUQ5	Homo sapiens (Human) OX=9606	FALSE	High	P48651	Phosphatidylserine synthase 1 OS=Homo sapiens (Human) OX=9606 GN=PTDSS1 PE=1 SV=1	0	FALSE	12	6	21	6	55.5	6	PTDSS1	155.5	174.8	135.1	126.5	144.5	147.4	166.8	134.7	165.6	140	159.5	151.8	163.7	136.2	550.9	468.5	539.1	525.1	528.5	552.7	536.1	467.3	559	568.6	523.2	497.9	481.5	478.8	317	339.6	329.8	309.2	320.3	319.5	310.9
A8K516; hsa:11164; Q6IAG0; Q9UH49; Q9UKK9	Homo sapiens (Human) OX=9606	FALSE	High	Q9UKK9	ADP-sugar pyrophosphatase OS=Homo sapiens (Human) OX=9606 GN=NUDT5 PE=1 SV=1	0	FALSE	54	10	56	10	24.3	10	NUDT5	3157.9	3208	2907.6	2725.6	3074.6	2868.4	2838.1	2670.4	3048.2	2726.3	3457	2897.9	3251.5	3136.4	2680.8	2561.3	2396.5	2444.2	2535.3	2517.8	2644.8	2440.5	2424.8	2365.5	2730.2	2574.9	2650.7	2587.8	4048.3	3752.4	3753.5	3958	3991.1	3887.2	4000.2
A8K149; hsa:50862; Q8WVD5; Q9NZB4	Homo sapiens (Human) OX=9606	FALSE	Medium	Q8WVD5	RING finger protein 141 OS=Homo sapiens (Human) OX=9606 GN=RNF141 PE=1 SV=1	0.03	FALSE	4	1	3	1	25.5	1	RNF141	134.5	153.6	146.9	147.9	134.8	142.2	157.2	145.7	158.5	137.8	146.9	129.2	130	156.2	130.1	163.5	158.3	176.8	151.4	157.3	142.3	156.2	149	154.9	129.4	144.7	155.6	159.1	348.3	300.8	297.8	285.7	270.4	283.7	281.4
hsa:81488; P0CAP2; Q6EER8; Q6EES2; Q6EEV3; Q6EF00; Q6EF01; Q6EF02; Q6EF46; Q6EFN8; Q6EM48; Q6K046; Q6K050; Q6K051; Q6ZQZ3; Q8NC58; Q8NCF3; Q96DI5; Q96JB7; Q96NF5; Q9Y3V6	Homo sapiens (Human) OX=9606	FALSE	High	P0CAP2	DNA-directed RNA polymerase II subunit GRINL1A OS=Homo sapiens (Human) OX=9606 GN=POLR2M PE=1 SV=1	0	FALSE	46	12	21	12	41.7	12	POLR2M	203.4	196.7	187.7	185.5	197	187.3	180.8	194.4	189.6	190.8	229.2	194.3	158.3	157.3	217.8	226.4	230.7	249.4	221.1	236.5	242.2	225.5	230.8	294	231.3	256.4	247.2	241.3	683.5	661.4	707.5	688.3	620.1	691.8	688.8
B2R5Z6; C9JU51; hsa:2132; J3KPT2; O15288; Q93063	Homo sapiens (Human) OX=9606	FALSE	High	Q93063	Exostosin-2 OS=Homo sapiens (Human) OX=9606 GN=EXT2 PE=1 SV=1	0	FALSE	16	11	20	11	82.2	11	EXT2	390.1	478.8	538.1	502.5	512.4	540.9	554.3	522.4	480.9	518	441.1	527.4	488.6	472.8	263.5	263.3	300.2	326.3	288.2	274.7	289.5	319.9	321.1	307.2	293.9	289.6	254.5	265.6	545.3	378.9	398.1	436.2	367.2	384.6	364.8
B5ME72; hsa:84941; Q6ZNG7; Q96JZ2	Homo sapiens (Human) OX=9606	FALSE	Medium	Q96JZ2	Hematopoietic SH2 domain-containing protein OS=Homo sapiens (Human) OX=9606 GN=HSH2D PE=1 SV=1	0.018	FALSE	3	1	2	1	39	1	HSH2D	35.7	30.6	30.8	29.2	29.5	29.5	30	35.2	38	35.8	37.3	31.3	30	32.1	76.9	66.3	94.3	79.7	74.1	81.1	69.8	78.4	71.6	82.9	68.5	55.8	52.8	79.5
A8K9X4; A8MYW1; hsa:30001; Q7LD45; Q96HE7; Q9P1Q9; Q9UKV6	Homo sapiens (Human) OX=9606	FALSE	High	Q96HE7	ERO1-like protein alpha OS=Homo sapiens (Human) OX=9606 GN=ERO1A PE=1 SV=2	0	FALSE	41	18	87	16	54.4	18	ERO1A	3918.7	3675.8	3834.9	3827.7	3868.8	3795.4	3607.5	3826.7	3832	3779.5	3568.2	3662	3675.3	3517.7	4074.4	4111.3	4077.5	4096.3	4257.3	4076.1	4163.3	4106.7	4137.5	4305.7	3591.2	3661	3690.8	3692.4	3145	3337.2	3325.3	3147.3	3555.2	3140.9	3299.2
B2CNV7; B2CNV8; hsa:11259; Q13597; Q2YDY5; Q4L180; Q6KFX5; Q6KFX6; Q6KFX7; Q8IUM3; Q8N6Z0	Homo sapiens (Human) OX=9606	FALSE	High	Q4L180	Filamin A-interacting protein 1-like OS=Homo sapiens (Human) OX=9606 GN=FILIP1L PE=1 SV=2	0	FALSE	15	16	30	16	130.3	16	FILIP1L	1051.7	951.3	871	864.7	877.6	866.6	826.3	950.8	916.7	942.8	867.4	889.1	800.5	1011.6	616.4	671.7	615.6	627.4	604.2	601.4	592.5	560	598.2	605.2	533.9	520.1	463.3	556	1317.6	1540.8	1564	1412.2	1513.4	1498.8	1517.5
A8K170; B7WP68; E9PCF4; F8WAE7; G3XA92; hsa:51088; Q6Y881; Q86XW0; Q96PQ7; Q9NUK3; Q9NV27; Q9NVA9; Q9Y2X2	Homo sapiens (Human) OX=9606	FALSE	High	Q96PQ7	Kelch-like protein 5 OS=Homo sapiens (Human) OX=9606 GN=KLHL5 PE=2 SV=3	0.005	FALSE	2	1	2	1	84.4	1	KLHL5	54.7	52.4	64.8	53.3	55.4	60.1	67	56.1	58.2	64.7	61.6	63.8	69.7	48.7															33.1	26.7	25.3	31.4	27.6	28.4	25.1
hsa:81609; Q32Q36; Q4AEJ5; Q5VWB0; Q5VWB1; Q5VWB2; Q6IPP6; Q86UB1; Q96D79; Q96L92; Q9H3K8	Homo sapiens (Human) OX=9606	FALSE	High	Q96L92	Sorting nexin-27 OS=Homo sapiens (Human) OX=9606 GN=SNX27 PE=1 SV=2	0	FALSE	30	16	55	15	61.2	16	SNX27	1104.3	1122.4	1127.7	1134.1	1064.2	1163.4	1136.9	1153.2	1134.6	1092.2	1127.9	1179.9	1239	1137.9	1241.6	1130.4	1187.5	1194.6	1180	1117.6	1211.9	1193.7	1196.4	1199.9	1343.4	1257.6	1307.2	1212.1	1849.8	1822.2	1812.5	1947.9	1914.8	1925.9	1884.9
hsa:1476; P04080	Homo sapiens (Human) OX=9606	FALSE	High	P04080	Cystatin-B OS=Homo sapiens (Human) OX=9606 GN=CSTB PE=1 SV=2	0	FALSE	80	5	54	5	11.1	5	CSTB	2706.1	2917.4	2400.9	2587.8	2727	2649.5	2500.1	2979.3	2710.6	2724.3	2431.7	2454.4	2465.6	2587.3	2234.9	2170	2181.3	2129.1	2147.1	2005.4	2270.5	2114.6	2082.3	2016.6	2009.7	1995.3	1985.8	2122.6	1559.8	1646.5	1624.1	1590.1	1590.9	1626.6	1551
A8MV62; B5ME81; hsa:23370; I3L1I5; O60274; Q6DD92; Q6ZSZ5	Homo sapiens (Human) OX=9606	FALSE	High	Q6ZSZ5	Rho guanine nucleotide exchange factor 18 OS=Homo sapiens (Human) OX=9606 GN=ARHGEF18 PE=1 SV=4	0	FALSE	26	24	67	21	151.5	24	ARHGEF18	1120.4	1215.5	1260	1193.6	1183	1225.1	1184.2	1181.4	1163.7	1245.7	1011.5	1036.4	979.8	1123.9	1219.9	1286.4	1328.3	1340.6	1218.5	1347.9	1223.3	1300.8	1249.4	1203.7	1035.6	1058.1	1017.6	1216.8	1791.9	1729.1	1684.8	1680.2	1704.1	1775.4	1750.1
A8K5L8; hsa:9531; O95817; Q3B763; Q9NT20; Q9P120	Homo sapiens (Human) OX=9606	FALSE	High	O95817	BAG family molecular chaperone regulator 3 OS=Homo sapiens (Human) OX=9606 GN=BAG3 PE=1 SV=3	0	FALSE	53	19	63	19	61.6	19	BAG3	2079.7	2312.5	1987.6	2066.6	2096.2	2090.3	1835.8	2126.3	1904.7	2088.3	1942.6	2042.1	1807.6	2119.9	2389.6	2557.7	2564.3	2508.9	2466.1	2330.9	2313.6	2213.7	2295.2	2265.3	2197.2	2223.8	1969	2268.8	2230.6	2288.9	2185.3	2022	1988.9	2052.5	1975.9
A8K2D9; B4DFA2; hsa:4905; P46459; Q8N6D7; Q9UKZ2	Homo sapiens (Human) OX=9606	FALSE	High	P46459	Vesicle-fusing ATPase OS=Homo sapiens (Human) OX=9606 GN=NSF PE=1 SV=3	0	FALSE	53	40	223	39	82.5	40	NSF	10138.3	9738.1	10211.9	9919.6	10054.7	10095.9	10438.4	9910.9	10316	9886.5	10095.1	9861.1	10138.7	10074.4	10845.9	10506.3	10859.7	10518	11064.1	10747	10882.2	11026.6	11124	10689.7	10631.7	10270.1	10874.9	10736	11978.4	12027.3	12124	12451.8	12793.8	12463	12833.8
hsa:3064; P42858; Q9UQB7	Homo sapiens (Human) OX=9606	FALSE	High	P42858	Huntingtin OS=Homo sapiens (Human) OX=9606 GN=HTT PE=1 SV=2	0	FALSE	18	46	91	46	347.4	46	HTT	1443.1	1472.3	1570	1575.3	1420.6	1516.8	1589.7	1449.2	1562.1	1496.3	1493.6	1612.1	1555.5	1519.1	1970.3	1943.1	2086.5	2080.5	1967.7	2138.7	2045	2052.3	2054.8	2147.3	1984.7	2050.3	2000.6	2029.9	1661.6	1731.6	1825.8	1803.2	1791.7	1721.6	1762.4
hsa:7157; P04637; Q15086; Q15087; Q15088; Q16535; Q16807; Q16808; Q16809; Q16810; Q16811; Q16848; Q2XN98; Q3LRW1; Q3LRW2; Q3LRW3; Q3LRW4; Q3LRW5; Q86UG1; Q8J016; Q99659; Q9BTM4; Q9HAQ8; Q9NP68; Q9NPJ2; Q9NZD0; Q9UBI2; Q9UQ61	Homo sapiens (Human) OX=9606	FALSE	High	P04637	Cellular tumor antigen p53 OS=Homo sapiens (Human) OX=9606 GN=TP53 PE=1 SV=4	0	FALSE	31	13	35	13	43.6	13	TP53	1215.5	1532.6	1436.9	1489	1431	1445.1	1436.3	1378.6	1416.8	1447.2	1900.1	1738.4	1838	1211.9	1167.3	1075.3	1096.1	1253.8	1143.3	1066	1091.4	1204.1	1145	1253.2	1976.6	2098.1	2027.5	1361.6	952.8	610	581.8	593.7	514.4	521.6	532.8
B3KTC1; hsa:7405; O00392; Q9P2Y5	Homo sapiens (Human) OX=9606	FALSE	High	Q9P2Y5	UV radiation resistance-associated gene protein OS=Homo sapiens (Human) OX=9606 GN=UVRAG PE=1 SV=1	0	FALSE	16	11	24	11	78.1	11	UVRAG	649.9	628.5	688.7	692.5	658.4	701.8	710.1	638.1	674.6	712.4	712.6	718.1	706.5	717.6	506.1	465.6	475.9	560.7	510.4	523.1	486	482.9	504.1	565.3	518	568.6	487.9	551.4	290.7	288.2	315	312.2	293	304.9	284.9
A4QPD9; hsa:22834; Q5H9Q0; Q9Y2D9	Homo sapiens (Human) OX=9606	FALSE	Medium	Q9Y2D9	Zinc finger protein 652 OS=Homo sapiens (Human) OX=9606 GN=ZNF652 PE=1 SV=3	0.03	FALSE	1	1	1	1	69.7	1	ZNF652	56.5	64.5	64.8	76.5	65.9	71.8	68.6	73.7	64.8	75	65.2	62.4	60.9	70.9
B3KRS3; B4DJT5; B4DKW3; B4DQ26; B7SA85; B7ZLX6; B7ZLX7; hsa:54843; Q2YDA7; Q6TV07; Q6ZN59; Q6ZVC5; Q8ND34; Q96BJ2; Q9H768; Q9HCH5; Q9NXM1	Homo sapiens (Human) OX=9606	FALSE	High	Q9HCH5	Synaptotagmin-like protein 2 OS=Homo sapiens (Human) OX=9606 GN=SYTL2 PE=1 SV=3	0	FALSE	5	4	4	4	104.9	4	SYTL2	25.2	21.8	21.4	24.9	22.6	24.5	17.7	22.6	26.8	27.4	22.3	25	24.6	18.5															11.4	20.2	17.8	14.5	13.5	17.2	15.8
B2RC38; hsa:3958; P17931; Q16005; Q6IBA7; Q96J47	Homo sapiens (Human) OX=9606	FALSE	High	P17931	Galectin-3 OS=Homo sapiens (Human) OX=9606 GN=LGALS3 PE=1 SV=5	0	FALSE	48	13	115	13	26.1	13	LGALS3	3911.3	4152.7	3808.9	3954.8	3912.9	3918.5	3820.9	4080.6	3959.3	3898.5	3589	3650.8	3753.8	3937.4	3683.1	3819.5	3622.1	3849.6	3789.3	3294.4	3624	3541.2	3647.6	3431.8	3494.4	3428.2	3412.6	3651.8	3492.3	3950.9	3615	3651	3654.5	3818.7	3725.8
hsa:64083; Q9H4A6; Q9UIW5	Homo sapiens (Human) OX=9606	FALSE	High	Q9H4A6	Golgi phosphoprotein 3 OS=Homo sapiens (Human) OX=9606 GN=GOLPH3 PE=1 SV=1	0	FALSE	54	13	42	12	33.8	13	GOLPH3	1393.5	1346.4	1421.8	1385.6	1504.4	1341.7	1442.3	1348.1	1497.6	1273.8	1434.3	1294.8	1435.7	1302.5	1902.8	1929.7	2031.4	1939	1941.1	2073.6	2051.6	1904.3	1978	2008.8	2049.6	1979.1	1958.5	1892	1882.1	1837.1	1868.4	1883.8	1844.3	1874.3	1987.7
A8K5V6; D3DUS6; hsa:83461; Q99618	Homo sapiens (Human) OX=9606	FALSE	High	Q99618	Cell division cycle-associated protein 3 OS=Homo sapiens (Human) OX=9606 GN=CDCA3 PE=1 SV=1	0	FALSE	49	11	20	11	29	11	CDCA3	401	478.3	400.2	391.3	416	438.2	360.7	438.1	418.7	442.5	635.6	638.9	537.6	409.4	452.7	470.7	450.1	456.1	442.8	413.7	435.2	394.9	375.6	448.5	708.5	765.2	683.8	525.4	425	340.7	344.1	351.6	351.1	345.3	336.1
B2R4D7; hsa:1345; P09669	Homo sapiens (Human) OX=9606	FALSE	High	P09669	Cytochrome c oxidase subunit 6C OS=Homo sapiens (Human) OX=9606 GN=COX6C PE=1 SV=2	0	FALSE	37	4	20	4	8.8	4	COX6C	1187.5	1238.3	1286.8	1180.8	1288.4	1327.3	1353.3	1328	1299.8	1283.4	1169.7	1136.5	1197.3	1190.4	968.7	942.3	938.3	939.1	931.7	1027.5	979	1032.1	1074.2	1050.9	1087	1012.1	1018.1	1014.7	1075.3	1078.1	1037.3	1071.3	1188.1	1146.4	1159.2
A6NI19; A8K551; B3KPM5; B4DVK4; hsa:55128; Q6AZZ1; Q8WZ70; Q96LE5; Q96PF7; Q9H9C2; Q9NW18	Homo sapiens (Human) OX=9606	FALSE	High	Q6AZZ1	E3 ubiquitin-protein ligase TRIM68 OS=Homo sapiens (Human) OX=9606 GN=TRIM68 PE=1 SV=1	0	FALSE	8	3	3	3	56.2	3	TRIM68	19.2	13.2	22.7	16.7	13.6	17	14.5	22.9	20.1	14.6	23.2	16.4	25.5	20	33.8	38.5	38.8	41.9	35.1	46.7	37	35.5	39.8	30.3	35.5	36.6	37	28.9
B4E3B6; hsa:3303; hsa:3304; P08107; P0DMV9; P19790; Q5JQI4; Q5SP17; Q9UQL9; Q9UQM0	Homo sapiens (Human) OX=9606	FALSE	High	P0DMV9	Heat shock 70 kDa protein 1B OS=Homo sapiens (Human) OX=9606 GN=HSPA1B PE=1 SV=1	0	FALSE	76	43	1029	22	70	43	HSPA1B	33619.8	32905.3	32210.2	32476.8	34062.8	32831.3	32698.2	33120.4	33169.2	33373.4	34449.9	32491.2	32813.9	32744.9	32306.2	33015.8	32341.7	31237.6	32002	31304.4	32347.2	30999.8	31674.3	30607.7	33042	31544.7	31772.1	32333.9	30011.8	30646.8	30009.2	29787	29370.9	30442.7	31583.9
hsa:121536; Q59FS5; Q6ZN18; Q6ZN62; Q96BG3	Homo sapiens (Human) OX=9606	FALSE	High	Q6ZN18	Zinc finger protein AEBP2 OS=Homo sapiens (Human) OX=9606 GN=AEBP2 PE=1 SV=2	0	FALSE	6	2	2	2	54.4	2	AEBP2	46.9	34	37.9	38.9	32.8	45.5	36.8	37.7	37.9	36.3	43	37.7	39.9	43.7	34.8	33.2	30.7	35.2	38.6	42.1	31.9	33.7	36.7	40.7	31.9	40.5	32.6	31.3
A5YRN9; B6EAT9; D3DR12; D3DR13; hsa:960; O95370; P16070; P22511; Q04858; Q13419; Q13957; Q13958; Q13959; Q13960; Q13961; Q13967; Q13968; Q13980; Q15861; Q16064; Q16065; Q16066; Q16208; Q16522; Q86T72; Q86Z27; Q8N694; Q92493; Q96J24; Q9H5A5; Q9UC28; Q9UC29; Q9UC30; Q9UCB0; Q9UJ36	Homo sapiens (Human) OX=9606	FALSE	High	P16070	CD44 antigen OS=Homo sapiens (Human) OX=9606 GN=CD44 PE=1 SV=3	0	FALSE	22	15	102	15	81.5	15	CD44	4949.4	5924.8	5885	5630	5832.7	5833.1	5427.6	5825.4	5398.3	5516.8	5773.6	5818.1	5868.1	5049.4	6239.8	6309.7	5942.2	5487.1	5943	5696.1	5968.2	5821.2	5764.6	5578.5	7099.8	7100.5	7228.4	5915.2	5474.3	4419.1	4210.3	4313	4469.5	4036	4403.1
A4D294; hsa:7586; P17029; P52745; Q2M1U1; Q8TBW5; Q8TEK7	Homo sapiens (Human) OX=9606	FALSE	High	P17029	Zinc finger protein with KRAB and SCAN domains 1 OS=Homo sapiens (Human) OX=9606 GN=ZKSCAN1 PE=1 SV=3	0	FALSE	6	3	5	3	63.6	3	ZKSCAN1	14	22	21	18.5	16.1	18.2	19.3	22.3	17.3	20.6	13.8	12.8	19.5	18.6	19.8	13.5	11.8	22.9	18.1	11.8	19.7	17.1	13.6	15.1	25.6	22.4	22.7	14.2	176.7	148	143.1	154.6	130.3	125.7	128.4
A6NKW3; hsa:65056; Q6NSH6; Q86WP2; Q9H0D4; Q9H785; Q9NSN4	Homo sapiens (Human) OX=9606	FALSE	High	Q86WP2	Vasculin OS=Homo sapiens (Human) OX=9606 GN=GPBP1 PE=1 SV=1	0	FALSE	10	3	6	3	53.3	3	GPBP1	124.8	128.7	123.7	135.6	123.3	138.5	125.1	139.9	139.3	142.7	157.3	169.7	146.4	141.7	51.1	64.5	66.8	66.7	60.6	64.5	59.3	53.6	59.5	64.7	69.1	71.6	62.7	51.2	152.3	109.8	126.3	128.7	93.4	101.6	108.5
B4DHH0; B7WNS8; hsa:92521; Q5IBP1; Q5IBP2; Q5IBP3; Q5IBP4; Q5M772; Q5M773; Q5M774; Q5M775; Q86XT8; Q8N4U4; Q8WU84; Q9HCQ3	Homo sapiens (Human) OX=9606	FALSE	High	Q5M775	Cytospin-B OS=Homo sapiens (Human) OX=9606 GN=SPECC1 PE=1 SV=1	0	FALSE	30	31	80	29	118.5	31	SPECC1	2243.3	2076.1	2065	2095.7	1942.8	2157.7	1940.9	2176.7	2026.2	2129.4	2224.3	2252.6	1998.2	2210.8	3445.2	3276.3	3269	3288.1	3107.7	3211.5	3293.3	2845.8	3244.5	3507.8	3428	3397.1	3067.9	3300.5	2932.8	3151.3	3067.3	2860.5	2690.5	2826.8	2805.1
hsa:5576; P13861; Q16823; Q9BUB1	Homo sapiens (Human) OX=9606	FALSE	High	P13861	cAMP-dependent protein kinase type II-alpha regulatory subunit OS=Homo sapiens (Human) OX=9606 GN=PRKAR2A PE=1 SV=2	0	FALSE	58	20	125	18	45.5	20	PRKAR2A	4357.1	4377.8	4178.1	4267	4268.7	4118	4185.3	4357.3	4054.8	4161.6	4033.8	4191.3	4272.9	4096.2	3953.5	4049.3	3931.9	3975.9	3915.5	3639.5	3936.9	3847.3	3880.9	3685	3855.4	3725.9	3890.3	3870	3961.7	4193.1	4118.8	4109.4	4081.5	4239	4256.7
B4DWT4; D3DRK4; hsa:79886; Q5VY32; Q6IPE6; Q96C59; Q9H8G2	Homo sapiens (Human) OX=9606	FALSE	High	Q9H8G2	Caspase activity and apoptosis inhibitor 1 OS=Homo sapiens (Human) OX=9606 GN=CAAP1 PE=1 SV=2	0	FALSE	23	6	15	6	38.3	6	CAAP1	539.6	597.9	524.1	544.6	553.7	538.3	547.9	553.3	562.2	570.9	614.5	579.7	559.2	584.3	868.7	892.4	915.1	877.2	845	876.6	849.2	808.9	850.6	840.1	941.5	891.4	896	835.7	1031.6	907.2	781.5	849.6	724.9	844.2	758.1
hsa:4682; P53384; Q32M30; Q498A9; Q53FS7	Homo sapiens (Human) OX=9606	FALSE	High	P53384	Cytosolic Fe-S cluster assembly factor NUBP1 OS=Homo sapiens (Human) OX=9606 GN=NUBP1 PE=1 SV=2	0	FALSE	24	5	26	5	34.5	5	NUBP1	1144.1	1172.1	1022.5	997.1	1073.3	1104.8	1044.1	1044	1053.6	1041.1	1060.3	1006.9	1017.6	1049.4	1475.1	1562.9	1440.1	1481.9	1500.8	1378.9	1457.5	1370.2	1371.3	1379.4	1386.4	1342.6	1376.6	1408.4	1440.9	1370	1395.5	1332.8	1382.7	1375.6	1352.5
B4DSS5; D3DUM2; hsa:9764; O60268; Q8N6G0	Homo sapiens (Human) OX=9606	FALSE	High	O60268	Uncharacterized protein KIAA0513 OS=Homo sapiens (Human) OX=9606 GN=KIAA0513 PE=1 SV=1	0	FALSE	14	5	6	5	46.6	5	KIAA0513	71.2	56.1	68.7	69.4	58	72.3	66.4	82.3	81.7	98.1	78	86.6	74.2	83.2	47.9	48.5	51.5	39.6	46.9	51.1	47.7	51.4	48.3	47.9	38.6	44.8	37.6	35.3	302.6	314.4	320.3	300.1	320.7	308	283.4
hsa:10884; Q96I91; Q96Q19; Q9H0P8; Q9NP92; Q9NSF9; Q9NZ76	Homo sapiens (Human) OX=9606	FALSE	High	Q9NP92	39S ribosomal protein S30, mitochondrial OS=Homo sapiens (Human) OX=9606 GN=MRPS30 PE=1 SV=2	0	FALSE	30	10	34	10	50.3	10	MRPS30	612.4	669	701.2	618.5	640	628.4	672.7	646.9	713.1	716.5	729.4	708.7	809.7	679.2	1420.4	1420.1	1519.4	1541.5	1463.9	1396.8	1476.2	1576.8	1498.7	1566.7	1595.1	1541.7	1610.3	1472.2	1107	1093.8	1215.6	1120.3	1142.1	1105.4	1102.6
hsa:6996; Q13569; Q8IUZ6; Q8IZM3	Homo sapiens (Human) OX=9606	FALSE	High	Q13569	G/T mismatch-specific thymine DNA glycosylase OS=Homo sapiens (Human) OX=9606 GN=TDG PE=1 SV=2	0	FALSE	18	7	16	7	46	7	TDG	914.5	1081.7	1054.6	1027.5	1042.9	1014.9	1028.8	1025.5	1027.7	1017	873.7	855.6	885.8	876.4	501.3	577.2	612.5	622.7	590.4	559.5	608.7	634.2	610.7	580.8	516.7	482.6	515.2	536	522.8	393.9	380.3	406.4	406.8	405.8	396.2
hsa:55002; Q5JSB1; Q6NUN1; Q6UWJ1; Q8NG29; Q8TCI6; Q96EA6; Q9NWT2	Homo sapiens (Human) OX=9606	FALSE	High	Q6UWJ1	Transmembrane and coiled-coil domain-containing protein 3 OS=Homo sapiens (Human) OX=9606 GN=TMCO3 PE=1 SV=1	0	FALSE	4	3	4	3	75.5	3	TMCO3															211.7	190.4	217.4	213	206.9	226	216.6	213	234.5	231	206.5	230.5	216.3	214.8	123.8	105.2	110.2	140.4	118.7	124.3	113.3
hsa:9555; O75367; O75377; Q503A8; Q7Z5E3; Q96D41; Q9H8P3; Q9UP96	Homo sapiens (Human) OX=9606	FALSE	High	O75367	Core histone macro-H2A.1 OS=Homo sapiens (Human) OX=9606 GN=MACROH2A1 PE=1 SV=4	0	FALSE	54	20	189	18	39.6	20	MACROH2A1	7910.1	8413.5	8979.4	9008.7	9143.2	8661.7	9073.2	8660.5	8787.5	8295.2	7894.9	7896.9	8563.9	8039.4	8476	8253.6	8778.2	8901.7	9473.7	8792.4	8817.5	9853.5	9016	8577.8	8217.3	8667.7	8840.7	8404.1	8367	8887.9	8802.2	8786.3	8922.3	8914.5	9014.1
A6NIC9; B2R5E7; F5GX92; F8WD31; G5EA00; hsa:123207; Q8WUR7	Homo sapiens (Human) OX=9606	FALSE	High	Q8WUR7	UPF0235 protein C15orf40 OS=Homo sapiens (Human) OX=9606 GN=C15orf40 PE=1 SV=2	0	FALSE	25	4	15	4	16.3	4	C15orf40	580.9	662	554.8	563.2	596.2	627.7	619.5	670	660.3	704.4	782.8	666.1	613.6	634.3	434.5	447.2	451.1	444	425	351.7	447.5	398.4	419.7	391.6	480.5	455.1	396.4	396.1	900.8	789.7	770.5	757.4	715.4	772.3	765.3
D3DPM1; hsa:54797; Q9BUE0; Q9NXU9	Homo sapiens (Human) OX=9606	FALSE	High	Q9BUE0	Mediator of RNA polymerase II transcription subunit 18 OS=Homo sapiens (Human) OX=9606 GN=MED18 PE=1 SV=1	0.001	FALSE	13	3	8	3	23.6	3	MED18	604.5	647.1	623.6	577.2	589.2	618.4	636.4	622.6	618.4	592.4	648.3	643	596.1	615.6	377.5	411.6	418.4	436.3	427.5	415.9	415.6	414.7	411.3	404.9	427.3	399.7	411.2	384.1	179.5	162.6	171	185.1	171.1	178.9	163.3
B3KM25; B4DYW7; D9N163; hsa:22902; O94948; Q7L099; Q9UI00	Homo sapiens (Human) OX=9606	FALSE	High	Q7L099	Protein RUFY3 OS=Homo sapiens (Human) OX=9606 GN=RUFY3 PE=1 SV=1	0	FALSE	10	4	9	3	52.9	4	RUFY3	90.5	95.8	93.3	88.2	89.8	87.1	91	81.9	93.9	96.1	88.4	77.1	81.2	91.1	35.1	42	37.2	52.6	42.5	50.3	41.8	39.7	35.9	29.5	45.2	33.1	39.3	41.6	102.8	106.1	116.7	110.7	111.9	110.4	111.3
B2R8V8; B7WPI3; D3YHP0; hsa:1525; O00694; P78310; Q8WWT6; Q8WWT7; Q8WWT8; Q9UKV4	Homo sapiens (Human) OX=9606	FALSE	High	P78310	Coxsackievirus and adenovirus receptor OS=Homo sapiens (Human) OX=9606 GN=CXADR PE=1 SV=1	0	FALSE	41	12	33	12	40	12	CXADR	888.6	878.2	1064	1040.4	882.1	913.3	986.5	959	905.5	962.3	875.6	971.3	857.6	741.1	1004.2	994.7	1115.4	1176.5	1083.9	1055.4	1061.1	1100.9	1104.9	1111.4	1059	1186.6	1043	978	912.9	774.1	750.1	767.1	786.4	683.4	734.7
B4DRI9; B8ZZQ0; hsa:166968; Q5CZI0; Q68CS3; Q6MZS7; Q7Z3K6; Q86YG8; Q8NA13	Homo sapiens (Human) OX=9606	FALSE	High	Q7Z3K6	Mesoderm induction early response protein 3 OS=Homo sapiens (Human) OX=9606 GN=MIER3 PE=1 SV=2	0.005	FALSE	3	2	3	2	61.4	2	MIER3	117.6	119.4	121.2	110.8	114	112.9	121	107.2	101.8	103.3	124.6	131	114.9	113.8	30.7	33.1	41.5	34.2	32.8	43.6	40.6	37.9	26.7	40.3	29.6	30.6	32.3	38.6	35.3	38.1	39.8	34.8	33.9	39	39
A8K3V7; hsa:54520; Q4LE78; Q53TJ2; Q567U6; Q8TBX5; Q9H6R5; Q9NV15	Homo sapiens (Human) OX=9606	FALSE	High	Q567U6	Coiled-coil domain-containing protein 93 OS=Homo sapiens (Human) OX=9606 GN=CCDC93 PE=1 SV=2	0	FALSE	49	31	95	31	73.2	31	CCDC93	3050.1	3054	3182.1	3098.5	2911.2	3084	3168.9	3090.7	3160.4	3182	3131.2	3059.4	2960.1	3069.6	4129.4	4082.5	4146.9	4151.4	3950.1	4168.7	4075	3933	4096.2	4207.7	4184.4	4180.9	3995.4	4125.6	3445	3400.2	3534.2	3459	3356.8	3345.8	3405.7
A1L4F3; A8KA00; B7Z8W7; B7ZLQ3; B7ZLQ4; C9JAK0; D3DNP7; E7EQ57; hsa:2122; Q03112; Q13465; Q13466; Q16122; Q5HYI1; Q6FH90; Q6MZS6; Q8NEI5; Q99917	Homo sapiens (Human) OX=9606	FALSE	High	Q03112	Histone-lysine N-methyltransferase MECOM OS=Homo sapiens (Human) OX=9606 GN=MECOM PE=1 SV=3	0	FALSE	20	23	42	23	138	23	MECOM	843.8	914.5	828.1	875.2	846.3	918.3	891.5	920.8	867.2	896.9	997	1036.5	920	851.1	1393	1433	1482.4	1549.1	1373.1	1561.1	1401.7	1302.9	1491.7	1534.7	1764.8	1761.7	1558.3	1521.1	696.2	634	653.1	664.6	586.3	695.6	647.9
A6NDU5; hsa:63893; Q69YP4; Q6PIZ2; Q86UA4; Q8N425; Q8TBN1; Q9BSW1; Q9C0C9; Q9H6E6; Q9H7E4; Q9H9B2	Homo sapiens (Human) OX=9606	FALSE	High	Q9C0C9	(E3-independent) E2 ubiquitin-conjugating enzyme OS=Homo sapiens (Human) OX=9606 GN=UBE2O PE=1 SV=3	0	FALSE	27	31	71	31	141.2	31	UBE2O	1673.6	1619.4	1704.9	1659.2	1609.2	1681.1	1609.8	1611	1686	1676.6	1658.5	1664.7	1634.5	1686.9	3102.4	3236.9	3286.3	3449.4	3158.1	3674.7	3360.3	3467	3525.2	3588.6	3386.4	3401.5	3298.1	3449.5	2290.9	2169.3	2294.9	2336.1	2176	2146.1	2266.4
hsa:51692; O14769; Q53RS2; Q96F36; Q9UKF6	Homo sapiens (Human) OX=9606	FALSE	High	Q9UKF6	Cleavage and polyadenylation specificity factor subunit 3 OS=Homo sapiens (Human) OX=9606 GN=CPSF3 PE=1 SV=1	0	FALSE	28	17	79	17	77.4	17	CPSF3	2971.8	3005.9	3081.5	3131.6	3078.1	3173.8	3193.7	3040.1	3080.9	3001.8	3079.8	3182.2	3182	3057.3	2998.2	3030.1	3149.8	3177.4	3126.2	3203.9	3108.9	3251.2	3213.7	3107.2	3140.7	3231.5	3259.1	3136	2610.2	2317.7	2395.4	2404.8	2458.1	2506.1	2496.5
hsa:8312; O15169; Q4TT26; Q4TT27; Q86YA7; Q8WVW6; Q96S28	Homo sapiens (Human) OX=9606	FALSE	High	O15169	Axin-1 OS=Homo sapiens (Human) OX=9606 GN=AXIN1 PE=1 SV=2	0	FALSE	6	5	5	4	95.6	5	AXIN1	111.3	115	115.1	127.2	96.6	117.2	115.6	113.7	118	126.4	100.1	91.6	89.1	116.9	32.2	32.1	39.6	32.4	41.7	29.8	32.8	36.1	31.9	31.5	38.1	32	33.7	28.9
C0H5Y7; hsa:578; Q16611; Q6I9T6; Q92533	Homo sapiens (Human) OX=9606	FALSE	High	Q16611	Bcl-2 homologous antagonist/killer OS=Homo sapiens (Human) OX=9606 GN=BAK1 PE=1 SV=1	0	FALSE	45	5	18	5	23.4	5	BAK1	185.1	194.2	198.5	177.7	198.9	182.4	187.2	182.8	186.6	196.8	182.5	184.5	190.1	195.7	234.3	259.2	258.9	270.8	248	262.2	233.1	274.1	270.3	243.1	208.2	257.6	237.9	252.3	308	326.6	321.8	332.7	352.8	327.7	313.9
B4DKQ2; B7Z5E3; D3DQY3; F8W819; hsa:3939; P00338; Q53G53; Q6IBM7; Q6ZNV1; Q9UDE8; Q9UDE9	Homo sapiens (Human) OX=9606	FALSE	High	P00338	L-lactate dehydrogenase A chain OS=Homo sapiens (Human) OX=9606 GN=LDHA PE=1 SV=2	0	FALSE	69	24	332	22	36.7	24	LDHA	14307.1	14618.1	14912.2	15976.1	17065.2	14202	14972.9	14503	14403.6	14796.2	12788.4	12931.8	13228.7	14442.8	14996	15345.9	15956.4	15669.1	16308.6	15988.2	15953.9	16303.3	15983.7	15626.3	13988.5	13597.5	14228.3	14686.1	13898.6	14702.4	14932.7	14871.7	15550.5	14767.4	15429.3
A1L469; hsa:23389; Q68DN4; Q71F56; Q9H8C0; Q9NSY9; Q9UFD8; Q9UPX5	Homo sapiens (Human) OX=9606	FALSE	High	Q71F56	Mediator of RNA polymerase II transcription subunit 13-like OS=Homo sapiens (Human) OX=9606 GN=MED13L PE=1 SV=1	0.002	FALSE	1	2	3	2	242.4	2	MED13L															36.3	43.3	46.3	40.7	37.2	40.2	38.9	44.9	41.5	39.2	43	44.7	46.6	45
B4DIT1; D3DQE3; hsa:64411; Q8WWN8	Homo sapiens (Human) OX=9606	FALSE	High	Q8WWN8	Arf-GAP with Rho-GAP domain, ANK repeat and PH domain-containing protein 3 OS=Homo sapiens (Human) OX=9606 GN=ARAP3 PE=1 SV=1	0	FALSE	2	3	3	3	169.7	3	ARAP3	29.6	25.2	35	45.9	25.8	34.8	33.8	35.5	40.3	31.7	27.6	26.2	34.8	32.8	53.7	58.1	57.3	60.3	42.1	73.4	59.2	46.3	47.6	54.8	52.9	53.7	57.7	50.9	75.2	101.7	75.9	102.9	77.3	81.4	87.3
hsa:55850; Q8NCK1; Q9BRT4; Q9NZ43	Homo sapiens (Human) OX=9606	FALSE	High	Q9NZ43	Vesicle transport protein USE1 OS=Homo sapiens (Human) OX=9606 GN=USE1 PE=1 SV=2	0	FALSE	37	10	23	10	29.4	10	USE1	602.9	614.4	697.8	678.1	619.2	686	702.6	759.8	756.9	809.5	737.8	750.1	714.9	762	288	283.9	326.5	322.7	306.6	352.3	310	337.7	346.4	336.8	287.2	285.8	283.8	311.3	849.4	895.5	925.5	891.5	822.2	808.9	894.8
A3KLL7; B2RTS2; hsa:116985; O94879; Q4LDD5; Q59FI7; Q6PHS3; Q8WU51; Q96HP6; Q96L71; Q96P48	Homo sapiens (Human) OX=9606	FALSE	High	Q96P48	Arf-GAP with Rho-GAP domain, ANK repeat and PH domain-containing protein 1 OS=Homo sapiens (Human) OX=9606 GN=ARAP1 PE=1 SV=3	0	FALSE	19	22	53	22	162.1	22	ARAP1	1179.1	1008.9	1250.7	1209.9	1057.7	1145.2	1165.4	1096.2	1152.9	1191.1	1109.1	1267.7	1128.9	1185.7	1572.4	1492.7	1679.5	1623.2	1466.1	1654	1607.8	1523.3	1678.6	1683.1	1654.4	1714.9	1634.4	1663	967.7	1059.9	1070.6	1084.4	1020.3	1022.3	1035.1
A2RUE0; B9EGJ0; hsa:5978; Q12956; Q12957; Q13127; Q13134; Q59ER1; Q8IWI3	Homo sapiens (Human) OX=9606	FALSE	High	Q13127	RE1-silencing transcription factor OS=Homo sapiens (Human) OX=9606 GN=REST PE=1 SV=3	0	FALSE	2	3	8	1	121.8	3	REST															19.8	22.2	21.5	22.7	17.1	16.8	22.4	19.3	22.6	14.1	28.6	23.9	25.5	27.2
hsa:60491; Q53TX4; Q6X735; Q9GZT8; Q9H2D2; Q9HC18	Homo sapiens (Human) OX=9606	FALSE	High	Q9GZT8	NIF3-like protein 1 OS=Homo sapiens (Human) OX=9606 GN=NIF3L1 PE=1 SV=2	0	FALSE	33	11	41	11	41.9	11	NIF3L1	1999.8	2108.2	1983.7	1994.2	1988.3	1978.8	1933.2	1851.1	1997.9	1952.4	2227.9	2070.9	2097.7	2035.4	2724.5	2505.2	2693.3	2653.9	2653.5	2518.8	2617.7	2481.7	2561	2503.7	2985.1	2813.5	2810.1	2622.6	1421.5	1357	1330.5	1441.4	1360	1360.2	1355.1
B4DU41; B4DWQ0; hsa:25870; Q14DW5; Q53ZE3; Q8NBJ7; Q96BH2; Q9BRN3; Q9BWI1; Q9Y405	Homo sapiens (Human) OX=9606	FALSE	High	Q8NBJ7	Inactive C-alpha-formylglycine-generating enzyme 2 OS=Homo sapiens (Human) OX=9606 GN=SUMF2 PE=1 SV=2	0	FALSE	33	9	56	9	33.8	9	SUMF2	1994.7	2021.1	1843.6	1759.8	1915.4	1790.1	1801.9	1926.5	1962.1	1940.4	1959.1	1790.4	1898.8	1878.3	1879.3	1806.4	1698.3	1885.6	1803.9	1726.9	1776.1	1647.1	1692.3	1647.4	1844.2	1689.7	1724.5	1812.9	1584.6	1600.2	1618.1	1586.1	1666.3	1594.5	1662
hsa:9262; O94768	Homo sapiens (Human) OX=9606	FALSE	High	O94768	Serine/threonine-protein kinase 17B OS=Homo sapiens (Human) OX=9606 GN=STK17B PE=1 SV=1	0	FALSE	14	4	8	4	42.3	4	STK17B	322.4	305.2	353	372.3	317.9	338.8	371.3	323.1	345.6	331.8	454.4	443.7	428.2	306.4	16.5	24	29.7	18.3	22.9	34.2	22	29.3	24.9	20.3	27.1	38.6	30	21.1	75.1	92.6	61.7	56.6	52.6	52.5	62.5
A0A0A0MRK6; B1AVR9; B1AVS0; B2R9P4; hsa:4580; Q13505; Q9BUU3	Homo sapiens (Human) OX=9606	FALSE	High	Q13505	Metaxin-1 OS=Homo sapiens (Human) OX=9606 GN=MTX1 PE=1 SV=3	0	FALSE	32	13	50	13	51.4	13	MTX1	2577	2290.8	2453.7	2639.1	2586.2	2529.1	2743.4	2589.3	2527.5	2450.7	2465.9	2635.7	2611.6	2437.9	1794.2	1779.4	1810.8	1850.9	1792.3	1865.9	1855.9	1962.3	1854.5	1923.6	1728.3	1831.1	1890.4	1783	1290.8	1217.2	1265.7	1294.4	1259.3	1237.1	1285.2
A8K5M8; hsa:26128; Q96EK5; Q9BR89; Q9ULE1; Q9Y428	Homo sapiens (Human) OX=9606	FALSE	High	Q96EK5	KIF-binding protein OS=Homo sapiens (Human) OX=9606 GN=KIFBP PE=1 SV=1	0	FALSE	42	22	84	21	71.8	22	KIFBP	2362.2	2422.6	2501.9	2433.5	2417.3	2491.2	2456.5	2472.3	2538	2553.9	2521.3	2643.8	2601.1	2420.1	1902.7	1958.8	1973.7	1984.8	2009.1	2022.1	2026.9	1993.8	1989.3	2066.2	2060.3	2122.1	2074.4	1981.1	2202.4	2062.1	2178	2095.6	2116.6	1980.8	2139.5
B7ZKT7; hsa:79443; Q3MJE6; Q86T41; Q86TB1; Q8TEF9; Q96IV5; Q9BQS8; Q9H8P9	Homo sapiens (Human) OX=9606	FALSE	High	Q9BQS8	FYVE and coiled-coil domain-containing protein 1 OS=Homo sapiens (Human) OX=9606 GN=FYCO1 PE=1 SV=3	0	FALSE	32	41	106	41	166.9	41	FYCO1	3346.2	3158.2	3450.3	3338.3	3009.4	3397	3301.4	3292.1	3329.6	3319.6	3290.3	3367.4	3287.9	3286.9	2749.7	2733.4	2717.5	2784.3	2634.9	2754.3	2730.1	2688.6	2919.1	2882.2	2781.8	2816.5	2653.4	2724.8	3315.8	3582.8	3746.5	3659.6	3390.7	3572.4	3592.2
hsa:23365; O15086; Q6P526; Q9NZN5	Homo sapiens (Human) OX=9606	FALSE	High	Q9NZN5	Rho guanine nucleotide exchange factor 12 OS=Homo sapiens (Human) OX=9606 GN=ARHGEF12 PE=1 SV=1	0	FALSE	28	32	62	32	173.1	32	ARHGEF12	1206.7	1233.6	1230.4	1298.8	1186.1	1254	1268.7	1186.4	1338.3	1291.9	1250.3	1226.9	1249.9	1226.7	1126.4	1183.4	1202.5	1165.8	1149.2	1219.9	1201.8	1241.5	1351.7	1296.3	1323.4	1337.3	1290.7	1267.3	2074.9	2019.2	2149.1	2077.5	1960.5	2018.7	2082
hsa:51571; Q96AZ5; Q9NUQ9; Q9NW21; Q9NZE7	Homo sapiens (Human) OX=9606	FALSE	High	Q9NUQ9	Protein FAM49B OS=Homo sapiens (Human) OX=9606 GN=FAM49B PE=1 SV=1	0	FALSE	67	19	133	19	36.7	19	CYRIB	6273.4	5669.5	6763.4	6484.3	6220.5	6353.5	6359.8	6462.6	6205.9	6395.7	5660.7	5981.1	5994.6	6064.2	5325.5	5347.9	5476.6	5427.5	5452.4	5485.2	5401.1	5765.5	5629.2	5683.6	4859.1	5068.1	4980.8	5172.9	4651.3	4627.6	4736.5	4650.7	4919.1	4518.6	4812.8
hsa:1545; Q16678; Q5TZW8; Q93089; Q9H316	Homo sapiens (Human) OX=9606	FALSE	High	Q16678	Cytochrome P450 1B1 OS=Homo sapiens (Human) OX=9606 GN=CYP1B1 PE=1 SV=2	0.001	FALSE	5	3	4	3	60.8	3	CYP1B1															16.3	14.7	17.1	15.6	11.1	11	15.6	19.5	12.5	14.6	12.9	14.2	16.1	15.6
B2RXI1; D3DU36; E9PD49; hsa:6091; Q1RMC7; Q7Z300; Q9BUS7; Q9Y6N7	Homo sapiens (Human) OX=9606	FALSE	High	Q9Y6N7	Roundabout homolog 1 OS=Homo sapiens (Human) OX=9606 GN=ROBO1 PE=1 SV=1	0	FALSE	2	2	3	2	180.8	2	ROBO1																													21.7	18.9	20	20.9	16.1	15.1	15
hsa:387882; Q8TAD7	Homo sapiens (Human) OX=9606	FALSE	High	Q8TAD7	Overexpressed in colon carcinoma 1 protein OS=Homo sapiens (Human) OX=9606 GN=OCC1 PE=1 SV=2	0	FALSE	54	2	13	2	6.4	2	OCC1	498.2	466	435.1	381.9	439.7	480.2	444.8	472	458.6	431.2	478.8	410.5	452.1	466.9	322.9	318.6	330.2	278.2	284.9	311.1	327.4	251.7	308.3	298.4	298.7	264.7	279.7	292.8	295.7	308.6	300	295.9	290.9	300.6	308.2
A6NMP3; A8K9R5; B3KSL6; B3KXE4; D3DUH0; hsa:55556; Q15407; Q15594; Q15595; Q6ZS08; Q7L5Y1; Q9HAS5; Q9HAS6	Homo sapiens (Human) OX=9606	FALSE	High	Q7L5Y1	Mitochondrial enolase superfamily member 1 OS=Homo sapiens (Human) OX=9606 GN=ENOSF1 PE=1 SV=1	0	FALSE	15	6	10	6	49.8	6	ENOSF1	264	262.4	274.9	297.8	258	280.6	282.2	262.7	276.7	273.6	297.3	280.6	271.3	256.2	28.8	37.1	31.1	35.5	34.4	59.7	34.4	37.7	34.8	38.1	30	33.8	34	29.3	250.4	260.6	280.2	263.9	266.8	256.8	248.2
hsa:5598; Q13164; Q16634; Q59F50; Q6QLU7; Q7L4P4; Q969G1; Q96G51	Homo sapiens (Human) OX=9606	FALSE	High	Q13164	Mitogen-activated protein kinase 7 OS=Homo sapiens (Human) OX=9606 GN=MAPK7 PE=1 SV=2	0	FALSE	8	6	11	5	88.3	6	MAPK7	257.2	263.9	290.6	287.1	276	285.3	286.3	261.2	305.4	285.2	315.7	277.2	274.2	274.7	226.2	204.9	219.8	213.5	206.9	218.6	195.5	205.1	214.5	228.3	225.5	207.8	188.4	190.3	487.4	463.3	454.2	502.9	448.9	499.9	490.3
A5PL26; A7MD32; hsa:8897; Q13615; Q9NYN5; Q9NYN6; Q9UDX6; Q9UEG3	Homo sapiens (Human) OX=9606	FALSE	High	Q13615	Myotubularin-related protein 3 OS=Homo sapiens (Human) OX=9606 GN=MTMR3 PE=1 SV=3	0	FALSE	13	11	30	11	133.5	11	MTMR3	520.9	489.7	579	509	492	497.5	559.2	515.5	518.4	551.3	542.9	519.8	520.8	512.9	106.9	123.2	117.9	142.2	125.6	136.5	108.8	121.4	121.2	135.6	117.1	101.7	96.9	107.4	673.7	644.4	685.6	681	621.6	633.4	649.7
hsa:6558; P55011; Q8N713; Q8WWH7	Homo sapiens (Human) OX=9606	FALSE	High	P55011	Solute carrier family 12 member 2 OS=Homo sapiens (Human) OX=9606 GN=SLC12A2 PE=1 SV=1	0	FALSE	36	39	215	39	131.4	39	SLC12A2	8732.1	8942.7	9482.7	9217.5	9189.8	9308.3	9506.1	9309.3	9223.8	9247.8	9136.3	9128.2	9478.8	8946.2	9609.1	9597.5	9569.7	9806.9	9861	9943.6	9718.6	10625.1	10031.4	10113.4	9652.8	10083.1	10475.1	9719.9	9399.6	8910.3	9201.3	9030.7	8423.8	8258.2	8232.8
hsa:255919; Q4G1A9; Q5H9V0; Q8N9A8; Q8NE06	Homo sapiens (Human) OX=9606	FALSE	High	Q8N9A8	Nuclear envelope phosphatase-regulatory subunit 1 OS=Homo sapiens (Human) OX=9606 GN=CNEP1R1 PE=1 SV=1	0.005	FALSE	9	1	1	1	14.3	1	CNEP1R1															53.5	64	54.2	79.7	49.3	69.5	66.5	60.2	57.6	67	63.9	62.2	47.5	71.7
B2R664; hsa:10667; O95363; Q53F66; Q5TCS3; Q6FG29; Q9NPY7; Q9P062	Homo sapiens (Human) OX=9606	FALSE	High	O95363	Phenylalanine--tRNA ligase, mitochondrial OS=Homo sapiens (Human) OX=9606 GN=FARS2 PE=1 SV=1	0	FALSE	22	10	27	10	52.3	10	FARS2	601.2	638.3	679.3	677.7	617.9	640.4	646	652.3	646.9	644.9	638.3	663.8	672.8	664.4	1117.1	1111.6	1095.7	1128.6	1059.7	1148.3	1111.6	1170.6	1107.7	1111.5	1128.8	1165.9	1154	1145.9	1785.6	1735.9	1869.2	1878.6	1805.7	1848.4	1836.2
hsa:54952; Q86SU7; Q9NX07	Homo sapiens (Human) OX=9606	FALSE	High	Q9NX07	tRNA selenocysteine 1-associated protein 1 OS=Homo sapiens (Human) OX=9606 GN=TRNAU1AP PE=1 SV=1	0	FALSE	16	5	12	5	32.5	5	TRNAU1AP	349.7	344.3	353.2	363.3	339.3	358.1	341.2	342.5	339.5	334.5	397.6	372	332.3	335.4	253.5	251.4	257.2	275.1	255.1	247.7	228.3	245.6	239.7	239.6	258.8	258.4	255	230.1	230.8	207.5	217.1	232.7	226.3	233.6	232.8
A8MY43; hsa:10295; O14874; Q6FGL4; Q96G95; Q96IN5	Homo sapiens (Human) OX=9606	FALSE	High	O14874	[3-methyl-2-oxobutanoate dehydrogenase [lipoamide]] kinase, mitochondrial OS=Homo sapiens (Human) OX=9606 GN=BCKDK PE=1 SV=2	0	FALSE	27	11	33	11	46.3	11	BCKDK	1029.8	1029.6	1075.2	1138.4	1136.1	863.7	1041.1	973	970	1016.2	907.8	1083.9	982.3	924.7	1148.7	1226.7	1237.4	1481.3	1324.8	1229.6	1194.6	1252.7	1214.9	1455.2	1113.8	1362.8	1107.4	1143.6	884.4	930.4	873.4	772.7	726.3	738.1	814.4
B2RAP1; B7Z4R0; hsa:2077; P50548; Q59G38; Q9UPI7	Homo sapiens (Human) OX=9606	FALSE	High	P50548	ETS domain-containing transcription factor ERF OS=Homo sapiens (Human) OX=9606 GN=ERF PE=1 SV=2	0	FALSE	8	4	10	4	58.7	4	ERF	168.9	195.5	184	186.7	184.3	170	183.3	167.5	177.5	164.8	179	163.6	161.5	151.5	90.6	79.2	88.6	87.7	89.4	86.9	71	91.6	76.2	92.8	81.1	85.2	76.5	74.7	62.3	64.1	63.5	57.8	47.5	55.3	52.5
B7Z9I3; hsa:10159; O75787; Q5QTQ7; Q6T7F5; Q8NBP3; Q8NG15; Q96FV6; Q96LB5; Q9H2P8; Q9UG89	Homo sapiens (Human) OX=9606	FALSE	High	O75787	Renin receptor OS=Homo sapiens (Human) OX=9606 GN=ATP6AP2 PE=1 SV=2	0	FALSE	49	16	56	16	39	16	ATP6AP2	2100.4	2201	2262.2	2181.8	2188.4	2236.3	2227.5	2166	2153.3	2120.3	2140.9	2125.5	2124.9	2092.8	1730.9	1897.9	1898.7	1879.1	1816.5	1942.5	1881.1	1880.2	1859.9	1811.4	1906.7	1856.7	1887.5	1783.1	984.7	709.8	707.5	716.2	734.2	718.4	738.7
B4DMZ1; hsa:65010; Q548A7; Q96Q90; Q9BXS9; Q9NQU1	Homo sapiens (Human) OX=9606	FALSE	High	Q9BXS9	Solute carrier family 26 member 6 OS=Homo sapiens (Human) OX=9606 GN=SLC26A6 PE=1 SV=1	0	FALSE	5	3	5	3	82.9	3	SLC26A6															37.5	37.6	23.5	40.9	38.9	40.2	33.8	35.5	43.8	39.9	39.8	47.4	46.7	51.2	53.1	60.2	75.1	63.6	63.4	69.4	64
B2R5V8; B4DGP8; B4E2T8; D3DWQ3; D6R9K3; hsa:821; P27824	Homo sapiens (Human) OX=9606	FALSE	High	P27824	Calnexin OS=Homo sapiens (Human) OX=9606 GN=CANX PE=1 SV=2	0	FALSE	48	42	508	42	67.5	42	CANX	22392.5	20506.9	21092.6	20431.8	20414.4	21835.1	20595.3	21373.6	21155.5	21426.6	21983.3	21931	21818	23729.7	24638.6	23308.8	23139.7	21540.8	22635.5	24557.2	24081.8	23188.9	24685.4	24504.8	24060.7	23799.6	24623.6	25044.4	23142.8	21639.6	22017.1	21171.9	21797.9	22246.3	22720.6
B2RBL0; hsa:166; Q08117; Q12808; Q14CJ1; Q96TG9; Q9UDY9	Homo sapiens (Human) OX=9606	FALSE	High	Q08117	TLE family member 5 OS=Homo sapiens (Human) OX=9606 GN=TLE5 PE=1 SV=4	0	FALSE	13	2	5	2	22	2	TLE5	55.7	56.6	56.9	63.9	57.3	56.1	56.5	53.6	58.3	48.4	54.7	57.1	57.2	37.1	36.8	39.5	36.9	47	32.3	39.6	36	35.4	33.7	48.2	33.3	40.1	39	36.6	188.2	142.4	139.4	158.3	125.8	140.7	136.7
hsa:51808; Q9H814; Q9H8W1	Homo sapiens (Human) OX=9606	FALSE	High	Q9H814	Phosphorylated adapter RNA export protein OS=Homo sapiens (Human) OX=9606 GN=PHAX PE=1 SV=1	0	FALSE	41	15	55	15	44.4	15	PHAX	2578.8	2742.8	2386.5	2369	2442.6	2544.4	2339.1	2594.3	2504	2655.6	2975.1	2882.8	2781.6	2638	1243	1227.9	1265.4	1172.5	1170.4	1232.4	1183.5	1103.3	1136.8	1228	1519.3	1513.2	1384	1280.5	2316.4	1969.1	2037.7	1929.2	1910.9	2036.9	1996.4
hsa:8780; O14730; Q8IXN9	Homo sapiens (Human) OX=9606	FALSE	High	O14730	Serine/threonine-protein kinase RIO3 OS=Homo sapiens (Human) OX=9606 GN=RIOK3 PE=1 SV=2	0	FALSE	19	10	28	10	59.1	10	RIOK3	638.7	538.2	754.1	680	616.4	692.3	632.6	629.2	706	688.2	666.6	686	620	617.4	964.6	994.2	1031.9	1035	958.2	1105.8	999.5	967.1	988.4	1099.7	1050.8	1135.6	1013.6	1003.9	1005.3	1008.7	1049.6	996.4	825.3	915.5	912.5
hsa:55230; Q6NX38; Q70EL0; Q9NVE5	Homo sapiens (Human) OX=9606	FALSE	High	Q9NVE5	Ubiquitin carboxyl-terminal hydrolase 40 OS=Homo sapiens (Human) OX=9606 GN=USP40 PE=1 SV=3	0	FALSE	4	5	10	5	140	5	USP40	176.2	194.4	197.3	197.8	209.8	239.8	242.1	221.3	216.3	266.5	216.5	226.6	243.1	204.7	74	95.9	85.7	96.3	96.9	116.1	114	128	123.6	131.5	128.2	119.9	116.5	120.6	315.4	327.5	311.2	342.7	302.5	307.2	318.6
hsa:79693; Q4W4X8; Q6NVW3; Q7L4E4; Q7Z2I4; Q86U90; Q9H5F8	Homo sapiens (Human) OX=9606	FALSE	High	Q86U90	YrdC domain-containing protein, mitochondrial OS=Homo sapiens (Human) OX=9606 GN=YRDC PE=1 SV=1	0	FALSE	25	6	21	6	29.3	6	YRDC	179.9	220.6	224.4	223.1	211.4	217.4	208.1	205.7	204.7	200.6	209.6	232.2	192.7	235.4	183	213.3	182	227.7	165	183.6	211.3	194.6	162.5	209.6	190.1	208.1	160.3	199.4	543.5	747.4	573.2	640.8	610	597.4	595.6
A4D1L6; C9JY93; hsa:7328; P37286; P62256; Q7Z6F4	Homo sapiens (Human) OX=9606	FALSE	High	P62256	Ubiquitin-conjugating enzyme E2 H OS=Homo sapiens (Human) OX=9606 GN=UBE2H PE=1 SV=1	0	FALSE	34	7	26	7	20.6	7	UBE2H	1803.7	2301.7	2062.2	2017.9	1962.2	2079.5	1717.3	2002.3	2007.4	1987.4	1468.8	1562	1332.4	1883.1	1393.5	1658.2	1527.2	1548.3	1577	1407.1	1567.5	1606.6	1456	1619.3	1320.3	1255.5	1215.8	1553	1662.1	1616.6	1549.6	1505.2	1531.1	1556.9	1385.3
B2R946; hsa:1054; P53567; Q5U052	Homo sapiens (Human) OX=9606	FALSE	High	P53567	CCAAT/enhancer-binding protein gamma OS=Homo sapiens (Human) OX=9606 GN=CEBPG PE=1 SV=1	0.005	FALSE	11	2	2	2	16.4	2	CEBPG															143.7	123.3	138.1	149	137.1	141	139.4	142.9	172.1	240.5	230.7	265.7	201.7	214.2
B7Z848; D3DV19; E9PFU4; hsa:5993; P48382; Q5VWC3	Homo sapiens (Human) OX=9606	FALSE	High	P48382	DNA-binding protein RFX5 OS=Homo sapiens (Human) OX=9606 GN=RFX5 PE=1 SV=1	0	FALSE	11	4	10	4	65.3	4	RFX5	365	420.5	361.5	376.5	398.3	410.6	374.6	393.7	408.3	405.3	397.6	418.6	377.4	416.3	355.8	358.4	345.9	369.3	349.4	369	346.4	384.7	368.6	350.1	365.5	376.9	340.7	339.7	327.9	291.6	301.3	323.3	336.1	338.6	325.5
A6NES5; hsa:1601; P98082; Q13598; Q9BTY0; Q9UK04	Homo sapiens (Human) OX=9606	FALSE	High	P98082	Disabled homolog 2 OS=Homo sapiens (Human) OX=9606 GN=DAB2 PE=1 SV=3	0	FALSE	16	11	24	11	82.4	11	DAB2	620.3	649.6	646.3	633.9	588.7	627	604.7	692.4	655.6	859.4	808.5	804	684.6	638.2	614.6	576.4	583.7	625.9	555.8	538.9	602.6	531.4	576.1	543.1	656.5	636.8	576.5	558.5	943.7	874.3	926	872.7	797.9	820.3	840
hsa:10061; hsa:114483834; O60864; Q75MJ0; Q75MJ1; Q96TE8; Q9UG63	Homo sapiens (Human) OX=9606	FALSE	High	Q9UG63	ATP-binding cassette sub-family F member 2 OS=Homo sapiens (Human) OX=9606 GN=ABCF2 PE=1 SV=2	0	FALSE	41	28	121	28	71.2	28	ABCF2	5676.8	5656.2	6008.2	5843.1	5740	5578.4	5905.9	5593.1	5783.7	5845.1	5681.2	5403.9	5656.4	5473	5505.7	5671	6014	5927.8	5751	6043.1	5964.1	5936	5913.7	6027.6	5577.2	5399.8	5471.7	5410	4164.8	4065.1	4278.6	4061.3	4129.3	4050.8	4124.1
B4DKN6; B7Z6R1; D3DW88; hsa:10933; O95899; Q5QTS1; Q6NVX8; Q86YT7; Q9HBP6; Q9NSW5; Q9UBU8	Homo sapiens (Human) OX=9606	FALSE	High	Q9UBU8	Mortality factor 4-like protein 1 OS=Homo sapiens (Human) OX=9606 GN=MORF4L1 PE=1 SV=2	0	FALSE	48	15	47	12	41.4	15	MORF4L1	2053.4	2062.5	2183.3	2510	2171.5	2155	2140.7	2150.5	1954.4	2243.9	2051.7	2448	2310.5	2030.6	2100.8	2180.6	2111	2209.4	1951.2	2210.2	2130.3	2219.8	1985.2	2133.5	2121.2	2518.8	2345.5	2020.1	1414.3	1037.7	946.4	1012.3	885.5	955.7	922.2
A6ND69; A6NIT8; hsa:3191; P14866; Q9H3P3	Homo sapiens (Human) OX=9606	FALSE	High	P14866	Heterogeneous nuclear ribonucleoprotein L OS=Homo sapiens (Human) OX=9606 GN=HNRNPL PE=1 SV=2	0	FALSE	52	22	273	21	64.1	22	HNRNPL	12662.1	13300.8	13270.2	13285.1	13572.4	13408.6	12980.1	12765.5	13094.3	12203.1	13683.9	13532.8	13722.2	12100	12433.7	11666.5	12070.5	11848.7	12183.5	12127.9	11944.9	11038.6	11847.5	11399.8	13614.4	13713.1	13292.5	12093.2	10879.8	10472.8	10501.7	10281	10792.1	11057.9	10983
B4DE68; hsa:55093; Q96HA8; Q9NW95	Homo sapiens (Human) OX=9606	FALSE	High	Q96HA8	Protein N-terminal glutamine amidohydrolase OS=Homo sapiens (Human) OX=9606 GN=WDYHV1 PE=1 SV=2	0.001	FALSE	11	2	3	2	23.7	2	NTAQ1	41.5	58.9	60.2	53.4	58.5	56.1	55.4	51.9	57.2	64.2	46.9	46.8	51	55.4															241.6	252.5	257.2	247.8	274	275.7	255.7
A4D2L7; hsa:5814; Q96QR8	Homo sapiens (Human) OX=9606	FALSE	High	Q96QR8	Transcriptional activator protein Pur-beta OS=Homo sapiens (Human) OX=9606 GN=PURB PE=1 SV=3	0	FALSE	60	14	54	13	33.2	14	PURB	2102.6	2120.3	1941.7	1940.3	2005.9	2106.6	2064.2	2265.3	2384	2393.9	2497.9	2378.8	2440.9	2386.6	2170.7	2065.7	1914.5	1847.2	1928	1988.2	1990.4	1990.9	2136.9	2020.1	2206.2	1979.9	2222.4	2156.6	1868.5	1868.4	1783.5	1781.2	1806.3	1851.2	1778.3
hsa:5104; P05154; Q07616; Q9UG30	Homo sapiens (Human) OX=9606	FALSE	High	P05154	Plasma serine protease inhibitor OS=Homo sapiens (Human) OX=9606 GN=SERPINA5 PE=1 SV=3	0	FALSE	24	9	19	9	45.6	9	SERPINA5	123.2	132.3	142.6	125.5	134.9	117.8	122.3	138.4	143.5	137.1	120.1	125.5	132.6	132.8	260	317.4	300.6	346.7	314.3	317.3	324.9	325.2	294.9	325	228.5	257.3	242.5	258.1	257.9	225.5	243.2	243.5	221.8	226.7	205
hsa:978; P32320	Homo sapiens (Human) OX=9606	FALSE	Medium	P32320	Cytidine deaminase OS=Homo sapiens (Human) OX=9606 GN=CDA PE=1 SV=2	0.014	FALSE	5	1	3	1	16.2	1	CDA	72.6	61.1	60.9	91.8	69.3	94.1	77.5	103.2	85.3	93.8	108.4	102	82.6	101															253.3	306.5	266.3	251.9	251.4	269.2	271.5
hsa:11112; P31937; Q546Z2; Q9UDN3	Homo sapiens (Human) OX=9606	FALSE	High	P31937	3-hydroxyisobutyrate dehydrogenase, mitochondrial OS=Homo sapiens (Human) OX=9606 GN=HIBADH PE=1 SV=2	0	FALSE	57	12	114	12	35.3	12	HIBADH	2925.1	2957.9	2814.6	2843.9	2993.6	2873.1	2903.3	2870.3	2872.4	2682.5	2993.6	2966.9	2920.4	2771.3	3298	3083.7	3313	3201.1	3216.1	2989.4	3185.9	2912.3	3109.1	2956.2	3485	3258.2	3206.9	3069.6	3053	3077.8	3354.9	3313.2	3366.2	3293.5	3434.7
A4D161; hsa:340277; Q05CG4; Q4G0Q7; Q6P519	Homo sapiens (Human) OX=9606	FALSE	High	A4D161	Protein FAM221A OS=Homo sapiens (Human) OX=9606 GN=FAM221A PE=1 SV=1	0	FALSE	11	3	5	3	33.1	3	FAM221A	130.7	110.3	120	119.2	124.8	129.5	107.2	114.2	114.7	109.1	136.9	111.9	129.6	147.8															130	133.9	135.5	131	117.1	133.2	146.5
hsa:123228; Q96LD8; Q96QA4	Homo sapiens (Human) OX=9606	FALSE	High	Q96LD8	Sentrin-specific protease 8 OS=Homo sapiens (Human) OX=9606 GN=SENP8 PE=1 SV=1	0	FALSE	15	3	11	3	24.1	3	SENP8	338.1	357.3	327.3	359	357.7	369.3	350.3	363.1	356.5	346.2	350.3	313.4	307.5	350.3	335.1	355.5	350.6	339.7	326.6	327.6	340.2	353.5	313.1	353.9	323.8	339.8	307.2	322	133.4	143.1	145.3	138.4	132.7	140.7	136.1
hsa:7443; Q3SYL2; Q99986	Homo sapiens (Human) OX=9606	FALSE	High	Q99986	Serine/threonine-protein kinase VRK1 OS=Homo sapiens (Human) OX=9606 GN=VRK1 PE=1 SV=1	0	FALSE	47	16	63	16	45.4	16	VRK1	3821.1	3909.2	4125.5	4069	3903.5	4044.6	4097.2	3938.6	3969.5	4112.5	4399.8	4390.1	4529	3832.8	2540.9	2578.8	2606.7	2619.3	2485.3	2586.3	2650.9	2749.6	2680.1	2758.8	3254.4	3287.5	3212.7	2767.7	2399.9	2125.1	2272.9	2244.9	2331.5	2274.5	2290.8
A1L4D2; hsa:1121; O43732; P24386	Homo sapiens (Human) OX=9606	FALSE	High	P24386	Rab proteins geranylgeranyltransferase component A 1 OS=Homo sapiens (Human) OX=9606 GN=CHM PE=1 SV=3	0	FALSE	20	13	33	10	73.4	13	CHM	1367.5	1453.9	1410.1	1381	1403.4	1436.3	1446.9	1380.2	1522	1429.1	1489.8	1502.5	1500.7	1503	1268.6	1311.7	1275.3	1371.1	1279.4	1447.8	1431.4	1472.7	1393.3	1435.2	1375.5	1391.1	1440.1	1426.7	1016.1	1063.8	1099.8	1134.8	1100.6	1143.4	1038.9
B2RCY1; hsa:10535; O75792; Q96F11	Homo sapiens (Human) OX=9606	FALSE	High	O75792	Ribonuclease H2 subunit A OS=Homo sapiens (Human) OX=9606 GN=RNASEH2A PE=1 SV=2	0	FALSE	37	10	25	10	33.4	10	RNASEH2A	886	927.6	830.6	877.7	839.2	842.5	874	882.8	839.7	861	972.4	996.5	940.8	871.4	503.2	516.1	501	478.7	481.4	476.2	505.4	431.4	463.5	452.6	516.8	532.9	508	468.3	1255.6	1043	1033.7	1068.5	1019.6	1029.4	1022.9
A2BDE3; B4E1I4; hsa:153642; Q3ZCW3; Q6UWY0; Q8N3Q8	Homo sapiens (Human) OX=9606	FALSE	High	Q6UWY0	Arylsulfatase K OS=Homo sapiens (Human) OX=9606 GN=ARSK PE=1 SV=1	0	FALSE	5	3	5	3	61.4	3	ARSK	184	164.7	212.9	212	174.6	178.3	175	188.4	174.5	202.7	243.8	259.4	224.5	181.3	243.3	207.9	221.8	230.2	191.7	208.9	209.9	178.8	215.8	229.4	264.3	278.7	250.7	227	245.1	171.9	181.1	152	144	144.9	164.9
hsa:5433; O15514; Q52LT4	Homo sapiens (Human) OX=9606	FALSE	High	O15514	DNA-directed RNA polymerase II subunit RPB4 OS=Homo sapiens (Human) OX=9606 GN=POLR2D PE=1 SV=1	0	FALSE	60	6	14	6	16.3	6	POLR2D	299.5	383	325.3	336.8	373.1	349.9	243.8	385	292.8	308.6	213.6	209.6	146.9	280.2	97.1	153.5	113.4	98.4	119.9	95.6	121.1	128.5	105.4	126.3	87	82.5	52.6	106.8	396.7	482.3	506.3	361.5	412.2	388.5	313.8
A8MWP9; hsa:23028; O60341; Q5TH94; Q5TH95; Q86VT7; Q8IXK4; Q8NDP6; Q8TAZ3; Q96AW4	Homo sapiens (Human) OX=9606	FALSE	High	O60341	Lysine-specific histone demethylase 1A OS=Homo sapiens (Human) OX=9606 GN=KDM1A PE=1 SV=2	0	FALSE	51	31	118	31	92.8	31	KDM1A	4339.8	4546.2	4585.8	4621.7	4361.2	4630.8	4495.6	4511	4639.6	4507.2	4651.1	4685.5	4640.8	4315.5	3957.6	3802.7	4114.3	3908.6	3713.3	3910	3806.1	3821.6	3997.1	3903.8	4464.3	4362.7	4443.1	4067.5	4412.6	4002.1	4103.7	4119.9	4185.3	4301.7	4258.4
hsa:113146; Q5BKX7; Q7Z343; Q7Z358; Q7Z394; Q7Z3G0; Q86WQ6; Q8IVF2; Q8IYY1; Q8N3G4; Q96EX9	Homo sapiens (Human) OX=9606	FALSE	High	Q8IVF2	Protein AHNAK2 OS=Homo sapiens (Human) OX=9606 GN=AHNAK2 PE=1 SV=2	0	FALSE	50	141	387	139	616.2	141	AHNAK2	12981.2	12277.2	10664.7	10351.9	10874.7	11330.1	10554.9	11337.5	11816.2	11200	11316.6	10394.7	9900.6	12864.8	15416.2	16872	16805.7	16711.9	15996.6	16052.9	16070.4	14846.9	16619.9	15625.5	13148	12166.7	11816.4	15244.5	14705.1	17131.4	17820.7	17320.6	16386.9	17613	16746.5
A4D0T9; B4DDS0; hsa:64418; Q8NEK4; Q9H0V1; Q9H8J2	Homo sapiens (Human) OX=9606	FALSE	High	Q9H0V1	Transmembrane protein 168 OS=Homo sapiens (Human) OX=9606 GN=TMEM168 PE=2 SV=2	0	FALSE	11	7	14	7	79.7	7	TMEM168	367.9	367.2	411.9	401.7	376.3	394.2	399.2	373.3	390.2	379	402.4	374.3	372.3	352.1	423.9	421.1	484.1	470.1	431.8	490.2	461.2	452.1	443.6	431.3	412.3	429	432.3	451.8	267.2	278.1	297.3	291.9	278.5	269.3	284.2
A8K3Y1; hsa:64946; Q9H3R5	Homo sapiens (Human) OX=9606	FALSE	High	Q9H3R5	Centromere protein H OS=Homo sapiens (Human) OX=9606 GN=CENPH PE=1 SV=1	0	FALSE	19	5	10	5	28.5	5	CENPH	222.5	238.7	230.1	223.5	249.7	219.9	185.9	243	203.7	232.2	255.3	271	244.4	223.1	284.8	262	266.6	274.9	284.2	332.9	304	262.5	265.7	272.4	279.9	282.6	274.9	269.1	673.2	657.8	631.6	655.2	606.7	663.1	595.7
hsa:25921; Q2TGF0; Q6ZMF0; Q8TAK8; Q9C0B5; Q9H923; Q9UFI7	Homo sapiens (Human) OX=9606	FALSE	High	Q9C0B5	Palmitoyltransferase ZDHHC5 OS=Homo sapiens (Human) OX=9606 GN=ZDHHC5 PE=1 SV=2	0	FALSE	32	17	37	17	77.5	17	ZDHHC5	1144.8	896.7	1150.8	1078.3	961.9	1074.1	1063.3	1030.6	1007.3	1118.2	1145.4	1236	1188.7	1131.3	878	827.2	851.4	869.9	800.3	890.3	869.4	831.2	908.9	945.9	950.7	1033.3	945.6	963.1	656.7	630.5	615.6	609.4	589.2	642	641.1
hsa:283635; Q68CT2; Q8N128	Homo sapiens (Human) OX=9606	FALSE	High	Q8N128	Protein FAM177A1 OS=Homo sapiens (Human) OX=9606 GN=FAM177A1 PE=1 SV=1	0	FALSE	47	8	21	8	23.7	8	FAM177A1	806.9	961.5	861.7	845.5	893.4	839.7	812.5	826.9	838.2	830	814.8	846.9	746.1	776.9	553.8	615.8	568.2	557.7	572.9	530.9	574	528.2	525.2	515.5	497.2	517.4	499.2	543.7	834.8	748.2	823.5	752.9	720.3	647.3	660
hsa:9563; O95479; Q4TT33; Q66I35; Q68DT3; R4GMU1	Homo sapiens (Human) OX=9606	FALSE	High	O95479	GDH/6PGL endoplasmic bifunctional protein OS=Homo sapiens (Human) OX=9606 GN=H6PD PE=1 SV=2	0	FALSE	36	25	61	25	88.8	25	H6PD	1182.9	1209.5	1262.3	1253.8	1109.2	1247	1227.4	1165.3	1260.9	1312.9	1320.3	1278.9	1293.7	1338.6	1449.1	1493.8	1489.4	1483.5	1411.2	1595.5	1468.3	1472.3	1551.2	1516.7	1515.4	1431.8	1507.8	1503.3	1270	1308.7	1494.6	1372.6	1328.3	1305.3	1377.9
B2R5Z0; D3DNB6; hsa:6184; P04843; Q68DT1	Homo sapiens (Human) OX=9606	FALSE	High	P04843	Dolichyl-diphosphooligosaccharide--protein glycosyltransferase subunit 1 OS=Homo sapiens (Human) OX=9606 GN=RPN1 PE=1 SV=1	0	FALSE	73	46	278	46	68.5	46	RPN1	12681.9	11807.8	12340.6	12353.1	12416.3	12360.6	12669.6	12538.5	12012.1	12246.5	12236	13073.9	13392.4	12802.9	12032.9	11235.6	11455.4	11492.1	12266.9	11474.1	11537.4	12415	11779.6	11511.9	11638	11682.9	12596.4	12070.7	12511.2	11978.1	11687.2	11718.9	12360.3	11825.7	12199.9
B5MDU8; hsa:54497; Q7Z3B2; Q9NVL7; Q9P2D3	Homo sapiens (Human) OX=9606	FALSE	High	Q9P2D3	HEAT repeat-containing protein 5B OS=Homo sapiens (Human) OX=9606 GN=HEATR5B PE=1 SV=2	0	FALSE	20	34	79	34	224.2	34	HEATR5B	1124.9	1091.5	1306.7	1254.6	1115.9	1247.5	1232.9	1246.8	1205.5	1373.2	1174.3	1254.7	1177.6	1277.6	1641.7	1662.2	1783.2	1771.8	1619.6	1791.7	1738.3	1826.8	1877	1890.2	1688.3	1766.7	1857.3	1819.4	2293.4	2336.6	2463.6	2546.4	2402	2447	2433.5
A8KA28; hsa:55633; Q32MQ8; Q5VUK9; Q6P4C3; Q7Z6P7; Q9BPV6; Q9BUT5; Q9NU19; Q9NXB6	Homo sapiens (Human) OX=9606	FALSE	High	Q9NU19	TBC1 domain family member 22B OS=Homo sapiens (Human) OX=9606 GN=TBC1D22B PE=1 SV=3	0	FALSE	21	8	20	7	59	8	TBC1D22B	616.1	657.9	751.3	711.3	649.1	695.2	701.6	664.7	724.3	725.9	640.8	660.2	682	646.9	513.9	551.5	576.4	564.3	554.2	581.5	575.8	569.6	544.4	560.4	474.7	465.6	507.1	501.2	609.9	590.7	641.3	618.5	584.2	586.4	628.6
hsa:54453; Q00425; Q5TFT8; Q8WYP3; Q9BQL3; Q9H071	Homo sapiens (Human) OX=9606	FALSE	Medium	Q8WYP3	Ras and Rab interactor 2 OS=Homo sapiens (Human) OX=9606 GN=RIN2 PE=1 SV=1	0.022	FALSE	2	2	8	2	100.1	2	RIN2	377.4	386.8	376.4	359.9	358.9	372	351.5	381	383	377.6	380.4	358.9	367	321.5	195.7	216.1	237.5	219.8	220.5	207.9	190.2	217.9	219	227.6	211.9	204.1	193.5	213.1	185.5	194.7	209	235.3	210.5	212.8	211.4
A4D276; B4DLQ7; D6W5S1; hsa:10552; Q7Z5U8; Q86WU5; Q8IXQ0; Q92747	Homo sapiens (Human) OX=9606	FALSE	High	Q92747	Actin-related protein 2/3 complex subunit 1A OS=Homo sapiens (Human) OX=9606 GN=ARPC1A PE=2 SV=2	0	FALSE	55	19	86	18	41.5	19	ARPC1A	2717.5	2843.8	2641.7	2721.6	2745.1	2799.6	2685.7	2809.1	2774.9	2724.3	2675.6	2540.1	2740.9	2766.8	4743.2	4505.7	4378.7	4495.3	4670.9	4553.6	4586	4475.7	4379.2	4249.7	4446.2	4420.4	4612.9	4533.8	4300.2	4199.1	4303.2	4245	4361.9	4278.3	4318.2
hsa:55278; Q5VWJ4; Q9H0R6; Q9HA60; Q9NV19	Homo sapiens (Human) OX=9606	FALSE	High	Q9H0R6	Glutamyl-tRNA(Gln) amidotransferase subunit A, mitochondrial OS=Homo sapiens (Human) OX=9606 GN=QRSL1 PE=1 SV=2	0	FALSE	37	16	49	16	57.4	16	QRSL1	2171.5	2101.7	2195.5	2131.4	2139.7	2036.4	2233.6	2131.2	2253.1	2114.5	2265	2279.2	2206.2	1990.2	1476	1460.9	1560.2	1521.7	1432.9	1482	1509.3	1451.5	1503.5	1505.6	1516.3	1560.2	1572.2	1483.1	1131.1	1009.2	1086.1	1104.7	985.8	1034.9	1022.6
B3KW16; B3KXU1; B7Z579; E9PHG7; hsa:124997; Q24JP6; Q562E7; Q8N277; Q8N3F3; Q8TEL1	Homo sapiens (Human) OX=9606	FALSE	High	Q562E7	WD repeat-containing protein 81 OS=Homo sapiens (Human) OX=9606 GN=WDR81 PE=1 SV=2	0.001	FALSE	2	2	4	2	211.6	2	WDR81	32.5	48.2	42.4	43	32.8	38.2	38.4	40.5	47.9	42.6	38.2	45.7	43.4	38.9	22.4	21.6	24.2	21.1	18.7	19	24.4	24.7	18.9	24.7	20.2	16.4	14.6	25.6	44.9	53.1	58.8	63	57.1	48.8	47.9
B9EGU3; hsa:55362; Q5T3F8; Q5T3F9; Q6AHX4; Q6P5A0; Q8N219; Q8NDE1; Q9NSG5	Homo sapiens (Human) OX=9606	FALSE	High	Q5T3F8	CSC1-like protein 2 OS=Homo sapiens (Human) OX=9606 GN=TMEM63B PE=1 SV=1	0	FALSE	11	11	26	11	94.9	11	TMEM63B	571.4	587.4	594	636.1	614.9	612.6	635.6	642.9	678.4	672.2	583.1	676.2	636.7	647.3	774.6	796.3	832.7	788.1	770	907.9	844.9	855.9	884	890	797	774.9	803.7	816.9	620.4	635.5	662.6	668.5	621.4	662.5	644.2
hsa:10189; O43672; Q86V81	Homo sapiens (Human) OX=9606	FALSE	High	Q86V81	THO complex subunit 4 OS=Homo sapiens (Human) OX=9606 GN=ALYREF PE=1 SV=3	0	FALSE	51	11	119	11	26.9	11	ALYREF	3202.8	3332.9	3222	3309.1	3390.8	3381.2	3318.1	3373.5	3210.9	3151.2	3279.1	3216.5	3116	3141.9	2986.3	3007.3	3078.5	3041.8	2921.6	3141	3048.3	2988.3	3120.8	3040.6	3472.7	3354	3227.4	3142.2	3636.2	3796.8	3678	3878	3790.5	3892.5	3710
B7Z9G5; hsa:148362; Q5VW32; Q96MG1	Homo sapiens (Human) OX=9606	FALSE	High	Q5VW32	BRO1 domain-containing protein BROX OS=Homo sapiens (Human) OX=9606 GN=BROX PE=1 SV=1	0	FALSE	50	15	71	15	46.4	15	BROX	3313.4	3482.6	3607.3	3665.3	3575.1	3584.2	3564	3585.2	3537.9	3511.7	3308.5	3552.3	3426.3	3439.2	3430.1	3183.7	3265.2	3229	3392.8	3201.6	3267.1	3408.9	3422.5	3322.8	3224.7	3251.1	3350.5	3281.2	3028.1	3137	2859.7	3074.9	3019	2994.8	2971.8
hsa:3301; P31689; Q5T7Q0; Q86TL9	Homo sapiens (Human) OX=9606	FALSE	High	P31689	DnaJ homolog subfamily A member 1 OS=Homo sapiens (Human) OX=9606 GN=DNAJA1 PE=1 SV=2	0	FALSE	48	15	112	14	44.8	15	DNAJA1	5898.9	5895.3	5421.5	5382.1	5836.7	5614	5661.3	5671.9	5679.2	5679.6	5570.5	5342	5508.9	5762.7	4822	4867.3	5089.5	5022.6	4986.3	5076	5133.2	4796.1	4868.9	5118.3	4725.8	4530	4580.9	4603	3308.9	3440.1	3482.8	3243.2	3463	3435.7	3445.2
hsa:4669; P54802	Homo sapiens (Human) OX=9606	FALSE	High	P54802	Alpha-N-acetylglucosaminidase OS=Homo sapiens (Human) OX=9606 GN=NAGLU PE=1 SV=2	0	FALSE	37	21	71	21	82.2	21	NAGLU	1802.1	1743.4	1974.5	1890.3	1745.8	1853.8	1861.4	1811.8	1893.5	1821.1	1629	1761.9	1737.3	1798.8	1235.1	1290.2	1253	1303.8	1225.8	1292.6	1273.5	1341.3	1322.7	1301.8	1121.2	1128.1	1189.9	1193.9	1140.7	1170.5	1219.6	1181.5	1112.9	1126.4	1111.2
hsa:10025; Q6PJT2; Q96AD4; Q96I35; Q9Y2X0; Q9Y652	Homo sapiens (Human) OX=9606	FALSE	High	Q9Y2X0	Mediator of RNA polymerase II transcription subunit 16 OS=Homo sapiens (Human) OX=9606 GN=MED16 PE=1 SV=2	0	FALSE	14	11	26	11	96.7	11	MED16	1053.7	1084.6	1093.5	1106.4	1078.6	1110.2	1084.8	1098	1056.3	1081.4	1108.7	1171.9	1162.3	1062.1	450.1	459.4	443.9	481.3	430.6	449.7	449	472.7	447.4	471.8	507.7	516.4	494	466.7	1199.9	1089.4	1151.4	1162.9	1075.4	1173.7	1092.4
A6NJJ8; hsa:201163; Q6ZRX1; Q8NFG4; Q96BD2; Q96BE4	Homo sapiens (Human) OX=9606	FALSE	High	Q8NFG4	Folliculin OS=Homo sapiens (Human) OX=9606 GN=FLCN PE=1 SV=1	0	FALSE	7	3	3	3	64.4	3	FLCN															22.3	21	20.5	19.8	17.7	22.7	18.6	20	17.8	13.4	22.4	17.6	18.2	17.6	156.8	113.1	149.6	141.5	138.3	138.3	133.1
B4E1I1; hsa:80728; Q9C0H5	Homo sapiens (Human) OX=9606	FALSE	High	Q9C0H5	Rho GTPase-activating protein 39 OS=Homo sapiens (Human) OX=9606 GN=ARHGAP39 PE=1 SV=2	0	FALSE	10	10	12	10	121.2	10	ARHGAP39	173.8	201	207.6	211.8	194.2	212.9	234	254.4	239.9	223.2	241.4	271.9	243.4	244.1	145.9	163	189.6	165.5	145	191.2	145.7	157.8	152.3	164.7	140.2	155.2	137.5	160.1	145.7	98.5	119.2	112.3	91.7	100.4	102.3
hsa:3008; P10412; Q4VB25	Homo sapiens (Human) OX=9606	FALSE	High	P10412	Histone H1.4 OS=Homo sapiens (Human) OX=9606 GN=H1-4 PE=1 SV=2	0	FALSE	28	8	115	2	21.9	8	H1-4	428.7	1277.1	3011.5	2853.3	1845.1	1991.5	1940.4	1961.2	2065	3299	624.3	634.4	544.4	232.5	361.4	1194.9	1564	1491.9	963	1798.2	1617.1	1152.6	1498.2	2528.6	441.2	449.2	347.3	190.5	308.9	1107.8	967.6	602.3	747.7	677.1	846.8
A6NM00; hsa:10897; O95070; Q96G83; Q9BVD0	Homo sapiens (Human) OX=9606	FALSE	High	O95070	Protein YIF1A OS=Homo sapiens (Human) OX=9606 GN=YIF1A PE=1 SV=2	0	FALSE	18	4	24	4	32	4	YIF1A	717	716.6	747	723.7	727.5	745.2	729.8	704.5	753	704.5	668.1	748.3	711.7	800.5	616.3	643.4	661.7	679.4	653.3	673.2	658.2	710.6	657.7	588.2	571.6	547.6	583.9	597.2	721.3	726.5	811	831.5	828.5	794	772.9
hsa:55813; Q8IX96; Q96BL2; Q9NQ91; Q9NYH9	Homo sapiens (Human) OX=9606	FALSE	High	Q9NYH9	U3 small nucleolar RNA-associated protein 6 homolog OS=Homo sapiens (Human) OX=9606 GN=UTP6 PE=2 SV=2	0	FALSE	47	30	96	29	70.1	30	UTP6	4129.1	3966.7	4170.3	4099.5	4078.5	4125	4209.9	3970	4116.7	4057.4	4253.3	4588.4	4589.5	4170.8	4452.3	4546.9	4585	4795	4613.4	4662.2	4546.2	4761.1	4506.7	4563	5047.4	4964.6	4873.8	4853.5	3608.3	3443.8	3476.3	3622.3	3441	3428.8	3452.4
B2RCD0; hsa:51548; O75291; Q6IAF5; Q6PK99; Q8N6T7; Q8NCD2; Q9BSI5; Q9BWP3; Q9NRC7; Q9UQD1	Homo sapiens (Human) OX=9606	FALSE	High	Q8N6T7	NAD-dependent protein deacetylase sirtuin-6 OS=Homo sapiens (Human) OX=9606 GN=SIRT6 PE=1 SV=2	0	FALSE	13	4	8	4	39.1	4	SIRT6	138.1	133.3	126.1	141.7	144.4	131.4	130.7	125.6	128.8	143.9	158.1	148.2	154.7	141	95.6	88	101.7	92.7	91	92.5	84	85.1	78.2	81	103.7	94	94.1	94.1	344.7	322.5	300.7	305.5	285.3	300.1	319.1
A0A087X1I8; hsa:80210; Q53TI3; Q6P162; Q7L594; Q7Z3E5; Q86WG2; Q96JF9; Q9H9R8	Homo sapiens (Human) OX=9606	FALSE	High	Q7Z3E5	LisH domain-containing protein ARMC9 OS=Homo sapiens (Human) OX=9606 GN=ARMC9 PE=1 SV=3	0	FALSE	6	5	7	5	91.8	5	ARMC9	64.3	66.2	77.2	65.8	58.6	69.7	77.8	74.9	76.5	65.5	66	69.4	69.3	70.8	24.9	21.6	32	23.8	21.9	28.5	20	23.9	23.4	18.7	20.9	20.8	26.3	20.3	191.6	215.7	186.6	187.6	200.3	208.2	190.8
hsa:84154; Q5VXN1; Q8N4A1; Q9H7B2	Homo sapiens (Human) OX=9606	FALSE	High	Q9H7B2	Ribosome production factor 2 homolog OS=Homo sapiens (Human) OX=9606 GN=RPF2 PE=1 SV=2	0	FALSE	49	16	52	16	35.6	16	RPF2	1734.1	1671.9	2171.1	2147.6	1839.3	2014	2024.2	2144.5	2078.1	2434.5	1979.8	2142.7	2044.6	2062.3	2542	2504.4	2701.5	2654.5	2666.4	2882.8	2768.7	2711.3	2879.7	3106.2	2417.6	2683.5	2516.3	2532.4	2150.1	2086.4	2130.3	1931.5	2120.2	1993.8	2158.4
A6H8W7; hsa:51585; O43671; O94913; Q6P0X8	Homo sapiens (Human) OX=9606	FALSE	High	O94913	Pre-mRNA cleavage complex 2 protein Pcf11 OS=Homo sapiens (Human) OX=9606 GN=PCF11 PE=1 SV=3	0	FALSE	19	25	43	25	172.9	25	PCF11	925.6	946.8	870.3	872	863.4	931.3	871.1	897.6	847.5	889.8	1017.9	1005.5	955.5	908.7	1211.5	1228.7	1323.1	1308.3	1190	1249.2	1216.2	1199.5	1273.5	1279.6	1506.8	1476.3	1381.1	1299.7	1372.6	1314.4	1275.7	1345.2	1276.6	1394.6	1364.8
hsa:114789; Q5SYW7; Q5SYW8; Q5SYX3; Q5VWU2; Q5VWU3; Q5VWU4; Q6KCM4; Q6KCM6; Q6KCM7; Q6UX48; Q705K2; Q96PZ1; Q9BSA6	Homo sapiens (Human) OX=9606	FALSE	Medium	Q6KCM7	Calcium-binding mitochondrial carrier protein SCaMC-2 OS=Homo sapiens (Human) OX=9606 GN=SLC25A25 PE=1 SV=1	0.011	FALSE	4	2	4	1	52.6	2	SLC25A25	73.2	84.6	85.3	81.1	92.6	76.5	85.2	85.8	75.4	75	86.5	78.3	71.7	74.5															228	201.9	224.1	237.9	222.4	232.7	216.8
hsa:55285; Q5JSN7; Q5JSN8; Q96IZ5; Q9H8F7; Q9NV04	Homo sapiens (Human) OX=9606	FALSE	High	Q96IZ5	RNA-binding protein 41 OS=Homo sapiens (Human) OX=9606 GN=RBM41 PE=1 SV=2	0	FALSE	12	6	12	5	47.1	6	RBM41	68.6	84.5	68.1	66.9	80.9	74.7	65.8	91.3	62.1	60.3	79	93.7	71.4	67.8	34.9	41.3	45.3	38.1	39.5	41.1	47.6	37.4	45.3	42.5	40.4	46.4	41.4	34.7	149.9	128.3	131.1	129.3	133	134.5	119.5
hsa:57645; Q5TIJ1; Q8TE07; Q9P215	Homo sapiens (Human) OX=9606	FALSE	High	Q9P215	Pogo transposable element with KRAB domain OS=Homo sapiens (Human) OX=9606 GN=POGK PE=1 SV=2	0	FALSE	13	7	14	7	69.4	7	POGK	302.7	332	294.2	326	309.8	350.1	332.1	331.8	328.4	326.9	334.5	308.8	291.2	306.4	446.8	491.6	504.8	506.1	493.4	539.8	515.2	551.9	506.7	489.9	479	476.9	502	511.7	596.9	615.1	595.1	643.7	633.1	672.9	651.5
A6NLE3; hsa:8500; Q13135; Q13136; Q14567; Q8N4I2	Homo sapiens (Human) OX=9606	FALSE	High	Q13136	Liprin-alpha-1 OS=Homo sapiens (Human) OX=9606 GN=PPFIA1 PE=1 SV=1	0	FALSE	29	37	94	37	135.7	37	PPFIA1	2469.1	2486.3	2587.4	2538.3	2455	2464.8	2505	2525.1	2535.5	2741	2771	2903.6	2805.1	2740.6	1917.9	2063.7	1889.3	1898	1899.1	2041.7	1850.2	2039.8	1996.5	2030.3	2073.3	2156.7	1955.5	2225.3	3007.1	3053.2	3167.3	3056.3	3017.8	3037.2	2932.8
hsa:57630; Q05BT2; Q7Z6J0; Q8IW46; Q9HAM2; Q9P234	Homo sapiens (Human) OX=9606	FALSE	High	Q7Z6J0	E3 ubiquitin-protein ligase SH3RF1 OS=Homo sapiens (Human) OX=9606 GN=SH3RF1 PE=1 SV=2	0	FALSE	11	8	14	7	93.1	8	SH3RF1	186.1	197.7	162.8	188.7	174	169.7	169.7	194.1	218.8	186	181.4	174.4	158.6	185.1	418.9	450.9	425.9	417.3	394.3	404.7	412.3	396.5	385	421.8	427.5	400.5	365	427.6	594.7	630.6	612	635.1	593.4	581.1	635.9
hsa:6098; P08922; Q15368; Q5TDB5	Homo sapiens (Human) OX=9606	FALSE	High	P08922	Proto-oncogene tyrosine-protein kinase ROS OS=Homo sapiens (Human) OX=9606 GN=ROS1 PE=1 SV=3	0.005	FALSE	1	2	4	1	263.7	2	ROS1	250.6	243.3	246	248.2	256.2	256.7	232.2	245.5	248.3	250	222.2	240.9	235.8	237.7															383.4	375.5	384.6	368.1	340.4	389.9	427.3
B3KND0; C8CBA8; hsa:51523; Q7LFL8; Q8TB79; Q9NV51; Q9P0S8	Homo sapiens (Human) OX=9606	FALSE	High	Q7LFL8	CXXC-type zinc finger protein 5 OS=Homo sapiens (Human) OX=9606 GN=CXXC5 PE=1 SV=1	0	FALSE	17	3	3	3	33	3	CXXC5															135.5	134.6	149.3	150.4	142.8	147.9	152.9	140.5	160.7	157.1	167.3	171.6	151.2	145
B3KPC5; B3KQM0; hsa:4247; Q10469	Homo sapiens (Human) OX=9606	FALSE	High	Q10469	Alpha-1,6-mannosyl-glycoprotein 2-beta-N-acetylglucosaminyltransferase OS=Homo sapiens (Human) OX=9606 GN=MGAT2 PE=1 SV=1	0	FALSE	19	10	33	10	51.5	10	MGAT2	934.7	950.4	955.8	982.2	906.9	978.6	1030	949.7	1008.5	1012.7	914.4	936.2	856.8	1021.4	602.4	637.7	636.1	660.2	672.8	692.1	671.8	734	697.4	693.5	573	612.7	596.8	650.6	923.1	977.1	1092.7	1102.1	1034	1019.3	1058.9
hsa:26512; Q0P664; Q6PJP4; Q9UFK0; Q9UL03; Q9Y5M9	Homo sapiens (Human) OX=9606	FALSE	High	Q9UL03	Integrator complex subunit 6 OS=Homo sapiens (Human) OX=9606 GN=INTS6 PE=1 SV=1	0	FALSE	20	14	28	14	100.3	14	INTS6	869	815.7	860	894.6	780.1	853.5	868.3	855.1	865.3	914.4	907.2	963.4	926	891.4	397.8	378.2	440.5	437.6	408.7	411.3	417.3	428.2	433.9	420	479.6	474.9	504.5	482.7	158.5	172.6	168	169.2	166.8	200	180.3
B2RDX1; B3KQ77; hsa:9946; O95825; Q96DY0; Q9NVY7	Homo sapiens (Human) OX=9606	FALSE	High	O95825	Quinone oxidoreductase-like protein 1 OS=Homo sapiens (Human) OX=9606 GN=CRYZL1 PE=1 SV=2	0	FALSE	36	11	31	11	38.7	11	CRYZL1	1019.8	961.9	1037.4	969.9	986.1	927.6	1009.7	915	1025.6	938	1098.1	1062.9	1064.9	1019.6	879.5	851.8	915.9	889.5	875.9	878.7	869.4	829.7	901.3	832.8	911.1	895.7	873.7	905.1	891.5	884.9	920.2	883	832.1	897.1	923.5
A8K1H5; hsa:285315; Q6P1S2; Q86YE6; Q8IXA7; Q96NB5	Homo sapiens (Human) OX=9606	FALSE	High	Q6P1S2	Protein C3orf33 OS=Homo sapiens (Human) OX=9606 GN=C3orf33 PE=1 SV=2	0	FALSE	11	3	7	3	33.7	3	C3orf33	201	224.8	224.2	208.5	208.5	202.8	237.7	206.9	221.2	219.4	198.4	207.6	177.9	195	38.7	45.3	48.4	45.8	39.5	38	41.5	49.6	47.8	40.3	36.7	38.2	46.6	52.6	29.5	34.1	38.4	39.8	30.6	31.9	27.1
hsa:92092; Q8WUD9; Q96H79	Homo sapiens (Human) OX=9606	FALSE	High	Q96H79	Zinc finger CCCH-type antiviral protein 1-like OS=Homo sapiens (Human) OX=9606 GN=ZC3HAV1L PE=1 SV=2	0	FALSE	21	5	13	5	32.9	5	ZC3HAV1L	393.7	449.5	526.6	565.4	424.6	461.8	445.8	462.6	494.6	549.7	426.6	422.2	388.1	379.6	320.3	306.5	345.6	337.6	329.6	337.2	291.3	322.8	341.8	321.6	336.7	340.4	323.8	327.2	350.2	340.7	293	273.3	284.2	315.6	298.9
E1P5I8; hsa:51012; Q5JX17; Q9NUL0; Q9Y3B1	Homo sapiens (Human) OX=9606	FALSE	High	Q9Y3B1	PRELI domain containing protein 3B OS=Homo sapiens (Human) OX=9606 GN=PRELID3B PE=1 SV=2	0.01	FALSE	7	1	1	1	21.5	1	PRELID3B															39.4	49.2	53	47.1	39.6	41.8	40.6	38.5	44.7	41.3	47.3	49.5	42.4	45.4
B1AHI4; B1AHI5; hsa:80833; O95236; Q5U5N4; Q9BQ82; Q9BQA3	Homo sapiens (Human) OX=9606	FALSE	High	O95236	Apolipoprotein L3 OS=Homo sapiens (Human) OX=9606 GN=APOL3 PE=1 SV=3	0	FALSE	7	3	7	2	44.3	3	APOL3															37.3	24.4	25.1	29	27.9	37.6	28.2	25.4	37.3	34.7	33.2	33.1	26.7	36.4	115.1	310.3	411.8	320.7	392	355.5	388
hsa:260436; Q8NFU4	Homo sapiens (Human) OX=9606	FALSE	High	Q8NFU4	Follicular dendritic cell secreted peptide OS=Homo sapiens (Human) OX=9606 GN=FDCSP PE=1 SV=1	0.005	FALSE	22	1	3	1	9.7	1	FDCSP	29.7	66.6	58.7	53.4	61.3	56.7	57.8	62.7	49.2	51.5	65.6	43.5	52.4	51	30.8	34.5	36.7	30.6	33.2	50.2	35	25.9	22.8	27.8	44.2	44.3	35.2	28	75.4	13.7		14.2	9.3	6.8	5.7
hsa:3028; Q5H927; Q6IBS9; Q8TCV9; Q96HD5; Q99714	Homo sapiens (Human) OX=9606	FALSE	High	Q99714	3-hydroxyacyl-CoA dehydrogenase type-2 OS=Homo sapiens (Human) OX=9606 GN=HSD17B10 PE=1 SV=3	0	FALSE	84	15	125	15	26.9	15	HSD17B10	5038.5	4985.1	4518.5	4599	4982	4711.7	4683	4777.5	4835.4	4730.8	5144.5	4838.2	4934.7	4789	4896.5	4991.4	4873.1	5062.8	4998	4559.1	4749.8	4811	4768.4	4711.6	5162.9	4911.8	5047.1	4936	4237.4	4602	4639	4583.2	4594.2	4572.2	4514.6
hsa:5971; Q01201; Q6GTX7; Q9UEI7	Homo sapiens (Human) OX=9606	FALSE	High	Q01201	Transcription factor RelB OS=Homo sapiens (Human) OX=9606 GN=RELB PE=1 SV=2	0	FALSE	20	10	19	10	62.1	10	RELB	466.4	534.4	499.5	506.3	480.6	471.8	473.1	485.9	503.7	463.4	543.3	560.6	497.7	484.8	433.6	480.2	474.6	508.2	452.7	463.3	462.9	459.1	446.5	453.1	543.4	540.1	494.3	505.6	447.7	374.5	360.3	367.1	324.2	365.6	361.9
B2RBL6; hsa:10491; O75718	Homo sapiens (Human) OX=9606	FALSE	High	O75718	Cartilage-associated protein OS=Homo sapiens (Human) OX=9606 GN=CRTAP PE=1 SV=1	0	FALSE	28	10	37	10	46.5	10	CRTAP	1684.8	1791.3	1871.1	1892.7	1876.2	1783.9	1757	1914.2	1787	1932	1619.8	1783.2	1772.4	1806.8	2028.2	2264.8	2271.3	2143.4	2266.6	2184	2215.4	2307.9	2217	2202.9	1766.1	1951.1	1842.5	2110.3	1588.9	1709.8	1780.4	1707.6	1684.7	1695.2	1621.3
A2AB19; hsa:221504; Q96C00	Homo sapiens (Human) OX=9606	FALSE	High	Q96C00	Zinc finger and BTB domain-containing protein 9 OS=Homo sapiens (Human) OX=9606 GN=ZBTB9 PE=1 SV=1	0.001	FALSE	7	3	4	3	50.6	3	ZBTB9	75.7	76	100.9	115.7	79.5	106.7	94.3	97.8	75.3	125.5	68	85.3	67.4	98.4	35.7	47.5	51	36.9	41.8	38.6	40.2	42.1	40.1	42	39.6	36.7	37.9	37.7	32	29.1	19.7	23.7	23.8	23.2	19.9
hsa:1026; P38936; Q14010; Q6FI05; Q9BUT4	Homo sapiens (Human) OX=9606	FALSE	High	P38936	Cyclin-dependent kinase inhibitor 1 OS=Homo sapiens (Human) OX=9606 GN=CDKN1A PE=1 SV=3	0.001	FALSE	8	2	3	2	18.1	2	CDKN1A															14.3	20.3	23.6	19.7	22.2	21.7	20.2	21.2	22	14.8	17.7	14.6	17	24	57.8	34.6	51.8	41.8	45.6	35.5	45.9
hsa:6125; P46777; Q32LZ3; Q53HH6; Q9H3F4	Homo sapiens (Human) OX=9606	FALSE	High	P46777	60S ribosomal protein L5 OS=Homo sapiens (Human) OX=9606 GN=RPL5 PE=1 SV=3	0	FALSE	65	21	259	21	34.3	21	RPL5	13049.9	12896.1	14197.9	13375.5	13456.9	13510.5	14268.1	13839.9	13632.3	13702.7	12452.2	12792.3	13366.7	13303	13098.5	13300.1	13324.1	13014.3	13343.8	14718.6	13930.8	14050.6	14180.6	14315.7	12489.4	12959.4	13541.5	13841	12981.1	12749.9	13368.1	13615.4	13859.2	13721.4	14175.7
A8WFE7; hsa:4609; P01106; P01107; Q14026	Homo sapiens (Human) OX=9606	FALSE	High	P01106	Myc proto-oncogene protein OS=Homo sapiens (Human) OX=9606 GN=MYC PE=1 SV=1	0.003	FALSE	3	1	2	1	48.8	1	MYC	122.7	120.5	96.9	87.5	90.7	97.5	91	111.8	110.1	114.8	139	145.2	149	119.1
A8K195; hsa:9804; Q15388; Q498B3; Q6IBT4	Homo sapiens (Human) OX=9606	FALSE	High	Q15388	Mitochondrial import receptor subunit TOM20 homolog OS=Homo sapiens (Human) OX=9606 GN=TOMM20 PE=1 SV=1	0	FALSE	37	5	14	5	16.3	5	TOMM20	318.9	442.9	748.7	702.9	525.3	611.5	541.7	569.1	557	712.6	281.3	293.2	268.4	272.8	601	787.6	862.7	827.3	759.3	902.3	930.4	846.2	833	1076.5	610.6	618.7	586.1	568	369.1	795.5	778	524.5	648.3	549.3	641.5
hsa:5337; Q13393	Homo sapiens (Human) OX=9606	FALSE	High	Q13393	Phospholipase D1 OS=Homo sapiens (Human) OX=9606 GN=PLD1 PE=1 SV=1	0	FALSE	22	19	35	19	124.1	19	PLD1	935.4	931.1	971.2	948.1	832.3	922.2	940.9	895.5	963.2	933.3	1057.6	1090.2	1077.6	970.7	1023.7	1068.8	1073.2	1108.9	1021.3	1109.9	1037.6	1161.4	1090.6	1126	1168.1	1222.1	1183.1	1100.4	944.7	976.3	993	1006.9	961.4	950.9	969
A0AVE3; B7ZLZ3; hsa:253982; Q5U4P2; Q8IW63; Q8N316; Q96H00	Homo sapiens (Human) OX=9606	FALSE	High	Q5U4P2	Aspartate beta-hydroxylase domain-containing protein 1 OS=Homo sapiens (Human) OX=9606 GN=ASPHD1 PE=1 SV=3	0.003	FALSE	4	1	2	1	41.1	1	ASPHD1	37.9	49.9	40.9	39.4	43.6	42.2	44	41.3	46.7	44.4	44.6	39.6	39.5	52.8															44	37.2	32.4	30.6	26	30.9	32.4
B3KW41; E9PH19; hsa:79139; Q9BUN8	Homo sapiens (Human) OX=9606	FALSE	High	Q9BUN8	Derlin-1 OS=Homo sapiens (Human) OX=9606 GN=DERL1 PE=1 SV=1	0	FALSE	22	6	27	6	28.8	6	DERL1	487.8	525.6	479.2	438.8	493.6	489.6	502	445.4	533.3	522	489.9	445.3	450.7	495.2	356.8	332.3	359.3	364.2	309.5	369.2	369.2	386.4	363.1	362.5	366	342.5	336.7	378.4	225.4	223.8	249.6	233.9	232.5	223.1	220.5
A0MZ66; A8MYU7; B3KRD3; B3KRH2; B3KTE0; B3KTJ7; B3KTJ8; B4E3U1; B7Z7Z9; hsa:57698; Q68DG1; Q6PIM5; Q9HCH4; Q9NUV0	Homo sapiens (Human) OX=9606	FALSE	High	A0MZ66	Shootin-1 OS=Homo sapiens (Human) OX=9606 GN=SHTN1 PE=1 SV=4	0	FALSE	31	16	46	16	71.6	16	SHTN1	720.7	668.3	696.7	610.6	656.6	664.5	636.4	654.1	694.7	685.5	732.9	739.6	632	655.9	1579.7	1475.2	1464	1419	1433.9	1438.9	1443	1279.6	1466.6	1408.4	1626.5	1492.4	1418.2	1468.6	1896.4	1848.8	1918.2	1867.4	1829.3	1848	1949.3
B2R500; hsa:1337; O43714; P12074; Q32Q37	Homo sapiens (Human) OX=9606	FALSE	High	P12074	Cytochrome c oxidase subunit 6A1, mitochondrial OS=Homo sapiens (Human) OX=9606 GN=COX6A1 PE=1 SV=4	0.005	FALSE	27	1	2	1	12.1	1	COX6A1	93.3	98.5	88.8	78.9	92	79.2	79.5	86.3	86.1	94.3	92.3	108.8	94.9	95.9	67.5	54.8	52.9	50.5	58.1	48.1	45.8	62.6	48.4	50.7	48.8	64.7	54.9	68.6
A8K6U4; D3DSZ5; hsa:9867; O43164; Q68D49; Q8N1G5	Homo sapiens (Human) OX=9606	FALSE	High	O43164	E3 ubiquitin-protein ligase Praja-2 OS=Homo sapiens (Human) OX=9606 GN=PJA2 PE=1 SV=4	0	FALSE	14	6	12	6	78.2	6	PJA2	171.6	151.2	172.2	169.5	161.6	155.1	151	152.4	165.1	159.1	205.7	202.3	191.4	170.6	261.9	271.6	286.2	295.6	280.8	282	270.7	229.9	277.6	256.7	332.5	315.5	287	244.8	349.4	236.2	246.9	223.7	171.3	192.2	190.5
hsa:801; hsa:805; hsa:808; P02593; P0DP25; P62158; P70667; P99014; Q13942; Q53S29; Q61379; Q61380; Q96HK3	Homo sapiens (Human) OX=9606	FALSE	High	P0DP25	Calmodulin-3 OS=Homo sapiens (Human) OX=9606 GN=CALM3 PE=1 SV=1	0	FALSE	52	11	127	11	16.8	11	CALM3	4380.1	6099.1	5046.3	4623.3	5552.4	4815.6	3847.9	5638	4350.2	4298.6	3254.8	4118.4	2813	4506	4229.1	4688.2	2933	2511.4	4610.6	2666.1	3799.6	4085.5	2945.9	2580.9	3181.5	3599.6	2581.2	3824.8	4417.5	5299.9	4567.3	3891.2	4220.3	3790.1	2889.1
A8K1E6; hsa:83593; Q5SY32; Q8WWV9; Q8WWW0; Q8WXF4; Q9BT99	Homo sapiens (Human) OX=9606	FALSE	High	Q8WWW0	Ras association domain-containing protein 5 OS=Homo sapiens (Human) OX=9606 GN=RASSF5 PE=1 SV=1	0.004	FALSE	6	2	2	2	47.1	2	RASSF5															60.1	51.5	62	69.3	45.8	54.8	72.2	67.9	58.4	59.2	57.3	53.3	61	56.4
B7Z6S5; B7Z791; F5GXP4; hsa:23204; Q15041	Homo sapiens (Human) OX=9606	FALSE	High	Q15041	ADP-ribosylation factor-like protein 6-interacting protein 1 OS=Homo sapiens (Human) OX=9606 GN=ARL6IP1 PE=1 SV=2	0	FALSE	24	4	16	3	23.3	4	ARL6IP1	479.4	551.2	558.2	546.5	553.1	567.3	556.2	566	553.3	502.2	468.2	488.8	491.7	499.5	528.2	593.6	581.6	625.8	610.1	648.7	610.1	604.4	572.8	558.7	506.4	555.9	591	552.2	77.8	60	59.9	53.9	54.1	58.7	59
A8K953; hsa:4594; P22033; Q5SYZ3; Q96B11; Q9UD64	Homo sapiens (Human) OX=9606	FALSE	High	P22033	Methylmalonyl-CoA mutase, mitochondrial OS=Homo sapiens (Human) OX=9606 GN=MMUT PE=1 SV=4	0	FALSE	42	28	115	28	83.1	28	MMUT	4645	4803	4705.1	4706.7	4657.2	4758.3	4743.5	4793.7	4765.3	4796.4	4826.3	4726.9	4934.5	4754.5	4258.4	4073.2	4039.7	4148.7	3981.9	4042.6	4044.6	4150.6	4078.1	4005	4330.5	4245	4414.8	4217.4	6062.8	5845.9	5868.4	5891.7	5785.7	5974.4	5948.3
B2RD03; D3DS24; hsa:84932; Q6NZ33; Q8WUD1	Homo sapiens (Human) OX=9606	FALSE	High	Q8WUD1	Ras-related protein Rab-2B OS=Homo sapiens (Human) OX=9606 GN=RAB2B PE=1 SV=1	0	FALSE	65	13	64	5	24.2	13	RAB2B	158.6	165.2	184.3	159.9	152.2	158.6	181	176.8	176.5	173.9	168.5	167.6	155.4	145.4	207.3	203.7	205.6	201.1	203.9	192.2	209	232.3	220	225.4	198.2	211.3	213.5	220.2	71.7	64.5	84.6	74	80.2	82.8	62.8
A8K402; B5BTY7; B7Z243; B7Z7K4; B7ZAT2; hsa:10576; P78371; Q14D36; Q6IAT3	Homo sapiens (Human) OX=9606	FALSE	High	P78371	T-complex protein 1 subunit beta OS=Homo sapiens (Human) OX=9606 GN=CCT2 PE=1 SV=4	0	FALSE	76	35	462	35	57.5	35	CCT2	17010.1	17868.6	16782.8	17017.6	17465.1	16731.6	17031.7	17447.8	16853.3	17123.6	16281.4	16282.4	16342.2	16737.5	16369.5	16758.2	16440.1	16978.8	17170.4	16124.7	16257.9	16215.5	15616.8	15807.2	15737.1	15495.3	15909.3	16379.7	15593.6	16162.8	15864	16255.3	16940.3	16491.3	17077.3
hsa:9789; Q15005; Q15507; Q3KQT0; Q641R4; Q6FG65; Q6IRX0; Q6P1P4; Q96HU9	Homo sapiens (Human) OX=9606	FALSE	High	Q15005	Signal peptidase complex subunit 2 OS=Homo sapiens (Human) OX=9606 GN=SPCS2 PE=1 SV=3	0	FALSE	52	11	62	11	25	11	SPCS2	1861.2	1238.7	1753.6	1790.7	1484.1	1716.8	1740.4	1754.7	1592.4	1620.5	1541.4	1754.6	1735.4	1718.2	3124	2659.4	2633.9	2684.2	2757.1	2986.5	2942.7	2854.9	3018	3165.6	2807.8	3120.2	3192.4	3148.8	2149.5	2062.2	2053.6	2047.8	2002.6	2118.5	2198
B1AMT5; D3DTF5; hsa:10735; O00540; Q5JTI6; Q68DE9; Q8N3U4; Q9H1N8	Homo sapiens (Human) OX=9606	FALSE	High	Q8N3U4	Cohesin subunit SA-2 OS=Homo sapiens (Human) OX=9606 GN=STAG2 PE=1 SV=3	0	FALSE	26	30	120	20	141.2	30	STAG2	5891.8	5992.2	6329.1	6262.9	5943.8	6292.9	6435.4	5960	6444.5	6219.2	6638.7	6675.5	6940.9	6151.6	4422.9	4240.7	4451.1	4465.1	4347.1	4481	4532.5	4655.1	4624.4	4395.1	4969.5	5101.9	5149.4	4575.7	5307.5	4869.2	4830.5	5100.4	5150.7	5205.4	5121.9
hsa:6594; P28370; Q5JV41; Q5JV42	Homo sapiens (Human) OX=9606	FALSE	High	P28370	Probable global transcription activator SNF2L1 OS=Homo sapiens (Human) OX=9606 GN=SMARCA1 PE=1 SV=2	0	FALSE	38	43	153	26	122.5	43	SMARCA1	2176.3	2158.5	2487.8	2416.2	2164.8	2339.9	2327.6	2260.4	2387.6	2368.1	2297.6	2260.3	2203.3	2123.3	1215.9	1232.2	1307.2	1263.1	1260.6	1294.7	1247.3	1353.1	1336.2	1361.7	1280.5	1357	1340.4	1340.7	2557.4	2367.9	2589.6	2493.2	2372.3	2394	2395.6
C9JRU1; hsa:9950; O95287; Q03962; Q2TS49; Q8TBA6; Q9UQQ7	Homo sapiens (Human) OX=9606	FALSE	High	Q8TBA6	Golgin subfamily A member 5 OS=Homo sapiens (Human) OX=9606 GN=GOLGA5 PE=1 SV=3	0	FALSE	56	35	119	35	83	35	GOLGA5	4292.7	4205.9	4227.2	4274.9	4048.1	4291.5	4119.6	4316	4259.4	4388.1	4199.9	4294.1	4197.4	4322.5	4336.2	4297	4276.4	4296.2	4159.5	4370.5	4303.4	4391.9	4496.1	4375.2	4253.5	4169.6	4200.8	4314.7	4051.1	4246.6	4499.7	4295.2	4301.3	4264.6	4350.2
hsa:2055; Q86U71; Q96I95; Q9UBY8	Homo sapiens (Human) OX=9606	FALSE	High	Q9UBY8	Protein CLN8 OS=Homo sapiens (Human) OX=9606 GN=CLN8 PE=1 SV=3	0	FALSE	13	3	8	3	32.8	3	CLN8	50.8	55.8	67	64.9	61.9	64.4	59.5	61.9	68.7	63.8	66.2	65.5	61.8	61.2	111	113.4	127.7	126.1	129.7	135.4	126.1	132.3	129.4	121.4	107.2	119.9	124.2	146.1	448.9	412.1	446.2	423.6	406.8	403.4	390
A2A2A8; D3DU75; hsa:9742; O60332; Q96RY7; Q9UG52	Homo sapiens (Human) OX=9606	FALSE	High	Q96RY7	Intraflagellar transport protein 140 homolog OS=Homo sapiens (Human) OX=9606 GN=IFT140 PE=1 SV=1	0	FALSE	5	7	9	7	165.1	7	IFT140	80.7	89.7	98.7	83.9	93.4	112.3	98.7	98	92	87.5	93.9	77.4	100.5	97.3	184.7	186.2	203.6	192	192	246	207.3	190.8	197.1	179	219.6	197.4	222.1	219.9	317.8	294.8	299.7	305.2	276.7	256.1	257.8
A8K0S3; B5BU66; B5M0B4; D3DWQ8; D3DWQ9; hsa:5601; P45984; Q15708; Q15710; Q15711; Q8N5C5	Homo sapiens (Human) OX=9606	FALSE	High	P45984	Mitogen-activated protein kinase 9 OS=Homo sapiens (Human) OX=9606 GN=MAPK9 PE=1 SV=2	0	FALSE	41	16	46	12	48.1	16	MAPK9	1782.7	1761.8	1746.4	1628.3	1709.9	1672.1	1653.4	1620.2	1753.4	1685	1885.5	1788.1	1833.9	1900.5	1376.3	1371.6	1423.7	1402.4	1332.3	1402.2	1358.6	1408.7	1364.5	1441.7	1442.1	1454.5	1517.8	1476	2022.6	2115.9	2167.5	2201.4	2083.9	2150.3	2210.8
B2R4M9; hsa:51693; Q6ZTA7; Q9NZZ4; Q9UL33	Homo sapiens (Human) OX=9606	FALSE	High	Q9UL33	Trafficking protein particle complex subunit 2-like protein OS=Homo sapiens (Human) OX=9606 GN=TRAPPC2L PE=1 SV=1	0	FALSE	41	6	23	6	16.1	6	TRAPPC2L	980.3	840.9	1008.8	857.2	945	821.2	1019	850.9	1003.3	890.5	980.8	861.8	941.9	814.9	1037.8	1048.2	1063.7	1077.3	1022.3	1073.5	1091.9	1054.3	993.2	1036.4	940.4	988.4	981.2	928.9	868.8	711.6	849.2	697.6	741.4	679	782.1
B3KMY0; hsa:51272; Q9NYM9	Homo sapiens (Human) OX=9606	FALSE	High	Q9NYM9	BET1-like protein OS=Homo sapiens (Human) OX=9606 GN=BET1L PE=1 SV=1	0	FALSE	55	6	16	6	12.4	6	BET1L	259.1	318.9	272.3	292.8	249.9	289.8	265.9	289	267.4	274	210.6	253.6	233.3	269.4	189.9	197.9	206	180.2	192.5	187	179.5	190.3	215.8	180.7	167.8	167.6	169.8	169.5	625.1	626.9	710.2	681	685	708.8	683.7
A8MW92; A8MZC9; hsa:51105; Q86U89; Q86W43; Q96BT0; Q9H702; Q9HBK3; Q9NYR3; Q9Y381	Homo sapiens (Human) OX=9606	FALSE	High	A8MW92	PHD finger protein 20-like protein 1 OS=Homo sapiens (Human) OX=9606 GN=PHF20L1 PE=1 SV=2	0	FALSE	10	9	13	9	114.9	9	PHF20L1	196.4	193	182.8	211.8	190.4	210.6	198.9	206.1	192	196.8	200.5	198.7	195.6	184.8	245.6	275.4	286.1	292.7	267	301.7	298.4	292	273.7	270	298.1	301	244.2	279.1	436.9	423.9	428	453.8	432.9	413.6	430.4
B4DK00; E9PCK7; hsa:23223; Q5JTH8; Q5JTH9; Q69YK4; Q96E87; Q9BUH3; Q9Y4C7	Homo sapiens (Human) OX=9606	FALSE	High	Q5JTH9	RRP12-like protein OS=Homo sapiens (Human) OX=9606 GN=RRP12 PE=1 SV=2	0	FALSE	37	43	146	42	143.6	43	RRP12	6702.3	6611.2	6699.4	7009.1	6628.3	6554.6	6783.9	6464.8	6627.8	6606.5	6664.4	7012.3	6945.5	6790.8	5353.9	5529.4	5604.2	5807.2	5551	5533.9	5616	6101.7	5779.1	5808.7	5376.5	5649.3	5649.1	5530.1	5032.8	4880.2	4974.9	5190.2	5067.9	5227.9	5053.6
A8K6E4; hsa:4627; O60805; P35579; Q60FE2; Q86T83	Homo sapiens (Human) OX=9606	FALSE	High	P35579	Myosin-9 OS=Homo sapiens (Human) OX=9606 GN=MYH9 PE=1 SV=4	0	FALSE	71	167	2207	135	226.4	167	MYH9	87888.1	88430.9	94232.1	93738.8	91169.6	92576.1	92138.7	91502.9	88760.4	91494.3	79713	82738.5	82709.1	90089.1	92627.9	95024	94950.2	90809.6	96898.6	92820.2	96771.3	96219.6	98291.7	95743	86107.9	87848.4	88414	93045.2	89688	94342.1	94171.9	93767.5	95591.2	95384	94165.2
A2BFI6; B2R4K3; hsa:6048; Q0VDB7; Q99942; Q9UMQ2	Homo sapiens (Human) OX=9606	FALSE	Medium	Q99942	E3 ubiquitin-protein ligase RNF5 OS=Homo sapiens (Human) OX=9606 GN=RNF5 PE=1 SV=1	0.02	FALSE	12	2	2	2	19.9	2	RNF5															43	54.2	49.6	51.1	47.8	57.7	41.4	39.1	40.6	53.6	49.8	48.2	47.5	39.7	72.9	54.4	40.3	55.4	52.5	56	57.6
A8K3I6; hsa:8575; O75569; Q53G24; Q6X7T5; Q8NDK4	Homo sapiens (Human) OX=9606	FALSE	High	O75569	Interferon-inducible double-stranded RNA-dependent protein kinase activator A OS=Homo sapiens (Human) OX=9606 GN=PRKRA PE=1 SV=1	0	FALSE	41	13	57	13	34.4	13	PRKRA	2755.4	2867.8	2550.6	2483.5	2699.9	2597.6	2535.5	2563.2	2631.2	2518.9	2870.7	2720.3	2708.6	2675.3	1855	1875.3	1765.5	1836.6	1859.6	1827.7	1842.8	1721.9	1721.2	1756	1891.4	1739.3	1836.1	1840.1	2943.4	2621.9	2692.5	2682.4	2756.6	2626.3	2570.9
C9JFB3; E1P620; hsa:90196; Q5QPU7; Q8N2H4; Q96SD8; Q9BQZ2; Q9BQZ4; Q9H1F7	Homo sapiens (Human) OX=9606	FALSE	High	Q8N2H4	Protein SYS1 homolog OS=Homo sapiens (Human) OX=9606 GN=SYS1 PE=1 SV=1	0.002	FALSE	6	1	6	1	17.6	1	SYS1	809.5	821.5	905.9	838.6	837.2	871.1	902.9	877.5	833.1	807.7	780.3	741.5	745.3	793.1	488.5	496.2	544.4	534.5	538.9	555.3	540.1	562.7	580.5	522	517.6	455	457.5	497.5	445.2	441.4	456.7	461.1	439.9	415.2	435.3
B4DWT3; hsa:199870; O95565; O95566; Q8N7J5; Q8TAV0	Homo sapiens (Human) OX=9606	FALSE	High	Q8TAV0	Protein FAM76A OS=Homo sapiens (Human) OX=9606 GN=FAM76A PE=2 SV=1	0	FALSE	13	4	5	4	35	4	FAM76A															23.6	28.5	26.1	24.1	16.3	35	26.1	27.8	31	24.1	24.3	27.3	23.8	27.4	372.4	418.1	465.5	428.9	417.8	417.8	431.5
A8K833; hsa:79574; Q5T8Q6; Q5T8Q7; Q5T8Q8; Q8TE67; Q96E47; Q9H719	Homo sapiens (Human) OX=9606	FALSE	High	Q8TE67	Epidermal growth factor receptor kinase substrate 8-like protein 3 OS=Homo sapiens (Human) OX=9606 GN=EPS8L3 PE=1 SV=2	0	FALSE	44	21	62	21	66.8	21	EPS8L3	1616.3	1799.2	1813.6	1802.3	1804.1	1812.9	1778.5	1745	1941	1811.7	1694.9	1781.9	1710	1670.1	1620.3	1653.6	1790.5	1760	1629.3	1732.6	1615.8	1730.5	1703.2	1723.9	1820.2	1785.1	1736.8	1742.5	1753.8	1625.1	1660.8	1746.3	1663.1	1745.3	1722.3
A8MU24; B2R7B7; B3KRK5; B5BU34; hsa:5547; P42785	Homo sapiens (Human) OX=9606	FALSE	High	P42785	Lysosomal Pro-X carboxypeptidase OS=Homo sapiens (Human) OX=9606 GN=PRCP PE=1 SV=1	0	FALSE	13	5	18	5	55.8	5	PRCP	491.2	557.1	549.5	548.2	551.4	573.2	563.6	557.4	589.7	570.5	525.4	554.8	550	501.1	748.9	734.2	766.8	758.1	698.9	729.7	727.6	775.2	733	743.6	702.6	738.3	717	700.7	702.3	652.1	629.2	656.4	655.8	630.5	612.8
D3DT22; hsa:9653; O75036; Q32NB5; Q7LGA3; Q8TAC5; Q9H441; Q9NUJ9	Homo sapiens (Human) OX=9606	FALSE	High	Q7LGA3	Heparan sulfate 2-O-sulfotransferase 1 OS=Homo sapiens (Human) OX=9606 GN=HS2ST1 PE=1 SV=1	0	FALSE	35	12	45	12	41.9	12	HS2ST1	1822.5	1849.8	2010.2	1978.8	1854.9	1975.4	2059.3	1931.5	1990.3	1961.1	1794.8	1773.4	1858.4	1825.6	1059	1125.2	1098.1	1120.9	1125.2	1108.6	1157.9	1173.1	1202.1	1205.7	1035.7	1079.2	1110.2	1083.3	1685.9	1723.9	1850.7	1769.9	1771.1	1798.4	1753.4
B2R718; hsa:4686; Q09161; Q59G76; Q5T1V0; Q5T7X2	Homo sapiens (Human) OX=9606	FALSE	High	Q09161	Nuclear cap-binding protein subunit 1 OS=Homo sapiens (Human) OX=9606 GN=NCBP1 PE=1 SV=1	0	FALSE	34	22	81	22	91.8	22	NCBP1	2229.2	2210.9	2603.7	2730.6	2381.5	2504	2457.9	2381.7	2472.5	2555.2	2396.8	2269.1	2333.8	2205.7	2282	2177.8	2223.5	2248.1	2140.7	2450.2	2282.4	2320	2257	2311.4	2405.7	2416.4	2502.5	2341.1	2641.3	2349.9	2501.3	2551.8	2559.4	2478.6	2428.8
B3KWS3; hsa:5352; O00469; Q59ED2; Q8N170	Homo sapiens (Human) OX=9606	FALSE	High	O00469	Procollagen-lysine,2-oxoglutarate 5-dioxygenase 2 OS=Homo sapiens (Human) OX=9606 GN=PLOD2 PE=1 SV=2	0	FALSE	48	34	166	34	84.6	34	PLOD2	7880.2	7869.2	8162.8	7915	7610.4	8136.6	7967.3	7741.1	8278.9	7668.1	7894.1	8383.9	8268.3	7955.4	7694.8	7930.7	7837.6	8130.1	7972.6	7917.6	7888.6	8155.8	8277.7	7856.1	7698.4	8276.8	8115.1	7824.5	8873.5	8097.5	7859.7	8303.9	8230.3	8250.6	8341.9
B3KQL7; hsa:9528; O75393; Q4VBP9; Q5T705; Q96KX7; Q9BXS4	Homo sapiens (Human) OX=9606	FALSE	High	Q9BXS4	Transmembrane protein 59 OS=Homo sapiens (Human) OX=9606 GN=TMEM59 PE=1 SV=1	0	FALSE	22	5	9	5	36.2	5	TMEM59	430.1	556.2	578	535	530.3	567.8	569.5	493.8	525.4	493.1	561.5	575.5	569.9	413.7	209.3	222	244.8	234.6	208.4	195.3	216.7	234.6	222.2	210.7	242.3	266.1	263.7	192.3	91.2	28.6	19.6	34	16.8	17.4	20.4
B4DMW0; hsa:55316; Q53HV8; Q86VC4; Q9BRY7; Q9HA92; Q9NUS7	Homo sapiens (Human) OX=9606	FALSE	High	Q9HA92	Radical S-adenosyl methionine domain-containing protein 1, mitochondrial OS=Homo sapiens (Human) OX=9606 GN=RSAD1 PE=1 SV=2	0	FALSE	12	4	4	4	48.7	4	RSAD1	29.4	71.7	74.4	85.1	95.6	38.6	67.7	30.5	59.9	31.3	25.8	45.5	30.6	37.4	33.8	40.6	35.3	43.1	33.5	49.9	40.2	37.1	38.2	38.8	41.2	44.4	32.5	44.3
hsa:54478; Q96CT4; Q9BSJ6; Q9NVV1; Q9NWB5	Homo sapiens (Human) OX=9606	FALSE	High	Q9BSJ6	Protein PIMREG OS=Homo sapiens (Human) OX=9606 GN=PIMREG PE=1 SV=1	0	FALSE	24	5	10	5	27.5	5	PIMREG	178.7	180.8	176.5	168.4	185.4	186.3	165.2	169.6	155.6	173	235.7	224.3	213.3	172.2	133	136	149	143.8	140.2	160.4	116.4	114.7	116.1	137.2	171.2	170.5	152.4	152.1	419.1	330.2	356.4	352.2	306.3	337.6	297.9
hsa:26263; Q0D2P8; Q6PIL5; Q8IXW3; Q8NEZ5; Q9H824; Q9UKC0	Homo sapiens (Human) OX=9606	FALSE	High	Q8NEZ5	F-box only protein 22 OS=Homo sapiens (Human) OX=9606 GN=FBXO22 PE=1 SV=1	0	FALSE	30	12	47	12	44.5	12	FBXO22	1556.2	1504.2	1514.1	1540.4	1620.4	1569.8	1591	1596.6	1551.2	1573.5	1586.8	1585	1616.9	1544.8	1264.3	1315.2	1327.7	1312.2	1335.4	1367	1329.5	1342.9	1277	1285.7	1297.3	1233.2	1313	1283	1498.5	1420.2	1438.8	1546	1512.4	1530.1	1505.2
hsa:286410; Q5JT69; Q5JT70; Q5JT71; Q5JT72; Q5JT73; Q6ZND5; Q6ZU50; Q6ZUP7; Q70IJ9; Q70IK0; Q8NB49; Q8WX24	Homo sapiens (Human) OX=9606	FALSE	High	Q8NB49	Phospholipid-transporting ATPase IG OS=Homo sapiens (Human) OX=9606 GN=ATP11C PE=1 SV=3	0	FALSE	19	17	36	16	129.4	17	ATP11C	455.8	489.5	540.6	647	527.5	575.7	552.4	538.6	514.7	570.8	530.2	611.1	550.2	559.4	712.1	724.2	759.4	725	741.3	747.5	707.6	749.9	774.4	773.5	776.6	797.8	776.3	698.4	372.3	352.7	394.5	401.9	353.1	361.7	367.5
A8K3B5; hsa:7067; P10827; P21205; Q8N6A1; Q96H73	Homo sapiens (Human) OX=9606	FALSE	Medium	P10827	Thyroid hormone receptor alpha OS=Homo sapiens (Human) OX=9606 GN=THRA PE=1 SV=1	0.044	FALSE	2	1	1	1	54.8	1	THRA															39.7	49.5	37.6	47.9	38.3	44.3	48.4	40.8	47.9	38.4	55.7	55.6	51.4	50.1
C6GKU9; hsa:90390; Q96HR3	Homo sapiens (Human) OX=9606	FALSE	High	Q96HR3	Mediator of RNA polymerase II transcription subunit 30 OS=Homo sapiens (Human) OX=9606 GN=MED30 PE=1 SV=1	0	FALSE	30	5	8	5	20.3	5	MED30	70.7	56.1	82.3	69.6	51.9	65.9	48.2	62.2	60.5	62.1	69.2	74.8	61.8	51.2	10.8	22.3	18.7	23.6	16.2	14.6	20.9	17.7	15.9	21.1	14.7	15.6	11.4	14.9
D3DR69; hsa:55662; Q5W147; Q969Q7; Q9NPV5; Q9NWT6	Homo sapiens (Human) OX=9606	FALSE	High	Q9NWT6	Hypoxia-inducible factor 1-alpha inhibitor OS=Homo sapiens (Human) OX=9606 GN=HIF1AN PE=1 SV=2	0	FALSE	29	8	22	8	40.3	8	HIF1AN	691.8	704.5	688.2	676.6	673.5	699.3	664.9	714.4	696.6	766.5	787.7	816.7	810.5	764	824.7	822.9	886.8	907.5	872.1	893.9	854.2	936.8	918.5	911.7	905	896	894.2	904.9	830.3	762.6	755.5	779.1	770	735.9	782.7
B4DS39; hsa:285367; Q6P087; Q6P6A9; Q8N1B2; Q8NAV3	Homo sapiens (Human) OX=9606	FALSE	High	Q6P087	Mitochondrial mRNA pseudouridine synthase RPUSD3 OS=Homo sapiens (Human) OX=9606 GN=RPUSD3 PE=1 SV=3	0	FALSE	19	6	11	6	38.4	6	RPUSD3	567.1	574.1	557.2	584.4	520.5	543.1	547.7	543	560.3	565.8	625.3	597.3	577.7	578.1	106.6	114.8	140.3	142.9	115.5	146.6	118	127.1	126	120.7	144	134.7	133.9	129.9	280.7	248.1	293.2	265.6	236.8	264.9	259.6
hsa:65080; Q53S16; Q6IA62; Q9H821; Q9H9J2	Homo sapiens (Human) OX=9606	FALSE	High	Q9H9J2	39S ribosomal protein L44, mitochondrial OS=Homo sapiens (Human) OX=9606 GN=MRPL44 PE=1 SV=1	0	FALSE	39	14	66	14	37.5	14	MRPL44	2221.9	2385.8	2215.1	2245.9	2295.5	2278.1	2280.6	2245.4	2388	2432.6	2617.3	2544.6	2638.4	2566.2	2348.6	2404.1	2368.1	2338	2372.4	2371.7	2354.6	2445.7	2299.3	2421.9	2503.3	2560.3	2573.7	2466.4	2415.2	2387.9	2490.7	2492	2490.9	2424.8	2372.1
hsa:57508; Q9H0H0; Q9ULD3	Homo sapiens (Human) OX=9606	FALSE	High	Q9H0H0	Integrator complex subunit 2 OS=Homo sapiens (Human) OX=9606 GN=INTS2 PE=1 SV=2	0	FALSE	15	12	26	12	134.2	12	INTS2	336.4	357.3	385.7	361.4	345.9	360	376.6	348.2	363.2	347.3	377.2	347.2	358.8	363.3	318.6	371.8	366.1	358	338.9	368.1	342.7	388.6	341.3	365.4	367.1	373.1	376.6	357.3	349	332.8	306.3	318.8	341.5	304.8	325.8
hsa:284403; O43379; Q63HP9; Q659D7; Q8NBF7; Q96AD9	Homo sapiens (Human) OX=9606	FALSE	High	O43379	WD repeat-containing protein 62 OS=Homo sapiens (Human) OX=9606 GN=WDR62 PE=1 SV=4	0	FALSE	8	12	19	12	165.8	12	WDR62	260.1	273.4	297.6	320.3	236.9	304.7	280.3	291.1	273	314	341	363.4	324.3	290.8	447.3	449.6	440.5	479.7	431.5	427.9	470.8	495.9	423.3	481.3	530.3	531.8	517.5	455.4	516.4	512.2	515.6	542.8	505.6	540	542
hsa:9480; O95948	Homo sapiens (Human) OX=9606	FALSE	High	O95948	One cut domain family member 2 OS=Homo sapiens (Human) OX=9606 GN=ONECUT2 PE=2 SV=2	0	FALSE	15	6	10	6	54.3	6	ONECUT2	179.2	179.9	153.9	165.5	173.7	179.7	159.8	178.6	178.8	157.4	183.3	158.9	172.1	169.9	62.9	53.5	47.9	52.6	53.5	47.8	58.1	56.5	45.9	49.5	64.7	56.9	56.8	53.3	165	151	159.9	150.5	140	150.3	131.3
hsa:160418; Q5CZ86; Q5H9T6; Q68DQ6; Q68DX0; Q6ZXV5; Q7Z332; Q8NC50	Homo sapiens (Human) OX=9606	FALSE	High	Q6ZXV5	Protein O-mannosyl-transferase TMTC3 OS=Homo sapiens (Human) OX=9606 GN=TMTC3 PE=1 SV=2	0	FALSE	29	25	91	24	103.9	25	TMTC3	3397.2	3283.2	3706.2	3528.9	3307.3	3489.4	3480.7	3503	3446	3616.7	3537	3575.1	3594.1	3539.2	2704.5	2631.6	2760.6	2640.4	2691.5	2564.3	2621.5	2753.3	2855.7	2959	2979	3080.3	3091.1	3081.6	4066.7	3943.7	4094.2	3889.8	3898.6	3915.5	4028.9
B9A6L2; hsa:23637; Q05CW2; Q6ZMY1; Q9HA28; Q9P0E2; Q9UG67; Q9Y3P9	Homo sapiens (Human) OX=9606	FALSE	High	Q9Y3P9	Rab GTPase-activating protein 1 OS=Homo sapiens (Human) OX=9606 GN=RABGAP1 PE=1 SV=3	0	FALSE	27	28	86	27	121.7	28	RABGAP1	2773.6	2639.3	2807.1	2749.6	2642.2	2696.2	2895.5	2754	2657.5	2757.9	2823.6	2801	2846.4	2780	3456.3	3440.3	3600.1	3578	3505.8	3518	3551.1	3703.7	3754.1	3660.8	3580.2	3671.6	3735.5	3477.5	2707.9	2774.1	2755.3	2902.2	2730.6	2814.2	2845.9
D3DVM4; hsa:7378; Q15362; Q16831	Homo sapiens (Human) OX=9606	FALSE	High	Q16831	Uridine phosphorylase 1 OS=Homo sapiens (Human) OX=9606 GN=UPP1 PE=1 SV=1	0	FALSE	42	11	36	11	33.9	11	UPP1	1634.1	1681.5	1570.1	1587.4	1628.7	1636.8	1652.7	1640.2	1630.3	1541.1	1614.6	1599.3	1577.5	1625.6	1039.3	992.8	1003.8	1008.5	1046.4	1125.6	1050.6	965.5	982.3	960	1141.9	1057.7	1132.6	1020.1	1296.7	1272.3	1359.1	1338.4	1421.5	1288.9	1266.9
hsa:54733; Q14963; Q5JPA8; Q6ZRQ3; Q8IXU6; Q9H947	Homo sapiens (Human) OX=9606	FALSE	High	Q8IXU6	Solute carrier family 35 member F2 OS=Homo sapiens (Human) OX=9606 GN=SLC35F2 PE=1 SV=1	0	FALSE	12	3	8	3	41.2	3	SLC35F2	270.9	312.8	295	292.7	286	299.4	303.4	247.7	302.8	287.1	296.1	285.9	283	279.3	120.7	120.7	138.8	136.1	114.6	126	125.2	125.7	117	124.5	100.7	118.7	105.2	102.8	93.1	114	110.6	112.2	87.2	111.5	89.7
D3DUQ8; hsa:57102; Q6MZH5; Q9NQ89	Homo sapiens (Human) OX=9606	FALSE	High	Q9NQ89	Protein C12orf4 OS=Homo sapiens (Human) OX=9606 GN=C12orf4 PE=1 SV=1	0	FALSE	9	4	6	4	63.8	4	C12orf4	19.4	9.8	19.1	18.4	17.1	16.5	21.2	11.1	12.5	19.3	17.4	12.8	18.7	14.3	175.3	160.3	164.5	168.6	164	171.6	160.3	164.6	166.3	155.4	161.7	164.6	171.7	166.3	53.6	38.5	44.1	41.5	39.6	51.1	42.2
B4DFJ5; B4DQG6; hsa:64432; P82663; Q9H7P5	Homo sapiens (Human) OX=9606	FALSE	High	P82663	28S ribosomal protein S25, mitochondrial OS=Homo sapiens (Human) OX=9606 GN=MRPS25 PE=1 SV=1	0	FALSE	49	9	30	9	20.1	9	MRPS25	1275.2	1313.2	1199.7	1196.3	1264.8	1253.9	1268.9	1233.8	1250.4	1254.7	1536.8	1417.1	1372.4	1456.8	1378.6	1278.9	1366.1	1324.5	1243.5	1322.9	1433.7	1241.1	1286.8	1343.4	1539.6	1442.8	1411.5	1400.7	1046.5	940.4	1010.2	1018.4	959.5	966.6	912.2
hsa:23049; O43305; Q13284; Q8NFX2; Q96Q15; Q96QV0; Q96RW3	Homo sapiens (Human) OX=9606	FALSE	High	Q96Q15	Serine/threonine-protein kinase SMG1 OS=Homo sapiens (Human) OX=9606 GN=SMG1 PE=1 SV=3	0	FALSE	26	82	196	82	410.2	82	SMG1	4713.9	4600.3	4881.6	4875.6	4605.9	4755.9	4889.2	4574.2	4731.9	4887.2	4539.1	4698.4	4628.1	4708	5658.7	5668.6	5896.5	5881.4	5695.2	6106.8	5900.4	5979.3	5996.9	5949	5562.6	5865.6	5685.8	5865.2	6803.1	6964.8	7175.9	7138.5	6828.9	6945.7	6936.9
B7ZBL4; hsa:54856; Q14C93; Q3T8J8; Q3T8J9; Q5VYZ5; Q5W0D5; Q6AWA6; Q6P1Q6; Q7Z3L3; Q8IY79; Q9BQI1; Q9HCG6	Homo sapiens (Human) OX=9606	FALSE	High	Q3T8J9	GON-4-like protein OS=Homo sapiens (Human) OX=9606 GN=GON4L PE=1 SV=1	0	FALSE	4	6	12	3	248.5	6	GON4L	187.8	199.7	185.3	185.1	192.4	196	176.6	189.9	185.8	188.1	204.9	209.8	183.7	186.9	95.3	97.1	114.5	114.1	90.8	104.1	111.1	99.6	100.4	97.5	125.4	125.2	119	113.5	98.9	87.4	116.5	96	109.3	91.1	91.4
B4DDD1; hsa:27079; Q7L989; Q8IZ73; Q92939; Q96IA7; Q96N50	Homo sapiens (Human) OX=9606	FALSE	High	Q8IZ73	RNA pseudouridylate synthase domain-containing protein 2 OS=Homo sapiens (Human) OX=9606 GN=RPUSD2 PE=1 SV=2	0	FALSE	15	7	10	7	61.3	7	RPUSD2	37.4	32	32.5	39	37.4	28.4	33.5	28	33.3	32.3	44.5	37.4	37.8	37.7	239.5	232.2	225	264.3	237.5	260.4	231.2	243	247.2	247.3	270.9	257.2	247.7	262.4	137.8	156	152.9	158.8	148.4	150	149
hsa:10567; Q7Z4Y2; Q9UI14; Q9Y3R1	Homo sapiens (Human) OX=9606	FALSE	High	Q9UI14	Prenylated Rab acceptor protein 1 OS=Homo sapiens (Human) OX=9606 GN=RABAC1 PE=1 SV=1	0	FALSE	23	4	15	4	20.6	4	RABAC1	483	556	626.5	549	564.9	577.9	618.8	568.8	564.4	572.3	450.1	448.7	509.8	480.4	677.8	783.8	761.5	723.9	684.9	809	739.7	770.6	736.5	723.4	652.6	631.9	666.8	699.6	510.4	502.4	504.3	508.6	455.1	416	441.2
B7Z1N0; F5H293; H7BXQ6; hsa:26470; Q6UXD5; Q9BW82; Q9UJ45; Q9UJ46; Q9UJ47	Homo sapiens (Human) OX=9606	FALSE	High	Q6UXD5	Seizure 6-like protein 2 OS=Homo sapiens (Human) OX=9606 GN=SEZ6L2 PE=1 SV=2	0	FALSE	6	5	8	5	97.5	5	SEZ6L2	151.9	175.9	183.4	164.4	157.9	159	175.2	152.2	154.4	166.9	172.2	171.6	151.2	151.3	217.2	225.7	234.1	232.9	226.4	207.6	221.4	218.5	209.5	197.9	253.9	246.4	224.8	235.6	135.9	92.3	84.2	87.9	64.9	79	80.3
hsa:151903; Q8N8I4; Q8WUD4	Homo sapiens (Human) OX=9606	FALSE	High	Q8WUD4	Coiled-coil domain-containing protein 12 OS=Homo sapiens (Human) OX=9606 GN=CCDC12 PE=1 SV=1	0	FALSE	50	8	21	8	19.2	8	CCDC12	598.3	784.9	591.9	630.2	654.9	671.5	512.6	686.2	589.8	706.6	658.9	764	601.9	737.9	773.7	865.4	759.5	646.3	652.4	669	753.6	651.2	744.7	782.7	989.8	992	840	932	841.3	722.5	855	706.1	689	690.7	644.3
hsa:54936; Q53G94; Q6IAB8; Q9BY47; Q9NX46	Homo sapiens (Human) OX=9606	FALSE	High	Q9NX46	ADP-ribose glycohydrolase ARH3 OS=Homo sapiens (Human) OX=9606 GN=ADPRHL2 PE=1 SV=1	0	FALSE	46	16	61	16	38.9	16	ADPRS	2338.1	2376.2	2188.8	2169.9	2251	2170.8	2193.7	2258.4	2341.5	2294.8	2293.1	2119.6	2165.6	2309.9	2165.2	2192.4	2156.1	2133.3	2047.3	2080.9	2205.7	2166.7	2134	2068.6	2051.2	1909.1	1965.2	2061.8	2034.2	2084.1	2139.9	2172.4	2147.1	2092.4	2133.7
B3KQ56; D3DRW0; hsa:91452; Q5T8D3; Q5T8D4; Q5T8E1; Q5T8E2; Q86UV1; Q8N6E3; Q9UFB5	Homo sapiens (Human) OX=9606	FALSE	High	Q5T8D3	Acyl-CoA-binding domain-containing protein 5 OS=Homo sapiens (Human) OX=9606 GN=ACBD5 PE=1 SV=1	0	FALSE	32	18	54	18	60.1	18	ACBD5	2030.3	2145.8	2218.3	2283.5	2256.6	2300.3	2190.9	2166.5	2276.4	2266.1	2037.7	2018.2	2040.7	1922	1438	1438.6	1471.3	1528	1419.6	1515.1	1488.7	1515.8	1540.7	1485	1496.3	1572.9	1436.6	1460	1763.2	1607.5	1613.5	1633.6	1763.9	1708.2	1710.7
A7E2C6; C9JPZ6; hsa:23129; Q6PJS9; Q8IZJ2; Q9BTQ2; Q9Y4D7	Homo sapiens (Human) OX=9606	FALSE	High	Q9Y4D7	Plexin-D1 OS=Homo sapiens (Human) OX=9606 GN=PLXND1 PE=1 SV=3	0	FALSE	11	17	31	15	211.9	17	PLXND1	236.1	265.2	315.9	277.3	300.6	294.2	310.9	295.7	305.3	289.5	178	187.1	172.5	257.6	576.9	653.3	692.5	643.4	667.8	740.7	651.6	681.4	736.7	698.3	536	492.2	480.9	669.1	201.9	208	215.4	211.7	187.3	213.7	191.5
B2RD63; B3KQ22; E9PAS4; E9PB36; hsa:896; P30281; Q5T8J0; Q6FG62; Q96F49	Homo sapiens (Human) OX=9606	FALSE	High	P30281	G1/S-specific cyclin-D3 OS=Homo sapiens (Human) OX=9606 GN=CCND3 PE=1 SV=2	0.002	FALSE	8	2	3	2	32.5	2	CCND3	387	282.6	284.9	301.7	298.8	323.2	313.1	295.1	301.1	274.8	345.3	357	353.4	402.8	124.1	95.6	110	102.7	105.5	120.5	97.5	108.6	103.6	112.8	87	107.8	86.8	104.5
hsa:23305; J3KPG3; O94924; O95829; Q108M9; Q108N0; Q4G191; Q86TN7; Q9UKU0	Homo sapiens (Human) OX=9606	FALSE	High	Q9UKU0	Long-chain-fatty-acid--CoA ligase 6 OS=Homo sapiens (Human) OX=9606 GN=ACSL6 PE=1 SV=4	0.001	FALSE	3	3	8	1	77.7	3	ACSL6	34.7	35.1	37	31.9	34.5	43.7	32.9	36.3	42.6	38.3	34.9	37.4	38.6	31.3	35.2	36.2	46	34.7	33	25.3	38.5	38	38.3	36.7	29.1	35.9	33.9	34.9
B4DXU0; hsa:79586; Q6UXD6; Q7L4G1; Q8IZ52; Q9H0F8; Q9H618	Homo sapiens (Human) OX=9606	FALSE	High	Q8IZ52	Chondroitin sulfate synthase 2 OS=Homo sapiens (Human) OX=9606 GN=CHPF PE=1 SV=2	0	FALSE	20	12	28	12	85.4	12	CHPF	533.5	668.1	683.7	650.8	650.1	626.3	660	607.9	641	675.9	658.6	670.8	632.3	543.2	408.5	410.2	451	471	420.2	424.3	399.9	422.3	421.7	426	529.8	505.8	495	428.1	313.6	233.1	231.8	252.1	210.9	210.1	223.7
A6NHC0; B2RXL2; hsa:388743	Homo sapiens (Human) OX=9606	FALSE	High	A6NHC0	Calpain-8 OS=Homo sapiens (Human) OX=9606 GN=CAPN8 PE=2 SV=3	0.004	FALSE	2	1	2	1	79.1	1	CAPN8	74.6	100.9	95.7	79.6	86.6	82.4	90.9	88.3	82.2	103.8	83.4	81.6	70.3	93.9															149.1	150.1	133.6	143.3	122.8	120.4	120.3
hsa:8721; O60869; Q5T5T2; Q9UIM1	Homo sapiens (Human) OX=9606	FALSE	High	O60869	Endothelial differentiation-related factor 1 OS=Homo sapiens (Human) OX=9606 GN=EDF1 PE=1 SV=1	0	FALSE	62	14	56	14	16.4	14	EDF1	2489.5	2583.1	2616.6	2461.1	2415.2	2488.1	2318.9	2573.8	2621.6	2953.3	2886.1	2786.3	2559.1	2477.3	1662.4	1728.2	1672.9	1694.5	1688.4	1624.1	1738.2	1532.4	1642.6	1902.2	1863.7	1857.8	1690.5	1565	2603.7	2613.8	2536.3	2403.6	2469.4	2468.5	2279.8
hsa:9765; O15023; Q5H9U2; Q7LAU7; Q7Z3T8; Q86T69; Q8N5L3; Q8NEK3	Homo sapiens (Human) OX=9606	FALSE	High	Q7Z3T8	Zinc finger FYVE domain-containing protein 16 OS=Homo sapiens (Human) OX=9606 GN=ZFYVE16 PE=1 SV=3	0	FALSE	24	26	66	26	168.8	26	ZFYVE16	1829.6	2016.8	1928.8	1966.8	1815.5	1945.2	1980.6	1869.1	1931.1	1963.7	1881.7	1906.5	1803.4	1881.7	1896	2051.2	2002.8	1941.3	1872.2	2115.7	1995.5	1999.3	2052.2	2012.1	1872.4	1784.5	1792.4	1859.4	1177.2	1137.9	1126.5	1165.1	1022	1059.6	1051.9
A6NHR9; hsa:23347; O75141; Q6AHX6; Q6ZTQ8; Q9H6Q2; Q9UG39	Homo sapiens (Human) OX=9606	FALSE	High	A6NHR9	Structural maintenance of chromosomes flexible hinge domain-containing protein 1 OS=Homo sapiens (Human) OX=9606 GN=SMCHD1 PE=1 SV=2	0	FALSE	39	74	217	74	226.2	74	SMCHD1	6319.8	6487.5	6720.6	6738.9	6325.2	6621.1	6819.7	6549.8	6686.1	6863.8	6982.2	7086.2	7004	6522.4	6531.8	6088.3	6305.2	6530.1	6270.8	6598	6378.5	6601.2	6598	6434	7309.5	7241	7354.9	6816.7	6177.2	6118.2	6495.5	6578.8	6242.7	6532.8	6643
D3DN64; hsa:29114; Q96A74; Q9UI15	Homo sapiens (Human) OX=9606	FALSE	High	Q9UI15	Transgelin-3 OS=Homo sapiens (Human) OX=9606 GN=TAGLN3 PE=1 SV=2	0	FALSE	18	3	78	1	22.5	3	TAGLN3	121.4	169.7	129.6	130.8	135.2	144.1	123.3	110.6	158.8	137.2	161.2	146.3	144.7	174.9
B2RC20; hsa:411; P15848; Q8N322; Q9UDI9	Homo sapiens (Human) OX=9606	FALSE	High	P15848	Arylsulfatase B OS=Homo sapiens (Human) OX=9606 GN=ARSB PE=1 SV=1	0	FALSE	17	8	21	8	59.6	8	ARSB	948.8	972.8	876.4	867	879.2	886.8	852.2	932.2	939.1	882.8	1020.9	932	923.3	860	706.2	729.4	715.2	704.3	718.8	641.4	690.5	690.1	667.4	628.1	735.4	731.9	710.9	661.1	817	731.5	725	713.2	738.7	758.2	747.9
hsa:10458; O43858; Q53HB1; Q86WC1; Q8N5C0; Q96CR7; Q9UBR3; Q9UQ43; Q9UQB8	Homo sapiens (Human) OX=9606	FALSE	High	Q9UQB8	Brain-specific angiogenesis inhibitor 1-associated protein 2 OS=Homo sapiens (Human) OX=9606 GN=BAIAP2 PE=1 SV=1	0	FALSE	62	30	125	30	60.8	30	BAIAP2	5275.4	5181.1	4889.1	4916.1	5117.3	5035.1	4913.3	5280.7	5182.3	5126	5186	5085.3	5026.8	5075.7	5624.9	5532.8	5453.2	5411.9	5458.1	5368.7	5328.4	5335.5	5483.6	5458.8	5505.6	5294.7	5457.4	5456.9	5671	5623.2	5746.4	5496.7	5771.4	5613.2	5647.5
B4DHQ1; B4DY73; D6REN6; hsa:3035; J3KNE5; P12081	Homo sapiens (Human) OX=9606	FALSE	High	P12081	Histidine--tRNA ligase, cytoplasmic OS=Homo sapiens (Human) OX=9606 GN=HARS1 PE=1 SV=2	0	FALSE	55	29	161	22	57.4	29	HARS1	7932.5	7647.8	7902	7664.9	7836.8	7708.7	8016.2	7724.6	7939	7708.4	7735.6	7567.6	7832.5	7609.7	7521.5	7695.6	7435.3	7185.8	7505.2	7826.1	7504.1	7521.8	7492	7393.3	7284	7024.3	7346.5	7374.3	7208.6	7208.5	7049.7	7164.5	7128.5	6939.1	7295.8
hsa:64841; Q96EK6	Homo sapiens (Human) OX=9606	FALSE	High	Q96EK6	Glucosamine 6-phosphate N-acetyltransferase OS=Homo sapiens (Human) OX=9606 GN=GNPNAT1 PE=1 SV=1	0	FALSE	42	7	33	7	20.7	7	GNPNAT1	1149.4	1209.6	1176	1325.1	1276	1195.5	1206.3	1187.2	1202.3	1132.4	1286.4	1297.5	1307.8	1241.6	898	858.3	831.1	880.5	878.2	864.4	855.8	848.3	807.2	814.6	1021.8	1036.4	1036.8	985.3	957.3	939	842.5	969.4	921.7	945.3	883.8
A8K6F3; hsa:23065; Q14700; Q5TG62; Q63HL0; Q63HL3; Q8N766; Q8NBH8	Homo sapiens (Human) OX=9606	FALSE	High	Q8N766	ER membrane protein complex subunit 1 OS=Homo sapiens (Human) OX=9606 GN=EMC1 PE=1 SV=1	0	FALSE	39	32	132	32	111.7	32	EMC1	3858.8	3653.3	4059	4083.7	3858.7	3975	4024.7	3970.8	4029.5	4033.5	3805.4	3935.8	4091.5	4056.5	4556.4	4663.4	4882.5	4957.1	4701.1	5180.2	4831.3	5020.7	4952.6	4909	4799.8	4633	4881.8	4874.1	3451.8	3168.6	3384.2	3318.7	3289	3366.7	3255.9
A8K820; H3BQM5; hsa:91862; Q96A59; Q96MJ4	Homo sapiens (Human) OX=9606	FALSE	Medium	Q96A59	MARVEL domain-containing protein 3 OS=Homo sapiens (Human) OX=9606 GN=MARVELD3 PE=2 SV=3	0.025	FALSE	3	1	3	1	44.9	1	MARVELD3	10.8	16.2	15.1	21.6	12.2	19.4	19.6	18	16.3	19.2	16.4	14.8	15.6	15.4	47.2	35.2	40.7	40.7	39.6	49.5	34.1	40.2	43.4	48.3	49.7	53.3	48.6	46.5
hsa:2042; P29320; Q9H2V3; Q9H2V4	Homo sapiens (Human) OX=9606	FALSE	High	P29320	Ephrin type-A receptor 3 OS=Homo sapiens (Human) OX=9606 GN=EPHA3 PE=1 SV=2	0.002	FALSE	2	2	8	1	110.1	2	EPHA3	78	62.9	70.8	85.2	60.4	66.3	75.1	66.6	75.1	78.5	101.2	109.5	96.9	76.4	97	120.4	104.6	114.8	101.2	97.4	108.8	114.2	116.4	131.8	128.9	138.2	146.4	114.5	127.8	122.1	140.2	151.8	106.1	114.9	132.3
hsa:5213; J3KNX3; P08237; Q16814; Q16815; Q6ZTT1	Homo sapiens (Human) OX=9606	FALSE	High	P08237	ATP-dependent 6-phosphofructokinase, muscle type OS=Homo sapiens (Human) OX=9606 GN=PFKM PE=1 SV=2	0	FALSE	43	28	116	25	85.1	28	PFKM	4030.2	3730.9	4055.7	3970.6	3946.1	4116.2	4044.3	3954.2	4172.6	4124.4	3894	3800.3	3972.1	3981.9	2805.8	2936.7	2988.2	3071.7	2856.8	2866.8	2977.3	3103.6	2922.8	2966.5	2759.1	2864.7	2946.1	2905.8	3436.3	3720.9	3514.6	3735.4	3625.4	3765.6	3696
A8K6A3; A8K714; B2RCE7; B4DU92; B5MEB7; hsa:84126; Q69YK9; Q8NHQ2; Q8WUG7; Q8WXE1; Q96CL3; Q9HA30	Homo sapiens (Human) OX=9606	FALSE	High	Q8WXE1	ATR-interacting protein OS=Homo sapiens (Human) OX=9606 GN=ATRIP PE=1 SV=1	0	FALSE	10	7	12	7	85.8	7	ATRIP	162.1	182.9	162	187.7	177.4	164.9	168.3	172.7	162.7	146.8	176.9	180.1	187.1	168.1	288.1	297.6	313.4	321.6	294.9	295.6	316.1	331.4	332.9	332.8	337.4	343.3	311	307.1	255.7	233.7	245.7	250.3	248.6	256.1	232.5
A8MTH6; B4DKK2; D6W5Q0; hsa:6717; P30626	Homo sapiens (Human) OX=9606	FALSE	High	P30626	Sorcin OS=Homo sapiens (Human) OX=9606 GN=SRI PE=1 SV=1	0	FALSE	70	15	107	15	21.7	15	SRI	4143.6	4519.2	4182.3	3780.4	4258.6	4029.5	3727.7	3832	4373.5	4000.3	3899.4	3529.6	3311.7	3980.2	5091.6	5442.1	5571.6	5196.2	5405.3	4968.5	5423.2	5184.1	5215.9	5392.2	4973	4995.7	4508.8	5111.4	3676.7	3900.9	3797.1	3754.8	4050.2	3864.7	3488.3
B4E3B4; E9PED4; F5GYJ1; hsa:131870; Q96DE0; Q96N82	Homo sapiens (Human) OX=9606	FALSE	High	Q96DE0	U8 snoRNA-decapping enzyme OS=Homo sapiens (Human) OX=9606 GN=NUDT16 PE=1 SV=2	0	FALSE	63	12	38	11	21.3	12	NUDT16	1589.3	1533.2	1389.3	1330.6	1401.1	1388.4	1381.9	1437.6	1414.3	1468.9	1549.5	1546.1	1554.8	1552.3	939.3	879.9	950.6	895.7	946.9	922.5	950.7	928	900.6	911.8	917.2	884.5	960.3	916.7	1174.4	1287.9	1145.4	1179.5	1172.8	1132.5	1143.1
hsa:54862; Q6P1N0; Q7Z435; Q86XV0; Q8NF89; Q9H603; Q9NXI1	Homo sapiens (Human) OX=9606	FALSE	High	Q6P1N0	Coiled-coil and C2 domain-containing protein 1A OS=Homo sapiens (Human) OX=9606 GN=CC2D1A PE=1 SV=1	0	FALSE	48	42	125	42	104	42	CC2D1A	3852.1	3962.6	3799.6	3766.8	3806.2	3924.5	3874.3	3877.4	3848.1	3912.8	3881	3780.4	3818.8	3926.2	4523.4	4437.6	4409	4370.7	4185.6	4332.6	4333.6	4080.1	4303.5	4232.5	4568.6	4438.8	4445.7	4496.3	3814.1	3899.3	3909.3	3988.2	3691.7	3951.6	3939.9
B5BU40; H6WJF3; hsa:10519; O00693; O00735; Q6IB49; Q96J54; Q99828; Q99971	Homo sapiens (Human) OX=9606	FALSE	High	Q99828	Calcium and integrin-binding protein 1 OS=Homo sapiens (Human) OX=9606 GN=CIB1 PE=1 SV=4	0	FALSE	44	9	36	9	21.7	9	CIB1	1342	1414	1436.3	1379.5	1490	1409.2	1274.4	1299.9	1427.3	1378.2	1163.8	1112.3	1159.2	1313.9	1840.3	1987.7	2069.9	1977.5	2004.9	1988.3	2070.3	2045.9	1960.3	1911.8	1644.5	1698.4	1603.8	1854.6	2307.9	2315.3	2293.4	2283	2354.2	2213.9	2027.6
A0A060A9S4; B7ZMF0; E9PF99; hsa:55125; Q8TEP8; Q8WYT8; Q9H0F4; Q9NW27	Homo sapiens (Human) OX=9606	FALSE	High	Q8TEP8	Centrosomal protein of 192 kDa OS=Homo sapiens (Human) OX=9606 GN=CEP192 PE=1 SV=3	0	FALSE	3	6	6	6	278.9	6	CEP192	143.4	128.6	118.6	116.4	123	113.4	127.8	114.1	137.1	117.9	146	163.3	133.2	128.8															379.3	356.2	360.8	342.9	367.5	360	379.1
B4E2U9; D3DVL0; E9PBM1; hsa:4967; Q02218; Q96DD3; Q9UDX0	Homo sapiens (Human) OX=9606	FALSE	High	Q02218	2-oxoglutarate dehydrogenase, mitochondrial OS=Homo sapiens (Human) OX=9606 GN=OGDH PE=1 SV=3	0	FALSE	52	46	174	46	115.9	46	OGDH	6753.7	6540.4	6776.3	6927.5	6627.6	6904.1	6909.7	6813.6	6693.8	6767.1	7338.2	7490.1	7364.5	7035.8	6470.8	5943	6325.9	6343.7	6339.9	6547	6390.4	6537.3	6373.1	6438.8	6980	6853.7	7024.5	6719.4	5245.1	5241.2	5126.3	5266.6	5280.9	5227.9	5318.8
hsa:10113; Q53SZ8; Q9HCU5; Q9UH94	Homo sapiens (Human) OX=9606	FALSE	High	Q9HCU5	Prolactin regulatory element-binding protein OS=Homo sapiens (Human) OX=9606 GN=PREB PE=1 SV=2	0	FALSE	58	15	44	15	45.4	15	PREB	1821	1788.1	1998.6	1845.1	1839.8	1885	1885.9	1749.3	1922.8	1871.1	1801.6	1756.2	1935.5	1823	2004.6	1914.7	1983.2	1967.2	2019.4	2158.6	2019.4	2049	2036.3	1994.2	1934.7	1881.6	2052.5	2040.4	1249.1	1334.6	1350.5	1364.4	1391.2	1385.9	1333.9
B1APK6; hsa:51029; Q5VVC6; Q9BSY9; Q9NYS2; Q9Y3E4	Homo sapiens (Human) OX=9606	FALSE	High	Q9BSY9	Deubiquitinase DESI2 OS=Homo sapiens (Human) OX=9606 GN=DESI2 PE=1 SV=1	0	FALSE	17	3	3	3	21.4	3	DESI2	39.6	44.2	39	50.3	35	44.2	35.5	47.1	39	47.9	39	47.7	40.3	47.3															206.8	211	198.1	206.4	214.5	231.8	214.6
A8K066; hsa:891; P14635; Q5TZP9	Homo sapiens (Human) OX=9606	FALSE	High	P14635	G2/mitotic-specific cyclin-B1 OS=Homo sapiens (Human) OX=9606 GN=CCNB1 PE=1 SV=1	0	FALSE	30	10	38	10	48.3	10	CCNB1	1851.5	1909	2127.1	2180.7	1984.3	2174.2	2182.6	2054.6	2081.3	2115.5	2269.8	2474.8	2350.9	1906.7	1301.5	1292.9	1361.6	1385.6	1259.3	1478.5	1400.1	1405.6	1301.5	1430.7	1662.3	1833	1662.7	1477	2390.1	1884.3	1861.6	1870.9	1847.3	1818.6	1928.8
D6W5H3; hsa:10322; Q13558; Q6GMV2	Homo sapiens (Human) OX=9606	FALSE	High	Q6GMV2	SET and MYND domain-containing protein 5 OS=Homo sapiens (Human) OX=9606 GN=SMYD5 PE=1 SV=2	0	FALSE	20	6	15	6	47.3	6	SMYD5	157.6	130.4	144.4	156.9	146.3	168.4	161.8	146.6	136.1	146.7	143.2	181.7	153.1	132.8	660.5	610.4	658.2	623.1	604.2	692.9	701	667.8	679.6	675.1	706	710.8	712.3	740.7	614.4	556.8	620.1	679.9	633.2	571.2	562.6
B4DKD8; E7EM68; hsa:950; Q14108; Q53Y63	Homo sapiens (Human) OX=9606	FALSE	High	Q14108	Lysosome membrane protein 2 OS=Homo sapiens (Human) OX=9606 GN=SCARB2 PE=1 SV=2	0	FALSE	25	12	58	12	54.3	12	SCARB2	3655.2	3143.3	3761.2	3708.1	3378.2	3619.4	3566.6	3522.4	3556.3	3717.8	3259	3462.9	3456.3	3472.7	3340.2	3100.7	3146.2	3025	3087.4	3276.7	3211.6	3101.2	3343.5	3465.5	2876.1	3133.7	2999.8	3108.9	3057.4	3024.3	3143.7	3018.4	2932.3	2878.7	2935.4
B2RXE7; E5RFW5; hsa:401466; Q8N0T1	Homo sapiens (Human) OX=9606	FALSE	High	Q8N0T1	Ribosomal biogenesis factor OS=Homo sapiens (Human) OX=9606 GN=RBIS PE=1 SV=4	0	FALSE	41	5	14	5	11.4	5	RBIS	1369.9	1798.8	1680.8	1714.2	1734.2	1815.4	1688.6	1693.1	1646.9	1664.1	1471	1516.2	1352.3	1420.2	683	703.1	716.1	732.6	696.1	750.5	753.2	689.7	740.3	699.4	759	753	737	753.8	1316.1	879.2	792.9	896.3	768.8	793.5	724.3
D3DSY6; E9PIL4; hsa:81790; Q7Z483; Q86YC0; Q8IXR7; Q8N2B5; Q8N5G9; Q8NG30; Q96K19; Q9H0V6	Homo sapiens (Human) OX=9606	FALSE	High	Q96K19	E3 ubiquitin-protein ligase RNF170 OS=Homo sapiens (Human) OX=9606 GN=RNF170 PE=1 SV=2	0	FALSE	16	3	11	3	29.8	3	RNF170	197.7	166.1	183.8	195.1	191.3	193.7	197.6	199.7	191.9	179.5	172	193.2	164	176.5	250.6	234.4	234.5	235.3	186.8	240.7	251.7	226.8	231.6	241.3	242.1	245.7	258.8	226.1	229.5	257.2	271.5	268.7	230.8	246	272.5
A0A2J8KCZ3; A0A2R9BBV2	Homo sapiens (Human) OX=9606	FALSE	High	P17544	Cyclic AMP-dependent transcription factor ATF-7 OS=Homo sapiens (Human) OX=9606 GN=ATF7 PE=1 SV=2	0	FALSE	9	4	9	1	52.9	4	ATF7	118.9	130	144.2	138.5	142.6	137.3	144.2	111.6	125.5	126.8	168	132.2	132.8	117.8	40.5	47.7	51	45.2	37.3	46.8	44	38.2	39.9	40.5	41.9	37.4	40.6	39.1	52.9	55	61.7	61.5	52.4	62.3	65
B2RN19; hsa:57570; Q32P41; Q9P2F4	Homo sapiens (Human) OX=9606	FALSE	High	Q32P41	tRNA (guanine(37)-N1)-methyltransferase OS=Homo sapiens (Human) OX=9606 GN=TRMT5 PE=1 SV=2	0	FALSE	46	22	102	22	58.2	22	TRMT5	4186.9	4254.5	4160.7	4151.3	4161.6	4268	4255.5	4194.1	4340.5	4031	4398.1	4218.7	4262	4159.3	3856.1	3862	3767.5	3795.6	3706.3	3750.5	3703.4	3778.3	3648.5	3613.1	3707.3	3700.4	3592.8	3663	4993.3	4723.6	4870.7	4907.5	4668.4	4823.9	4870.1
B2R9V2; hsa:5481; Q08752	Homo sapiens (Human) OX=9606	FALSE	High	Q08752	Peptidyl-prolyl cis-trans isomerase D OS=Homo sapiens (Human) OX=9606 GN=PPID PE=1 SV=3	0	FALSE	56	21	128	19	40.7	21	PPID	5910.3	6116.7	5560.8	5505.7	5885.6	5845.5	5723.4	5913	5830.5	5775.5	6189.6	5883.5	5863.1	5901.4	5736.2	5775.1	5675.1	5385.9	5554.1	5360	5566.1	5380.4	5445.7	5233	5843.3	5402.8	5643.7	5318	6568.2	6499	6454.4	6439	6346.3	6484.2	6576.5
A1L4B0; C5HTZ5; C5HTZ6; C5HTZ7; H6WZW3; hsa:65125; O15052; P54963; Q4VBX9; Q6IFS5; Q86WL5; Q8N673; Q96CZ6; Q9H4A3; Q9P1S9	Homo sapiens (Human) OX=9606	FALSE	High	Q9H4A3	Serine/threonine-protein kinase WNK1 OS=Homo sapiens (Human) OX=9606 GN=WNK1 PE=1 SV=2	0	FALSE	14	31	78	24	250.6	31	WNK1	2295.1	2306.7	2254.4	2308.7	2169.3	2329.5	2258.2	2267.1	2320.1	2400.8	2536.4	2472.6	2410.4	2468.7	1923.3	1993.2	1958.1	2015.2	1891.3	2028.2	1842.2	1843.5	1936.9	1977.9	2136.8	2071.9	2043.9	1962.6	2463.8	2420.9	2558.4	2388.6	2387.8	2488.5	2544.2
hsa:9306; O14544; Q8WUM3	Homo sapiens (Human) OX=9606	FALSE	High	O14544	Suppressor of cytokine signaling 6 OS=Homo sapiens (Human) OX=9606 GN=SOCS6 PE=1 SV=2	0.002	FALSE	4	1	2	1	59.5	1	SOCS6	27.4	31.9	22.4	27.7	34.9	24	29.2	31.7	32.6	27.4	20.1	23.1	27	28.7	17	18.9	18.4	21	17.9	17.2	21.2	19.7	20.2	17.5	13	17	15.5	12.4
hsa:29105; Q9Y6A4	Homo sapiens (Human) OX=9606	FALSE	High	Q9Y6A4	Cilia- and flagella-associated protein 20 OS=Homo sapiens (Human) OX=9606 GN=CFAP20 PE=1 SV=1	0	FALSE	35	8	25	8	22.8	8	CFAP20	1319.4	1362	1353.4	1281.7	1356.4	1380	1371.7	1307.4	1345.6	1323.3	1233.7	1247.3	1363.8	1311.7	625.6	600.2	676	637.2	674.7	691.8	654.6	671.2	634.8	623.7	605.6	574.2	635.3	577.1	1065.8	1018.4	1106.3	1025.3	1076.4	1058.7	1072.6
B3KNK6; hsa:27229; Q969X3; Q9NVF0; Q9UGJ1	Homo sapiens (Human) OX=9606	FALSE	High	Q9UGJ1	Gamma-tubulin complex component 4 OS=Homo sapiens (Human) OX=9606 GN=TUBGCP4 PE=1 SV=1	0	FALSE	15	6	10	6	76	6	TUBGCP4	137.6	150.5	174.3	179.5	147.3	154	163.3	156.2	166.6	153.4	166.1	158	177.1	167.1	182.7	180.6	166.4	172.7	188.4	181.4	175.8	207	183.8	175.5	180.5	171.2	176.6	169.1	110.8	108.5	131.2	137.4	108.2	141.3	121.3
D3DR59; hsa:55361; Q9BTU6; Q9NSG8	Homo sapiens (Human) OX=9606	FALSE	High	Q9BTU6	Phosphatidylinositol 4-kinase type 2-alpha OS=Homo sapiens (Human) OX=9606 GN=PI4K2A PE=1 SV=1	0	FALSE	28	13	27	13	54	13	PI4K2A	794.9	819.6	841	862.3	823.7	864.1	826.4	865.7	856.6	807.7	835.7	839	834.1	767.2	718.8	734.7	804.1	780.1	778.4	742.6	718.9	810	797	762.4	694	780.6	731.1	749.3	468.2	439.9	488.8	463.5	464.8	451.3	471.2
hsa:79873; Q6ZVK8; Q8IZ75; Q9H687	Homo sapiens (Human) OX=9606	FALSE	High	Q6ZVK8	8-oxo-dGDP phosphatase NUDT18 OS=Homo sapiens (Human) OX=9606 GN=NUDT18 PE=1 SV=3	0	FALSE	13	3	3	3	35.5	3	NUDT18	25.1	23.2	18.8	16.1	22.2	25.1	25.5	18.1	21	24.7	22.5	11.9	13.1	26.5															65.7	67.6	65.5	84.6	66	64	81.7
hsa:1535; P13498; Q14090; Q9BR72	Homo sapiens (Human) OX=9606	FALSE	High	P13498	Cytochrome b-245 light chain OS=Homo sapiens (Human) OX=9606 GN=CYBA PE=1 SV=3	0	FALSE	38	6	27	6	21	6	CYBA	661.6	857	899.7	852.8	851.5	861.5	896.5	821.3	797.1	808.7	659.4	709.7	697.4	650.3	968.3	1164.4	1223.9	1194	1134.8	1272.8	1127.7	1118.5	1082.3	1032.8	987.3	1010.6	1068.4	1034.4	1551.3	1017.4	898.9	1027.5	805.8	815.7	779.7
A8K3F8; D3DT54; hsa:23443; Q68CR2; Q9BSB7; Q9Y2D2	Homo sapiens (Human) OX=9606	FALSE	High	Q9Y2D2	UDP-N-acetylglucosamine transporter OS=Homo sapiens (Human) OX=9606 GN=SLC35A3 PE=1 SV=1	0	FALSE	11	3	6	2	36	3	SLC35A3															47.9	63.1	58.3	53.1	54.3	64	52.9	66.9	64.8	58.7	54.6	52.7	52.4	59.9	114.4	126.9	144.9	137.8	127	139.7	137
B2RE82; hsa:6873; O43487; O43604; O60668; Q6P1X5; Q86WW7; Q8IWK4	Homo sapiens (Human) OX=9606	FALSE	High	Q6P1X5	Transcription initiation factor TFIID subunit 2 OS=Homo sapiens (Human) OX=9606 GN=TAF2 PE=1 SV=3	0	FALSE	7	7	10	7	136.9	7	TAF2	63.5	65.7	70.1	65.9	70.5	63.8	56.8	64.3	67.9	73.1	66.5	71	68.1	56.5	129.7	139.3	139.3	129	128	144.9	125.7	133.2	142	120.4	150.4	128.8	133.6	125.8	371.6	303.2	312.5	319.7	341.7	333.6	339.7
hsa:11146; Q5VVC3; Q92990; Q9BVE8	Homo sapiens (Human) OX=9606	FALSE	High	Q92990	Glomulin OS=Homo sapiens (Human) OX=9606 GN=GLMN PE=1 SV=2	0	FALSE	21	12	44	12	68.2	12	GLMN	2026.4	1985.1	2041.2	2089.7	1912.1	2086.6	2006.9	2026	1997.3	2094.6	1970.9	2025.9	2023.6	1985.6	1477.8	1409.5	1547.1	1523.3	1431.5	1646.7	1472.5	1510.7	1535	1515.9	1418.8	1509	1481	1495.3	1897.1	1801.3	1953.5	1851.1	1803.6	1757	1827.6
hsa:55830; Q68CQ7; Q7Z4D1; Q8N2J6; Q9P0I5	Homo sapiens (Human) OX=9606	FALSE	High	Q68CQ7	Glycosyltransferase 8 domain-containing protein 1 OS=Homo sapiens (Human) OX=9606 GN=GLT8D1 PE=1 SV=2	0	FALSE	11	4	11	4	41.9	4	GLT8D1	324.3	369.1	362.2	344.4	363.2	343	348.7	336.3	353.5	379.6	401.9	386.3	391.1	327.1	286.9	329.5	346.9	304.5	308.7	344.1	297.2	324.9	321.1	315	316.9	337.7	348.1	318.8	209	162.3	176	176.5	146.2	144	137.7
B1ANY0; B1ANY1; B1ANY2; hsa:94134; Q504X1; Q86UB3; Q8IWW6; Q8IWW7; Q8N3L1; Q9NT76	Homo sapiens (Human) OX=9606	FALSE	High	Q8IWW6	Rho GTPase-activating protein 12 OS=Homo sapiens (Human) OX=9606 GN=ARHGAP12 PE=1 SV=1	0	FALSE	37	30	77	30	96.2	30	ARHGAP12	3059.8	2884.6	3086.6	2967.9	2871.3	2932.8	3019	2954.3	2912.1	2875.5	3226.8	3167.9	3173.8	3040.5	2612.5	2573.7	2670.8	2642.9	2562.8	2712.1	2664.6	2637.2	2670.8	2721.5	2832.4	2855.5	2649.3	2647.9	3267.5	3143.4	3254.1	3324.6	3270.9	3300.8	3305.7
A1X283; B6F0V2; hsa:285590; Q9P2Q1	Homo sapiens (Human) OX=9606	FALSE	High	A1X283	SH3 and PX domain-containing protein 2B OS=Homo sapiens (Human) OX=9606 GN=SH3PXD2B PE=1 SV=3	0	FALSE	39	30	91	30	101.5	30	SH3PXD2B	3264.9	3335.8	3579.9	3411.6	3383.7	3470.4	3569.9	3437.7	3452.2	3480.5	3333.2	3325.9	3308.2	3289.6	3365.1	3381	3376.9	3357.4	3245.5	3311.8	3327	3392.7	3546.7	3314.1	3478.7	3305.9	3373.9	3367.1	3166.4	3236.2	3300.5	3259.3	3087.6	3015	3076.9
hsa:6385; O00773; P31431; Q16833; Q53FN9; Q6FGN3	Homo sapiens (Human) OX=9606	FALSE	High	P31431	Syndecan-4 OS=Homo sapiens (Human) OX=9606 GN=SDC4 PE=1 SV=2	0	FALSE	25	5	16	5	21.6	5	SDC4	579.8	984.2	1054.7	1022.6	1009.4	1016.4	713.3	1029.5	737.9	875.9	422.6	590.8	449.7	572.1	474.8	716	571.6	471.2	505.6	446.3	537.5	628.5	492.7	591.1	439.2	533.4	425.4	518.9	732.8	330.9	268.7	250.1	196.1	150.2	166.3
hsa:51023; Q9Y3D5	Homo sapiens (Human) OX=9606	FALSE	High	Q9Y3D5	28S ribosomal protein S18c, mitochondrial OS=Homo sapiens (Human) OX=9606 GN=MRPS18C PE=1 SV=1	0	FALSE	9	2	7	2	15.8	2	MRPS18C	148.2	172.1	159.5	158	149.6	168	162.6	172.9	156.6	165.6	156.1	173.4	154.2	128.5	172.1	174.2	163.6	198.1	168.8	174.2	186.1	152.4	165.7	196.2	170.2	166.4	147.7	152.8	96.9	104.8	101.8	111.4	104.6	109.9	89.9
A8K560; B4DDH6; hsa:54982; Q6IAB1; Q96SR0; Q9NWW5	Homo sapiens (Human) OX=9606	FALSE	High	Q9NWW5	Ceroid-lipofuscinosis neuronal protein 6 OS=Homo sapiens (Human) OX=9606 GN=CLN6 PE=1 SV=1	0.001	FALSE	7	1	3	1	35.9	1	CLN6	26.7	23.1	25.4	28.6	27.2	22.7	24.4	25.6	22.2	16	26.1	27.7	21.4	25.1	71.6	66.2	87.7	87	86.6	63.9	88.8	74.2	72.1	66.3	88.3	85.8	81.1	89.8	73	67.5	82.6	74.8	77.4	78.7	73.9
hsa:80146; Q8NBX3; Q8NBZ7; Q9H5C2	Homo sapiens (Human) OX=9606	FALSE	High	Q8NBZ7	UDP-glucuronic acid decarboxylase 1 OS=Homo sapiens (Human) OX=9606 GN=UXS1 PE=1 SV=1	0	FALSE	38	11	34	11	47.5	11	UXS1	241.9	250.4	242	244.6	250.8	269.1	266.5	257.2	263.9	264.7	226.1	227.1	247.7	236.6	618.5	647.2	679.2	696.3	649.2	740.2	683.3	661.9	676	710.5	587.9	580.1	580.7	605	582.7	608	693.4	631.4	565.5	612	584.7
A2RU71; hsa:84146; Q2TAM0; Q5TCC0; Q6BEP7; Q6P446; Q6PI06; Q7LG67; Q9H582; Q9ULJ9	Homo sapiens (Human) OX=9606	FALSE	High	Q9H582	Zinc finger protein 644 OS=Homo sapiens (Human) OX=9606 GN=ZNF644 PE=1 SV=2	0	FALSE	15	15	24	15	149.5	15	ZNF644	353.1	351.4	355.9	335.2	335.1	372.2	330.2	378.7	382.4	374.5	378	361	386.3	381.7	604.5	594.2	666.3	591.2	561.5	649.8	591.6	592.7	595.8	588	729.7	680.5	630	631	352.4	416.9	271.5	295.7	260.2	277.4	278
B7Z2K4; B7Z3A1; B7Z5U2; B7Z906; B7ZAW6; F5H7K4; hsa:57552; Q6PIU2; Q86WZ1; Q9P2I4	Homo sapiens (Human) OX=9606	FALSE	High	Q6PIU2	Neutral cholesterol ester hydrolase 1 OS=Homo sapiens (Human) OX=9606 GN=NCEH1 PE=1 SV=3	0	FALSE	45	17	133	17	45.8	17	NCEH1	6424.5	6831.9	7054.5	6783.6	6884.9	6705.8	6823.5	6519.7	6982.4	6537.1	6429.7	6350.9	7006.6	6592.4	6387.2	6311.1	6257.1	6284.1	6378.3	6825.6	6429.7	6839.7	6449.1	6176.2	6411.2	6111.5	6859	6431	5656.6	5309.9	5436.3	5583.6	5702.7	5671.5	5556.7
B1AM77; hsa:2040; P27105; Q14087; Q15609; Q5VX96; Q96FK4	Homo sapiens (Human) OX=9606	FALSE	High	P27105	Erythrocyte band 7 integral membrane protein OS=Homo sapiens (Human) OX=9606 GN=STOM PE=1 SV=3	0	FALSE	45	10	35	10	31.7	10	STOM	1231.8	1223.9	1333.3	1308.5	1224	1316.9	1375.5	1409.7	1319.6	1339.7	1145.9	1252	1197.8	1299.3	831.9	943.6	1016.1	1025.9	974.5	963.8	991.4	1015	1026.5	1030.4	793.8	805.5	831.4	857	1061.4	1004.4	1046.9	1087	1023.3	1007.9	1082.2
hsa:23479; Q6P713; Q99617; Q9H1K1; Q9H1K2	Homo sapiens (Human) OX=9606	FALSE	High	Q9H1K1	Iron-sulfur cluster assembly enzyme ISCU, mitochondrial OS=Homo sapiens (Human) OX=9606 GN=ISCU PE=1 SV=2	0	FALSE	24	5	22	5	18	5	ISCU	1537.2	1532.3	1352.7	1294	1435.5	1403.5	1358.5	1476.8	1455.9	1425.8	1693	1521.5	1535.1	1433.2	1509	1518.4	1432.2	1455.6	1431.5	1469.2	1511.2	1293	1390.2	1404.7	1664.2	1524.3	1541.1	1452.9	1189	1041.2	1135.5	1019.6	1025.8	1023.3	1106.2
B0QYH9; hsa:171568; Q5M7Y8; Q96AE3; Q9BY95; Q9Y535	Homo sapiens (Human) OX=9606	FALSE	High	Q9Y535	DNA-directed RNA polymerase III subunit RPC8 OS=Homo sapiens (Human) OX=9606 GN=POLR3H PE=1 SV=1	0.001	FALSE	8	1	1	1	22.9	1	POLR3H																													90.8	76.1	99.3	86.1	79.7	82.7	84.2
hsa:6400; Q6UWT6; Q9P1T9; Q9UBV2; Q9UHK7	Homo sapiens (Human) OX=9606	FALSE	High	Q9UBV2	Protein sel-1 homolog 1 OS=Homo sapiens (Human) OX=9606 GN=SEL1L PE=1 SV=3	0	FALSE	36	19	61	19	88.7	19	SEL1L	1455.1	1732.3	1585.5	1481.5	1378.2	1528.8	1492.3	1479.2	1385.6	1484.3	1487.1	1516.3	1523.2	1483.6	2596.5	2680.6	2770.2	2715.7	2729.4	2757.6	2678.5	2812.7	2844.6	2760.6	2576.3	2724.8	2735.9	2684.9	1725	1758.8	1760.5	1681.9	1655.8	1693.1	1668.6
D3DU96; hsa:54442; Q9NXV2	Homo sapiens (Human) OX=9606	FALSE	High	Q9NXV2	BTB/POZ domain-containing protein KCTD5 OS=Homo sapiens (Human) OX=9606 GN=KCTD5 PE=1 SV=1	0	FALSE	15	3	5	3	26.1	3	KCTD5	192.9	167.5	186.6	196.3	144.4	186.8	187.1	200.4	172.8	187.8	178.7	196.3	168.8	187.5	202.2	178.9	159.5	174	189	172.9	187.1	191	224.4	228.4	287.2	329.8	288.8	269	279	233.6	201	215.7	188.8	206.7	203
hsa:9896; Q53H49; Q5TCS6; Q92562	Homo sapiens (Human) OX=9606	FALSE	High	Q92562	Polyphosphoinositide phosphatase OS=Homo sapiens (Human) OX=9606 GN=FIG4 PE=1 SV=1	0	FALSE	7	5	7	5	103.6	5	FIG4	31.1	32.2	40.6	38.2	25.9	30.4	29.2	30.3	34.2	32.8	29	33.1	35.6	36.4	166.2	186.7	193.7	187.6	175.4	209.1	187.6	203.1	178	169.5	191.3	189.3	195.7	192.8	34.3	35.8	35.5	29.4	30.1	31.7	28.9
hsa:152137; Q86VH7; Q8IVM0	Homo sapiens (Human) OX=9606	FALSE	High	Q8IVM0	Coiled-coil domain-containing protein 50 OS=Homo sapiens (Human) OX=9606 GN=CCDC50 PE=1 SV=1	0	FALSE	51	14	46	14	35.8	14	CCDC50	1753.5	1972.7	1730.4	1666.2	1797.6	1816.2	1711.4	1802.7	1756.8	1730	1979.8	1860.3	1826.4	1752.6	1894.7	2041.5	1971.7	1980.3	1910.2	1842.3	2024.7	1723.1	1803.3	1760.2	2150.7	2010.1	1913.7	1846.7	1933.6	1696.1	1754.1	1655.7	1533.8	1603.9	1620.3
hsa:4316; P09237; Q9BTK9	Homo sapiens (Human) OX=9606	FALSE	High	P09237	Matrilysin OS=Homo sapiens (Human) OX=9606 GN=MMP7 PE=1 SV=1	0	FALSE	29	8	53	8	29.7	8	MMP7	3088.4	3667.2	3429.2	3302.8	3397.7	3623.1	3311.9	3479.5	3372.5	3215	3150.8	3060.9	2928.2	3171.9	2752.5	3589.5	3621.8	3658.2	3232.3	3538.5	3418.8	3121.5	3197.3	3205.6	2741.7	2786.4	2684.9	2968.6	2972.6	1463	1239.3	1248.2	1089.4	1061.5	939
hsa:2733; O75458; Q53GS7; Q53GT9; Q5VVU1; Q8NCP6; Q9UFL6	Homo sapiens (Human) OX=9606	FALSE	High	Q53GS7	Nucleoporin GLE1 OS=Homo sapiens (Human) OX=9606 GN=GLE1 PE=1 SV=2	0	FALSE	27	17	35	17	79.8	17	GLE1	1279.2	1287.1	1329.4	1297.3	1220.9	1279.7	1335	1255.6	1307.9	1268.8	1283.2	1391.2	1283.6	1250.6	867.9	794.5	853.9	868.1	806.3	870.1	900.7	828.7	918.8	969.6	944.9	1010.8	950.5	922.6	1271.7	1237.3	1277	1254.9	1246.1	1274.6	1284.5
B1AQQ9; B1AQR0; D3DV76; hsa:103; O15223; O43859; O43860; P55265; Q9BYM3; Q9BYM4	Homo sapiens (Human) OX=9606	FALSE	High	P55265	Double-stranded RNA-specific adenosine deaminase OS=Homo sapiens (Human) OX=9606 GN=ADAR PE=1 SV=4	0	FALSE	50	57	302	57	136	57	ADAR	13504.8	12770.9	13760.6	13863	13100.9	13556.4	13817.7	13781.1	13506.1	13507.5	12816.2	13220.2	13324.5	13519	13018.2	12525.1	13014.2	12912.5	12869.9	13187.6	12784.1	13436.8	13641.8	13405.1	12554.4	12565.3	12934.7	12918.9	12226.1	13038.1	13337.2	13225.8	12834.6	12744.6	12853.1
B2RE54; hsa:4700; O43675; P56556; Q6FGW0; Q6IBT8; Q6IC39	Homo sapiens (Human) OX=9606	FALSE	High	P56556	NADH dehydrogenase [ubiquinone] 1 alpha subcomplex subunit 6 OS=Homo sapiens (Human) OX=9606 GN=NDUFA6 PE=1 SV=4	0	FALSE	41	6	23	6	15.1	6	NDUFA6	1926.4	1878.4	1712.6	1684.5	1857.8	1767.5	1799.1	1785.3	1862.9	1696.1	1900.8	1809.9	1849.3	1772	2126.4	2062.3	2093.4	2301.6	2265.4	1980.3	2007.1	2170	1945.2	2047.9	2212.6	2108.7	2310.4	2250.1	1938.5	1700.4	1692.4	1709.9	1726.9	1557.4	1556
B2R570; E9PI16; hsa:84233; Q9H061	Homo sapiens (Human) OX=9606	FALSE	High	Q9H061	Transmembrane protein 126A OS=Homo sapiens (Human) OX=9606 GN=TMEM126A PE=1 SV=1	0	FALSE	34	6	21	6	21.5	6	TMEM126A	660.6	644.2	629.1	621.2	606.4	631	683.2	649.6	657.3	625.2	653.6	674.6	667.5	680.7	776.2	769.9	787.6	806.1	777.7	795.1	774.1	850.8	820.4	804.7	802.8	813.3	831.9	833.3	295.4	285.3	299.4	314	326.9	271	314.4
D3DN66; hsa:55032; Q69YY6; Q6ZMD6; Q9BS91; Q9NWM9	Homo sapiens (Human) OX=9606	FALSE	Medium	Q9BS91	Probable UDP-sugar transporter protein SLC35A5 OS=Homo sapiens (Human) OX=9606 GN=SLC35A5 PE=1 SV=2	0.021	FALSE	2	1	1	1	48.5	1	SLC35A5	72.6	62.5	50	64.8	65.7	58.3	63.6	67.4	63.3	62.9	73.6	79.6	76.9	80.7
B7Z4X3; hsa:10717; Q59EJ4; Q96CL6; Q9Y6B7	Homo sapiens (Human) OX=9606	FALSE	High	Q9Y6B7	AP-4 complex subunit beta-1 OS=Homo sapiens (Human) OX=9606 GN=AP4B1 PE=1 SV=2	0	FALSE	17	8	11	8	83.2	8	AP4B1	592.4	564.4	646.1	650.3	568	617	625.1	604.4	632.3	626	606.5	598.7	617	609	267	300.1	308.6	265.2	253.9	290.5	305.6	278.7	308.2	300.4	254.5	284.8	273.9	280.6	427.4	419.1	483	479.9	414.1	457.4	476.9
B4DF64; hsa:79441; O43606; Q68CZ6; Q8TAZ5; Q9BTJ9	Homo sapiens (Human) OX=9606	FALSE	High	Q68CZ6	HAUS augmin-like complex subunit 3 OS=Homo sapiens (Human) OX=9606 GN=HAUS3 PE=1 SV=1	0	FALSE	22	11	23	11	69.6	11	HAUS3	303.2	303.4	308.5	335.9	299.9	328.7	304.6	328.3	303.1	332.5	316.6	345.9	308.7	310.7	856.5	895.3	881.5	868	841.2	876.8	885.4	872.3	877.3	872.7	906.8	919	894	848.4	887.9	867.7	825.7	878.1	926.6	919.3	924.3
A0A024QZG0; hsa:9810; O75150; Q6AHZ6; Q6N005; Q7L3T6; Q8N615; Q96T18; Q9BSV9; Q9HC82	Homo sapiens (Human) OX=9606	FALSE	High	O75150	E3 ubiquitin-protein ligase BRE1B OS=Homo sapiens (Human) OX=9606 GN=RNF40 PE=1 SV=5	0	FALSE	41	41	140	36	113.6	41	RNF40	4077.6	4192.7	4178.2	4112.8	3950.1	4097.8	4129.3	4095.8	4143.9	4214.8	4499.4	4476.5	4355.9	4157.5	4209	4302.2	4335.4	4349.7	4261.6	4241.5	4303.6	4080.8	4237.4	4246	4762.4	4595.5	4526.7	4269.4	3694.7	3286	3558.3	3393.8	3371.8	3436.2	3538.9
hsa:51645; O15001; Q5TDC9; Q9Y3C6	Homo sapiens (Human) OX=9606	FALSE	High	Q9Y3C6	Peptidyl-prolyl cis-trans isomerase-like 1 OS=Homo sapiens (Human) OX=9606 GN=PPIL1 PE=1 SV=1	0	FALSE	45	8	65	8	18.2	8	PPIL1	3049.7	3029.2	2961.2	2980	3063.7	3011.9	3056.3	3190.9	3127.1	3109.3	3280.6	3155.6	3232.1	3252.5	2455.8	2311.8	2437.5	2279.3	2373.5	2214.4	2408.1	2210.9	2466.7	2303.7	2554.6	2399.7	2579.4	2378.8	2237.5	2264.2	2336.9	2359.1	2338.3	2362.3	2406.3
B1AMX0; B1AMX1; hsa:29085; Q9H0Y3; Q9NRX4	Homo sapiens (Human) OX=9606	FALSE	High	Q9NRX4	14 kDa phosphohistidine phosphatase OS=Homo sapiens (Human) OX=9606 GN=PHPT1 PE=1 SV=1	0	FALSE	46	6	20	6	13.8	6	PHPT1	903.8	821.1	1015.1	998.7	940.8	882.5	916.8	917.4	949.3	984.9	787.8	844.2	791.2	744.9	757.3	850.5	886.4	859.7	776.6	855.7	881.8	685	768.4	920.1	649.8	768.6	674	606.9	624.3	1206.9	1116.9	831.7	862	817.2	948.9
C9J2K4; hsa:9296; Q16864; Q6IBA8	Homo sapiens (Human) OX=9606	FALSE	High	Q16864	V-type proton ATPase subunit F OS=Homo sapiens (Human) OX=9606 GN=ATP6V1F PE=1 SV=2	0	FALSE	64	7	26	7	13.4	7	ATP6V1F	939.9	1047.7	977.9	965.9	977.7	967.8	860.2	1001.9	964.7	979.4	894.2	970.4	857.4	929.9	1921.1	2129.4	1978	1919.9	1876.1	1909.2	2027.2	1809.9	1779	1827.7	1795.8	1871.8	1647.1	1902.9	772.7	694.2	642.7	670.6	647	670.6	607.9
B3KPT6; B4DZI9; G3V385; hsa:112752; O95418; Q96FT9; Q9ULA9	Homo sapiens (Human) OX=9606	FALSE	Medium	Q96FT9	Intraflagellar transport protein 43 homolog OS=Homo sapiens (Human) OX=9606 GN=IFT43 PE=1 SV=3	0.027	FALSE	7	1	1	1	23.5	1	IFT43	68.3	76.2	78	68.4	71.7	72.4	74.7	80.3	69.3	82.8	79.3	69.1	65.1	63.8
hsa:6990; P51808; Q6ICS3	Homo sapiens (Human) OX=9606	FALSE	High	P51808	Dynein light chain Tctex-type 3 OS=Homo sapiens (Human) OX=9606 GN=DYNLT3 PE=1 SV=1	0	FALSE	15	1	7	1	13.1	1	DYNLT3	169.1	213.1	193	231	195.9	208.7	189.9	214.7	186.7	185.3	183.9	178.3	175.6	201.8	311.5	301.2	252.3	280.2	333.2	363.2	326.5	284.3	292.2	264.9	326.5	334.8	329.7	331.1	432.3	441.5	384	452.4	387.9	427.7	382.9
B3KRL8; hsa:26190; Q4VXH2; Q7Z4V6; Q8WV51; Q9HA09; Q9UKA3; Q9UKT8	Homo sapiens (Human) OX=9606	FALSE	High	Q9UKT8	F-box/WD repeat-containing protein 2 OS=Homo sapiens (Human) OX=9606 GN=FBXW2 PE=1 SV=2	0.001	FALSE	5	2	2	2	51.5	2	FBXW2															112.7	101.1	107.6	117.6	103.6	125.8	109.8	101.9	108.1	113.2	131	131.7	114.5	118.3
A4D2A9; D6W5U4; hsa:55262; Q8WVR3; Q9BQJ1; Q9BUB6; Q9NV47	Homo sapiens (Human) OX=9606	FALSE	Medium	Q8WVR3	Microtubule-associated protein 11 OS=Homo sapiens (Human) OX=9606 GN=MAP11 PE=1 SV=2	0.021	FALSE	3	1	1	1	62.6	1	TRAPPC14																													23.6	23.1	32	33.4	23.3	23.5	21.6
A8KA65; hsa:51479; Q5RKV4; Q9P2R3; Q9ULG5	Homo sapiens (Human) OX=9606	FALSE	High	Q9P2R3	Rabankyrin-5 OS=Homo sapiens (Human) OX=9606 GN=ANKFY1 PE=1 SV=2	0	FALSE	31	26	67	25	128.3	26	ANKFY1	1521.5	1409.8	1553.7	1448.7	1426.1	1494.8	1570.2	1458.4	1578.2	1480.6	1547.5	1466.8	1596.2	1527.9	1907.7	1928.3	1877	1868.2	1794.7	1937.4	1871.8	1989.6	1935.7	1941.2	1906.3	1932.4	1872	2037.6	1731.1	1773.7	1982.7	1859.2	1815.4	1843.3	1890.9
hsa:22954; Q13049; Q9NQP8	Homo sapiens (Human) OX=9606	FALSE	High	Q13049	E3 ubiquitin-protein ligase TRIM32 OS=Homo sapiens (Human) OX=9606 GN=TRIM32 PE=1 SV=2	0	FALSE	8	5	10	5	71.9	5	TRIM32	512.4	574	552	574	542.6	551	538.6	550.1	573.5	538.9	524.1	513.6	511.7	549.8	187.1	213.5	221.7	223.7	214.2	233.4	210.1	209.7	241.7	228.3	201.8	209.7	200.9	199	209.2	203.4	218.6	200	206.5	203.3	214.1
hsa:10509; J3KNP4; Q6UXE3; Q8WVP9; Q96FK5; Q9C0B8; Q9H691; Q9NPM8; Q9NPN0; Q9NPR2	Homo sapiens (Human) OX=9606	FALSE	High	Q9NPR2	Semaphorin-4B OS=Homo sapiens (Human) OX=9606 GN=SEMA4B PE=1 SV=4	0	FALSE	12	8	14	8	92.7	8	SEMA4B	182.4	166.1	181.2	183.4	148.7	192.6	179.8	211.2	218.3	230.6	269.7	299.4	267.4	198.5	199.7	227.2	222.7	229.5	200.6	221.3	206.2	237.7	214.8	241.7	252.3	239.7	226.6	208.2	95.7	96.6	89.3	109.3	71	77.7	80.1
B3KVZ7; hsa:64976; O95134; Q9NQ50	Homo sapiens (Human) OX=9606	FALSE	High	Q9NQ50	39S ribosomal protein L40, mitochondrial OS=Homo sapiens (Human) OX=9606 GN=MRPL40 PE=1 SV=1	0	FALSE	46	10	49	10	24.5	10	MRPL40	2005.7	2082.1	1819.9	1877.8	1974.3	1902.9	1849.2	1921.5	1922.2	1947.8	2217.2	2144.3	2108.1	1978.9	2120.3	2199.4	2193.5	2250.4	2171.1	2262.5	2227.4	2155.6	2207.2	2227.9	2356.3	2309.9	2228.6	2225.2	1236.8	1209.4	1216.2	1242	1209	1259.7	1151.7
hsa:80145; Q6I9Y2; Q6P1L3; Q8WUF2; Q9H5H0	Homo sapiens (Human) OX=9606	FALSE	High	Q6I9Y2	THO complex subunit 7 homolog OS=Homo sapiens (Human) OX=9606 GN=THOC7 PE=1 SV=3	0	FALSE	44	10	31	10	23.7	10	THOC7	917.2	982.1	914.1	907.5	885.7	951.4	794.8	957.6	954.8	948.4	947.8	934.5	806.7	879.7	1253.8	1333.7	1305.9	1288.4	1278.1	1227.2	1316.5	1221.8	1228	1300.6	1316.3	1358.2	1223.8	1318.8	851.9	916.8	926	860	847	880.1	862.9
D5MNX0; hsa:1428; Q14894; Q5HYB7	Homo sapiens (Human) OX=9606	FALSE	High	Q14894	Ketimine reductase mu-crystallin OS=Homo sapiens (Human) OX=9606 GN=CRYM PE=1 SV=1	0	FALSE	28	6	11	6	33.8	6	CRYM	123.2	123.7	147.5	131.8	128.3	135.9	126.9	123	138	143.6	131	133.7	125.4	131.6	187.6	183.3	189.7	214	182.9	209.2	187.9	189.6	198.9	177.3	186	169.9	174.2	182.8	335.6	348.9	325.2	379.5	330.7	356.3	376.6
F5GYA4; hsa:8099; O14519	Homo sapiens (Human) OX=9606	FALSE	High	O14519	Cyclin-dependent kinase 2-associated protein 1 OS=Homo sapiens (Human) OX=9606 GN=CDK2AP1 PE=1 SV=1	0	FALSE	31	2	9	2	12.4	2	CDK2AP1	198.7	265.7	189.5	229.9	239.8	259.3	247.2	344.4	317.3	366.7	430.7	422.6	344.1	343.3	303.5	280.3	306.4	273.7	242.1	280.7	265.2	319.2	319.3	353.4	440.9	425.8	419.1	425.3	116.6	133.6	141.4	142.2	120.7	140.6	131.2
hsa:2186; Q12830; Q6NX67; Q7Z7D6; Q9UIG2	Homo sapiens (Human) OX=9606	FALSE	High	Q12830	Nucleosome-remodeling factor subunit BPTF OS=Homo sapiens (Human) OX=9606 GN=BPTF PE=1 SV=3	0	FALSE	14	36	58	36	338.1	36	BPTF	772.5	836.2	834.8	834.5	753	860.4	792.8	828.1	798.9	844	913.1	893.4	779.7	778	987.9	942.4	1019.3	989.3	944	986.6	1014.3	956.5	1052.3	1037.6	1215.5	1124.5	1118.8	1084.2	1236.1	1205.8	1207.2	1213.3	1141.2	1210.7	1178.3
hsa:22807; Q53YJ5; Q6PQC5; Q6PQC6; Q6PQC7; Q6PQC8; Q6PQD0; Q6PQD1; Q8N6S1; Q9UKS7	Homo sapiens (Human) OX=9606	FALSE	High	Q9UKS7	Zinc finger protein Helios OS=Homo sapiens (Human) OX=9606 GN=IKZF2 PE=1 SV=2	0.001	FALSE	6	2	2	1	59.5	2	IKZF2																													23.9	22.2	20.5	20.8	27	23.3	27.4
hsa:137492; Q336D5; Q6NW27; Q8N3D7; Q8NEZ2; Q8TBL7; Q96DL9	Homo sapiens (Human) OX=9606	FALSE	High	Q8NEZ2	Vacuolar protein sorting-associated protein 37A OS=Homo sapiens (Human) OX=9606 GN=VPS37A PE=1 SV=1	0	FALSE	26	9	31	9	44.3	9	VPS37A	1108	1149.9	1002.7	1057.9	1137.9	1143.3	1056.8	1204.3	1171.7	1205.2	1149.4	1130.3	1147.5	1134.8	1017.7	1153.5	1059.9	1068.3	1059	1028.8	1054.6	1065.7	1073.4	1107	1176.9	1193.3	1147.6	1153.2	1764.9	1660.4	1666.9	1637.5	1620.5	1730.3	1660.1
B5MCM5; hsa:29796; Q9T2V6; Q9UDW1	Homo sapiens (Human) OX=9606	FALSE	High	Q9UDW1	Cytochrome b-c1 complex subunit 9 OS=Homo sapiens (Human) OX=9606 GN=UQCR10 PE=1 SV=3	0	FALSE	48	3	10	3	7.3	3	UQCR10	383.4	456.6	357.5	347.6	440.2	398.2	402	393.8	452.8	410	376.5	354.5	402.8	371.5	266.1	458.1	565.9	706.6	585.3	649.3	612.5	650.3	518.3	718.3	286.7	311.2	289.9	239.7	186.8	638.5	593.7	383.1	406.2	357	473.2
B4E1Z5; hsa:7227; Q08AU2; Q9NWE1; Q9UHF7; Q9UHH6	Homo sapiens (Human) OX=9606	FALSE	High	Q9UHF7	Zinc finger transcription factor Trps1 OS=Homo sapiens (Human) OX=9606 GN=TRPS1 PE=1 SV=2	0	FALSE	6	6	9	6	141.4	6	TRPS1	170	183.7	184.2	180.5	186.1	199.2	180.3	174.8	199.3	161.9	183.9	169.1	197.6	175.7	45.8	43.9	51.1	56.8	51.8	36.9	57.1	48.3	43.9	53.1	66.9	61.7	64.3	52.1	318.9	298.2	318.9	324.2	302.2	299.6	306.9
A8K9K5; A8VJE1; A8VJE6; A8VJF0; A8VJF3; A8VJF7; A8VJG1; A8VJG5; A8VJG9; E7EPR6; E9PHJ3; hsa:2354; K7EMJ6; P53539; Q49AD7	Homo sapiens (Human) OX=9606	FALSE	High	P53539	Protein fosB OS=Homo sapiens (Human) OX=9606 GN=FOSB PE=1 SV=1	0	FALSE	21	5	10	5	35.9	5	FOSB	376.9	555.1	473.3	445.4	455.9	485.3	405.5	474.6	488.9	477.4	337.6	323.6	284.1	377.8	381.3	405.2	402.1	380.1	352.3	367.5	399.7	334.4	351.2	346.2	318.1	298.8	288.8	382.3	514.5	353.3	382.2	355.5	340.5	351.7	351.2
hsa:57396; Q9HAZ1	Homo sapiens (Human) OX=9606	FALSE	High	Q9HAZ1	Dual specificity protein kinase CLK4 OS=Homo sapiens (Human) OX=9606 GN=CLK4 PE=1 SV=1	0	FALSE	9	3	4	2	57.5	3	CLK4	130.9	156.5	148.2	170.5	189	151	166.8	138.9	161.4	159.7	125.8	123.4	108	127.8	47.6	50.6	49.4	52.2	50.7	47.4	49.7	43.4	42.2	56.9	43.1	45.9	46.5	41.4
B2RAT8; hsa:8498; O60405; O75759; O75760; Q9BT47; Q9H6Z4; Q9UG74	Homo sapiens (Human) OX=9606	FALSE	High	Q9H6Z4	Ran-binding protein 3 OS=Homo sapiens (Human) OX=9606 GN=RANBP3 PE=1 SV=1	0	FALSE	22	12	54	12	60.2	12	RANBP3	2282.6	2352.9	2266.1	2324.2	2222.9	2266.5	2255.4	2281.4	2240.8	2311.6	2467	2324.4	2379.5	2456.1	2045.3	2084	1928.5	2044.8	1878.1	2023.5	1983.6	1888.9	1841.5	1905.6	2124	2094	2032.1	2057.3	1200.7	1189.8	1229.3	1292.6	1181	1253.1	1223.3
B7Z6D3; D3DUE8; hsa:29855; Q13079; Q9NPG3; Q9P1P7	Homo sapiens (Human) OX=9606	FALSE	High	Q9NPG3	Ubinuclein-1 OS=Homo sapiens (Human) OX=9606 GN=UBN1 PE=1 SV=2	0	FALSE	11	12	20	12	121.4	12	UBN1	474.1	464	490.9	501.8	446.2	506.5	468.6	478.4	462	517	594	643.2	562.8	566.3	423.8	401.4	409.9	423	389.3	390.4	406.2	351.7	394.6	404.4	512.2	499.3	427.5	408.9	523.7	512.4	487.6	483.5	487.2	499.6	511.8
B2RB87; hsa:587; O00269; O15382; Q96KG1; Q9BTB6; Q9BUU6	Homo sapiens (Human) OX=9606	FALSE	High	O15382	Branched-chain-amino-acid aminotransferase, mitochondrial OS=Homo sapiens (Human) OX=9606 GN=BCAT2 PE=1 SV=2	0	FALSE	41	14	75	14	44.3	14	BCAT2	3201.2	3344.5	3381.3	3417.8	3525.1	3459.6	3500.5	3404.7	3455.8	3405.2	3459.3	3482.5	3712.6	3581	3137	3173.9	3064.6	3283.2	3138.4	3309.4	3121	3241.6	3044.3	3153.3	3171.8	3161.3	3304.6	3143	2940.9	2866.6	3165.4	3226.8	3144.6	3122	3111.1
hsa:5795; Q12913; Q15255; Q6P4H4; Q8NHM2; Q9UDA9	Homo sapiens (Human) OX=9606	FALSE	High	Q12913	Receptor-type tyrosine-protein phosphatase eta OS=Homo sapiens (Human) OX=9606 GN=PTPRJ PE=1 SV=3	0	FALSE	12	14	39	14	145.9	14	PTPRJ	1158.5	1187.1	1181.5	1212.9	1170.4	1178.2	1184	1166	1173.4	1208	1172.3	1237.4	1190.4	1128.8	1157.5	1144.1	1173.9	1185.2	1144.9	1155	1135.8	1223.6	1169.2	1140.9	1164.8	1156.5	1139.5	1212.3	1447.8	1465.6	1460.1	1495.4	1480.1	1389.1	1491.2
A6NL45; B5MCG1; B9A026; hsa:10169; O75918; O88891; P84101; Q9BZH7	Homo sapiens (Human) OX=9606	FALSE	High	P84101	Small EDRK-rich factor 2 OS=Homo sapiens (Human) OX=9606 GN=SERF2 PE=1 SV=1	0	FALSE	36	4	17	4	6.9	4	SERF2	192.5	207.9	189.2	260.7	233.4	234.7	256.1	234.1	150.8	315.4	208.3	320.7	303.1	206.7	490.6	583.2	584.8	707.9	605.8	586.8	561.6	626.4	513.4	571.1	611	608.5	583.8	620.2	184	146.5	79.9	141.9	81.3	104.6	93.1
D3DVR6; hsa:8602; P78316; Q7LGI5; Q7Z6K0; Q8TBR6	Homo sapiens (Human) OX=9606	FALSE	High	P78316	Nucleolar protein 14 OS=Homo sapiens (Human) OX=9606 GN=NOP14 PE=1 SV=3	0	FALSE	32	29	83	29	97.6	29	NOP14	1647.8	1710.6	1875.5	1759.8	1748.3	1788.1	1829.7	1831.1	1980.1	1924.2	2037.7	1905.8	2037.7	1801.7	2187.4	2247.8	2340.1	2435.8	2280	2280.8	2346.3	2441.2	2368.1	2494.1	2333.9	2386.5	2381.7	2264.1	2425.1	2460.6	2424.9	2459.7	2391.3	2488.1	2463.2
A3KN82; A5PLL6; B7ZML2; E9PDV7; hsa:51735; Q8NI21; Q8TEU6; Q8TEU7; Q96PC1	Homo sapiens (Human) OX=9606	FALSE	High	Q8TEU7	Rap guanine nucleotide exchange factor 6 OS=Homo sapiens (Human) OX=9606 GN=RAPGEF6 PE=1 SV=2	0	FALSE	26	33	80	30	179.3	33	RAPGEF6	2501.9	2377.9	2589.1	2604.3	2399.4	2567.2	2604.1	2454.7	2591.9	2537.7	2580.6	2587.8	2644.5	2452.8	2484.2	2438.9	2593.7	2517.5	2442.3	2538.3	2474.9	2514.2	2451.5	2491.4	2547.9	2568.9	2582.6	2457.9	3114.8	3229.5	3334.9	3206.3	3147.7	3117.5	3271.6
hsa:1958; P18146	Homo sapiens (Human) OX=9606	FALSE	High	P18146	Early growth response protein 1 OS=Homo sapiens (Human) OX=9606 GN=EGR1 PE=1 SV=1	0.005	FALSE	3	2	3	1	57.5	2	EGR1	115	96.2	94.1	102.2	91.1	93.5	92.5	90.2	102.8	105.2	284.8	254.4	251.8	128.1	90.1	73.5	66.9	65.7	65.9	76	61.2	61.6	66.1	68.5	199.8	187.7	190.1	85.7
hsa:11267; Q8IXY3; Q96H20; Q9UN50	Homo sapiens (Human) OX=9606	FALSE	High	Q96H20	Vacuolar-sorting protein SNF8 OS=Homo sapiens (Human) OX=9606 GN=SNF8 PE=1 SV=1	0	FALSE	30	8	36	8	28.8	8	SNF8	1813.1	1948.4	1829.7	1792.3	1781.6	1827	1696.7	1858	1893.1	1870.8	1883.3	1798.8	1758.9	1855.1	1745.8	1865.9	1862.3	1728.9	1822.7	1795.1	1954.9	1809.9	1839.3	1723.5	1806.4	1665.8	1687.5	1782.7	1330.8	1236.3	1222.5	1266.3	1196	1269.4	1216.2
E9PBR7; hsa:5371; P29590; P29591; P29592; P29593; Q00755; Q15959; Q59FP9; Q8WUA0; Q96S41; Q9BPW2; Q9BWP7; Q9BZX6; Q9BZX7; Q9BZX8; Q9BZX9; Q9BZY0; Q9BZY2; Q9BZY3	Homo sapiens (Human) OX=9606	FALSE	High	P29590	Protein PML OS=Homo sapiens (Human) OX=9606 GN=PML PE=1 SV=3	0	FALSE	37	30	108	30	97.5	30	PML	2262.9	2184.9	1978.8	2077.5	2050.8	2197.3	2099.9	2187	2093	2199.4	2087.8	2151.8	2162.5	2444.3	2736.2	2697.5	2602.2	2630.9	2420	2569.4	2650.6	2740.1	2699.9	3028	2723.6	2785.4	2823.6	3180.8	2306.1	3077.1	3012.1	3008.3	2667.1	2872.9	2962
hsa:51124; Q9Y5U9	Homo sapiens (Human) OX=9606	FALSE	High	Q9Y5U9	Immediate early response 3-interacting protein 1 OS=Homo sapiens (Human) OX=9606 GN=IER3IP1 PE=1 SV=1	0	FALSE	34	2	13	2	9	2	IER3IP1	353.7	470	463.3	446	376.8	416.3	455	430.3	480.4	525.4	368.3	257.8	266.3	442.7	182.8	193.7	211.7	200.7	196.8	272.9	213.1	193.8	190.1	195.9	167.9	108.2	135.5	179.9	503.4	503.3	548.9	575.5	460.4	563.4	562.8
hsa:80117; Q8N4G2; Q9H655	Homo sapiens (Human) OX=9606	FALSE	High	Q8N4G2	ADP-ribosylation factor-like protein 14 OS=Homo sapiens (Human) OX=9606 GN=ARL14 PE=1 SV=2	0	FALSE	22	4	6	4	21.6	4	ARL14	94	153.7	93.8	107.2	106.1	96.4	101.6	110.6	91.7	121.3	131	130.3	127.8	99	118.4	106.6	103.5	112.4	95.1	133.9	115.4	104.3	116.4	116	168.6	152.2	177.9	116.3	66.6	112.6	70	73.4	56.2	83.5	78.4
hsa:80184; O15078; Q1PSK5; Q66GS8; Q9H2G6; Q9H6Q7; Q9H8I0	Homo sapiens (Human) OX=9606	FALSE	Medium	O15078	Centrosomal protein of 290 kDa OS=Homo sapiens (Human) OX=9606 GN=CEP290 PE=1 SV=2	0.015	FALSE	1	2	2	2	290.2	2	CEP290	236.4	255	246.7	193.8	221.2	198.1	208.9	195.5	237	226.6	283.5	224	265.3	255.7	144.2	153.5	139.5	127.1	146	167.2	146	134.1	131	128.1	187.1	131.5	186.9	155.6	272.3	274.3	237.5	251.7	246.7	211.6	249.4
A8K447; B2D078; hsa:64757; Q5VT66; Q5VVS9; Q5VVT0; Q5VVT1; Q8N9P5; Q96FN8; Q9H6C7	Homo sapiens (Human) OX=9606	FALSE	High	Q5VT66	Mitochondrial amidoxime-reducing component 1 OS=Homo sapiens (Human) OX=9606 GN=MTARC1 PE=1 SV=1	0	FALSE	26	7	17	7	37.5	7	MTARC1	302.2	330.5	340.9	333.9	312.9	271.1	327.9	298.7	303.1	324	328.9	292.1	343.5	316.7	171.6	193.9	189.2	193.2	184.5	193.6	165.2	206.3	190	206.3	213.5	220.8	214.2	202.8	454.5	389.2	464.2	429.2	426.2	437	434.6
A9X3Z9; D3DNR3; hsa:51193; Q9UID6	Homo sapiens (Human) OX=9606	FALSE	Medium	Q9UID6	Zinc finger protein 639 OS=Homo sapiens (Human) OX=9606 GN=ZNF639 PE=1 SV=1	0.018	FALSE	3	2	2	2	56	2	ZNF639	72.9	75.5	80.4	82.2	74.3	77.1	80.8	73.7	73.6	66.6	85	88.1	53.9	70.6
hsa:8893; Q13144; Q541Z1; Q96D04	Homo sapiens (Human) OX=9606	FALSE	High	Q13144	Translation initiation factor eIF-2B subunit epsilon OS=Homo sapiens (Human) OX=9606 GN=EIF2B5 PE=1 SV=3	0	FALSE	30	19	80	19	80.3	19	EIF2B5	2448.3	2429.7	2565.4	2643.6	2486.3	2535.7	2646.2	2558.4	2483.1	2554.4	2421.9	2601.5	2669.3	2666.9	2488.9	2480.4	2407.7	2539.8	2476.1	2454.4	2431.2	2760	2573	2454.8	2298.8	2466.1	2558.6	2461.5	2329.5	2283.4	2403.2	2402.5	2358.7	2408.6	2350.1
A8KAC5; hsa:6947; P20061; Q8WV77	Homo sapiens (Human) OX=9606	FALSE	High	P20061	Transcobalamin-1 OS=Homo sapiens (Human) OX=9606 GN=TCN1 PE=1 SV=2	0	FALSE	17	6	19	6	48.2	6	TCN1	470.7	658.7	580.9	576.4	572.1	580.6	568.4	561.8	530.1	523.9	483.6	515.6	472.2	461.7	848	1123.4	1110.2	1012.8	907.3	943.4	1061.1	887.6	898.9	887.4	859.2	885.4	819.9	771	269	124	121	123.1	94.2	91.4	87.9
hsa:5064; O43359; O75781; O95673; Q92559; Q9UPJ4; Q9UQS2; Q9UQS3	Homo sapiens (Human) OX=9606	FALSE	High	O75781	Paralemmin-1 OS=Homo sapiens (Human) OX=9606 GN=PALM PE=1 SV=2	0.003	FALSE	5	1	1	1	42.1	1	PALM																													25	22.7	21.4	25.9	22.7	23.5	22.1
B2R6Z7; D3DTZ3; hsa:6426; Q07955; Q13809	Homo sapiens (Human) OX=9606	FALSE	High	Q07955	Serine/arginine-rich splicing factor 1 OS=Homo sapiens (Human) OX=9606 GN=SRSF1 PE=1 SV=2	0	FALSE	59	18	176	17	27.7	18	SRSF1	4572.9	4818.9	4185.9	4011.8	4360.2	4279.8	4136.6	4281.4	4588.2	4451	5054.1	4682.7	4699	4626.5	5543.3	5515	5172	5202.6	5178.4	4869.4	5217.2	4627.8	4857.2	5046.4	5851.8	5618.5	5577.6	5438.2	5970.5	5761.7	5893.4	5805.4	5869.4	6242.5	6323.8
A9C4C1; hsa:6203; P46781; Q4QRK7; Q9BVZ0	Homo sapiens (Human) OX=9606	FALSE	High	P46781	40S ribosomal protein S9 OS=Homo sapiens (Human) OX=9606 GN=RPS9 PE=1 SV=3	0	FALSE	62	22	150	22	22.6	22	RPS9	6527.5	6831	6647.3	6945.3	6917.3	6868.7	7092.4	7063.1	6468.1	7207.9	5839.9	6072.4	6495.5	6715.9	8158.7	8104	7870.6	7632.3	7983.4	7761.9	8145.1	9862.4	8506.9	7852.7	7374.3	7433.5	8231.5	8457.5	8536.5	8564	7763	8032.8	8455.8	8394.7	8250
hsa:64172; Q96EV9; Q96NH5; Q9H4B0	Homo sapiens (Human) OX=9606	FALSE	High	Q9H4B0	Probable tRNA N6-adenosine threonylcarbamoyltransferase, mitochondrial OS=Homo sapiens (Human) OX=9606 GN=OSGEPL1 PE=2 SV=2	0	FALSE	12	5	6	5	45.1	5	OSGEPL1	229.7	215.8	227.9	226.8	239.6	241.6	225.9	222.4	246.2	223.6	259.4	237.5	249.1	210.9	214.4	217.9	238.6	233.7	238.5	229.5	221.2	219.8	246.3	237.3	228.6	233.5	253.4	222.6
hsa:745; O43582; Q9P1Q6; Q9Y2G1	Homo sapiens (Human) OX=9606	FALSE	Medium	Q9Y2G1	Myelin regulatory factor OS=Homo sapiens (Human) OX=9606 GN=MYRF PE=1 SV=3	0.012	FALSE	2	1	2	1	124.3	1	MYRF	58.1	62	71	79.3	72.4	67.1	72.2	66.2	64.8	70.9	70.2	79.6	73.5	59.4	35.3	50.6	46	52	56.5	57.1	41.8	46.8	55.3	54.5	57.2	61.1	57.9	45.9
B4DYS6; D3DVV8; hsa:1457; P19138; P20426; P68400; Q14013; Q5U065	Homo sapiens (Human) OX=9606	FALSE	High	P68400	Casein kinase II subunit alpha OS=Homo sapiens (Human) OX=9606 GN=CSNK2A1 PE=1 SV=1	0	FALSE	49	15	92	14	45.1	15	CSNK2A1	3413.9	3452.8	3686.8	3454.1	3509.4	3454.1	3662.3	3480.7	3754.3	3596.8	3464.8	3315	3575.1	3534.2	3196.7	3311.9	3141.5	3359.2	3260.8	3349.3	3195.8	3450.5	3246.2	3309.5	2925	3237.5	3236.4	3276.4	2464.8	2579.5	2559.3	2608.3	3143.8	2686.8	2541.8
B0QY42; B1AHL4; hsa:2192; P23142; P23143; P23144; P37888; Q5TIC4; Q8TBH8; Q9HBQ5; Q9UC21; Q9UGR4; Q9UH41	Homo sapiens (Human) OX=9606	FALSE	High	P23142	Fibulin-1 OS=Homo sapiens (Human) OX=9606 GN=FBLN1 PE=1 SV=4	0	FALSE	5	3	6	3	77.2	3	FBLN1	187.1	181.3	189.3	173.6	182.1	178.9	183.1	182.3	196.7	192.7	172.2	164.9	159.5	159.7	127.1	154.5	151.7	156.3	152.6	127.6	143	133.6	137.1	136.2	144.4	137.8	129.5	137.2	48	44.4	40.4	41	32.9	31.1	29
B2RB16; B4E2W0; hsa:3032; O14969; P55084; Q53TA6; Q96C77; Q9H3F5; Q9T2V8	Homo sapiens (Human) OX=9606	FALSE	High	P55084	Trifunctional enzyme subunit beta, mitochondrial OS=Homo sapiens (Human) OX=9606 GN=HADHB PE=1 SV=3	0	FALSE	59	26	218	25	51.3	26	HADHB	10316.1	10499.5	10468.7	10394.5	10603.5	10462.9	10277	10450.4	10244.6	10296.9	10016.2	10126.4	9799.9	9815.8	13088.9	13015.6	13261.9	13487	13418.1	13168.8	13302.5	12921.8	12843.3	13226.3	12678.4	12468.8	12389.3	12561.1	10226.9	10448.6	10382.9	10289	10591.8	10489.9	10164.2
hsa:2673; Q06210; Q53QE6; Q9BXF8	Homo sapiens (Human) OX=9606	FALSE	High	Q06210	Glutamine--fructose-6-phosphate aminotransferase [isomerizing] 1 OS=Homo sapiens (Human) OX=9606 GN=GFPT1 PE=1 SV=3	0	FALSE	63	41	280	41	78.8	41	GFPT1	12168.4	12258.6	12724.6	12729.4	12804.8	12447.1	12907.9	12240.9	12219.3	12006.3	11695.5	11847.5	12492.6	12431.1	12110.7	12569.1	12103.8	12484.4	12837.7	12583.5	12207.5	13464.3	12575.8	12637.6	11563.4	12201.6	12551.3	12679	11386.6	11765.5	11606.2	11934.8	12262.2	11790.4	11768.9
B2RCM7; D3DQ40; hsa:54432; Q9NWJ1; Q9Y548	Homo sapiens (Human) OX=9606	FALSE	High	Q9Y548	Protein YIPF1 OS=Homo sapiens (Human) OX=9606 GN=YIPF1 PE=1 SV=1	0.001	FALSE	8	3	4	3	34.3	3	YIPF1	209.6	211.6	223.9	212.2	211.5	197.9	207.6	168.7	229.4	207.8	207.4	227.7	217.1	251.2	30.3	32.7	36.4	38.3	22.5	34.4	35	29.7	30	34.7	38.8	38	27.9	35.2	160.9	167.5	142.7	152.2	143.7	162.2	148.6
A8K6G3; B7Z2C3; hsa:9647; P49593; Q96PM2	Homo sapiens (Human) OX=9606	FALSE	High	P49593	Protein phosphatase 1F OS=Homo sapiens (Human) OX=9606 GN=PPM1F PE=1 SV=3	0	FALSE	28	10	28	10	49.8	10	PPM1F	353.8	402.8	380.3	377.7	388.6	390.1	356.6	385.2	374.6	362	375.8	380.1	377.3	372.6	324.1	320.6	330.6	342.1	316.7	297.4	328.5	324.8	314.1	314.4	294.9	295.4	302.5	296.8	189.1	202.5	214.3	215.8	207.7	190	189.7
B2RMX5; hsa:23368; O94870; Q96KQ4	Homo sapiens (Human) OX=9606	FALSE	High	Q96KQ4	Apoptosis-stimulating of p53 protein 1 OS=Homo sapiens (Human) OX=9606 GN=PPP1R13B PE=1 SV=3	0.005	FALSE	2	2	3	1	119.5	2	PPP1R13B															228.5	213.7	243.5	209.1	232	186.1	227.2	202.2	247.2	200.1	304.8	239.8	229.4	214.3
B1ALG3; B1ALG4; D3DRH4; D3DRH5; hsa:6595; P51531	Homo sapiens (Human) OX=9606	FALSE	High	P51531	Probable global transcription activator SNF2L2 OS=Homo sapiens (Human) OX=9606 GN=SMARCA2 PE=1 SV=2	0	FALSE	23	35	113	17	181.2	35	SMARCA2	1575.6	1611.3	1679.3	1711.7	1620.6	1771.8	1708.5	1680.7	1724.1	1694.1	1763.9	1790.9	1791	1631.1	1397.2	1559.7	1537.1	1565.4	1446.4	1549.6	1516.5	1498.5	1519.7	1626.5	1587.5	1584.1	1507.9	1430.3	1547.9	1506.2	1576.6	1558.5	1507.3	1567.3	1548.2
B2R7L0; B4DDD7; hsa:5162; P11177; Q6FH45; Q9BQ27; Q9UFK3	Homo sapiens (Human) OX=9606	FALSE	High	P11177	Pyruvate dehydrogenase E1 component subunit beta, mitochondrial OS=Homo sapiens (Human) OX=9606 GN=PDHB PE=1 SV=3	0	FALSE	48	13	128	13	39.2	13	PDHB	4562.4	4671.6	4219	4325.1	4586.5	4535.1	4438.7	4515.7	4432.9	4358.5	4517.6	4412.5	4395.1	4417.3	5859.1	5907.1	5982.6	5835	5827.5	5618.2	5797.1	5663.9	5718.6	5524.5	5897.7	5595.8	5700.5	5610.4	4433.7	4664.5	4602.2	4687.9	4776.6	4839.9	4787.3
B3KMY3; C9JPL0; hsa:57018; Q6NVY9; Q6UWS7; Q8NI48; Q96QT0; Q9NZF3; Q9UK58	Homo sapiens (Human) OX=9606	FALSE	High	Q9UK58	Cyclin-L1 OS=Homo sapiens (Human) OX=9606 GN=CCNL1 PE=1 SV=1	0	FALSE	16	7	17	7	59.6	7	CCNL1	562.7	588.4	609.1	587.3	552.1	579.8	606.2	613.6	563.6	555.8	525.3	562.7	550.1	546.6	467.2	462.8	475	510.1	449.9	513.4	471.9	477.7	448.2	469.7	479.7	478	499.2	464.9	741.1	684.8	674.1	729.5	729.3	772.8	759.2
B3KPU7; hsa:79780; Q8N4S0; Q8WV71; Q9H2Q5; Q9H5E3	Homo sapiens (Human) OX=9606	FALSE	High	Q8N4S0	Coiled-coil domain-containing protein 82 OS=Homo sapiens (Human) OX=9606 GN=CCDC82 PE=1 SV=2	0	FALSE	8	4	4	4	64	4	CCDC82	22.2	24.5	28.6	32.1	24.3	26.3	26.3	35.9	36.6	24.5	33.1	28.3	29.9	37.6	127.1	120.1	126.7	128.4	106.7	133.6	129.6	112.5	117.9	129.9	153.9	160.8	134.3	117.1
E1P570; hsa:60487; Q5JY11; Q6PGQ5; Q7Z4G4; Q9HC13	Homo sapiens (Human) OX=9606	FALSE	High	Q7Z4G4	tRNA (guanine(10)-N2)-methyltransferase homolog OS=Homo sapiens (Human) OX=9606 GN=TRMT11 PE=1 SV=1	0	FALSE	17	7	14	7	53.4	7	TRMT11	246.3	239.7	232.1	234.4	240.3	238.6	244.3	243.6	223.5	251.3	242.8	245.5	245.8	223.3	109.4	98.7	99.6	98.7	97.4	84.4	102.3	115	84.6	98.8	109.5	102.6	103.5	100.5	178.5	166.7	165.6	202.6	177.6	174.9	178.5
hsa:55192; Q9NVM6	Homo sapiens (Human) OX=9606	FALSE	High	Q9NVM6	DnaJ homolog subfamily C member 17 OS=Homo sapiens (Human) OX=9606 GN=DNAJC17 PE=1 SV=1	0	FALSE	19	5	10	5	34.7	5	DNAJC17	212.3	243.7	209.3	215.9	207.5	219	207.9	230.4	229	225.4	212.5	243	218.8	208.8	188.8	187.2	188.1	165	181.1	142.1	186.1	175.6	179.4	155	179.5	178.3	157.5	184.5	65.2	72.2	69.6	67.6	70.6	83.8	59.9
B2R4T2; hsa:6193; P46782; Q96BN0	Homo sapiens (Human) OX=9606	FALSE	High	P46782	40S ribosomal protein S5 OS=Homo sapiens (Human) OX=9606 GN=RPS5 PE=1 SV=4	0	FALSE	60	12	87	12	22.9	12	RPS5	3037.4	3345.5	3687.5	3905.1	3746.6	3342.4	3619.7	3592.5	3125.3	3400	3024.8	3342.1	3328.2	3081.4	3611.3	3670.1	3854.2	4079.5	3918.9	3406.3	3888.7	4084.7	3861.2	4000.1	3369.9	3624.8	3556.8	3317.3	3077.1	3064	2958.6	2855.8	3186	2952.7	3021.2
B2RB10; B7WNS9; D3YTB8; E2QRL8; hsa:10901; O95162; Q20CR0; Q2LC19; Q2LE81; Q58IU4; Q6E0Y1; Q6UWU3; Q71UQ6; Q8TD03; Q9BTZ2; Q9H3N5; Q9NV08	Homo sapiens (Human) OX=9606	FALSE	High	Q9BTZ2	Dehydrogenase/reductase SDR family member 4 OS=Homo sapiens (Human) OX=9606 GN=DHRS4 PE=1 SV=3	0	FALSE	29	9	31	9	29.5	9	DHRS4	1369.7	1449.3	1281.8	1293.5	1313.2	1340.3	1346.8	1343.6	1380.2	1334.7	1442.5	1431.7	1360.9	1353.3	936	996.9	936.7	979.7	902	987.3	946	928.8	955.7	990.5	972.5	904.9	902.3	952.3	1492.9	1509.4	1577.4	1530.5	1523.5	1507.7	1470.8
B5MDN9; hsa:80201; Q2TB90; Q2TB91; Q5VTC7; Q7Z373; Q8WU37; Q96EH2; Q9H5Y9	Homo sapiens (Human) OX=9606	FALSE	High	Q2TB90	Hexokinase HKDC1 OS=Homo sapiens (Human) OX=9606 GN=HKDC1 PE=1 SV=3	0	FALSE	47	48	173	43	102.5	48	HKDC1	6057.8	6503.7	7141.4	6745.6	6521.7	6813.4	6821.9	6437.4	6584.4	7038.5	6685.5	6664.2	6823.5	6262.2	6655.2	7151.2	7117.3	7183.6	7212.8	7257.1	6983.5	7392.6	6660.4	7402.5	7722.3	7877.4	7679.8	7334.4	5918.8	5348.6	5109.6	5036.1	5669.4	5286.9	5608.1
hsa:9987; O14979; Q6SPF2; Q7KZ74; Q7KZ75; Q96IM0; Q96S43	Homo sapiens (Human) OX=9606	FALSE	High	O14979	Heterogeneous nuclear ribonucleoprotein D-like OS=Homo sapiens (Human) OX=9606 GN=HNRNPDL PE=1 SV=3	0	FALSE	37	14	93	12	46.4	14	HNRNPDL	3009.6	3059.9	2923.3	2925	3102.7	2934.8	2863	2896.7	2867.9	2889.8	3022.6	2915	2968.8	2849.2	3482.2	3775.1	3951.5	4042.8	3574	3976.3	3937.8	3316.3	3716.4	4352.9	3571.1	3512.6	3312.7	3166.9	3886.7	4027.1	3904.8	3890.5	3870.9	4099.1	4005.2
A8K3A4; hsa:79038; Q86T05; Q96LT1; Q9BQ24	Homo sapiens (Human) OX=9606	FALSE	High	Q9BQ24	Zinc finger FYVE domain-containing protein 21 OS=Homo sapiens (Human) OX=9606 GN=ZFYVE21 PE=1 SV=1	0	FALSE	29	6	13	6	26.5	6	ZFYVE21	218.8	249.4	221.9	220.5	237.8	222.3	232.7	240	245.3	231.5	190.3	219	205.5	237	312	376.7	322.1	381.2	336	374.8	362	357.8	347.1	377.6	303.6	333.8	292.2	330.3	430.3	394.4	402.9	408.5	411.6	438.2	432
hsa:246269; Q8N6A3; Q8WV93	Homo sapiens (Human) OX=9606	FALSE	High	Q8WV93	AFG1-like ATPase OS=Homo sapiens (Human) OX=9606 GN=AFG1L PE=1 SV=2	0	FALSE	6	3	5	3	54.8	3	AFG1L	74	69.9	69.2	65.9	65.2	68.1	63.9	68.2	78.1	69.1	87.9	76.5	74.8	67.3	79.7	79.5	84.7	80.9	76.7	84.5	78.7	75.4	86	77.3	86.6	88.8	78.5	71.5	52.5	44.9	57	50.2	43.5	47.9	47.9
A8KAQ1; hsa:55957; O14557; Q7Z2T9; Q96GY3	Homo sapiens (Human) OX=9606	FALSE	Medium	Q96GY3	Protein lin-37 homolog OS=Homo sapiens (Human) OX=9606 GN=LIN37 PE=1 SV=1	0.019	FALSE	6	2	3	2	28.4	2	LIN37	79.1	97.5	81.3	106.3	92.6	91.5	101.4	91	117.8	101	91	105.6	99.9	94.6															153.3	133.2	126.2	143.4	113.9	150.6	165.7
A6NL64; B2RAF6; hsa:5587; Q15139	Homo sapiens (Human) OX=9606	FALSE	High	Q15139	Serine/threonine-protein kinase D1 OS=Homo sapiens (Human) OX=9606 GN=PRKD1 PE=1 SV=2	0	FALSE	9	6	21	1	101.6	6	PRKD1	259.2	269	244.2	262	258.2	250.2	257.4	264.7	270.1	266.1	284.9	280.5	273.4	256.6	110.4	108.1	95.2	124.7	117.6	119.5	109.9	100.7	131.3	111.5	122.6	107.2	124.3	121.3	55	53.8	49.9	58.1	49.4	61	51.5
B2R8U1; hsa:8572; P50479; Q53Y39; Q96AT8; Q9BTW8; Q9Y292	Homo sapiens (Human) OX=9606	FALSE	High	P50479	PDZ and LIM domain protein 4 OS=Homo sapiens (Human) OX=9606 GN=PDLIM4 PE=1 SV=2	0	FALSE	52	14	69	14	35.4	14	PDLIM4	3145.2	3241.2	2815.4	2772.1	3042.7	2945.3	2768.3	2906.5	3013.5	2913.5	2838.8	2654.6	2568.3	3231.5	3900.7	4225.5	4123.6	4128.7	4043	4144.9	3982.2	3786.1	3991.1	4046.2	3535.8	3526.4	3477.2	4179.5	3600.4	3995.3	3969.1	3786.5	3800.4	4032.8	3791.8
A6NMU0; A8KAI9; B2R6L5; B4E1F0; B4E1H2; hsa:710; P05155; Q16304; Q547W3; Q59EI5; Q7Z455; Q96FE0; Q9UC49; Q9UCF9	Homo sapiens (Human) OX=9606	FALSE	High	P05155	Plasma protease C1 inhibitor OS=Homo sapiens (Human) OX=9606 GN=SERPING1 PE=1 SV=2	0	FALSE	21	11	26	11	55.1	11	SERPING1	1254.3	1493.4	1544.7	1647	1555.1	1497.4	1527	1436.7	1542.8	1433.9	1477.9	1505.8	1333.1	1456.6	1156.6	1364.6	1508.5	1480.9	1345.9	1625.9	1422	1340	1362.9	1373.6	1317.6	1350.4	1262.8	1347.5	734.6	558.6	624.4	590.2	396.8	373.6	416.5
B2RBE4; hsa:55790; Q6P9G6; Q8IUF9; Q8TDX6; Q9NSQ7; Q9NUM9	Homo sapiens (Human) OX=9606	FALSE	High	Q8TDX6	Chondroitin sulfate N-acetylgalactosaminyltransferase 1 OS=Homo sapiens (Human) OX=9606 GN=CSGALNACT1 PE=1 SV=2	0.001	FALSE	5	2	3	2	61.3	2	CSGALNACT1	65.3	70.2	76.3	85.6	66.6	71.6	83.4	76.1	81	71.9	81.9	86.6	75.8	73.4	63.3	64.5	63.8	69.4	58.8	68.9	63.5	69.2	79	72.6	69	68.5	67.8	67.1
A0A0C4DGS5; hsa:2801; Q08379; Q6GRM9; Q9BRB0; Q9NYF9	Homo sapiens (Human) OX=9606	FALSE	High	Q08379	Golgin subfamily A member 2 OS=Homo sapiens (Human) OX=9606 GN=GOLGA2 PE=1 SV=3	0	FALSE	45	37	108	37	113	37	GOLGA2	2885.5	3146.3	2924.9	2826.7	2851.2	2892	2658.7	2965.9	2813.1	2901.5	3001.8	2955.9	2627.9	2833.2	2489.7	2482.2	2486.8	2367.4	2354.9	2251.8	2309.7	2152.8	2261.2	2269.8	2457.1	2462.2	2203.6	2419.5	3303	3326.7	3331.3	3105.1	3139.9	3272.2	3095.8
hsa:25917; Q9BV44; Q9H8V6; Q9NVC1; Q9UFS3	Homo sapiens (Human) OX=9606	FALSE	High	Q9BV44	THUMP domain-containing protein 3 OS=Homo sapiens (Human) OX=9606 GN=THUMPD3 PE=1 SV=1	0	FALSE	28	13	37	13	57	13	THUMPD3	1699.1	1699	1728.3	1720.4	1703.9	1730.1	1803.5	1723.6	1781.1	1691.7	1744.1	1699.8	1687.9	1715.2	1386	1435.1	1415.9	1406.7	1370.6	1440.6	1441.6	1447.3	1439.2	1401.2	1399.1	1353.5	1352	1316.9	1205.1	1082.6	1187.7	1107.5	1117.8	1130.3	1108.4
hsa:55327; Q9NUP9	Homo sapiens (Human) OX=9606	FALSE	High	Q9NUP9	Protein lin-7 homolog C OS=Homo sapiens (Human) OX=9606 GN=LIN7C PE=1 SV=1	0	FALSE	52	8	35	8	21.8	8	LIN7C	1479.9	1566.3	1297.3	1347.4	1431	1357.4	1348.3	1402.4	1340.7	1330.7	1604.5	1496	1545.6	1397.4	1442.2	1547.9	1415.3	1484.2	1411.5	1416.1	1412.7	1376.3	1336.6	1464.1	1527.1	1621.9	1520.4	1474.5	1810.5	1685.4	1628	1634.6	1714.8	1809.5	1689.9
hsa:5147; O43250; O43924	Homo sapiens (Human) OX=9606	FALSE	High	O43924	Retinal rod rhodopsin-sensitive cGMP 3',5'-cyclic phosphodiesterase subunit delta OS=Homo sapiens (Human) OX=9606 GN=PDE6D PE=1 SV=1	0	FALSE	33	4	16	4	17.4	4	PDE6D	564.9	638.1	567.2	621.7	630.6	626.7	582.3	585.5	606.9	605.5	645.6	605	654.6	572.8	467.3	519.1	500.5	511.9	504.7	463.1	486.7	510.4	458.8	463.2	512.3	514.8	465.2	475.1	538.8	511.5	525.9	486.7	499.1	489.4	489
B4DX29; B7Z9M7; D3DQQ9; hsa:84364; Q3LIF2; Q8N3I1; Q8N6H7; Q96SX7	Homo sapiens (Human) OX=9606	FALSE	High	Q8N6H7	ADP-ribosylation factor GTPase-activating protein 2 OS=Homo sapiens (Human) OX=9606 GN=ARFGAP2 PE=1 SV=1	0	FALSE	40	20	77	20	56.7	20	ARFGAP2	1905.8	1992.5	1931.7	1975.2	1962.7	2007.2	2033.2	2150.7	2015.4	2060.6	2089.5	2278	2082.3	2084.7	2300.6	2378	2453	2448.8	2276.2	2314.4	2431	2410.4	2569.3	2651.9	2473.6	2511.1	2390.8	2365.9	2234.9	2318.5	2310.9	2266	2164.3	2179.1	2317.5
hsa:54919; Q69YL1; Q86Y56; Q96FI9; Q9NX75	Homo sapiens (Human) OX=9606	FALSE	High	Q86Y56	Dynein assembly factor 5, axonemal OS=Homo sapiens (Human) OX=9606 GN=DNAAF5 PE=1 SV=4	0	FALSE	39	29	98	29	93.5	29	DNAAF5	2764.3	2869.9	2977	2960.4	2830.5	2940.9	2877.7	3023.4	2914.9	2967.9	2837.3	2859.6	2934.7	2902.6	3412	3530.5	3667.8	3633.3	3540.3	3664.6	3475.5	3786.4	3650.9	3558.5	3541.6	3501.6	3612.3	3558.6	4428.3	4167.1	4307.7	4165.2	4168.5	3985.3	4160.1
A6NGC4; hsa:727910	Homo sapiens (Human) OX=9606	FALSE	High	A6NGC4	TLC domain-containing protein 2 OS=Homo sapiens (Human) OX=9606 GN=TLCD2 PE=3 SV=3	0.002	FALSE	10	2	4	2	28.7	2	TLCD2	88.2	112.9	91.5	96.7	92.8	122	89.9	101.6	100.6	98.2	90.3	84.5	90.7	112.4															217.5	256.8	306.3	279.8	265.5	276.6	266.8
A6NFK0; A8K6S5; hsa:51603; O94940; Q53EZ6; Q5TGP9; Q5TGQ0; Q8N2P8; Q8N6R0; Q96J11; Q96SQ0; Q9Y2Z1; Q9Y3M6	Homo sapiens (Human) OX=9606	FALSE	High	Q8N6R0	eEF1A lysine and N-terminal methyltransferase OS=Homo sapiens (Human) OX=9606 GN=EEF1AKNMT PE=1 SV=1	0	FALSE	41	23	64	23	78.7	23	METTL13	1497.3	1533.9	1573.7	1596.2	1486.1	1544.4	1571.4	1545.2	1573.5	1567.2	1540.5	1598.4	1555.8	1472	1464.6	1546.4	1495.4	1550.3	1496.6	1434.4	1447.2	1610.9	1566.2	1477.2	1523.2	1560.2	1542.3	1516.9	2083.7	1993.4	2186.2	2065.1	1942.6	1866	1951.4
D3DNC6; hsa:55; P15309; Q5FBY0; Q96KY0; Q96QK9; Q96QM0	Homo sapiens (Human) OX=9606	FALSE	Medium	P15309	Prostatic acid phosphatase OS=Homo sapiens (Human) OX=9606 GN=ACP3 PE=1 SV=3	0.016	FALSE	4	2	2	2	44.5	2	ACP3															95.1	93.4	111.9	112.7	85.3	100	93.3	101.8	111.1	96.4	115.6	116	104.9	88.4	48	50.6	51.4	51.9	41.5	48.9	50.6
B3KRS5; B4DL58; E1P561; hsa:3066; Q5SRI8; Q5SZ86; Q8NEH4; Q92769	Homo sapiens (Human) OX=9606	FALSE	High	Q92769	Histone deacetylase 2 OS=Homo sapiens (Human) OX=9606 GN=HDAC2 PE=1 SV=2	0	FALSE	37	18	91	10	55.3	18	HDAC2	2449.7	2255.6	2561.1	2605.6	2384	2426	2429.1	2434.3	2417.7	2485.9	2448.4	2528.7	2538.7	2298	1861.9	1785.5	1964.9	1939.7	1953.9	1900.2	1849.9	1931.2	1885.2	1859.7	1870.5	1932.2	1926.6	1847.6	1370.4	1267.3	1298.4	1279.9	1275.3	1315.1	1293.4
hsa:55677; Q2TB65; Q6P157; Q8N3E8; Q96MI7; Q96ST2; Q9NV97; Q9NWH8	Homo sapiens (Human) OX=9606	FALSE	High	Q96ST2	Protein IWS1 homolog OS=Homo sapiens (Human) OX=9606 GN=IWS1 PE=1 SV=2	0	FALSE	19	16	49	16	91.9	16	IWS1	1686.4	1707.1	1707.4	1675.9	1672.5	1712.2	1702	1622.1	1731.2	1578.2	1728.4	1744.3	1662.4	1669.5	1462.1	1575.6	1505.4	1561.3	1488.2	1550.4	1498.4	1466.8	1511.7	1495.6	1429.1	1606.8	1466.6	1446.1	1782.5	1714.8	1736.8	1744.3	1780.1	1799.4	1676.7
B4DGI2; hsa:5298; O15096; P78405; Q5VWB9; Q5VWC0; Q5VWC1; Q9BWR6; Q9UBF8	Homo sapiens (Human) OX=9606	FALSE	High	Q9UBF8	Phosphatidylinositol 4-kinase beta OS=Homo sapiens (Human) OX=9606 GN=PI4KB PE=1 SV=1	0	FALSE	21	14	23	14	91.3	14	PI4KB	421.7	380.2	419.7	415.3	421.8	427.1	461.1	476.8	405.6	496.5	445.6	497.7	508.2	498.4	507.1	540.8	581.4	578.6	552.1	570.9	563.3	607.1	564.9	552.1	494.1	539.8	539.4	522.7	1094.6	1052.7	1063.3	1159.1	1084.2	1151.2	1127.7
hsa:84693; Q53TP1; Q8WW63; Q96PE7	Homo sapiens (Human) OX=9606	FALSE	High	Q96PE7	Methylmalonyl-CoA epimerase, mitochondrial OS=Homo sapiens (Human) OX=9606 GN=MCEE PE=1 SV=1	0	FALSE	22	4	10	4	18.7	4	MCEE	531.8	534.5	446.6	432.6	489.6	467.4	464.7	498.7	472	442.7	537.8	553.3	507.3	475.5	470.3	454.2	464.3	464	427.1	388.8	468.5	381.3	443.3	442.2	495.2	458.4	437.2	427.2	444.9	462.3	459.2	463.1	461.5	457.9	462.7
A0A0A0MSN7; B4DUC7; hsa:10196; O60678	Homo sapiens (Human) OX=9606	FALSE	High	O60678	Protein arginine N-methyltransferase 3 OS=Homo sapiens (Human) OX=9606 GN=PRMT3 PE=1 SV=4	0	FALSE	34	15	43	15	59.9	15	PRMT3	1712.9	1807.3	1827.5	1842.5	1804.1	1818.6	1930.1	1856.7	1815.8	1854.5	1841	1841.8	1757.7	1833.6	1478.8	1496.8	1497.1	1530.2	1495.4	1605.3	1512.9	1603.4	1626.9	1685.1	1695.7	1753.4	1717	1677.1	2210.6	2076.8	2214.3	2218.4	2211.5	2178.8	2180.6
hsa:153396; Q5CZH7; Q6UWQ6; Q8NDZ6	Homo sapiens (Human) OX=9606	FALSE	Medium	Q8NDZ6	Transmembrane protein 161B OS=Homo sapiens (Human) OX=9606 GN=TMEM161B PE=2 SV=1	0.03	FALSE	2	1	2	1	55.4	1	TMEM161B																													212.6	260.8	227.1	259.3	211	253.5	211.3
D3DQQ6; hsa:392; Q07960	Homo sapiens (Human) OX=9606	FALSE	High	Q07960	Rho GTPase-activating protein 1 OS=Homo sapiens (Human) OX=9606 GN=ARHGAP1 PE=1 SV=1	0	FALSE	58	21	123	21	50.4	21	ARHGAP1	5005.4	4925.4	5046.1	5052.4	5087	5106.9	5115.1	5131.1	5023.7	5068	4842.1	4978.8	5110.9	4971.1	3958.4	4000.9	3995.2	3912.6	3939.7	4020.7	3946.5	4062.4	4039.9	3957.9	3788.8	3806.6	3919.7	3865.2	4767.7	4565.8	4515.3	4727.4	4662.1	4647.9	4711.1
B2RU08; hsa:79664; Q05CT1; Q3B7W6; Q63HP4; Q658Q0; Q659A1; Q68CN8; Q6IPW7; Q6UX23; Q71H65; Q96CY5; Q9HAA2	Homo sapiens (Human) OX=9606	FALSE	High	Q659A1	Little elongation complex subunit 2 OS=Homo sapiens (Human) OX=9606 GN=ICE2 PE=1 SV=2	0	FALSE	6	5	7	5	109.9	5	ICE2	75.6	84.1	78.5	98.7	73.8	80.5	79.7	81.4	86.3	83.6	87.2	104.9	81.6	69.2	14.4	17.4	15.3	16.1	16	21.1	19.4	12.8	17.1	18.7	17.4	17.6	17.8	14.2	183.2	167.5	165.4	171	159.9	161.2	160.7
P57078; Q96KH0	Homo sapiens (Human) OX=9606	FALSE	High	P57078	Receptor-interacting serine/threonine-protein kinase 4 OS=Homo sapiens (Human) OX=9606 GN=RIPK4 PE=1 SV=1	0	FALSE	6	4	5	4	91.6	4	RIPK4	19.3	28	19	18.5	11.3	18.6	20.6	18.8	14.2	20.9	23.9	12.9	15.1	18.1	106	127.8	125.4	132.6	109.9	131.1	135.2	114.6	123.2	112	121.6	135.4	121.3	145.2
B2R5S5; B4DNJ6; hsa:11171; Q5TZT4; Q9NTK0; Q9UQC8; Q9Y3F4	Homo sapiens (Human) OX=9606	FALSE	High	Q9Y3F4	Serine-threonine kinase receptor-associated protein OS=Homo sapiens (Human) OX=9606 GN=STRAP PE=1 SV=1	0	FALSE	66	17	120	17	38.4	17	STRAP	5906.2	5757.3	5442.3	5359.4	5794.9	5260.3	5386.8	5392.6	5411.4	5062.3	5753.3	5622.2	5805.2	5416.1	6174.7	6182.1	5921.3	6201.9	6380.2	5983.3	5883.6	5861.2	5623	5699.6	6027	6139.4	6152	6036.5	5970.1	5640	5056.1	5433.6	5490.7	5500	5457.9
A0AV67; B0LPF4; B7Z883; B7ZLX0; D3DPG8; E7EWZ6; hsa:3685; P06756; Q53SK4; Q59EB7; Q6LD15	Homo sapiens (Human) OX=9606	FALSE	High	P06756	Integrin alpha-V OS=Homo sapiens (Human) OX=9606 GN=ITGAV PE=1 SV=2	0	FALSE	36	35	191	35	116	35	ITGAV	6601.2	6799.8	6709.3	6524.7	6616.9	6867.7	6679.4	6930.8	6893	6743.9	6640.2	6594.7	6548.1	6579.9	7882.7	7713.4	7638.9	7550.7	7611.8	7722.3	7603.9	7526.5	7790.7	7315.6	7581.5	7562.4	7552	7621.6	8007	7771.4	7827.8	7612.3	7536.9	7759.3	7654.8
hsa:4241; P08582; Q9BQE2	Homo sapiens (Human) OX=9606	FALSE	High	P08582	Melanotransferrin OS=Homo sapiens (Human) OX=9606 GN=MELTF PE=1 SV=2	0	FALSE	12	8	21	8	80.2	8	MELTF	341	358	371	318.5	329.6	344.5	359.4	363.6	334.9	369.5	334.6	381.7	337.3	385	353.3	342.9	373.4	354.6	349.9	323.5	363.8	330.8	365	349	314.1	322.7	319.4	320.9	220	238.9	287.2	242.1	228	213.2	241.1
B2R7V5; D3DVU4; hsa:24137; O95239; Q86TN3; Q86XX7; Q9NNY6; Q9NY24; Q9UMW3	Homo sapiens (Human) OX=9606	FALSE	High	O95239	Chromosome-associated kinesin KIF4A OS=Homo sapiens (Human) OX=9606 GN=KIF4A PE=1 SV=3	0	FALSE	33	37	96	36	139.8	37	KIF4A	2694.5	3071.8	3140.4	3075.4	2921.4	3093.9	3121.5	2876	3058.2	3040.7	3729.1	3662.7	3561.9	2721.4	2660.5	2512.1	2541.9	2615.7	2384.1	2622.9	2633.6	2513.2	2485.5	2475.6	3413.2	3377.8	3289.4	2682.7	3569.8	2635.5	2816.5	2851.2	2811.9	2905.7	2981.8
hsa:219790; Q3ZCR1; Q68DZ6; Q8IZC4; Q8N8K1; Q8TAV2	Homo sapiens (Human) OX=9606	FALSE	High	Q8IZC4	Rhotekin-2 OS=Homo sapiens (Human) OX=9606 GN=RTKN2 PE=2 SV=1	0	FALSE	10	6	10	6	69.3	6	RTKN2	233.3	178.5	192	182.5	207.5	196.9	187.1	186.7	170.4	201.6	211.9	223.7	226.5	211.6	225.3	245.3	268.8	270.4	222.5	254.3	248.5	231.8	224.8	245.5	245.7	228.1	226.1	226.1	667	804.9	844.6	834.3	743.2	708.3	752.8
A0A024R4Z9; A6PVG9; G5E933; hsa:6305; O60228; O95248; Q5JXD8; Q5PPM2; Q96GR9; Q9UGB8	Homo sapiens (Human) OX=9606	FALSE	High	O95248	Myotubularin-related protein 5 OS=Homo sapiens (Human) OX=9606 GN=SBF1 PE=1 SV=4	0	FALSE	30	41	85	40	208.3	41	SBF1	1252.4	1288.4	1312	1320.2	1249.7	1350.1	1352.6	1307.6	1342.1	1338.2	1214.1	1221.2	1308.5	1288.9	1289.1	1332.4	1438.5	1377	1338.7	1489.8	1338.1	1435.7	1444.9	1433	1507.6	1305.9	1355.7	1494.6	1972.3	2239	2239.9	2266.4	2214	2187.8	2158.6
B4DIY7; C9J2U4; hsa:132001; Q96BW9	Homo sapiens (Human) OX=9606	FALSE	High	Q96BW9	Phosphatidate cytidylyltransferase, mitochondrial OS=Homo sapiens (Human) OX=9606 GN=TAMM41 PE=1 SV=2	0	FALSE	9	3	11	3	51	3	TAMM41	189	180.8	221.7	221	203.7	210.4	226.6	186.6	213.3	212.1	185.7	190.5	191.8	203.9	143.8	141.5	140.9	147.5	142	146.5	138.8	159.3	161.4	145.9	150	137.4	159.6	144	129.2	141.1	143.2	146.4	138.1	129.8	143
A8K1H6; hsa:10920; Q53QS9; Q99627	Homo sapiens (Human) OX=9606	FALSE	High	Q99627	COP9 signalosome complex subunit 8 OS=Homo sapiens (Human) OX=9606 GN=COPS8 PE=1 SV=1	0	FALSE	47	6	32	6	23.2	6	COPS8	1057.4	1124.6	1008.2	1001.1	1054.8	1034.7	1004	1091	1039.2	1090.9	1138.6	1097.9	1111.3	1118.6	1132.6	1121.4	1206.2	1158	1148.4	1043.4	1124	1068.5	1114	1080.3	1220	1169.1	1147.6	1192.5	826.4	850.5	847.1	844.6	834.6	902.3	827.4
hsa:51116; Q5T899; Q9BSQ4; Q9Y399	Homo sapiens (Human) OX=9606	FALSE	High	Q9Y399	28S ribosomal protein S2, mitochondrial OS=Homo sapiens (Human) OX=9606 GN=MRPS2 PE=1 SV=1	0	FALSE	39	12	46	12	33.2	12	MRPS2	1014.6	1003.9	1080	1048.1	1018.9	1073.5	1082.1	1029	1048.1	1119.1	1083.1	1065.1	1096.4	1060.8	1767.7	1709.6	1782.7	1726.4	1762.3	1677.5	1771.4	1756.3	1840.7	1690.5	1718.3	1757.2	1853.6	1751.8	1717.5	1627.3	1596.6	1669.8	1596.1	1587.6	1647.7
hsa:139322; Q3KNU7; Q5H9D1; Q6UXV4	Homo sapiens (Human) OX=9606	FALSE	High	Q6UXV4	MICOS complex subunit MIC27 OS=Homo sapiens (Human) OX=9606 GN=APOOL PE=1 SV=1	0	FALSE	52	11	36	11	29.1	11	APOOL	1668.8	1674.4	1756.4	1823.5	1721.2	1744.6	1824.1	1745.5	1717.5	1767	1736.5	1707.7	1756.9	1640.9	1984.9	2003.8	2142.7	2089.6	2035	2202.1	2096.9	2087.1	2130.4	2116.4	2078.2	2087.8	2073.6	2064.6	1713.5	1619.2	1738	1748.3	1753.7	1766.3	1753.9
B2RAA4; hsa:5283; Q14442	Homo sapiens (Human) OX=9606	FALSE	High	Q14442	Phosphatidylinositol N-acetylglucosaminyltransferase subunit H OS=Homo sapiens (Human) OX=9606 GN=PIGH PE=1 SV=1	0.01	FALSE	5	1	3	1	21.1	1	PIGH	233	210.6	239.2	253.4	248.1	217.9	236.7	212.6	247.2	235.8	247.3	220.5	209.3	206.3	31	31.4	27.4	29	25.2	30.8	30.1	21.4	31.7	23.1	31.4	27.8	26	22.5
B2RA58; hsa:29095; Q53FV1; Q7Z4E5; Q8NFX0; Q9P004	Homo sapiens (Human) OX=9606	FALSE	High	Q53FV1	ORM1-like protein 2 OS=Homo sapiens (Human) OX=9606 GN=ORMDL2 PE=1 SV=2	0	FALSE	19	2	10	1	17.4	2	ORMDL2	13.8	16	18.8	11.8	18	18.2	17.1	14.6	15.4	13.9	8.1	12	11.8	13.5															39.8	23.9	25.5	30.8	20.6	19.9	24.8
A8MQD2; hsa:3619; Q5Y192; Q9NQS7	Homo sapiens (Human) OX=9606	FALSE	High	Q9NQS7	Inner centromere protein OS=Homo sapiens (Human) OX=9606 GN=INCENP PE=1 SV=3	0	FALSE	23	19	44	19	105.4	19	INCENP	1993.9	2157.3	2157.5	2127	1949.7	2186.8	2105.6	1943.5	2089.2	2158.8	2910.7	2815.3	2604.8	1993	1543.8	1459.2	1517.7	1530.1	1431.3	1441.8	1407.7	1366	1398.1	1399.2	2138.9	2159.6	1998.5	1570.1	1424.1	1045.7	1081.1	1093.4	1065.4	1068.3	1124.4
D3DP09; hsa:23321; O60272; Q9BSI9; Q9C040; Q9UFZ1	Homo sapiens (Human) OX=9606	FALSE	High	Q9C040	Tripartite motif-containing protein 2 OS=Homo sapiens (Human) OX=9606 GN=TRIM2 PE=1 SV=1	0	FALSE	20	13	31	11	81.5	13	TRIM2	923.9	926.7	949.4	935.5	916.2	948.5	961.1	962.6	1028.3	1036.9	1001.2	992.3	927.7	949.7	380.6	387.8	421.7	408.3	393	403.7	418.1	419.7	460.4	519.6	531.9	482.8	466.3	480.1	464.4	523.9	505.7	548.2	456.9	494.1	500
B2R8S5; D3DS00; hsa:4860; P00491; Q15160; Q5PZ03	Homo sapiens (Human) OX=9606	FALSE	High	P00491	Purine nucleoside phosphorylase OS=Homo sapiens (Human) OX=9606 GN=PNP PE=1 SV=2	0	FALSE	83	20	184	20	32.1	20	PNP	7024.4	7086	6620	6720.2	7065.1	6771.1	6852.4	6765	6897.2	6566.1	6696.8	6523.3	6891.8	7025.1	7875	7737.9	7764.5	8078.3	7928.8	8020	7881.6	7616.4	7408.6	7478.2	7061.6	7040.9	7381.1	7552.4	6567.4	6514.1	6525.2	6891.6	6815.2	6669.9	6627.1
hsa:54799; Q05BQ5; Q6ZVU7; Q9NXU1	Homo sapiens (Human) OX=9606	FALSE	High	Q05BQ5	MBT domain-containing protein 1 OS=Homo sapiens (Human) OX=9606 GN=MBTD1 PE=1 SV=2	0.001	FALSE	5	3	3	2	70.5	3	MBTD1	159.3	160.9	189.4	167.8	146.6	161.2	184.4	170.7	161.1	178	189.3	194.7	176.4	173.4
A6NKI1; A8KAP2; B7ZLX2; hsa:4952; O60800; Q01968; Q15684; Q15774; Q4VY09; Q4VY10; Q5JQF1; Q5JQF2; Q9UJG5; Q9UMA5	Homo sapiens (Human) OX=9606	FALSE	High	Q01968	Inositol polyphosphate 5-phosphatase OCRL OS=Homo sapiens (Human) OX=9606 GN=OCRL PE=1 SV=3	0	FALSE	32	27	87	26	104.1	27	OCRL	2866	2852.2	2924	2807.1	2813.2	2861.7	2863.4	2774.3	2996.6	3014.6	3118.7	2980.1	3125.1	3038	2153.7	2206.6	2246.5	2327.8	2150.1	2476.4	2170.3	2382.3	2408.1	2401	2303	2401.3	2311.5	2347.2	2621.4	2546.6	2739.8	2731.1	2713.8	2654.6	2713.3
hsa:7528; P25490; Q14935	Homo sapiens (Human) OX=9606	FALSE	High	P25490	Transcriptional repressor protein YY1 OS=Homo sapiens (Human) OX=9606 GN=YY1 PE=1 SV=2	0	FALSE	25	12	38	12	44.7	12	YY1	1289.6	1269.3	1225.5	1230.5	1223.9	1214.1	1238.8	1229.6	1238.1	1261	1450.9	1409.5	1307.5	1279.4	2102.5	1895.7	1957.3	2047	1990.7	1972.1	1926.4	1855.5	1913.5	1920.5	2134.9	2086	1985.7	1998.6	2118.4	2073.7	1882.2	1931.1	2011.1	2108.6	2069.9
B3KVH1; B7ZM82; hsa:58525; M0QY21; O95785; Q4G0E0; Q6P6B0; Q6ZN24; Q7LDY6; Q7LDZ1; Q96IG5; Q96SQ6; Q9BUR8; Q9NPT1	Homo sapiens (Human) OX=9606	FALSE	High	O95785	Protein Wiz OS=Homo sapiens (Human) OX=9606 GN=WIZ PE=1 SV=2	0	FALSE	5	7	10	7	178.6	7	WIZ	220.1	211.3	205.1	198.2	197.3	197.9	211	197	220.6	197.6	227.6	231.2	197.6	191.2	164.9	171.5	178.1	189.9	176.4	186.2	172.2	160.2	193.5	181.5	180.4	176.5	170.8	191.5	638.1	654.5	682.2	709.9	625.6	720.8	673.3
A1L494; B2RWQ1; E9PCA0; E9PCK6; E9PDX1; F8W7J9; hsa:55607; O76059; Q9NXT2; Q9ULJ8	Homo sapiens (Human) OX=9606	FALSE	High	Q9ULJ8	Neurabin-1 OS=Homo sapiens (Human) OX=9606 GN=PPP1R9A PE=1 SV=2	0	FALSE	7	7	13	6	123.3	7	PPP1R9A	229	217.8	195.1	216.9	187.4	196.1	188.3	220.4	195.5	228.1	268.2	244.2	223.5	226.8	57.1	59.3	67.2	50.9	61.1	53.3	64	63.6	72	62.1	66.4	60.2	72	70.3	54.8	52	46.9	63.5	49.8	53.2	51.7
hsa:23513; Q14160; Q6P496; Q7Z5D1; Q8WWV8; Q96C69; Q96GG1	Homo sapiens (Human) OX=9606	FALSE	High	Q14160	Protein scribble homolog OS=Homo sapiens (Human) OX=9606 GN=SCRIB PE=1 SV=4	0	FALSE	40	58	209	55	174.8	58	SCRIB	6105.4	5868.8	6068.5	5874	5456.5	5894.9	5728.9	5750.4	5905.5	6051	6859.4	6797.5	6523.3	6459.8	6610.8	6134.4	6312.5	6366.1	6124	6240	6139.7	5879.9	6392.3	6422.3	7073.1	7159.7	6766.1	6712.4	5815	5649.9	5692.5	5408.8	5520.6	5562.6	5721.9
hsa:58508; Q8NC02; Q8NDF6; Q8NEZ4; Q9H9P4; Q9NR13; Q9P222; Q9UDR7	Homo sapiens (Human) OX=9606	FALSE	High	Q8NEZ4	Histone-lysine N-methyltransferase 2C OS=Homo sapiens (Human) OX=9606 GN=KMT2C PE=1 SV=3	0	FALSE	1	3	4	3	541	3	KMT2C															54.8	65.9	62.5	56.4	60.5	65	66.6	56.6	66.2	50.7	55.5	50.1	52.4	54	43	35.4	45.6	48	34.9	34.5	41.2
A2RUE3; B5MDA5; hsa:84132; Q0VIN8; Q3C166; Q6P9B4; Q9H9J4	Homo sapiens (Human) OX=9606	FALSE	High	Q9H9J4	Ubiquitin carboxyl-terminal hydrolase 42 OS=Homo sapiens (Human) OX=9606 GN=USP42 PE=1 SV=3	0	FALSE	6	6	10	6	145.3	6	USP42	166.8	175.9	174.1	181.1	164.2	165.9	177.8	170.7	160.6	173.5	160.6	182.5	163.5	154.8	332.8	365.9	362.5	363.4	347.9	406.7	358	427.4	433.3	446.2	461.6	437.5	428.1	464.2	318.2	345.9	376.5	385.5	332.2	362	383
hsa:84804; Q4ZG89; Q53TU0; Q8NBP5; Q96GQ4; Q9BRI8	Homo sapiens (Human) OX=9606	FALSE	High	Q8NBP5	Major facilitator superfamily domain-containing protein 9 OS=Homo sapiens (Human) OX=9606 GN=MFSD9 PE=2 SV=2	0.001	FALSE	5	3	7	3	50.6	3	MFSD9	336.9	310.5	357.2	342.9	335.4	330.7	354.6	321.4	342.6	341.8	339.6	320	324	312.8	132.7	120.7	144.4	148.6	121.8	106.8	139.9	141	131	112.7	141.6	137.7	125.8	160	132.5	133.1	148.8	138.5	146.2	129.8	156.6
E7EP84; hsa:9650; Q15390; Q6IB94; Q7Z669; Q86XH5; Q8IVD7	Homo sapiens (Human) OX=9606	FALSE	High	Q15390	Mitochondrial fission regulator 1 OS=Homo sapiens (Human) OX=9606 GN=MTFR1 PE=1 SV=2	0	FALSE	19	5	13	5	37	5	MTFR1	380.7	450.5	410.8	403.7	436.9	430.5	411.7	433.7	429.7	414.2	472.3	448.7	432.9	436.2	342.3	366.4	367.1	352.2	352.2	325.4	349.3	334.8	366.1	310.7	361.6	349.9	349.3	354.2	90.3	72.4	63.8	70.4	50.7	49.4	53.8
hsa:10174; O60504; Q5BJE4; Q6NX54; Q96FY4; Q9UQE4	Homo sapiens (Human) OX=9606	FALSE	High	O60504	Vinexin OS=Homo sapiens (Human) OX=9606 GN=SORBS3 PE=1 SV=2	0	FALSE	15	8	27	8	75.3	8	SORBS3	1083.2	1076.7	968.3	954	982.6	995.8	980.8	996.2	1038.1	978.3	1109	1035.1	994.2	1111.6	896.6	927.3	910.1	903.8	880.9	815.9	880	817.5	872.2	826.2	924.9	865.6	876.8	869.8	755.1	741.5	756.6	750.2	759.4	808.2	788.8
A6NNF2; B3KUI9; B5MCD8; D6W547; hsa:54867; Q53SW1; Q69YH4; Q6NUQ4; Q8NC45; Q8WZ37; Q9NXH2	Homo sapiens (Human) OX=9606	FALSE	High	Q6NUQ4	Transmembrane protein 214 OS=Homo sapiens (Human) OX=9606 GN=TMEM214 PE=1 SV=2	0	FALSE	26	17	74	17	77.1	17	TMEM214	3364.9	3301.3	3538.8	3428.7	3349.2	3502	3531	3492.8	3348.3	3432.6	3238	3235.1	3397.4	3396.7	2803.3	2806.2	2942.6	3019.8	2858.1	2981.9	2813.6	3046.5	3030.1	2964.9	2739.9	2850.6	2882.6	2863.3	4075.6	4166.4	4278.6	4376	4172	4171.1	4246.4
hsa:3783; O15554; Q53XR4	Homo sapiens (Human) OX=9606	FALSE	High	O15554	Intermediate conductance calcium-activated potassium channel protein 4 OS=Homo sapiens (Human) OX=9606 GN=KCNN4 PE=1 SV=1	0	FALSE	19	7	17	7	47.7	7	KCNN4	1064.6	954.9	905	864.8	771.1	919.2	920.7	1000.2	935.9	983.6	1066.2	1042.3	1146.6	1127.3	567.4	580.9	662.7	721.9	719	658.9	635.7	674	641.1	629.5	522.8	572.9	532.8	550.9	291	303.7	313.6	302.5	238.4	260.6	259.9
hsa:2776; O15108; P50148; Q13462; Q6NT27; Q92471; Q9BZB9	Homo sapiens (Human) OX=9606	FALSE	High	P50148	Guanine nucleotide-binding protein G(q) subunit alpha OS=Homo sapiens (Human) OX=9606 GN=GNAQ PE=1 SV=4	0	FALSE	44	14	49	8	42.1	14	GNAQ	320	334	339.2	323.9	323.2	303.9	308.7	287.3	348.1	303.7	328.4	361.8	342.7	327.8	333	337.6	363.1	347.4	327.7	334.9	348.6	364.4	391.4	325.9	395.9	363.5	382	356.4	241.9	252.4	281.6	256.7	259.2	267.1	274.9
B2R7L5; hsa:199731; Q8NFZ8; Q9Y4A4	Homo sapiens (Human) OX=9606	FALSE	High	Q8NFZ8	Cell adhesion molecule 4 OS=Homo sapiens (Human) OX=9606 GN=CADM4 PE=1 SV=1	0	FALSE	17	5	13	5	42.8	5	CADM4	211.4	190.7	198.3	211.6	200.3	212.4	199.8	184.9	195.4	203.6	191.1	179.9	173.2	217.4	314.2	358.1	355.2	359.1	331.2	392.7	351.1	353.6	341.2	352.9	283.9	291.9	275.2	348.6	448.5	390.1	447.9	430.7	436.3	408.5	411.2
A8K6D9; hsa:23191; Q14467; Q5IED0; Q6ZSX1; Q7L576; Q9BSD9; Q9BVC7	Homo sapiens (Human) OX=9606	FALSE	High	Q7L576	Cytoplasmic FMR1-interacting protein 1 OS=Homo sapiens (Human) OX=9606 GN=CYFIP1 PE=1 SV=1	0	FALSE	42	51	183	26	145.1	51	CYFIP1	6557.1	6276.7	6774.9	7027.7	6784.4	6342.4	6827.1	6364.3	6485.1	6652.8	6255.3	6905.1	6861.5	6238.9	6703.7	6243.6	6370.1	6643.5	6167.7	6704.2	6617.7	7156.4	6707.2	6561.5	6507.8	7214.7	7135.3	6551.7	6257.4	6009.5	5710.4	6013.8	5941.4	6115.5	5885.9
A8K226; C9JWD3; D3DXF0; hsa:9275; O43769; Q13845; Q6ZW75; Q9BQE9	Homo sapiens (Human) OX=9606	FALSE	High	Q9BQE9	B-cell CLL/lymphoma 7 protein family member B OS=Homo sapiens (Human) OX=9606 GN=BCL7B PE=1 SV=1	0	FALSE	24	5	10	2	22.2	5	BCL7B															143.2	138.6	157.7	124.6	119.2	151.6	135.1	115.2	129.4	130.3	151.5	135.1	126.1	125.6	192.9	171.8	182.3	168.8	181.7	197.9	188.5
hsa:10157; O95462; Q9UDR5	Homo sapiens (Human) OX=9606	FALSE	High	Q9UDR5	Alpha-aminoadipic semialdehyde synthase, mitochondrial OS=Homo sapiens (Human) OX=9606 GN=AASS PE=1 SV=1	0	FALSE	30	25	49	25	102.1	25	AASS	1038	1053.1	1059.5	1112.9	1021.8	1075.6	1125.7	1089.6	1115.4	1075.8	1024.9	1001.1	988.8	1057.2	1359.7	1388.3	1461.9	1445.6	1317.9	1415.3	1388.2	1435	1437	1479.5	1451.4	1408.4	1404.5	1445.8	2071.4	2253.9	2408.9	2277.2	2224.6	2227.1	2356.5
hsa:2648; Q8N1A2; Q92830; Q9UCW1	Homo sapiens (Human) OX=9606	FALSE	High	Q92830	Histone acetyltransferase KAT2A OS=Homo sapiens (Human) OX=9606 GN=KAT2A PE=1 SV=3	0	FALSE	7	6	8	6	93.9	6	KAT2A	354.6	351.4	421.1	396.5	379.9	382.2	388.4	361.9	383.4	388.8	443.3	350.8	387.7	396.5	157.1	147.8	138.4	157	139.8	154.9	145.3	155.8	149	152.1	132.2	137.2	170.2	128.5	385	363.6	411.9	410.8	375.5	402.2	401.8
hsa:221154; Q8IYU8; Q8N0T6; Q8NAX8	Homo sapiens (Human) OX=9606	FALSE	High	Q8IYU8	Calcium uptake protein 2, mitochondrial OS=Homo sapiens (Human) OX=9606 GN=MICU2 PE=1 SV=2	0	FALSE	34	12	33	11	49.6	12	MICU2	1282.3	1215.1	1380.7	1339.4	1305.4	1318.7	1384.8	1352	1378.6	1309.8	1279.6	1284.5	1324.3	1305.4	723.5	749.7	800.1	785.9	755.9	863.1	772.7	824.3	796.6	758.8	760.1	761	777.2	723	857	835.5	903.3	897.6	812.3	820.2	827.4
A0A087WZG2; B5A944; B5A945; B5A946; B5A947; hsa:4486; Q04912	Homo sapiens (Human) OX=9606	FALSE	High	Q04912	Macrophage-stimulating protein receptor OS=Homo sapiens (Human) OX=9606 GN=MST1R PE=1 SV=3	0	FALSE	16	17	59	16	152.1	17	MST1R	817.4	771.8	803.1	792.6	732.8	753.5	801.8	766.1	772	758.1	840	835.6	858.3	862.6	902.1	856.9	959	867	884.2	889.9	902.7	897	916.2	911.6	950.2	914.3	932.1	954.6	1666.3	1675.9	1719.9	1764.7	1653.4	1654.1	1683.5
D3DQV8; hsa:9646; Q15015; Q6PD62	Homo sapiens (Human) OX=9606	FALSE	High	Q6PD62	RNA polymerase-associated protein CTR9 homolog OS=Homo sapiens (Human) OX=9606 GN=CTR9 PE=1 SV=1	0	FALSE	30	33	98	32	133.4	33	CTR9	3350.6	3437.2	3615.4	3649.2	3513.9	3626.3	3724.6	3524.4	3686.1	3613.2	3657.1	3813.9	3758	3362.3	2330.6	2427.2	2452.8	2521.5	2427.6	2538.7	2445.8	2609.6	2495	2444	2497.2	2583.7	2610.2	2386.1	2736.8	2559	2591.5	2707.2	2687.8	2724.1	2754.7
hsa:254042; Q1WNX3; Q6UB28	Homo sapiens (Human) OX=9606	FALSE	High	Q6UB28	Methionine aminopeptidase 1D, mitochondrial OS=Homo sapiens (Human) OX=9606 GN=METAP1D PE=1 SV=1	0.002	FALSE	4	1	2	1	37.1	1	METAP1D	75.6	90.4	85.2	71.6	76.6	73.7	70.6	61.8	84.2	89.9	93.8	89.7	78.7	63.8	76.7	66.4	65.1	67.7	69.5	68.9	54.9	63.1	61.7	59.1	81	63.3	62.9	61.7
H3BSR3; hsa:8479; O75707; O75708; Q9BW71	Homo sapiens (Human) OX=9606	FALSE	High	Q9BW71	HIRA-interacting protein 3 OS=Homo sapiens (Human) OX=9606 GN=HIRIP3 PE=1 SV=3	0	FALSE	21	13	40	13	61.9	13	HIRIP3	1596.2	1647.9	1585.4	1591.8	1547.9	1630.8	1506	1671.3	1651.5	1652.8	1895.1	1923.2	1848.2	1689.5	1682.2	1665.1	1624.9	1615.3	1542.6	1439	1558.6	1374.7	1527.9	1572	1899.4	1979.9	1842.6	1638.6	1422.8	1166.6	1213.6	1174	1167.2	1228.6	1184.5
A8K1L9; B5MCC7; hsa:52; P24666; P24667; Q16035; Q16036; Q16725; Q3KQX8; Q53RU0	Homo sapiens (Human) OX=9606	FALSE	High	P24666	Low molecular weight phosphotyrosine protein phosphatase OS=Homo sapiens (Human) OX=9606 GN=ACP1 PE=1 SV=3	0	FALSE	65	8	56	8	18	8	ACP1	1294.3	1344.8	1231.4	1250.2	1336.2	1296.7	1237	1299.4	1306.9	1264.2	1462.1	1455.6	1341.7	1547.6	1101	1169.2	1093.5	1060.6	1123.4	1169	1097.8	1183.6	1073.6	1177.4	1140.7	1184.5	1130.3	1172.6	1271.4	1314.6	1282.6	1267.3	1275	1326.8	1335.7
A6NKY9; A8K2U7; hsa:1062; Q02224; Q4LE75	Homo sapiens (Human) OX=9606	FALSE	High	Q02224	Centromere-associated protein E OS=Homo sapiens (Human) OX=9606 GN=CENPE PE=1 SV=2	0.005	FALSE	1	1	2	1	316.2	1	CENPE	68.7	68.2	56.9	58.8	63	68.9	67.7	60.8	77.5	60	63.6	63.1	59.3	66.8	35.8	38.9	35.1	48.5	32.5	51.7	35.6	32	38.4	44.4	45.3	42.8	38.8	36.8
A8MU43; B3KN13; B4DFV8; B4DY37; D3DSD9; hsa:10600; Q53GP7; Q53HA0; Q5VKN8; Q8NEL3; Q9H3E6; Q9Y5T5	Homo sapiens (Human) OX=9606	FALSE	High	Q9Y5T5	Ubiquitin carboxyl-terminal hydrolase 16 OS=Homo sapiens (Human) OX=9606 GN=USP16 PE=1 SV=1	0	FALSE	15	11	21	11	93.5	11	USP16	591.3	589.2	641	647.6	552.7	650.4	636.8	646.7	625.5	639.3	655.5	671.9	632.2	634.5	299.7	289.1	281.7	324.8	289.3	315.1	294.4	291.6	312	359.2	340.6	340.2	298.4	307.4	323	310.4	305.8	338.6	304.5	330.6	281.1
A3QVP6; A8K076; hsa:2120; P41212; Q9UMF6; Q9UMF7; Q9UMG0	Homo sapiens (Human) OX=9606	FALSE	High	P41212	Transcription factor ETV6 OS=Homo sapiens (Human) OX=9606 GN=ETV6 PE=1 SV=1	0	FALSE	20	9	18	9	53	9	ETV6	660.9	685.2	633.2	657.2	608.4	607.2	604.2	618.6	636.9	619	678.5	711.4	703	625.8	947.8	912.4	868.2	854.3	830.2	773	836.4	803.6	798.2	826.8	919.1	938.7	834	860.2	280.9	240.4	258.4	260.4	253.8	263.8	249.4
A6NGJ4; hsa:124995; Q7Z7H8; Q96B80; Q96Q55	Homo sapiens (Human) OX=9606	FALSE	High	Q7Z7H8	39S ribosomal protein L10, mitochondrial OS=Homo sapiens (Human) OX=9606 GN=MRPL10 PE=1 SV=3	0	FALSE	43	8	32	8	29.3	8	MRPL10	1115.6	1177.3	1115.8	1141.5	1099.4	1166.9	1162.9	1175.9	1128.3	1176.3	1202.5	1189.6	1131.9	1085.2	1108	1133.2	1155.2	1148.4	1111.5	1117.7	1121.1	1121.3	1072.1	1097.9	1127.3	1142.8	1116.8	1075.1	618.9	589.1	588.3	657.3	608.8	628.1	611.9
D3DP28; E9PAZ2; hsa:92345; Q96HR8	Homo sapiens (Human) OX=9606	FALSE	High	Q96HR8	H/ACA ribonucleoprotein complex non-core subunit NAF1 OS=Homo sapiens (Human) OX=9606 GN=NAF1 PE=1 SV=2	0	FALSE	7	3	6	3	53.7	3	NAF1	191.5	190.1	179.4	179.5	183.7	189.7	168.2	167	170.8	177.1	186.2	193.9	180.5	158.5	255.3	290.9	255	277.2	260.8	253.4	271.6	257.5	274.9	265.5	293.9	319.7	281.1	247.7
hsa:93974; Q5JXL8; Q6IAQ7; Q9BSL9; Q9UII2	Homo sapiens (Human) OX=9606	FALSE	High	Q9UII2	ATPase inhibitor, mitochondrial OS=Homo sapiens (Human) OX=9606 GN=ATP5IF1 PE=1 SV=1	0	FALSE	35	9	43	9	12.2	9	ATP5IF1	2233.2	1618.4	1476.2	1532	1503.9	1542.1	1438.5	1559.9	1366	1606.9	2315.4	2304.6	1963.1	2279	3226.6	2404.2	2730.1	2505.1	2647	2317.1	2598	2188.7	2467.9	2494.8	3281	2907.3	2628.1	2911.6	1346.8	1438.3	1345.2	1234.2	1298.1	1354.6	1442.6
hsa:56683; P57076; Q53FH0	Homo sapiens (Human) OX=9606	FALSE	High	P57076	Cilia- and flagella-associated protein 298 OS=Homo sapiens (Human) OX=9606 GN=CFAP298 PE=1 SV=1	0	FALSE	33	6	17	6	33.2	6	CFAP298	462.4	474.8	379	436.9	434.8	452.3	478.6	522.9	462.9	486.2	559.2	557.5	507.9	489.8	490.3	526.5	502.4	503.1	491.7	507.7	520.3	489	462.4	491.1	517.2	541.8	503.8	462.8	826.7	752.2	749.5	720.5	717.3	727.5	742.9
D3DQM3; D3DQM4; D3DQM5; D3DQM6; hsa:662; O75622; O75623; O75624; Q12981; Q6K044; Q96FG4	Homo sapiens (Human) OX=9606	FALSE	High	Q12981	Vesicle transport protein SEC20 OS=Homo sapiens (Human) OX=9606 GN=BNIP1 PE=1 SV=3	0	FALSE	54	11	33	11	26.1	11	BNIP1	861.2	902.1	887.9	831.5	874.3	946.8	906.4	897	888.2	876.1	839.4	869.9	874.7	870.6	940.1	894.5	1004.6	985.3	915.6	1011.3	929.6	1011.1	1033.7	994	956.6	927.8	972.2	986.4	1160.1	1212.7	1216	1282.8	1289.1	1280	1313
hsa:23036; O60281; Q5W0B2; Q7Z3L7; Q9H8G3; Q9H8J4	Homo sapiens (Human) OX=9606	FALSE	High	O60281	Zinc finger protein 292 OS=Homo sapiens (Human) OX=9606 GN=ZNF292 PE=1 SV=3	0	FALSE	3	6	9	6	304.6	6	ZNF292	15.5	18.9	16.4	22.2	15.7	16.1	20.3	19.3	22.5	17.7	21.3	17.9	17.7	24.9	102.6	104.3	116.5	115.5	104	123.5	116.2	105.4	125	115.3	107.5	117.1	107.9	111.3	23	24.3	19.9	28.9	21.4	15.5	26
hsa:51142; Q498C3; Q6NZ50; Q9Y6H1	Homo sapiens (Human) OX=9606	FALSE	High	Q9Y6H1	Coiled-coil-helix-coiled-coil-helix domain-containing protein 2 OS=Homo sapiens (Human) OX=9606 GN=CHCHD2 PE=1 SV=1	0	FALSE	38	4	13	4	15.5	4	CHCHD2	455.5	680	578.7	688.3	707	654.7	639.5	558	454.8	597.9	622.9	626.2	574.7	469.7	339.8	582.2	417	634.2	263.9	254.5	490.7	440.4	321.7	469.5	464.3	453.1	466.3	395.4	91	54.9	42.8	58.6	47.8	43.8	40.5
hsa:10081; Q8N8D1; Q96AK8; Q9Y6D7	Homo sapiens (Human) OX=9606	FALSE	High	Q8N8D1	Programmed cell death protein 7 OS=Homo sapiens (Human) OX=9606 GN=PDCD7 PE=1 SV=1	0	FALSE	11	4	5	4	54.7	4	PDCD7															16.6	17.7	16.1	12.6	15.4	10.6	14.3	19.5	19.5	15.5	18.2	20.4	18.6	17.2	114.2	96.5	116	99.7	91	112.7	108.3
hsa:91351; Q5H9U9; Q96ND6	Homo sapiens (Human) OX=9606	FALSE	High	Q5H9U9	Probable ATP-dependent RNA helicase DDX60-like OS=Homo sapiens (Human) OX=9606 GN=DDX60L PE=2 SV=2	0	FALSE	29	43	112	39	197.5	43	DDX60L	2462.2	2118.8	2229.8	2297.8	2039.6	2204.8	2340.8	2187.6	2273.9	2222.8	2221.3	2290.9	2151.2	2582.9	2537.9	2201	2357.1	2269.5	2221.4	2386.8	2346.6	2512.1	2460.1	2462.4	2149.5	2301.6	2146.5	2678	2783	4075	4345	4468.1	3827.1	3851.4	3911.2
hsa:28956; Q5VY97; Q5VY98; Q5VY99; Q9Y2Q5	Homo sapiens (Human) OX=9606	FALSE	High	Q9Y2Q5	Ragulator complex protein LAMTOR2 OS=Homo sapiens (Human) OX=9606 GN=LAMTOR2 PE=1 SV=1	0	FALSE	43	4	19	4	13.5	4	LAMTOR2	628.6	657.3	566.7	520.1	526.8	599.9	553	591.1	594.5	571.1	671.5	641.7	613.5	613.4	553.5	611.8	597.3	621.7	576.3	545.9	561.6	579.8	538	540.7	557.8	522	546.9	519.5	959	788.6	756.2	823.3	738.2	782.1	747.4
hsa:55342; Q32NB9; Q96SI9; Q9BUE1; Q9BXG4; Q9H0B4; Q9H7V1; Q9NUK4	Homo sapiens (Human) OX=9606	FALSE	High	Q96SI9	Spermatid perinuclear RNA-binding protein OS=Homo sapiens (Human) OX=9606 GN=STRBP PE=1 SV=1	0	FALSE	37	28	112	22	73.6	28	STRBP	1756.8	1764.3	1903.9	1866.7	1731.8	1875.6	1789.7	1883.9	1850.9	1971.9	1982.9	2038.4	1948.7	1825.8	2307.1	2204.8	2265.1	2299	2203.2	2336.6	2282.1	2251.9	2265.2	2263.8	2432.1	2481.3	2489.3	2309	3265.7	2992.9	3139.3	3071.1	3078.1	3121.2	3132.2
A8K4J2; A8K8G7; hsa:28989; Q5SZB9; Q9BV86; Q9UI28	Homo sapiens (Human) OX=9606	FALSE	High	Q9BV86	N-terminal Xaa-Pro-Lys N-methyltransferase 1 OS=Homo sapiens (Human) OX=9606 GN=NTMT1 PE=1 SV=3	0	FALSE	30	7	19	7	25.4	7	NTMT1	819.4	841.8	845.3	891	832.5	917.9	966.1	895.6	933.8	1022.1	936.7	887.4	873.2	874.5	531.9	577.6	586.6	600	600	586	565.2	668.8	614	595.4	629.6	672.2	646.5	651	456.1	402.5	425.2	411.2	410.3	378	423.8
A8K3U7; hsa:55687; O75648; Q05C99; Q5W9C8; Q66K31; Q6ICC3; Q9NWC1	Homo sapiens (Human) OX=9606	FALSE	High	O75648	Mitochondrial tRNA-specific 2-thiouridylase 1 OS=Homo sapiens (Human) OX=9606 GN=TRMU PE=1 SV=2	0	FALSE	32	11	27	11	47.7	11	TRMU	527	569.8	571.9	549.8	530.5	561.4	556.5	562.5	581.4	618.4	623.1	612	617.4	570.2	1012.6	1047.4	987.8	1060.6	990.4	987.9	1001.3	1001.3	1041.3	1058.2	1125.9	1112.3	1083.2	1023	626.7	647	656	630.8	642.6	660.2	706.6
B2R697; B6F210; E1P5P9; hsa:2937; P48637; Q4TTD9	Homo sapiens (Human) OX=9606	FALSE	High	P48637	Glutathione synthetase OS=Homo sapiens (Human) OX=9606 GN=GSS PE=1 SV=1	0	FALSE	66	29	178	29	52.4	29	GSS	6127.3	6031.5	5667.6	6093.9	6321.1	5836.2	6096	5992.8	5774.8	5884.5	5905.4	6103.8	5986.7	5974.8	6217.7	6438.7	5945	6480.4	6233	5663	6179.2	6360	5960.4	6050.5	5727.7	5972.9	6061.9	5980.1	6558.5	6957.1	6506.5	6795.7	6841.3	6765	6876.5
A6NN98; hsa:8898; Q13614; Q9UPS9	Homo sapiens (Human) OX=9606	FALSE	High	Q13614	Myotubularin-related protein 2 OS=Homo sapiens (Human) OX=9606 GN=MTMR2 PE=1 SV=4	0	FALSE	18	10	18	9	73.3	10	MTMR2	153.6	170.3	173.6	173.8	168.6	171.7	172	168.5	158.9	181.2	161.1	168.1	174.4	156	133.7	138.9	150.3	170	135.6	140.7	144.5	147.4	146.1	147.3	141.9	139.2	133	140.1	261.1	261.1	282.1	283.6	285.7	284.4	278.4
B4DL24; B4DUP6; H3BT11; hsa:55718; Q9BWF7; Q9H8W8; Q9H907; Q9NVU0; Q9P276	Homo sapiens (Human) OX=9606	FALSE	High	Q9NVU0	DNA-directed RNA polymerase III subunit RPC5 OS=Homo sapiens (Human) OX=9606 GN=POLR3E PE=1 SV=1	0	FALSE	23	15	37	15	79.8	15	POLR3E	807.6	877.2	834.4	911.5	851.5	866.1	887.9	859.9	835.8	897.7	879.1	893.8	847.1	872.9	961.4	1083.8	1150.5	1140.1	1075.8	1148.5	1116.8	1083.3	1092.1	1099.5	1011.3	1031.5	1029.3	1007.6	724.9	754.7	815.1	780	724.9	726.3	754.4
B7Z8E0; F5H6J9; hsa:84164; Q4TT54; Q8TAZ0; Q9H1I8; Q9H711; Q9H9D6	Homo sapiens (Human) OX=9606	FALSE	High	Q9H1I8	Activating signal cointegrator 1 complex subunit 2 OS=Homo sapiens (Human) OX=9606 GN=ASCC2 PE=1 SV=3	0	FALSE	27	17	41	17	86.3	17	ASCC2	755.8	728.9	819.1	806.5	776.1	736.4	796.3	693	727.4	749.6	763.5	726.2	785.9	803.6	1192.1	1206.3	1229.1	1263.4	1214.5	1325.1	1214.9	1256.3	1213.6	1296.6	1182.5	1242.1	1235.7	1189.8	1540.6	1562.3	1665.2	1673.1	1623	1642.4	1571.5
B2R7R8; hsa:7384; P31930; Q96DD2	Homo sapiens (Human) OX=9606	FALSE	High	P31930	Cytochrome b-c1 complex subunit 1, mitochondrial OS=Homo sapiens (Human) OX=9606 GN=UQCRC1 PE=1 SV=3	0	FALSE	60	20	148	20	52.6	20	UQCRC1	5154.3	5047.2	4940.1	4770.3	4903.3	4666	4860.1	4902.1	4996.1	4838.4	5176.6	5213.7	5382.2	5115.1	4544	4244.6	4355.5	4353.9	4438.2	4095.4	4298.4	4301.6	4320.4	4344.3	4695.9	4685.1	4811.2	4701.4	5012.6	4797.1	4913.7	4816.7	4911.4	4893.4	4962.9
hsa:11099; Q16825	Homo sapiens (Human) OX=9606	FALSE	High	Q16825	Tyrosine-protein phosphatase non-receptor type 21 OS=Homo sapiens (Human) OX=9606 GN=PTPN21 PE=1 SV=2	0	FALSE	3	3	4	2	133.2	3	PTPN21	18.3	21.1	22.5	15.8	19.1	21.6	19.9	25.5	16.3	17.5	20.3	15.9	13.2	16.9	63.2	57.3	63.8	72.4	61.1	61.6	60.3	73.9	77.5	63.9	65.1	80.7	82.6	59.8
B2R897; D3DW02; hsa:5111; P12004	Homo sapiens (Human) OX=9606	FALSE	High	P12004	Proliferating cell nuclear antigen OS=Homo sapiens (Human) OX=9606 GN=PCNA PE=1 SV=1	0	FALSE	73	15	137	15	28.8	15	PCNA	9046.5	9034.5	8827.9	8687.4	9257	8779.4	9052.6	8756.9	8775	8275.3	9778.7	9304.1	9993	8676.3	8671	8083.5	7453.8	7684.8	8175.1	8298.1	8095	7532.3	7381.2	7735.7	9263.4	9005.8	9540.8	8295.8	8427.1	7060.3	6868.2	7485.4	7625.4	7529	7933.9
hsa:594; P21953; Q5T2J3; Q9BQL0	Homo sapiens (Human) OX=9606	FALSE	High	P21953	2-oxoisovalerate dehydrogenase subunit beta, mitochondrial OS=Homo sapiens (Human) OX=9606 GN=BCKDHB PE=1 SV=2	0	FALSE	16	5	23	5	43.1	5	BCKDHB	184.3	175.6	245.5	248.8	188.5	215.4	208.5	206.7	208.6	222.3	216.6	186.8	166.3	150.6	813.6	788.4	842.2	874.9	839.1	819.5	842.2	763.6	838.6	999.5	808.6	857.3	745.1	736.8	153.6	193.7	193.3	171.2	145.4	144.6	167.8
A6NJ39; hsa:22950; Q4KMT1; Q4KMX0; Q7Z5Q9; Q9BWU0; Q9NVN2	Homo sapiens (Human) OX=9606	FALSE	High	Q9BWU0	Kanadaptin OS=Homo sapiens (Human) OX=9606 GN=SLC4A1AP PE=1 SV=1	0	FALSE	32	21	69	21	88.8	21	SLC4A1AP	2137.8	2188	2190.4	2208.7	2156.3	2205.7	2212	2238.9	2250.3	2285.8	2567.4	2473.5	2252.2	2087.3	1447.4	1520.9	1639.5	1667.5	1490.6	1768.5	1596.2	1408.7	1605.1	1885.6	1625.9	1826.4	1456.4	1398.1	2129.1	1976.9	2006.9	1858.6	1812.3	1835.2	1928.7
A4D1J8; A8DUA8; A8DUA9; E7EQ16; E7EW54; hsa:3663; Q13568; Q1A7B4; Q64GA9; Q64GB1; Q64GB2; Q6RCM8; Q9BQF0	Homo sapiens (Human) OX=9606	FALSE	Medium	Q13568	Interferon regulatory factor 5 OS=Homo sapiens (Human) OX=9606 GN=IRF5 PE=1 SV=2	0.02	FALSE	3	1	1	1	56	1	IRF5																													33	52.4	52.3	50.8	47.3	43.7	50.5
A8K7G1; hsa:28952; O60826	Homo sapiens (Human) OX=9606	FALSE	High	O60826	Coiled-coil domain-containing protein 22 OS=Homo sapiens (Human) OX=9606 GN=CCDC22 PE=1 SV=1	0	FALSE	55	31	97	31	70.7	31	CCDC22	3008.8	3191.2	3027.1	3079.3	3118	3111.9	3071.6	3186.9	3106.3	3101.7	3150.2	3304	3160.4	3106.7	2515.3	2597	2551.7	2642.4	2559.1	2605.3	2558.3	2505.1	2515.6	2518	2696.8	2483.7	2458.3	2542.3	2323.6	2331.1	2416.2	2460.5	2373.8	2395.6	2335.6
B4DFI9; hsa:3364; O60921	Homo sapiens (Human) OX=9606	FALSE	High	O60921	Checkpoint protein HUS1 OS=Homo sapiens (Human) OX=9606 GN=HUS1 PE=1 SV=1	0	FALSE	18	4	11	4	31.7	4	HUS1	728.1	743.2	661.2	679.7	741.3	717.2	693.6	708.7	737	700.1	748.8	724.2	738.1	682	607.9	613.6	626.6	685.6	613.5	630	621.8	647.1	607.2	598.3	679.6	648.3	657	590.2	538.8	513.5	536.4	555.7	557.3	582.8	534.4
B2R5J9; D3DW42; hsa:1471; P01034; Q6FGW9	Homo sapiens (Human) OX=9606	FALSE	High	P01034	Cystatin-C OS=Homo sapiens (Human) OX=9606 GN=CST3 PE=1 SV=1	0	FALSE	25	3	5	3	15.8	3	CST3	17.6	24.9	20.8	21	20.8	21.7	15.2	21.2	22.5	21	17.2	21.8	16.4	14.5	52.3	61.8	73.2	71.9	66.1	76.7	64.4	71.1	58.2	59.9	59.1	54.7	45.8	57.9	147.8	106.6	78.4	76.7	49.2	57.1	61.3
A8K8R6; hsa:10625; Q1G4T6; Q1G4T7; Q5TF75; Q6NW38; Q7LCG2; Q9NZX0; Q9Y480; Q9Y6Y0	Homo sapiens (Human) OX=9606	FALSE	High	Q9Y6Y0	Influenza virus NS1A-binding protein OS=Homo sapiens (Human) OX=9606 GN=IVNS1ABP PE=1 SV=3	0	FALSE	26	12	26	12	71.7	12	IVNS1ABP	506.5	497.6	499.6	529	546.6	500.5	550.2	534.7	552	580.9	611.9	591.3	626.6	549.9	586.1	621.3	680.4	706	648	602.2	678.2	700.1	643.5	726.6	732.5	823.1	789.6	730.6	774.8	739.7	745.7	796.8	697.1	745.3	701.5
hsa:8079; Q15773	Homo sapiens (Human) OX=9606	FALSE	High	Q15773	Myeloid leukemia factor 2 OS=Homo sapiens (Human) OX=9606 GN=MLF2 PE=1 SV=1	0	FALSE	45	9	21	9	28.1	9	MLF2	80.3	104.6	93.4	91.2	83.4	92.6	85.7	86.7	87.7	94.2	79.9	87	94.5	82.1	596.2	661.2	699.4	683.2	648.9	633.4	662.5	575.1	600.8	611.8	643.6	635	604.4	583	304.5	238	244.6	212.1	200.7	193	189.2
hsa:2731; P23378; Q2M2F8	Homo sapiens (Human) OX=9606	FALSE	High	P23378	Glycine dehydrogenase (decarboxylating), mitochondrial OS=Homo sapiens (Human) OX=9606 GN=GLDC PE=1 SV=2	0	FALSE	19	15	31	15	112.7	15	GLDC	881.5	897.6	880.7	911.7	833.5	893.5	892.7	898.8	917	889.7	950.6	995.3	963	912.1	400.6	381.7	400	409.9	383.5	397	379.6	402.9	413	413.5	433.5	454.5	424.4	410.4	860.6	878.3	928.8	887.5	813	816	863.3
hsa:55829; Q3B771; Q9BQE4; Q9P0I6	Homo sapiens (Human) OX=9606	FALSE	High	Q9BQE4	Selenoprotein S OS=Homo sapiens (Human) OX=9606 GN=SELENOS PE=1 SV=3	0	FALSE	35	5	13	5	21.2	5	SELENOS	406.8	564.9	559.1	578.8	561	578	562.9	559.4	512.5	572.7	444.2	450.1	447.5	446	635	744.1	737.4	771.5	718.6	761.1	681.6	764.3	731.5	737.5	617.4	679.3	626.2	635.2	302.8	191.2	166.4	208.3	173	187.4	174.5
B2R4W5; hsa:8192; Q16740	Homo sapiens (Human) OX=9606	FALSE	High	Q16740	ATP-dependent Clp protease proteolytic subunit, mitochondrial OS=Homo sapiens (Human) OX=9606 GN=CLPP PE=1 SV=1	0	FALSE	43	11	47	11	30.2	11	CLPP	1407.3	1495.6	1408.2	1424.8	1459.6	1406.5	1348.8	1441.2	1464.6	1412.6	1430.5	1454.4	1431.6	1394.8	1727.2	1779.8	1812.4	1931.1	1787.6	1755.7	1723.7	1832.4	1712.7	1718	1802.9	1859.1	1757.2	1769.9	1356.9	1424	1372.7	1416.9	1455	1453.9	1457.9
A8K514; B4DXG1; hsa:57136; Q6UVZ8; Q9GZS8; Q9HDC9; Q9NUB2	Homo sapiens (Human) OX=9606	FALSE	High	Q9HDC9	Adipocyte plasma membrane-associated protein OS=Homo sapiens (Human) OX=9606 GN=APMAP PE=1 SV=2	0	FALSE	47	18	103	18	46.5	18	APMAP	2534.9	2530.8	2396.3	2528.9	2548.9	2441.5	2491.5	2443.7	2522.9	2486.1	2549	2579.8	2622.3	2592.5	3703.2	3643.3	3683.1	3797	3668.5	3996.7	3654.3	3903.3	3711	3670.6	3623.3	3717.5	3830.7	3696.2	4327.2	4137.2	4367.5	4604.4	4711.8	4451.3	4379.1
A8K4C9; hsa:92797; Q4G0T2; Q8NG08; Q9H7L5	Homo sapiens (Human) OX=9606	FALSE	High	Q8NG08	DNA helicase B OS=Homo sapiens (Human) OX=9606 GN=HELB PE=1 SV=2	0.001	FALSE	2	2	4	2	123.2	2	HELB																													67.9	90.6	66.6	81.9	92.6	61	76.4
B3KPG2; hsa:51776; Q53SX1; Q580W8; Q59GY5; Q86YW8; Q9HCC4; Q9HCC5; Q9HDD2; Q9NYE9; Q9NYL2	Homo sapiens (Human) OX=9606	FALSE	High	Q9NYL2	Mitogen-activated protein kinase kinase kinase 20 OS=Homo sapiens (Human) OX=9606 GN=MAP3K20 PE=1 SV=3	0	FALSE	26	17	43	17	91.1	17	MAP3K20	1107.7	1087.2	1086.8	1054.7	1084.6	1081.3	1080.4	1106	1083.2	1193.4	1423.6	1368.7	1446.1	1284.6	1155.1	1129.7	1214.4	1241.7	1143.8	1203.9	1155.2	1186.3	1174.1	1254	1461.8	1489.2	1472.8	1290.2	1607.3	1485.3	1465.6	1526.1	1405.2	1425.9	1433.8
hsa:200916; Q32Q77; Q6P5R6	Homo sapiens (Human) OX=9606	FALSE	High	Q6P5R6	60S ribosomal protein L22-like 1 OS=Homo sapiens (Human) OX=9606 GN=RPL22L1 PE=1 SV=2	0	FALSE	42	4	22	3	14.6	4	RPL22L1	730.7	694.7	609.8	733	699.5	636.9	694.4	719.3	678.7	679.9	662.9	668.8	653.1	640.6	371.6	388.2	371.4	380.6	360.6	394.1	402.2	370	339.5	341.8	341.4	294	334.1	346.5	507.4	496	460.2	521.7	438.7	469.8	452.2
A6NGQ9; A8K2Q3; B1AKT5; B1AKT6; hsa:22823; Q96G26; Q9UES9; Q9UP40; Q9Y483	Homo sapiens (Human) OX=9606	FALSE	High	Q9Y483	Metal-response element-binding transcription factor 2 OS=Homo sapiens (Human) OX=9606 GN=MTF2 PE=1 SV=3	0	FALSE	7	4	6	4	67	4	MTF2	90.2	85.6	91.2	83.3	77.9	74.6	89.1	67.6	88.3	89.5	80.3	82.3	107.7	94.7	359.7	355.5	416.9	383.7	369.2	375.8	364.8	370	366.2	385.1	456.1	418	422.8	380.7	180.5	188.9	193.7	186	197.3	200.2	183.5
B2R4S0; hsa:51042; O00488; Q5T2H7	Homo sapiens (Human) OX=9606	FALSE	High	O00488	Zinc finger protein 593 OS=Homo sapiens (Human) OX=9606 GN=ZNF593 PE=1 SV=2	0	FALSE	60	6	17	6	15.2	6	ZNF593	229.4	228.6	243.5	226.2	212.9	249.8	235.6	230.9	219.1	224.8	213.9	210.5	207.8	220.4	177.1	204.3	212.9	219	194.1	177.8	194.7	203.2	203.5	210.8	126.7	133.3	142.7	176.2	388.9	346.2	380	361.9	360.4	372.7	357.3
B4DLV3; E9PAT7; hsa:9587; Q15013; Q6IBB1	Homo sapiens (Human) OX=9606	FALSE	High	Q15013	MAD2L1-binding protein OS=Homo sapiens (Human) OX=9606 GN=MAD2L1BP PE=1 SV=1	0	FALSE	21	5	11	5	31	5	MAD2L1BP	443.1	504	550.4	547.3	503.7	533.7	548.9	516.6	546.7	547.5	512.3	510.5	516.9	475	205.8	215.6	241.9	208.8	182.1	198.9	225.8	222	187.7	215.1	206.3	216.3	229.8	221	342.1	289.7	277.1	288.9	263.6	288.8	297.2
B4DHI8; E9PPD9; hsa:2037; O43491; Q5T4F0; Q68DV2	Homo sapiens (Human) OX=9606	FALSE	High	O43491	Band 4.1-like protein 2 OS=Homo sapiens (Human) OX=9606 GN=EPB41L2 PE=1 SV=1	0	FALSE	64	66	437	63	112.5	66	EPB41L2	23091	23031.5	24441.8	23956.4	23243.6	23291.8	23879.8	23254.8	23017.2	23667.9	23825.6	23938.9	23952.9	22547	23991.2	22827.4	23284.7	22951.6	23747	22824.3	23207.9	22523.7	23078.4	22933.6	24252.3	24014.3	24575.7	23185.9	23686	24013.1	23163.4	22955.8	23106.2	23317.7	23226.1
E9PKI0; hsa:64326; Q504W6; Q6H103; Q8NHY2; Q9H6L7; X5D9B4	Homo sapiens (Human) OX=9606	FALSE	High	Q8NHY2	E3 ubiquitin-protein ligase COP1 OS=Homo sapiens (Human) OX=9606 GN=COP1 PE=1 SV=1	0	FALSE	9	4	4	4	80.4	4	COP1															103.2	113.8	110.9	83.8	99.7	91.9	101.3	94.6	91	83.4	107.8	121.3	103.3	80.6	16.6	13.6	16.8	16.7	12.5	14	10.8
A8K3P8; B4DHW1; hsa:55858; Q9BTN9; Q9HC07; Q9NZ34	Homo sapiens (Human) OX=9606	FALSE	High	Q9HC07	Transmembrane protein 165 OS=Homo sapiens (Human) OX=9606 GN=TMEM165 PE=1 SV=1	0	FALSE	25	8	36	8	34.9	8	TMEM165	721.4	731.4	811.2	804.7	704	791.1	788.3	800.7	818.3	798.3	674	676.7	678.6	745.8	945.5	1168	1150.3	1143.9	1118.1	1006.4	1074.9	1267.6	1152.8	1114.6	827.5	985.5	933.7	986.5	989.3	1121.2	1134.8	1116.1	1044.6	1131.1	1070.9
A0T124; hsa:221037; Q15652; Q5SQZ8; Q5SQZ9; Q5SR00; Q7Z3E7; Q8N3U0; Q96KB9; Q9P2G7	Homo sapiens (Human) OX=9606	FALSE	High	Q15652	Probable JmjC domain-containing histone demethylation protein 2C OS=Homo sapiens (Human) OX=9606 GN=JMJD1C PE=1 SV=2	0	FALSE	10	24	37	23	284.3	24	JMJD1C	664.7	620.3	641.2	669	563.8	659.5	589.3	637.9	635.6	697.6	733	764.4	723.4	697.1	822.2	824.4	832.9	878.4	825.8	812.9	833.6	748.8	812.7	827.9	924.3	969.4	927.1	788.5	1361.5	1085.3	1166.7	1136.1	1061.9	1086.5	1081.1
B5BU38; hsa:301; P04083	Homo sapiens (Human) OX=9606	FALSE	High	P04083	Annexin A1 OS=Homo sapiens (Human) OX=9606 GN=ANXA1 PE=1 SV=2	0	FALSE	73	28	422	27	38.7	28	ANXA1	12751.8	13386	12661	13575.1	13939.6	13299.9	13436	13807.5	13204.9	12573.1	12760.4	12834.3	12928.7	12596.9	12760	13044.3	12126.5	11975.5	12414.9	12031.5	12421.8	12748.2	12014.7	11479.4	12455.9	12242.5	12700.6	12226.3	12417.2	12431.3	11594.2	12343	11826.8	12563.2	12072.4
E1P625; hsa:9334; O43286; Q2M394; Q9UJQ8; U6C5D7	Homo sapiens (Human) OX=9606	FALSE	High	O43286	Beta-1,4-galactosyltransferase 5 OS=Homo sapiens (Human) OX=9606 GN=B4GALT5 PE=1 SV=1	0	FALSE	9	3	4	2	45.1	3	B4GALT5															45.8	50.1	55	58.7	54.3	54.8	42.4	51.3	60.5	41	52.1	54.8	43.8	43
A6NEM3; A8K801; hsa:79651; Q5U607; Q5YGQ8; Q6PJF5; Q9H6E9	Homo sapiens (Human) OX=9606	FALSE	High	Q6PJF5	Inactive rhomboid protein 2 OS=Homo sapiens (Human) OX=9606 GN=RHBDF2 PE=1 SV=2	0	FALSE	5	6	11	6	96.6	6	RHBDF2	471.5	483.7	518.9	475.2	504.2	475.6	459	441.1	495.4	435.9	474	485.7	473.4	517.4	130	152.3	132.4	149.8	130.4	137.4	140.6	130.6	134.5	146.7	144.6	135.3	129.8	146	359.7	376.6	457.3	448	382.8	398.8	388.4
hsa:28987; Q7L6B7; Q7M4M4; Q7Z4B5; Q9NWB0; Q9ULX3	Homo sapiens (Human) OX=9606	FALSE	High	Q9ULX3	RNA-binding protein NOB1 OS=Homo sapiens (Human) OX=9606 GN=NOB1 PE=1 SV=1	0	FALSE	38	16	42	16	46.6	16	NOB1	1090.7	1217.2	1237.8	1171.6	1162.8	1138.4	1167.8	1138.4	1176.1	1220	1134.2	1035.7	1096.9	1148.2	1922.3	1961.5	2014.2	1901.7	1895.8	1792.8	1907.4	1954.3	1901.2	1850.4	1855.3	1718.9	1797.9	1844.9	1181.4	1017.4	1123.7	1045.2	1050.6	1053.6	1148.4
A8K8R8; B3KTW1; G5EA08; hsa:84886; Q9H425	Homo sapiens (Human) OX=9606	FALSE	High	Q9H425	Uncharacterized protein C1orf198 OS=Homo sapiens (Human) OX=9606 GN=C1orf198 PE=1 SV=1	0	FALSE	62	17	39	17	36.3	17	C1orf198	1398.5	1496.4	1365.1	1387.4	1415.1	1414.4	1354.8	1415.6	1379.1	1439.8	1560.8	1545.9	1451.3	1433.4	669.5	778.1	670.9	667.7	603.2	733.4	636.2	590.6	614.1	604.5	732.4	672.8	638.2	665.9	1220.1	1031	981.2	962.5	908.9	964	968.1
B3KU21; D3DVC9; hsa:3068; P51858; Q5SZ07; Q5SZ08; Q5SZ09	Homo sapiens (Human) OX=9606	FALSE	High	P51858	Hepatoma-derived growth factor OS=Homo sapiens (Human) OX=9606 GN=HDGF PE=1 SV=1	0	FALSE	82	20	154	19	26.8	20	HDGF	11528.4	11132.3	10288	9997.3	10902.2	10353.3	10084.4	10617.8	10570	10099.2	11307.5	10445.6	10750.8	10276.4	7780.5	7779.2	7088.5	7090.7	7265.9	7209.3	7529.6	6419.4	6966.7	7058.4	7992.1	7629.1	7514.6	7290.5	9092.3	8788.1	8665.1	8128.2	8550.9	8677.4	8903.8
	Homo sapiens (Human) OX=9606	FALSE	High	O94901	SUN domain-containing protein 1 OS=Homo sapiens (Human) OX=9606 GN=SUN1 PE=1 SV=3	0	FALSE	41	28	105	27	90	28		4974.1	4877.9	5302.7	5147.8	4727.9	5312.3	5165.4	5044.5	5183.2	5234.1	5326.8	5546.7	5687	5169.9	3180	3118.3	3285.7	3277.3	3243.5	3363.8	3234.9	3348.7	3489.6	3406.1	3472.9	3541.6	3588.3	3375.9	4442.3	4235.4	4368.7	4271.7	4272.4	4291.5	4301.4
hsa:84958; Q5SSC9; Q8IYJ3; Q96BB6; Q96GU6; Q96S89; Q96SI0	Homo sapiens (Human) OX=9606	FALSE	High	Q8IYJ3	Synaptotagmin-like protein 1 OS=Homo sapiens (Human) OX=9606 GN=SYTL1 PE=1 SV=1	0	FALSE	12	7	11	7	61.8	7	SYTL1	29.9	36.8	30.4	33	30.3	31.1	33.6	38.4	40.8	50.6	40.3	41.3	32	43.7	27.1	22.3	27.3	22.2	18.7	25.2	23.2	22.7	22.7	20.7	31.6	23.4	20.2	32.2	184.2	199.5	206.7	189.2	165.7	186.7	195.2
hsa:8509; P52849; Q2TB32; Q59H89	Homo sapiens (Human) OX=9606	FALSE	High	P52849	Bifunctional heparan sulfate N-deacetylase/N-sulfotransferase 2 OS=Homo sapiens (Human) OX=9606 GN=NDST2 PE=1 SV=1	0.001	FALSE	3	2	2	1	100.8	2	NDST2	31.8	35.4	32.9	43	30.8	39.3	34	34.3	35.5	36.6	41.1	37.1	35.5	36
A4D0Q9; A4D0R0; hsa:10135; P43490; Q3KQV0; Q8WW95	Homo sapiens (Human) OX=9606	FALSE	High	P43490	Nicotinamide phosphoribosyltransferase OS=Homo sapiens (Human) OX=9606 GN=NAMPT PE=1 SV=1	0	FALSE	71	31	264	31	55.5	31	NAMPT	12558.5	11626.4	11872.2	11739	12304.3	11360.7	11697.1	11491.3	11657	11235.9	12141.5	12249.1	12752.9	12524.4	11852.7	10738.8	10984.6	11326.5	11536	11321.4	10876.6	10851.7	11226.5	11241.2	11321.1	11413.3	11747.2	11481.8	9617.6	9007.9	9138.1	9126.9	9393.4	9402.9	9663.9
B2RD21; hsa:51204; Q8N3N6; Q9BSH4; Q9UI60	Homo sapiens (Human) OX=9606	FALSE	High	Q9BSH4	Translational activator of cytochrome c oxidase 1 OS=Homo sapiens (Human) OX=9606 GN=TACO1 PE=1 SV=1	0	FALSE	22	8	24	8	32.5	8	TACO1	738.4	752.4	668.3	677	719.7	745.4	728.9	763.9	740.9	742.1	893.1	848.4	770.5	812.2	387.7	422.1	369.9	398.1	399.7	397.4	378.4	344	400.4	440.8	492.9	548.8	472.3	470.3	884.7	867.4	896.8	895.9	865.2	891.3	874.1
hsa:57222; Q969X5; Q9H0L0; Q9H2J2; Q9ULN9	Homo sapiens (Human) OX=9606	FALSE	High	Q969X5	Endoplasmic reticulum-Golgi intermediate compartment protein 1 OS=Homo sapiens (Human) OX=9606 GN=ERGIC1 PE=1 SV=1	0	FALSE	39	10	73	10	32.6	10	ERGIC1	3727.5	3721.3	3785.2	3614.3	3741.2	3685.7	3768.6	3756.5	3744.4	3701.1	3383.3	3317.7	3613.9	3688.7	4501	4386.7	4478.3	4427.1	4602.9	4626.7	4507	4938.4	4609.3	4458.3	3968	4169.2	4424.4	4323.7	4253.4	4364.9	4500.8	4451	4739.3	4458.1	4595.9
hsa:6834; Q15526; Q5T8T3; Q5T8T4	Homo sapiens (Human) OX=9606	FALSE	High	Q15526	Surfeit locus protein 1 OS=Homo sapiens (Human) OX=9606 GN=SURF1 PE=1 SV=1	0	FALSE	37	10	34	9	33.3	10	SURF1	745.2	806.7	924.1	901.8	910.1	834	850.6	856.8	891.5	874	893.2	972.8	937.1	826	556.4	502	543.8	560.6	585.7	572.3	537	557.4	558.3	580.2	657.1	706.6	729.5	631.2	1291.3	1303.2	1353.2	1289.8	1287.1	1275.8	1257
G3V1N7; hsa:84975; Q6N075; Q6NW04; Q8N7W8; Q8NCK0; Q96IA5	Homo sapiens (Human) OX=9606	FALSE	High	Q6N075	Molybdate-anion transporter OS=Homo sapiens (Human) OX=9606 GN=MFSD5 PE=1 SV=2	0	FALSE	9	3	5	3	49.7	3	MFSD5	31.7	33.1	28.1	27.9	23.6	27.8	29	27.3	31.5	27.8	27.6	30.7	32.2	30.8	39.6	37.6	43.8	40.8	38.5	49.7	31.5	40	40.1	44.1	32.9	34.7	38.2	40	97.7	92.9	126.1	113.1	118.6	100.9	90.7
hsa:6494; O14518; O60484; O60618; Q2YD83; Q96FS4	Homo sapiens (Human) OX=9606	FALSE	High	Q96FS4	Signal-induced proliferation-associated protein 1 OS=Homo sapiens (Human) OX=9606 GN=SIPA1 PE=1 SV=1	0	FALSE	33	24	45	24	112.1	24	SIPA1	722.8	771.8	765.9	777.4	710.6	787.8	741.4	774.8	810.9	818.7	826.2	797.3	789.1	778.7	629.1	646.7	697.1	661.1	651.5	584.4	628.2	613.8	646	607.2	682.4	668.1	644.5	630.1	642.2	664.6	677.2	679.8	609.5	635.2	641.5
hsa:129531; Q69YV0; Q8WV92	Homo sapiens (Human) OX=9606	FALSE	Medium	Q8WV92	MIT domain-containing protein 1 OS=Homo sapiens (Human) OX=9606 GN=MITD1 PE=1 SV=1	0.011	FALSE	4	1	2	1	29.3	1	MITD1	12.5	22.7	13.9	15.9	19.3	10.9	15.3	16.8	13.4	12.8	15.9	17.2	17.4	15.1	11.5	26.1	23.9	25.9	23.5	24.1	21.3	22.9	21.3	21.3	14.2	16.1	20.6	15.7
hsa:64682; Q2M3H8; Q9BSE6; Q9H1A4; Q9H8D0	Homo sapiens (Human) OX=9606	FALSE	High	Q9H1A4	Anaphase-promoting complex subunit 1 OS=Homo sapiens (Human) OX=9606 GN=ANAPC1 PE=1 SV=1	0	FALSE	14	26	58	26	216.4	26	ANAPC1	567.1	602.6	649.6	651.3	541.6	615.1	675.2	570.8	606.3	627.4	614.6	643.5	651	615.7	1769.7	1803.4	1799.6	1810.6	1725.5	1821.1	1820.8	1785.3	1819.7	1807.4	1868.9	1857.8	1856.4	1811.9	1369.2	1342.6	1336.7	1367.4	1293	1341.3	1299.1
A8K1D1; B2R705; hsa:11116; O95684; Q49AI0; Q5R3F6; Q96EW1	Homo sapiens (Human) OX=9606	FALSE	High	O95684	FGFR1 oncogene partner OS=Homo sapiens (Human) OX=9606 GN=FGFR1OP PE=1 SV=1	0	FALSE	30	8	21	8	43	8	CEP43	869.8	940.9	854.7	867.7	927.4	899.9	790.4	1034.1	941.3	1060.8	1155.4	1197.3	1102.1	990.9	745.9	795	710.7	758.2	706.9	700.4	736.7	725.9	689.6	724.7	854.9	889.8	770.5	743.8	433.5	476.7	411.3	381.7	404.8	364.3	362.5
B2R8N3; hsa:231; P15121; Q5U031; Q6FGA4; Q6ICP2; Q9BS21; Q9UCI9	Homo sapiens (Human) OX=9606	FALSE	High	P15121	Aldo-keto reductase family 1 member B1 OS=Homo sapiens (Human) OX=9606 GN=AKR1B1 PE=1 SV=3	0	FALSE	70	18	107	16	35.8	18	AKR1B1	5887.5	6166.6	6019.9	5690.7	6277.6	5904.9	6045.7	6023.1	6405.2	5984.5	6272	5742.5	6430.1	5827.1	4600.9	4439.3	4386.3	4343.4	4631	4415.7	4478.8	4473.2	4459.7	4335.3	4868.7	4634.4	4933.9	4601.2	3681.9	3452.8	3642.4	3571.2	3673.9	3411.7	3591.7
A7MD26; hsa:84441; Q6AI23; Q6Y3A3; Q8IUL3; Q8IZL2; Q96JK6	Homo sapiens (Human) OX=9606	FALSE	High	Q8IZL2	Mastermind-like protein 2 OS=Homo sapiens (Human) OX=9606 GN=MAML2 PE=1 SV=2	0	FALSE	9	7	11	7	125.1	7	MAML2	77.7	75.8	66.7	80.5	75.3	83.9	90.2	116.4	106.6	112.7	115.9	110.9	111.8	110.4	124.1	125.2	122	139.3	123.1	135.9	153.6	142.7	126.8	144.6	169.2	169.7	136	145.8	218	205.3	199.8	204.5	199.3	240.3	232.6
B3KMF0; hsa:23014; O94952; Q5BJG0; Q9H087	Homo sapiens (Human) OX=9606	FALSE	High	O94952	F-box only protein 21 OS=Homo sapiens (Human) OX=9606 GN=FBXO21 PE=2 SV=2	0	FALSE	7	3	5	3	72.2	3	FBXO21	15.3	21.6	31.5	25.6	20.4	23.1	24	17.7	32.9	34	18.2	22.7	18.5	17.3															74.2	60	49.7	57.7	58.4	61	68.9
hsa:286053; Q8N549; Q96MF7	Homo sapiens (Human) OX=9606	FALSE	High	Q96MF7	E3 SUMO-protein ligase NSE2 OS=Homo sapiens (Human) OX=9606 GN=NSMCE2 PE=1 SV=2	0	FALSE	35	9	18	9	27.9	9	NSMCE2	83.9	89.2	66.5	87.1	85.5	83.8	93.5	95.8	65	66.2	86.8	89	85.7	76.1	1245.7	1364.9	1311.1	1352.6	1234.4	1292.6	1370.8	1163.8	1248.2	1400.7	1433.4	1406	1281.2	1186.6	789.9	716.5	707.3	707.5	698.6	689.6	726.1
A0PKB1; hsa:11047; Q16186; Q96FJ7; Q9H1P2	Homo sapiens (Human) OX=9606	FALSE	High	Q16186	Proteasomal ubiquitin receptor ADRM1 OS=Homo sapiens (Human) OX=9606 GN=ADRM1 PE=1 SV=2	0	FALSE	26	12	48	12	42.1	12	ADRM1	1772.5	1652.8	1763	1749.6	1651.7	1676.3	1611.6	1663.7	1668	1751.3	1939.5	1818.9	1785	1714.3	1954	1889.8	1875.3	1933.1	1848	1899.4	1820.7	1674.4	1857.5	2078.3	2176	2354.8	2020.1	2015.7	3614.4	3422.1	3434.3	3200.1	3214.5	3263.7	3493.5
E7EN74; E9PE57; hsa:266629; Q495V8; Q495W0; Q495W1; Q9UDX4	Homo sapiens (Human) OX=9606	FALSE	High	Q9UDX4	SEC14-like protein 3 OS=Homo sapiens (Human) OX=9606 GN=SEC14L3 PE=1 SV=1	0	FALSE	7	3	16	1	46	3	SEC14L3	228.8	200.7	205.3	199.5	221.9	200.6	215.3	210.5	211.5	190.8	172.5	172.9	190.5	199	208.4	195.3	188.9	189.4	208.4	194	185.5	188.9	206.7	178.8	157.2	140.5	180.4	169.7	408	413.5	392.6	431.1	395.3	380	393.4
A8K307; B3KUN3; E1P5P2; F5H737; hsa:191; P23526; Q96A36	Homo sapiens (Human) OX=9606	FALSE	High	P23526	Adenosylhomocysteinase OS=Homo sapiens (Human) OX=9606 GN=AHCY PE=1 SV=4	0	FALSE	56	27	259	25	47.7	27	AHCY	16294.9	16758.1	16028	16393.8	17267.7	16415	16596.2	16581.4	16541.2	16077.1	16035.1	15668.9	16624	16385.2	12178.7	12350.6	12102.5	12325.3	12533.2	12675.3	12436.9	12688.9	12000.2	12266.3	13071.5	12309.9	12874	12885.5	13342.6	13323.2	13109	14363.2	14271.3	13998.3	13600.9
A7MD42; hsa:23102; Q8N1F9; Q9NXM0; Q9UPU7	Homo sapiens (Human) OX=9606	FALSE	High	Q9UPU7	TBC1 domain family member 2B OS=Homo sapiens (Human) OX=9606 GN=TBC1D2B PE=1 SV=2	0	FALSE	15	13	22	13	109.8	13	TBC1D2B	365.6	369.8	368.5	394.6	382.4	361.8	367.6	345	357.7	376.6	357.9	357.3	336.8	395.2	277.9	269.1	260.3	256.8	277.5	250.1	262.3	264.6	258.6	269.2	222.7	247.8	245	260.1	608	616.2	673.5	663.1	613.6	606.7	652.2
A8K2U1; B4DFH5; hsa:285203; L7X1M5; Q5NDL2; Q6MZY0; Q6P985; Q6ZTV0	Homo sapiens (Human) OX=9606	FALSE	High	Q5NDL2	EGF domain-specific O-linked N-acetylglucosamine transferase OS=Homo sapiens (Human) OX=9606 GN=EOGT PE=1 SV=1	0	FALSE	17	10	24	10	62	10	EOGT	657.2	626.5	632.6	674.4	654.2	632.3	641.9	623.5	627	615.3	614.7	715.8	703	673.4	350.4	351.9	345.7	377.7	338.4	333.5	335.2	355.1	347.4	341.1	350.3	355	335.8	373	732.4	749.8	769.3	798	793.4	810.2	756.3
B7ZAI6; hsa:10714; Q15054; Q32MZ9; Q32N00	Homo sapiens (Human) OX=9606	FALSE	High	Q15054	DNA polymerase delta subunit 3 OS=Homo sapiens (Human) OX=9606 GN=POLD3 PE=1 SV=2	0	FALSE	24	11	26	11	51.4	11	POLD3	997.3	1008.5	1006.6	1035.4	950.1	1029.1	971.1	1023.1	1040.6	993.7	1159.7	1190.7	1059.2	982.4	885.4	782.9	848.5	880.2	819.1	881.9	846.4	765.3	838.9	929.7	1042	1114.2	966.8	814.2	1033	882.2	947.7	930.5	903.3	928.9	960.8
D3DWQ5; D3DWQ6; hsa:23061; O75163; Q53EY0; Q66K14; Q6MZI2; Q96H49	Homo sapiens (Human) OX=9606	FALSE	High	Q66K14	TBC1 domain family member 9B OS=Homo sapiens (Human) OX=9606 GN=TBC1D9B PE=1 SV=3	0	FALSE	35	36	117	36	140.4	36	TBC1D9B	3897.9	3753.8	4216.3	4060.5	3803.9	3998.3	4020.2	3891.8	4097.4	4089.7	3997.6	4100.5	4118.5	4189.4	3848.8	3941.1	3940.7	3807.5	3879.8	3981.2	3890	4127	4090.9	4066.2	3835.4	3915.5	3780	3875.6	5565.7	5656	5697.6	5695.3	5600	5680.4	5785.9
hsa:8449; O60231; O60322; Q5JP45; Q969X7; Q96QC1	Homo sapiens (Human) OX=9606	FALSE	High	O60231	Pre-mRNA-splicing factor ATP-dependent RNA helicase DHX16 OS=Homo sapiens (Human) OX=9606 GN=DHX16 PE=1 SV=2	0	FALSE	43	42	138	40	119.2	42	DHX16	3676.4	3516.2	4132.3	4144	3689.7	4063.9	3995.1	3942.1	4118.5	4204.9	3946.7	4251	4079.4	3875.6	4029.5	3827.3	3974.4	4198	3879.7	4019.1	4035.7	3956.1	4118.2	4199.1	4074.7	4317.5	4017.8	4005.4	3213.8	2987	2966.5	3004	2937	2995.5	2978.6
hsa:23071; O60319; Q4VXC1; Q5VWZ7; Q6UW14; Q8WX67; Q9BS26	Homo sapiens (Human) OX=9606	FALSE	High	Q9BS26	Endoplasmic reticulum resident protein 44 OS=Homo sapiens (Human) OX=9606 GN=ERP44 PE=1 SV=1	0	FALSE	42	17	81	17	46.9	17	ERP44	3267.9	3393.2	2968.3	3064.7	3279.2	3133.9	3024.2	3155.9	3232.1	3166.4	3613.4	3257.3	3213	3386.9	4561.4	4395.9	4093.3	4194.8	4188.5	4325.6	4120.1	4331.8	4093.4	4143.7	4400.4	4442	4198	4502.9	3744.6	3457.8	3564.5	3492.7	3715.2	3534.8	3669.9
B4DFH9; E7EWQ0; hsa:79781; Q4G164; Q53R37; Q53RV3; Q86XH1; Q96NS7; Q9H680	Homo sapiens (Human) OX=9606	FALSE	Medium	Q86XH1	Dynein regulatory complex protein 11 OS=Homo sapiens (Human) OX=9606 GN=IQCA1 PE=2 SV=1	0.047	FALSE	1	1	1	1	95.3	1	IQCA1															55.7	53.9	78.8	65.8	49.9	65	52	56.6	61.2	72.2	73.5	76.5	63.6	51.4
B9A6K5; B9A6K6; hsa:54885; Q0IIM8; Q5JRB7; Q6ZVX5; Q9NXE3	Homo sapiens (Human) OX=9606	FALSE	High	Q0IIM8	TBC1 domain family member 8B OS=Homo sapiens (Human) OX=9606 GN=TBC1D8B PE=1 SV=2	0	FALSE	23	22	59	20	128.6	22	TBC1D8B	1812	1953.4	2017.5	1937.1	1842.5	1989.5	1982.1	1926.6	1961.9	1942.8	1816.5	1854.7	1796.3	1863.3	1650.5	1670.2	1798.4	1703.2	1670.2	1754.7	1622	1773	1689.3	1654	1559.3	1573.1	1558.2	1643.5	1941.5	1906.7	1941.5	2020.3	1860.8	1942.2	1896.4
B1ALD6; D3DPL4; hsa:6548; P19634; Q96EM2	Homo sapiens (Human) OX=9606	FALSE	High	P19634	Sodium/hydrogen exchanger 1 OS=Homo sapiens (Human) OX=9606 GN=SLC9A1 PE=1 SV=2	0	FALSE	12	7	14	7	90.7	7	SLC9A1	258.3	262.9	270.7	261.4	236.4	240.1	265.1	252.3	273	269.4	250.6	269.7	258.5	266	245.5	272.1	280.1	272.8	245.1	244.7	267.9	270.4	277.9	256.1	265.1	243.3	249.9	258.8	194.4	204.2	240.8	218	220.6	241	214.2
A8K681; hsa:10558; O15269; Q5VWB4; Q96IX6	Homo sapiens (Human) OX=9606	FALSE	High	O15269	Serine palmitoyltransferase 1 OS=Homo sapiens (Human) OX=9606 GN=SPTLC1 PE=1 SV=1	0	FALSE	48	19	89	19	52.7	19	SPTLC1	3312.6	2772	3309.6	3086.6	3067	3108.8	3195.7	2997.1	3105.9	3138.6	3188.3	3202.3	3441.2	3067	2871.8	2716.4	2741.7	2763.5	2873.1	2748.6	2813.2	2844.5	2856.3	2893.7	2862.2	2899.7	3056.6	2776	2248.8	2114.8	2095.2	2096.4	2074.6	2058.7	2116.2
A8K0B1; E1P5E4; E1P5E5; hsa:8724; O60493; O60718; Q4TT29; Q4TT31; Q5JXJ7; Q5JXJ8; Q96AP9; Q9C0J5; Q9NU45	Homo sapiens (Human) OX=9606	FALSE	High	O60493	Sorting nexin-3 OS=Homo sapiens (Human) OX=9606 GN=SNX3 PE=1 SV=3	0	FALSE	72	11	46	9	18.8	11	SNX3	954.4	1091	940.4	1000.8	1049.9	1017.4	987.8	1038	1020.2	976.7	1039.7	998.3	973.2	873.4	1220.9	1243.5	1184.1	1140	1165.6	1098.8	1144.6	1056	1098.6	1015.8	1243.7	1107.8	1163.3	1178.4	1639.1	1541.6	1551.8	1476	1553.6	1473.6	1425.7
A2RUC1; B4DQW8; hsa:23294; Q5JYI9; Q5SYR2; Q86WQ7; Q92625	Homo sapiens (Human) OX=9606	FALSE	High	Q92625	Ankyrin repeat and SAM domain-containing protein 1A OS=Homo sapiens (Human) OX=9606 GN=ANKS1A PE=1 SV=4	0	FALSE	32	30	89	30	123	30	ANKS1A	2937	3052.4	2882	2996.4	2860.9	2892.8	2890.1	2825.1	2862	3024	2999.2	2899.3	2895	2907.3	3289.9	3144.1	3190.7	3237.1	3161.4	3121.1	3265.1	3323.4	3268	3129.3	3262.8	3130.7	3163.6	3135.1	2378.8	2537.2	2454.5	2559.8	2336	2303.6	2423.9
B2RE52; G3V117; hsa:56943; Q9NPA8	Homo sapiens (Human) OX=9606	FALSE	High	Q9NPA8	Transcription and mRNA export factor ENY2 OS=Homo sapiens (Human) OX=9606 GN=ENY2 PE=1 SV=1	0	FALSE	40	5	24	5	11.5	5	ENY2	1471.5	1553.3	1380.7	1388.2	1497.6	1442.6	1345.7	1482.5	1417	1455.9	1486	1535.1	1330.8	1402.7	1481.7	1487.8	1490.7	1451	1358.1	1372.6	1442.1	1301.7	1388.2	1444.9	1599.6	1626.7	1337.5	1414.1	2642.2	2250.2	2091.9	2116.3	2307	2158.6	1892.9
B3KWK4; D3DPQ4; hsa:8565; O43276; P54577; Q53EN1	Homo sapiens (Human) OX=9606	FALSE	High	P54577	Tyrosine--tRNA ligase, cytoplasmic OS=Homo sapiens (Human) OX=9606 GN=YARS1 PE=1 SV=4	0	FALSE	72	39	254	39	59.1	39	YARS1	12979.9	12433.5	12496.2	12546	12974.4	12835.6	12811.4	13097.7	12673.4	12296.1	12524.1	12091.7	12619.4	12401.3	16059	15676.9	15683.6	15635.9	16099.5	15756.1	15704.4	15800.7	16014.9	15927.2	15783.9	15823.9	16440.7	15912.8	17007.2	17130	16712.9	16623	17426.6	16776.1	17381.8
D6W613; hsa:56926; O75252; Q6FI60; Q6ZMB7; Q8TAT7; Q969V3; Q96H48; Q96IS7; Q9BQH9; Q9BTX4; Q9NPP2	Homo sapiens (Human) OX=9606	FALSE	High	Q969V3	Nicalin OS=Homo sapiens (Human) OX=9606 GN=NCLN PE=1 SV=2	0	FALSE	41	22	100	22	62.9	22	NCLN	2769.2	2674.4	2887.5	2805.7	2739.3	2760.8	2886.9	2814.5	2835.1	2925.9	2758.1	2755.9	2906.9	2992	2696.5	2681.9	2756.4	2766.7	2703.4	2684.3	2768.2	2898	2824.1	2805.9	2708.6	2615.7	2777.5	2780.9	3235.4	3308	3222.3	3447	3488.8	3520.6	3434.5
hsa:79070; Q53HL3; Q6UW63; Q9BVD2	Homo sapiens (Human) OX=9606	FALSE	High	Q6UW63	Protein O-glucosyltransferase 2 OS=Homo sapiens (Human) OX=9606 GN=POGLUT2 PE=1 SV=1	0	FALSE	15	8	10	8	58	8	POGLUT2	57.3	53.3	55.7	55	64	67.4	59.8	93.9	87.2	119.7	149.9	141.9	121.3	127.8	371.5	354.6	372.2	360	353.6	386.5	386.4	411.8	394.1	455.2	470	456.8	446.6	445	530.4	470.9	534.7	521.2	439.5	504.6	498.3
A8K2Q0; B7Z7A0; E7EWV0; F2Z2F2; hsa:5947; P09455; Q6FGX8	Homo sapiens (Human) OX=9606	FALSE	High	P09455	Retinol-binding protein 1 OS=Homo sapiens (Human) OX=9606 GN=RBP1 PE=1 SV=2	0	FALSE	66	8	26	8	15.8	8	RBP1	303.8	309	279.4	262.1	315.3	320.5	308.1	408.1	338.3	398.4	349.3	347	322.9	414.8	855.8	1039.6	1002	1032.5	948.6	1016.3	978.1	1046.1	1065.4	1197.1	812.2	888.7	777.6	1076.5	1026.4	1238.6	1250.9	1137.7	1129.9	1184.9	1089.3
hsa:79034; Q96N11; Q9BQ43	Homo sapiens (Human) OX=9606	FALSE	High	Q96N11	Uncharacterized protein C7orf26 OS=Homo sapiens (Human) OX=9606 GN=C7orf26 PE=2 SV=1	0	FALSE	13	5	6	5	50	5	C7orf26	25.5	28.1	21.5	16.5	18.5	18.9	21.1	30.4	22.1	34.7	35	18	34.8	33	191.2	201.6	223.5	239.8	209.8	215	214.8	244.7	238.1	250.9	238	258.6	243.4	240.8	202.4	209.5	169.1	204.9	212	217.7	179
hsa:7419; Q9UIS0; Q9Y277	Homo sapiens (Human) OX=9606	FALSE	High	Q9Y277	Voltage-dependent anion-selective channel protein 3 OS=Homo sapiens (Human) OX=9606 GN=VDAC3 PE=1 SV=1	0	FALSE	58	14	131	12	30.6	14	VDAC3	5622.2	5161.2	5580.6	5635.8	5649.9	4976.1	5634.7	5578.4	5303.9	5541.6	5323.5	5564.5	5763.9	5177.1	4937	4891.5	4988.1	5177.1	5365.6	4888.6	5033.6	5119.6	4870.8	4992.5	4953.4	5293.3	5274.9	4798.1	5363.3	5530.7	5210.1	5580.7	5793.5	5823.3	5741.3
A8KAQ4; B2R997; hsa:9130; Q14320; Q5HY37; Q6PJH5	Homo sapiens (Human) OX=9606	FALSE	High	Q14320	Protein FAM50A OS=Homo sapiens (Human) OX=9606 GN=FAM50A PE=1 SV=2	0	FALSE	44	16	88	12	40.2	16	FAM50A	4181.6	4398.1	3881.5	3830.9	4115.7	4007.7	4013.7	4025.2	4157.8	4026.2	4401.7	3959.7	4104.6	4050.9	5077.4	5310.6	5164.7	5244.1	5208.1	5065.8	5195.8	4899.1	4974.3	5129.6	5242	4831.5	4877.5	5072.3	5087.2	5325.7	5305.7	5137.3	5476.8	5457.6	5327.9
A6NLD4; hsa:6311; Q24JQ7; Q6ZQZ7; Q99493; Q99700	Homo sapiens (Human) OX=9606	FALSE	High	Q99700	Ataxin-2 OS=Homo sapiens (Human) OX=9606 GN=ATXN2 PE=1 SV=2	0	FALSE	20	22	69	21	140.2	22	ATXN2	1491	1457.2	1366.2	1475.5	1430.7	1479.2	1390.3	1479.2	1439.2	1500	1599.5	1587.7	1568.3	1558.6	2983.6	3075.4	3201	3061.6	2761.9	3172.1	3148.9	2845.4	2893.5	3272.4	3098.4	3110.9	2992	2982.6	2392.9	2401.1	2511.8	2343.8	2386.4	2487.7	2623.5
B2R6D3; hsa:5663; O95465; P49768; Q14762; Q15719; Q15720; Q96P33; Q9UIF0	Homo sapiens (Human) OX=9606	FALSE	High	P49768	Presenilin-1 OS=Homo sapiens (Human) OX=9606 GN=PSEN1 PE=1 SV=1	0	FALSE	17	6	17	6	52.6	6	PSEN1	179.1	203	195.9	176.9	192.7	196.5	180.6	161.4	213.7	182	216.1	178	196.5	187.3	342.2	302.9	371.6	370.6	352.8	298.7	339.7	340.7	329.4	334	387.3	333.7	383.9	357.3	141.2	138.5	140.6	128.7	126.7	147.5	116.5
B4E097; E7ET32; hsa:2592; P07902; Q14355; Q14356; Q14357; Q14358; Q14359; Q14360; Q14361; Q14363; Q14364; Q14365; Q14369; Q14370; Q14371; Q14372; Q14373; Q14374; Q14375; Q14377; Q14378; Q14380; Q14381; Q14382; Q14383; Q14384; Q14385; Q14386; Q14387; Q14389; Q16766; Q53XK1; Q5VZ81; Q96BY1	Homo sapiens (Human) OX=9606	FALSE	High	P07902	Galactose-1-phosphate uridylyltransferase OS=Homo sapiens (Human) OX=9606 GN=GALT PE=1 SV=3	0	FALSE	25	7	20	7	43.3	7	GALT	413.2	434.3	436.8	424.7	425.2	418.9	398.6	424	438	406.2	453.4	465.6	440.1	458.3	548.2	565.5	586.3	610.9	583.6	565.4	580.2	575.4	611.2	567.3	557.9	574.5	550.7	592.4	436.5	487.2	513.7	490.6	464.8	471	463
B4DTM3; E9PN05; F8VPG7; hsa:8301; O60700; Q13492; Q4LE54; Q6GMQ6; Q86XZ9	Homo sapiens (Human) OX=9606	FALSE	High	Q13492	Phosphatidylinositol-binding clathrin assembly protein OS=Homo sapiens (Human) OX=9606 GN=PICALM PE=1 SV=2	0	FALSE	34	20	91	20	70.7	20	PICALM	4197.5	4133.2	4149.1	4017.6	4165.5	4044.8	4123	4037.7	4157.9	4095	3895.3	3994.5	3993.2	4125.6	3785.8	3760.6	3821.2	3789.8	3823.5	3830.7	3746.7	4139.6	3837.8	3741.9	3507.9	3416.1	3694.8	3742.3	4141.6	4054.2	4166.2	4155.7	4065	3953.8	3992.3
B3KTJ5; C9JR60; hsa:79665; Q5JPH4; Q8IX18; Q8TC86; Q8WY53; Q9BXM1; Q9H6M9	Homo sapiens (Human) OX=9606	FALSE	High	Q8IX18	Probable ATP-dependent RNA helicase DHX40 OS=Homo sapiens (Human) OX=9606 GN=DHX40 PE=1 SV=2	0	FALSE	5	3	6	3	88.5	3	DHX40	338.2	377	393.7	402.7	375.4	399.1	400.7	381.8	392.7	386.2	409.6	399.7	384.6	355.5	289.6	276.2	283.6	308.7	287.7	310.3	315	307	279.3	297.7	325.5	344	337	323.6
hsa:92259; P82909; Q9H2H4	Homo sapiens (Human) OX=9606	FALSE	High	P82909	28S ribosomal protein S36, mitochondrial OS=Homo sapiens (Human) OX=9606 GN=MRPS36 PE=1 SV=2	0	FALSE	53	4	23	4	11.5	4	MRPS36	492.7	545.1	518.9	517.8	529.5	523.9	517.1	527	558.6	501.8	559.8	490.5	494.7	482.5	452.7	508	516.5	547.9	482.6	507.7	494.8	467.8	480.5	478.8	453.7	470.8	461.3	481.8	521.6	616.5	651.9	632.4	608.3	611.4	575.7
B4DSY9; hsa:9129; O43395; O43446; Q5VT54	Homo sapiens (Human) OX=9606	FALSE	High	O43395	U4/U6 small nuclear ribonucleoprotein Prp3 OS=Homo sapiens (Human) OX=9606 GN=PRPF3 PE=1 SV=2	0	FALSE	44	26	113	26	77.5	26	PRPF3	3444.8	3582.6	3522.2	3482.2	3420.3	3547.3	3501.2	3578	3739.8	3580.5	3763.4	3622.8	3605.3	3365.9	5250	5297.8	5419.9	5308.7	5298.6	5368.2	5220.6	5193.4	5295.1	5206.8	5652.7	5477.9	5395.1	5244.5	4301.6	4468.4	4463.6	4314.2	4419.9	4537.6	4494.5
B2RXF9; hsa:729991; Q96FH0; Q9BT01	Homo sapiens (Human) OX=9606	FALSE	High	Q96FH0	BLOC-1-related complex subunit 8 OS=Homo sapiens (Human) OX=9606 GN=BORCS8 PE=1 SV=1	0.001	FALSE	16	2	3	2	13.4	2	BORCS8	48.4	58.1	50.7	42.2	41.9	45.1	31.1	57.7	43.3	46.9	27.3	27.6	33.4	48.1	24.8	32.1	31.8	21.4	32.7	18.3	25.5	26.2	27	26.6	20.6	20.8	18.2	24.8
A6NHH6; hsa:51290; Q53GY2; Q8N2Q9; Q96RQ1; Q9BVV9; Q9NZA3	Homo sapiens (Human) OX=9606	FALSE	High	Q96RQ1	Endoplasmic reticulum-Golgi intermediate compartment protein 2 OS=Homo sapiens (Human) OX=9606 GN=ERGIC2 PE=1 SV=2	0	FALSE	34	9	22	9	42.5	9	ERGIC2	1502.2	1455.2	1459.9	1433.4	1489.6	1501	1519.4	1476.6	1493.8	1425.1	1497.4	1431.6	1541.3	1417.4	873.5	771.6	890.1	945.5	922.5	844	862.1	919.8	855.4	855.7	852.2	889	891.8	855.4	1058.3	1115.4	1008.3	1074.8	1150.2	1088.7	1119.5
B2R6L4; D6W5Y1; hsa:5434; O43380; P19388; Q6PIH5; Q9BT06	Homo sapiens (Human) OX=9606	FALSE	High	P19388	DNA-directed RNA polymerases I, II, and III subunit RPABC1 OS=Homo sapiens (Human) OX=9606 GN=POLR2E PE=1 SV=4	0	FALSE	53	9	57	9	24.5	9	POLR2E	2174	2250.3	2115.3	2187.1	2211.7	2191.1	2209.4	2273.2	2229.5	2140.2	2328.3	2212.6	2155.5	2288.4	2359.8	2541.9	2510.1	2552.4	2455.6	2373.2	2500.5	2398.9	2304.9	2300.5	2487.8	2350.5	2318.4	2311.8	1996.3	1948.3	1890.1	2007.8	1952.1	2000.9	1988.5
hsa:5912; P17964; P61225; Q96EG5; Q9CXG0	Homo sapiens (Human) OX=9606	FALSE	High	P61225	Ras-related protein Rap-2b OS=Homo sapiens (Human) OX=9606 GN=RAP2B PE=1 SV=1	0	FALSE	63	11	61	7	20.5	11	RAP2B	1871.3	1936.1	2105	1985.8	1993.5	1999.7	2110.1	1925	2136.7	2012.2	2086.8	2018.5	2152.1	1992.1	2029.6	1890.6	1912.9	1898.5	1977.5	1909.9	1972.6	2049.2	2121.1	1891.7	2236	2037	2242.6	2021.4	1768.3	1590.8	1706.3	1692.5	1851.2	1725.7	1770.5
hsa:781; P54289; Q17R45; Q9UD80; Q9UD81; Q9UD82	Homo sapiens (Human) OX=9606	FALSE	High	P54289	Voltage-dependent calcium channel subunit alpha-2/delta-1 OS=Homo sapiens (Human) OX=9606 GN=CACNA2D1 PE=1 SV=3	0.001	FALSE	3	3	5	3	124.5	3	CACNA2D1	238.2	232.3	239.8	244.9	238.6	239.4	250.5	244.4	233.2	237.6	240.9	252.9	258.6	242	407.8	309.7	425.1	347	374.4	333.9	402.7	295.2	419.3	318.2	446.3	369.2	392.7	326.6	416.3	401.5	407.4	384.1	424.3	445.3	414.6
hsa:342538; Q2VIR9; Q9H009	Homo sapiens (Human) OX=9606	FALSE	High	Q9H009	Nascent polypeptide-associated complex subunit alpha-2 OS=Homo sapiens (Human) OX=9606 GN=NACA2 PE=1 SV=1	0.005	FALSE	4	1	5	1	23.2	1	NACA2	192.4	144.9	115.7	108	131	124.4	126	120.8	114.3	121.2	173.6	155.7	144.4	166.3	257.4	203.4	211.4	179.3	165.1	234	197.1	161.6	187.8	231.8	246.1	251.3	207.7	247.7	41.9	25.5	13.8	29.2	23.9	28.2	27.3
B7Z7E2; B7Z7M9; hsa:23163; J3KRN0; Q15017; Q6IS16; Q9NZ52; Q9UJY3	Homo sapiens (Human) OX=9606	FALSE	High	Q9NZ52	ADP-ribosylation factor-binding protein GGA3 OS=Homo sapiens (Human) OX=9606 GN=GGA3 PE=1 SV=1	0	FALSE	11	8	23	7	78.3	8	GGA3	441.7	451.8	386.6	422.5	434	447.9	416.1	472.2	465.3	461.2	453.1	461.9	443.8	440.6	450.9	374.9	387.9	366.3	371.5	374	393	360	411.6	375.7	457.8	423.4	444	441.2	1573.5	1460	1491.4	1520.9	1399.8	1543.8	1430.6
hsa:5613; P51817	Homo sapiens (Human) OX=9606	FALSE	High	P51817	cAMP-dependent protein kinase catalytic subunit PRKX OS=Homo sapiens (Human) OX=9606 GN=PRKX PE=1 SV=1	0	FALSE	6	3	10	1	40.9	3	PRKX	70.6	73.6	83.4	69.6	59.2	75	76.2	77.8	73.7	67.8	92.7	101.2	72.1	78.8
B4DP47; E7EW46; hsa:593; P12694; Q16034; Q16472	Homo sapiens (Human) OX=9606	FALSE	High	P12694	2-oxoisovalerate dehydrogenase subunit alpha, mitochondrial OS=Homo sapiens (Human) OX=9606 GN=BCKDHA PE=1 SV=2	0	FALSE	50	16	63	16	50.4	16	BCKDHA	1681.7	1717.3	1610.8	1603.8	1620.6	1585	1571.2	1643.2	1634.4	1612.6	1836.3	1900.7	1849.6	1730.5	1355	1310.9	1363.6	1425.7	1363.4	1277.5	1332.9	1290	1300.7	1280.2	1458.1	1454.7	1414.9	1370.3	1444.5	1368.8	1352	1362.4	1326.3	1368.4	1352.6
A6NE42; A6NLU7; F8VZB6; hsa:7050; Q15583; Q6ICR0; Q8N5X9; Q9NRS0	Homo sapiens (Human) OX=9606	FALSE	High	Q15583	Homeobox protein TGIF1 OS=Homo sapiens (Human) OX=9606 GN=TGIF1 PE=1 SV=3	0	FALSE	12	5	7	5	43	5	TGIF1	82	92.8	92.4	92.2	88.1	101.9	95.8	91.9	98.3	107.9	139.8	147.9	119.6	113.9	102.2	123.6	120.7	124.8	83.3	105	90.9	98.9	99.5	105.8	117.1	144.6	110.9	102.7	377.1	314.7	289.4	289.7	225.1	232.4	228
B2RDC7; D3DPP5; hsa:23633; O60684; Q5VVU3	Homo sapiens (Human) OX=9606	FALSE	High	O60684	Importin subunit alpha-7 OS=Homo sapiens (Human) OX=9606 GN=KPNA6 PE=1 SV=1	0	FALSE	34	22	101	13	60	22	KPNA6	3600.3	3407.3	3574.2	3661.4	3499.7	3598.2	3616.7	3767.9	3585.7	3906.4	3650.9	3688.5	3656.8	3685.5	3658.6	3705	3764.3	3712.2	3749.3	3765.8	3687.4	3721.4	3772	3871.8	3557.2	3695.9	3616.7	3581.4	3772	4093.8	4013	3986.3	3693.8	3958.2	3937.2
B4DFQ6; B4DHT5; B4DUF5; hsa:80221; Q96CM8; Q9H7G2	Homo sapiens (Human) OX=9606	FALSE	High	Q96CM8	Medium-chain acyl-CoA ligase ACSF2, mitochondrial OS=Homo sapiens (Human) OX=9606 GN=ACSF2 PE=1 SV=2	0	FALSE	38	18	86	18	68.1	18	ACSF2	3583.7	3364.9	3511.6	3497.3	3480.2	3497.4	3598.8	3484.9	3572.6	3451.7	3457.2	3397.6	3520.7	3462.4	2937.3	2890.6	2984.4	3057.1	2931.1	2905.2	2909.6	3096.7	3046.3	2943.7	2888.8	2990	2995.7	2937.1	3319.9	3270.9	3449.6	3404	3301.8	3252	3388
A0PJA2; B2R8E1; hsa:10048; O94764; Q6P3T7; Q7LBR2; Q7Z7F9; Q96S59	Homo sapiens (Human) OX=9606	FALSE	High	Q96S59	Ran-binding protein 9 OS=Homo sapiens (Human) OX=9606 GN=RANBP9 PE=1 SV=1	0	FALSE	16	9	23	7	77.8	9	RANBP9	196.9	202.9	184.4	179.3	181.5	209.2	192.4	198.1	196.9	204	206	189.1	178.6	198.5	266.4	292.8	275.4	273.7	259.9	294.5	277.4	267	279.4	269.1	285.9	280.4	293.9	293.6	470.4	474.3	484.6	448.2	465	463	451.3
C9JV41; hsa:79098; Q658X3; Q9BW04	Homo sapiens (Human) OX=9606	FALSE	High	Q9BW04	Specifically androgen-regulated gene protein OS=Homo sapiens (Human) OX=9606 GN=SARG PE=1 SV=2	0	FALSE	68	29	168	29	63.9	29	SARG	7305	7356	6543.6	6451	6955	6713.3	6472.9	6831	6814.2	6911.1	7496.7	7109.3	7090.2	7227.8	6545.7	6463.6	6550.8	6467.1	6426.1	6172.5	6327	5664.8	6287	6420.9	6648.3	6495.2	6199.4	6080.2	6197.6	6309	6371.5	5809.1	6091.5	6126.5	6164.1
B2R6M3; hsa:3383; P05362; Q5NKV7; Q96B50	Homo sapiens (Human) OX=9606	FALSE	High	P05362	Intercellular adhesion molecule 1 OS=Homo sapiens (Human) OX=9606 GN=ICAM1 PE=1 SV=2	0	FALSE	25	12	61	11	57.8	12	ICAM1	1403.9	1530.1	1402.3	1310.4	1391.2	1396.2	1388	1382	1583.3	1402.1	1512.4	1348.9	1386.9	1420.5	2008.7	1960.2	1976.3	2034.4	1848.2	1954.4	1880.9	1855.4	1942.4	2165.3	1869.4	2056.9	1880	2093.4	1597.6	1551.4	1599.3	1594.3	1600.9	1546.7	1584.1
A8K8W9; A8MW11; B3KT53; D3DP42; hsa:80817; Q8IXZ4; Q9C0F1	Homo sapiens (Human) OX=9606	FALSE	High	Q9C0F1	Centrosomal protein of 44 kDa OS=Homo sapiens (Human) OX=9606 GN=CEP44 PE=1 SV=2	0	FALSE	17	5	10	5	44.1	5	CEP44	55.3	67.8	59.7	77.2	64.8	69	67.7	75.3	67.5	65.4	67.1	70.6	66.9	66.8	305.7	332.2	349.2	315.8	327.1	323.1	331.2	307.8	287.1	297.1	318.9	340.3	318.6	313.5
B3KPY0; D3DRT8; hsa:10557; P78345; Q53F71; Q8NHS8	Homo sapiens (Human) OX=9606	FALSE	High	P78345	Ribonuclease P protein subunit p38 OS=Homo sapiens (Human) OX=9606 GN=RPP38 PE=1 SV=2	0	FALSE	28	7	13	7	31.8	7	RPP38	235.1	243	233.7	245.3	217.5	247.3	227.3	245.6	245.1	253.6	256.3	237.3	229	243.5	250.5	289.9	277.9	272.3	253.1	269.2	272	293.1	270.3	279.7	274	250.7	254.4	259.6	294.9	276.1	345.4	282.3	299.5	290.7	331.2
hsa:79982; Q6UXN1; Q7Z3P0; Q86TA7; Q86TM0; Q8TBM8; Q9GZU9	Homo sapiens (Human) OX=9606	FALSE	High	Q8TBM8	DnaJ homolog subfamily B member 14 OS=Homo sapiens (Human) OX=9606 GN=DNAJB14 PE=1 SV=1	0	FALSE	24	9	17	9	42.5	9	DNAJB14	266.6	272.4	296.9	300.6	283.4	289.3	280.8	275.8	297.6	297.3	268	282.7	285.2	254.8	505.8	578.3	569.9	590.5	529.9	564.7	573.4	559.8	528.1	592.6	524.4	527	531.1	566.2	673.2	610.4	638	636.4	585.1	599.1	601
B4DFL9; hsa:28990; Q2TB18; Q3MIB6; Q8N6G4; Q96JY1; Q9UHX6	Homo sapiens (Human) OX=9606	FALSE	High	Q2TB18	Protein asteroid homolog 1 OS=Homo sapiens (Human) OX=9606 GN=ASTE1 PE=1 SV=1	0	FALSE	7	4	7	4	77	4	ASTE1	280	260	296.1	276.3	281.4	275.3	279.9	264.7	284.5	271.2	282.1	258.4	265.5	252.1	141.1	150.4	148.8	142.6	143.2	148.3	134.8	148.6	150.4	141	159.3	134.2	155.8	141.7	29.1	19.9	26.3	27.1	27.4	19.1	24
D3DQ46; hsa:115353; Q8N2Q8; Q9Y546	Homo sapiens (Human) OX=9606	FALSE	High	Q9Y546	Leucine-rich repeat-containing protein 42 OS=Homo sapiens (Human) OX=9606 GN=LRRC42 PE=1 SV=1	0	FALSE	10	4	9	4	48.5	4	LRRC42	261.6	284.4	280.5	282.7	269.6	319.5	289.6	312.1	309.1	372.3	276.6	298.1	257.4	288.7	193.6	219.5	220.8	227.3	221.9	200.8	206.8	205.6	209.5	216	197.5	177.6	177.6	198.6	161.5	144.6	179.7	157.9	147.4	133.1	146.9
A2RRM7; hsa:56987; Q2TAJ1; Q7L3J8; Q7LBY8; Q8NDB0; Q8WY35; Q8WY36; Q9H0J6	Homo sapiens (Human) OX=9606	FALSE	High	Q8WY36	HMG box transcription factor BBX OS=Homo sapiens (Human) OX=9606 GN=BBX PE=1 SV=1	0	FALSE	16	12	23	12	105.1	12	BBX	992.2	943.9	961.6	985.3	962.8	979.4	969.2	1029.1	995.9	1030.8	1408.2	1482	1336.3	1054.4	165.3	193	187.9	195.8	195.8	197	201.7	231.7	200.3	223.9	284.6	265.1	228	216.2	503.6	451.6	460.9	423.2	378.9	434.6	437
B7Z6I8; D3DXF4; D3DXF5; hsa:3984; O15283; P53667; Q15820; Q15821; Q75MU3; Q9Y5Q1	Homo sapiens (Human) OX=9606	FALSE	High	P53667	LIM domain kinase 1 OS=Homo sapiens (Human) OX=9606 GN=LIMK1 PE=1 SV=3	0	FALSE	6	3	4	3	72.5	3	LIMK1	52.6	51.9	55.1	62.6	52.3	57.2	54.2	59.8	50.2	56.4	54.5	54.7	51.6	51.4															76.9	81.5	92.7	82.5	73.5	92.5	79.4
hsa:2885; P29354; P62993; Q14450; Q63057; Q63059	Homo sapiens (Human) OX=9606	FALSE	High	P62993	Growth factor receptor-bound protein 2 OS=Homo sapiens (Human) OX=9606 GN=GRB2 PE=1 SV=1	0	FALSE	58	14	57	14	25.2	14	GRB2	2793.9	3036.1	2634.8	2816.5	2895.3	2800.1	2740.6	2821	2570.2	2684.8	3121.3	3031.4	2893.3	2799.6	2602.3	2825.3	2485.1	2641.7	2475.1	2326.8	2627.9	2519.5	2352.1	2523.3	2734.4	2688.6	2709.6	2547.3	2457.8	2276.7	2292.9	2285.2	2153	2333.4	2333.1
B2R837; hsa:8148; Q86X94; Q92751; Q92804	Homo sapiens (Human) OX=9606	FALSE	High	Q92804	TATA-binding protein-associated factor 2N OS=Homo sapiens (Human) OX=9606 GN=TAF15 PE=1 SV=1	0	FALSE	43	15	87	13	61.8	15	TAF15	4535.7	4421.5	3982.3	4004.7	4338.4	4205.1	4073.9	4494	4051.6	4088.3	4483.3	4259.5	4270.7	4146.2	3873.1	3946.8	3479.7	3738.9	3805.1	3472.3	3578.9	3436.4	3472	3517.8	4005	3780.7	3771.4	3872.3	4374.6	4484.5	3940.7	4006.1	4118	4405.8	4062.4
A7LM22; B1AHQ9; hsa:79019; Q6I9W3; Q9NSP4	Homo sapiens (Human) OX=9606	FALSE	High	Q9NSP4	Centromere protein M OS=Homo sapiens (Human) OX=9606 GN=CENPM PE=1 SV=1	0	FALSE	24	4	7	4	19.7	4	CENPM	413.3	388	365.6	341.6	372.2	362.8	379.7	341.9	382.5	369.4	529.1	448	480.6	398.6															233.9	191.4	178.2	220.3	181.4	169.2	182.5
hsa:121512; Q6ULS2; Q8TCP6; Q96M96	Homo sapiens (Human) OX=9606	FALSE	High	Q96M96	FYVE, RhoGEF and PH domain-containing protein 4 OS=Homo sapiens (Human) OX=9606 GN=FGD4 PE=1 SV=2	0	FALSE	37	26	83	26	86.6	26	FGD4	3054.6	2996.6	3060.5	2987.1	2975.6	2967.4	2964.1	2881.6	2956	2897.7	3268.6	3121.2	2995.9	2987.8	3187.1	3134.7	3209.5	3296.4	3058.9	3224.5	3067.8	3095.9	3206.3	3204.6	3304.5	3316.4	3181.3	3260	2543.9	2424.4	2527.8	2517.2	2576.4	2626.8	2563.6
A6NGR8; B5BU56; hsa:1874; Q12991; Q15328; Q16254	Homo sapiens (Human) OX=9606	FALSE	High	Q16254	Transcription factor E2F4 OS=Homo sapiens (Human) OX=9606 GN=E2F4 PE=1 SV=2	0	FALSE	19	7	11	7	43.9	7	E2F4	375.5	430.5	367.8	375.8	386.6	392.2	397.8	418.6	415.4	391.4	352.1	334.6	330.1	377.1	361.1	390.2	406.2	431.8	399	423.8	397.2	388.4	395.7	414.1	377.8	385.1	345.3	381.4	306.8	280.8	293.2	288.8	282.2	295.5	304
A6NKI6; B3KWN8; hsa:79912; Q8WU10; Q9H6P1	Homo sapiens (Human) OX=9606	FALSE	High	Q8WU10	Pyridine nucleotide-disulfide oxidoreductase domain-containing protein 1 OS=Homo sapiens (Human) OX=9606 GN=PYROXD1 PE=1 SV=1	0	FALSE	13	6	13	6	55.8	6	PYROXD1	250	285.7	263.3	283.2	268	294.1	275.9	264.7	276.9	293.1	293.9	275.2	261	280.2	235	210.1	210.9	220.4	213	237.6	226.4	207.9	201.9	238.6	262.7	257.4	227.7	240.9	125.8	125.5	98.8	107.6	100.6	115.9	116.2
B2R5H6; hsa:51186; Q9UHQ7	Homo sapiens (Human) OX=9606	FALSE	High	Q9UHQ7	Transcription elongation factor A protein-like 9 OS=Homo sapiens (Human) OX=9606 GN=TCEAL9 PE=3 SV=1	0.009	FALSE	15	1	1	1	12.7	1	TCEAL9															39.6	42.3	32.5	38	26.2	56.8	37.1	26.3	29.5	37.3	53	50.3	33.3	49.2
D3DR57; hsa:80019; Q53HI3; Q9HAC8	Homo sapiens (Human) OX=9606	FALSE	High	Q9HAC8	Ubiquitin domain-containing protein 1 OS=Homo sapiens (Human) OX=9606 GN=UBTD1 PE=1 SV=1	0	FALSE	24	5	12	2	25.9	5	UBTD1	124.7	135.3	145.5	137.9	136.5	123	144.8	140.5	124.3	147.6	121.9	128.4	111.6	129.2															172.3	188	218.3	184.7	191.2	194	167.2
B0QZ44; B4E3I2; F5H3T1; hsa:8242; P41229; Q5JUX3; Q5JUX4; Q5JUX5; Q7Z5S5	Homo sapiens (Human) OX=9606	FALSE	High	P41229	Lysine-specific demethylase 5C OS=Homo sapiens (Human) OX=9606 GN=KDM5C PE=1 SV=2	0	FALSE	16	21	36	20	175.6	21	KDM5C	549	569.5	609.8	610.5	572.7	590.9	605.4	557.7	594.8	590.8	618.4	584.4	597.1	535.2	531.3	597.5	574.8	591.2	568.7	582	577	552.9	571.1	562.7	612.4	623.3	621.5	554.9	471.4	401.4	420	408.7	366.9	376	388.3
hsa:78990; Q6IA10; Q96DC9; Q9H6T1	Homo sapiens (Human) OX=9606	FALSE	High	Q96DC9	Ubiquitin thioesterase OTUB2 OS=Homo sapiens (Human) OX=9606 GN=OTUB2 PE=1 SV=2	0	FALSE	39	8	27	8	27.2	8	OTUB2	1809.7	1881.8	1829.3	1949.2	1956.1	1831.5	1931.6	1838.1	1903.2	1937.7	1940.8	1948	1945.7	1895.2	913.1	938.2	908.1	957.4	921.2	1066.6	990.4	1075.8	963.2	1192.2	1139	1180.5	1222.1	1188.5	1092.3	987	947.3	1005.7	990.2	967.7	940.6
A8K202; E9PBU3; hsa:471; P31939; Q13856; Q53S28	Homo sapiens (Human) OX=9606	FALSE	High	P31939	Bifunctional purine biosynthesis protein PURH OS=Homo sapiens (Human) OX=9606 GN=ATIC PE=1 SV=3	0	FALSE	83	41	310	41	64.6	41	ATIC	10714.2	10316.4	10303.5	10483.3	10382.3	10104	10448.8	10411.5	10300.9	10315.4	10671.9	10775.6	10493.6	10582.6	12159.3	11983.2	11836.4	11975.7	11653.8	11562.4	11890.1	11848	11603.5	11884.3	12017.3	11982.4	12113.9	11833.6	9974.7	10154	9969.4	10344.1	9976.6	9949.7	10320.7
C9J3F9; hsa:56342; hsa:692312; Q9BW97; Q9H170; Q9NQ55	Homo sapiens (Human) OX=9606	FALSE	High	Q9NQ55	Suppressor of SWI4 1 homolog OS=Homo sapiens (Human) OX=9606 GN=PPAN PE=2 SV=1	0	FALSE	28	16	49	16	53.2	16	PPAN	1766.2	1654.8	1781.6	1694.6	1753.6	1719.7	1768.7	1711.6	1668.4	1660.5	1572.9	1685.7	1698.7	1666.8	2169.3	2180.7	2284.5	2207.2	2194	2343.2	2183.2	2269	2161	2209.4	2060.1	2097	2146.2	2117.5	1900	1770.8	1761.6	1904.1	1850.7	1885.2	1791.4
hsa:55034; Q53GP5; Q8N3A4; Q96EN8; Q9NWM7	Homo sapiens (Human) OX=9606	FALSE	High	Q96EN8	Molybdenum cofactor sulfurase OS=Homo sapiens (Human) OX=9606 GN=MOCOS PE=1 SV=2	0	FALSE	21	15	31	15	98.1	15	MOCOS	641.2	644.5	609.8	640.8	630.4	641.1	624.8	556	624.3	613.6	685	689.4	681.2	698.4	686	663	710.9	670.7	668	720	672.3	660.5	676.1	713.7	700.8	666.4	666	676.1	1307.4	1289.3	1376.2	1373.3	1292.3	1324.6	1353.3
A6NN35; hsa:1825; Q14200; Q14574; Q9HAZ9	Homo sapiens (Human) OX=9606	FALSE	High	Q14574	Desmocollin-3 OS=Homo sapiens (Human) OX=9606 GN=DSC3 PE=1 SV=3	0	FALSE	10	8	19	6	99.9	8	DSC3	221.6	234.6	248.9	236.2	217.9	235.3	247.2	268.2	264.8	276.8	260.4	236.2	269.4	264.1	221.6	252.8	260.2	249.4	227.9	280.4	248.4	240.2	263.6	236.4	226.4	212.8	208.6	223.1	187.8	152.7	184.3	185.8	161.9	156.6	153.9
B2RXK3; B4DFT0; B4DRQ7; D3DW68; hsa:25989; Q6PHR2; Q9NPN5; Q9UFS4	Homo sapiens (Human) OX=9606	FALSE	High	Q6PHR2	Serine/threonine-protein kinase ULK3 OS=Homo sapiens (Human) OX=9606 GN=ULK3 PE=1 SV=2	0	FALSE	11	5	8	5	53.4	5	ULK3	16.9	15.9	17.8	21.2	9.6	20	18.3	15.1	13.5	16.5	14.9	13.8	17.6	18.8															96.8	102.2	111.5	113	101.7	100.2	104.4
hsa:85378; Q5JZ80; Q6PJ40; Q86YE9; Q96RT7; Q9BY91; Q9UGX3; Q9UGX4	Homo sapiens (Human) OX=9606	FALSE	High	Q96RT7	Gamma-tubulin complex component 6 OS=Homo sapiens (Human) OX=9606 GN=TUBGCP6 PE=1 SV=3	0	FALSE	3	3	6	3	200.4	3	TUBGCP6	67.9	74	72.1	73	73.6	88.5	78.7	94.5	100.5	90.3	90.9	96.3	76.2	82.1	69.5	83.5	77.4	82.3	85.8	94.2	80.3	81.7	83.2	79.7	75.9	75.4	69.9	71.8
B7ZA32; hsa:9489; Q32NB8; Q8IYK9; Q8TA85; Q96A75; Q9H7G9; Q9NPW7	Homo sapiens (Human) OX=9606	FALSE	High	Q32NB8	CDP-diacylglycerol--glycerol-3-phosphate 3-phosphatidyltransferase, mitochondrial OS=Homo sapiens (Human) OX=9606 GN=PGS1 PE=2 SV=1	0	FALSE	11	5	7	4	62.7	5	PGS1	185	176.4	179.6	198.2	202.4	169.6	186.1	158.4	182.9	174.6	190.7	167.1	199.8	198.2	171.8	166.6	192.3	196.8	180.7	195.3	176.6	192	176.3	152.5	162.7	188.2	193.3	168	77.5	85.9	107	91.6	94	89.7	86.7
hsa:93082; Q96EH8	Homo sapiens (Human) OX=9606	FALSE	High	Q96EH8	E3 ubiquitin-protein ligase NEURL3 OS=Homo sapiens (Human) OX=9606 GN=NEURL3 PE=2 SV=2	0.001	FALSE	12	2	3	2	28.8	2	NEURL3	47.2	55	54.2	55.7	42.4	47.3	53.2	56.7	53.7	59.5	59.8	51.5	47.4	39.5															35.8	30.7	43.1	32.7	32.4	27.4	23
B0KZ81; B2R834; hsa:5580; Q05655; Q15144; Q86XJ6	Homo sapiens (Human) OX=9606	FALSE	High	Q05655	Protein kinase C delta type OS=Homo sapiens (Human) OX=9606 GN=PRKCD PE=1 SV=2	0	FALSE	43	28	86	27	77.5	28	PRKCD	3053.7	3141.9	3278	3393.2	3287.8	3290.3	3439.7	3431.8	3355.7	3378	3248.2	3459.1	3320.1	3334.5	2622.6	2645.2	2799.1	2911.2	2736.1	2892.8	2784.5	3122.5	3056.2	3123	2887.6	3172.9	3016.1	2976.2	3413	3555.7	3567.7	3798	3454.3	3453.3	3475.1
hsa:51729; Q96AY8; Q9Y2W2	Homo sapiens (Human) OX=9606	FALSE	High	Q9Y2W2	WW domain-binding protein 11 OS=Homo sapiens (Human) OX=9606 GN=WBP11 PE=1 SV=1	0	FALSE	37	21	83	21	70	21	WBP11	3928.8	4133.1	3654.6	3746.7	3751.1	3881.2	3770.9	3847.5	3958.3	3900.6	4410.7	4275.4	3984.6	3965.1	2719.3	2637.9	2832.1	2743.9	2717.6	2625.8	2778.5	2561.4	2749.5	2564	3175.8	2821.6	2804.9	2699.8	4772.6	4182.5	4419.9	4124.3	4383.8	4469.8	4669.1
hsa:54491; Q53H50; Q9H037; Q9NUU6	Homo sapiens (Human) OX=9606	FALSE	High	Q9NUU6	Inactive ubiquitin thioesterase OTULINL OS=Homo sapiens (Human) OX=9606 GN=OTULINL PE=1 SV=1	0	FALSE	10	4	8	4	42.2	4	OTULINL	362	372.6	387.5	373.7	366.9	361.9	394.3	384.2	382.2	351.5	372.7	418.4	367.7	365.5	252.9	261	271.6	284.8	238	284.6	253.1	287.4	278.8	270.3	277.1	299.7	272.5	287.3	75.6	107.6	86.3	104.8	81.5	113.6	106.1
A8K6M6; hsa:55114; Q68EM7; Q6ZUS4; Q7Z2F2; Q8NDG2; Q96KS2; Q96KS3; Q96SS8; Q9BVF6; Q9H8U5; Q9NW54	Homo sapiens (Human) OX=9606	FALSE	High	Q68EM7	Rho GTPase-activating protein 17 OS=Homo sapiens (Human) OX=9606 GN=ARHGAP17 PE=1 SV=1	0	FALSE	32	23	79	21	95.4	23	ARHGAP17	3248	3099.7	3154.5	3220.5	3119.1	3163.1	3052.7	3151.2	3160.7	3248.2	3376.5	3325.3	3267.7	3234.9	2710.4	2527	2642.7	2629.9	2557.8	2603.7	2585.5	2394.7	2706.7	2778.7	2829.7	2883.2	2738.3	2786.3	2543.8	2615.4	2531.3	2548.4	2524.5	2723	2705.6
A1A4Z3; B3KPD6; hsa:4839; P46087; Q05BA7; Q0P5S5; Q3KQS4; Q58F30	Homo sapiens (Human) OX=9606	FALSE	High	P46087	Probable 28S rRNA (cytosine(4447)-C(5))-methyltransferase OS=Homo sapiens (Human) OX=9606 GN=NOP2 PE=1 SV=2	0	FALSE	51	33	157	33	89.2	33	NOP2	6013.3	6175.9	6208.1	6311.1	6012.2	6381.7	6274.9	6327.2	6016.8	6277.1	6115.8	6319	6112.1	6237.2	5001.3	5148.4	5196	5233.8	5208.7	5178.1	5039.4	5491.9	5248	5366.1	5143.8	5321.8	5167.7	5140.8	6222.8	6122.9	6199.3	6205.9	6277.1	6343.6	6246.6
hsa:60626; Q0P508; Q2T9J1; Q7Z352; Q96EZ1; Q96SZ2; Q9H064; Q9H5H3; Q9H9E7; Q9NPQ8	Homo sapiens (Human) OX=9606	FALSE	High	Q9NPQ8	Synembryn-A OS=Homo sapiens (Human) OX=9606 GN=RIC8A PE=1 SV=3	0	FALSE	47	22	90	21	59.7	22	RIC8A	2786.9	2680.1	2775.9	2778.1	2753.4	2762.4	2729.6	2768.3	2828.3	2807.8	2509.3	2642.2	2549.1	2708.2	4190.4	4155.5	4421.1	4369.8	4355.2	4475.9	4366.2	4495.1	4326.1	4286.3	4007.6	3874.1	3907.5	4282	2559.4	2692.4	2764.2	2670.4	2669.5	2665.2	2643.7
A6NLJ5; D3DRS0; hsa:26019; Q14BM1; Q5W0J4; Q8N8U1; Q9H1J2; Q9HAU5; Q9NWL1; Q9P2D9; Q9Y4M9	Homo sapiens (Human) OX=9606	FALSE	High	Q9HAU5	Regulator of nonsense transcripts 2 OS=Homo sapiens (Human) OX=9606 GN=UPF2 PE=1 SV=1	0	FALSE	28	33	100	33	147.7	33	UPF2	3288.2	3385.9	3595.5	3588.6	3307.7	3504.6	3566.6	3431.5	3498.2	3464.7	3482.6	3635.1	3472.3	3442.9	2771.1	2794.5	2905.6	2938.1	2789.8	2834	2789.8	2916.1	2823.5	2827	2892.2	2914.3	2893.5	2855.4	3738.7	3943.4	4017	3875.5	3792.4	3935.8	3878.1
B7Z3H1; E7ERU0; hsa:667; O94833; Q03001; Q12825; Q13266; Q13267; Q13775; Q5TBT0; Q5TBT2; Q5TF23; Q5TF24; Q8N1T8; Q8N8J3; Q8WXK8; Q8WXK9; Q96AK9; Q96DQ5; Q96J76; Q96QT5; Q9H555; Q9UGD7; Q9UGD8; Q9UN10	Homo sapiens (Human) OX=9606	FALSE	High	Q03001	Dystonin OS=Homo sapiens (Human) OX=9606 GN=DST PE=1 SV=4	0	FALSE	37	255	679	245	860.1	255	DST	21437.9	21729.2	21877.7	21433.6	20938.5	21975.7	21041.4	21158.8	21474.8	21735.2	21432.2	21846.5	20869.6	21692.4	18449.5	19563.8	19387.9	19289.4	18857.8	19135.4	19095	19050.7	19606.9	19489.7	18435.2	18888.2	18151.4	19107.8	23392.3	23931.8	24641.8	23962.6	23705.3	23782.5	23546.2
B2RMP5; D6W618; hsa:1938; P13639; Q58J86	Homo sapiens (Human) OX=9606	FALSE	High	P13639	Elongation factor 2 OS=Homo sapiens (Human) OX=9606 GN=EEF2 PE=1 SV=4	0	FALSE	67	58	712	57	95.3	58	EEF2	36382.3	37557.8	38807.8	40803	39845.6	38649.9	39820.5	39906.7	37453.4	38896.8	34041	34435	35450.5	37631.1	35670.4	35814.3	35697.4	36327.6	38284.6	36942.1	36561.5	37631.2	36347.1	37339.7	33408	33504.6	34454.9	35780.7	34302.6	35322.4	34476.5	36419.1	36949	35636.1	36902.1
A8K0H5; D3DRH8; D3DRH9; hsa:5991; P48380; Q5JTL7; Q5JTL8; Q6NW13; Q8WTU4; Q95HL5; Q95HL6	Homo sapiens (Human) OX=9606	FALSE	High	P48380	Transcription factor RFX3 OS=Homo sapiens (Human) OX=9606 GN=RFX3 PE=1 SV=2	0	FALSE	6	4	9	4	83.5	4	RFX3	207.9	218.9	229.3	225.4	203.8	212.9	225.6	210.5	223.9	218.5	238.4	238.3	235	217	189.3	189.3	211.2	197.1	184	184.4	197.9	192.4	203.5	205.1	221.9	228.2	211.7	194.2	213.5	237.4	221.2	232.1	243.1	264.9	235.1
B4DX75; F5GXH4; hsa:8623; J3JS33; O95671; Q5JQ53; Q8NBH5; Q96G02; Q9BUL6	Homo sapiens (Human) OX=9606	FALSE	High	O95671	Probable bifunctional dTTP/UTP pyrophosphatase/methyltransferase protein OS=Homo sapiens (Human) OX=9606 GN=ASMTL PE=1 SV=3	0	FALSE	26	14	45	14	68.8	14	ASMTL	1156.2	1156.2	1265.9	1315.7	1200.2	1281.3	1259.9	1252.2	1221.5	1258.4	1142.9	1196.4	1204.4	1182.4	1469.1	1551.8	1617.5	1574.7	1566.8	1660.3	1614	1534	1537.1	1669.8	1464.4	1566.8	1479.9	1444.4	1234.7	1355.3	1339.2	1352.1	1327.7	1274.3	1325.9
B7ZB35; hsa:27293; Q5T0Z0; Q92485; Q96CB7	Homo sapiens (Human) OX=9606	FALSE	High	Q92485	Acid sphingomyelinase-like phosphodiesterase 3b OS=Homo sapiens (Human) OX=9606 GN=SMPDL3B PE=1 SV=2	0	FALSE	24	9	26	9	50.8	9	SMPDL3B	855.1	863.4	843.9	863	877.9	870.3	895.2	875.8	898.1	832.1	781.3	782.7	837.4	821.5	1153.2	1066.7	1187.1	1212.7	1141	1108.5	1138.3	1188.7	1218.4	1171.6	1104.7	1101.1	1121.9	1120.1	1041.9	1029.5	1070.8	1005.1	1029.9	949.2	1059.8
D3DN69; hsa:25871; Q68DM6; Q6NW34; Q9H7U0; Q9UFM4	Homo sapiens (Human) OX=9606	FALSE	High	Q6NW34	Nucleolus and neural progenitor protein OS=Homo sapiens (Human) OX=9606 GN=NEPRO PE=1 SV=3	0	FALSE	17	9	16	9	64.5	9	NEPRO	101.6	118.3	115.2	116.9	120.4	134.5	131.8	127.1	140.4	163.1	117.6	115.8	110.2	127.1	330.5	342.7	366.3	363.9	342.7	331.2	342.9	389.8	355.7	343.1	356	376.6	338.5	333.8	174.4	179.2	170.4	165.9	188	202.1	187.4
B4DTU1; E9PBM3; hsa:4299; P51825	Homo sapiens (Human) OX=9606	FALSE	High	P51825	AF4/FMR2 family member 1 OS=Homo sapiens (Human) OX=9606 GN=AFF1 PE=1 SV=1	0.003	FALSE	3	3	3	3	131.3	3	AFF1															19.5	21.1	13.6	12.7	11.8	17.5	17.5	19.2	20.4	14.5	8.3	15.6	16.6	16.1	162.9	124.1	143.9	144.8	115	123.6	127.9
B7Z7Z6; E9KL32; hsa:55752; Q4W5G1; Q7L4N1; Q96SP1; Q9NVA2; Q9UFY9	Homo sapiens (Human) OX=9606	FALSE	High	Q9NVA2	Septin-11 OS=Homo sapiens (Human) OX=9606 GN=SEPTIN11 PE=1 SV=3	0	FALSE	45	17	114	7	49.4	17	SEPTIN11	2846.9	3034.1	2874.6	2884.2	2947.7	2875.5	2960.4	2921.6	3009.9	2891.6	2993.8	2945.1	3037.5	2778.4	3277.9	3179.8	3191.1	3204.5	3345.8	3066.5	3177	3083.4	3210.6	3109.9	3303.1	3182.5	3198.2	3117.2	3124	3042.7	3072.3	3173.8	3178.5	3289.9	3266.3
B7U630; B7U631; B7U632; hsa:3275; P55345; P78350; Q498Y5; Q5U7D4; Q6FHF0; Q99781; Q9BW15; Q9UMC2	Homo sapiens (Human) OX=9606	FALSE	High	P55345	Protein arginine N-methyltransferase 2 OS=Homo sapiens (Human) OX=9606 GN=PRMT2 PE=1 SV=1	0	FALSE	5	2	3	2	49	2	PRMT2	87.5	102.8	106.1	93.4	91	102.8	94.9	102.5	95	90.7	89.1	104.9	93.2	101	55	47.5	51.3	58.5	55.5	67.2	62.3	57.4	69.7	54.5	53.8	58	60.4	50.9
A8K2U8; hsa:85477; Q8NBZ6; Q8WU97; Q96JC7; Q96PY2; Q9Y6U3	Homo sapiens (Human) OX=9606	FALSE	High	Q9Y6U3	Adseverin OS=Homo sapiens (Human) OX=9606 GN=SCIN PE=1 SV=4	0	FALSE	51	33	125	33	80.4	33	SCIN	4367.2	4479.9	4691.5	4784.1	4364	4613.5	4652.8	4634.7	4589.4	4776.6	4389.1	4566.9	4391.9	4513	4531.3	4578.8	4458.4	4579.8	4496.2	4450.1	4500.2	4613.9	4626.7	4500.6	4429	4353.6	4420.6	4573.8	4400.1	4336.4	4364	4395.1	4448.1	4475.8	4651.6
D3DRP2; hsa:57704; Q5TCV6; Q96A51; Q96LY1; Q96SJ2; Q9H2L8; Q9HCG7	Homo sapiens (Human) OX=9606	FALSE	High	Q9HCG7	Non-lysosomal glucosylceramidase OS=Homo sapiens (Human) OX=9606 GN=GBA2 PE=1 SV=2	0	FALSE	10	8	10	8	104.6	8	GBA2	56.5	62.9	70.3	71.4	64.7	81.6	67.1	69.5	63.4	74.8	65.9	72.3	68.4	65.2	183.6	193.2	195.9	205.5	174.8	209.4	178.1	190.2	198	182.1	164.6	195.8	198.2	185.9	187.7	201.4	184.7	189.8	179.6	189.8	212.4
hsa:79801; Q8NEM2; Q96N60; Q9BVS0; Q9H6P6	Homo sapiens (Human) OX=9606	FALSE	High	Q8NEM2	SHC SH2 domain-binding protein 1 OS=Homo sapiens (Human) OX=9606 GN=SHCBP1 PE=1 SV=3	0	FALSE	17	10	21	10	75.6	10	SHCBP1	336.7	363.3	388.5	393.7	351.1	390	368.1	388.2	365.7	357	479.2	473.5	461.9	368.7	461.8	459.7	462.2	496.3	437.8	475.4	422	479.1	423.4	424.8	525.5	656.9	583.6	464.9	739	580	580.8	617.6	579.4	572.3	565.7
hsa:130535; Q53T21; Q6NW26; Q6PCD8; Q6PI47; Q8N9B7; Q96N73	Homo sapiens (Human) OX=9606	FALSE	High	Q6PI47	BTB/POZ domain-containing protein KCTD18 OS=Homo sapiens (Human) OX=9606 GN=KCTD18 PE=2 SV=2	0	FALSE	21	7	17	7	46.7	7	KCTD18	416	460.9	469.7	498.1	454.6	471.4	469.6	435.3	497	479	441.9	446	446.4	432.8	1078.1	969.9	942.2	890.9	1027	912.4	1018	905.7	1032.6	1063.2	1155.6	1222	1089.4	1073.5	1015.4	935.7	892.3	741.8	860.7	829	788.1
B4DDB4; B4DDU3; E9PDH7; hsa:8318; O60856; O75419; Q20WK8; Q6UW54; Q9UP68	Homo sapiens (Human) OX=9606	FALSE	High	O75419	Cell division control protein 45 homolog OS=Homo sapiens (Human) OX=9606 GN=CDC45 PE=1 SV=1	0	FALSE	16	8	16	8	65.5	8	CDC45	101.3	110.5	109.6	106.7	113	107.5	106.9	105.2	119.4	100.2	132.9	138.2	143	105.6	309.2	295.3	307.6	299	293.2	280.9	306.1	299	308.2	292.8	380.2	389.4	387.1	309.2	828.3	719.9	722.9	764.4	695.9	740.4	709.5
hsa:6231; P02383; P62854; P70394; Q06722; Q3MHD8; Q6IRY4	Homo sapiens (Human) OX=9606	FALSE	High	P62854	40S ribosomal protein S26 OS=Homo sapiens (Human) OX=9606 GN=RPS26 PE=1 SV=3	0	FALSE	46	6	53	6	13	6	RPS26	2424.9	2431.5	2673.4	2591.4	2527.8	2535.8	2663.4	2560.2	2553.1	2587	2378.1	2583.6	2531.4	2603	1770	1774	1853.7	1820.2	1858.2	1825.8	1825.3	1863	1912.6	1750.4	1728.7	1815.4	1856.7	1862.6	2453.7	2459	2404.7	2538.2	2584.4	2359.9	2489
B3KXC9; hsa:55568; Q6IN56; Q86SR1; Q86VP8; Q8IXJ2; Q8TEJ2; Q96IV2; Q9H8E1; Q9Y4M4	Homo sapiens (Human) OX=9606	FALSE	High	Q86SR1	Polypeptide N-acetylgalactosaminyltransferase 10 OS=Homo sapiens (Human) OX=9606 GN=GALNT10 PE=1 SV=2	0	FALSE	27	13	31	12	68.9	13	GALNT10	768.4	773.1	842.9	817.8	790.4	817.9	802.8	852.6	772.7	819.8	705.7	772.5	716.6	823.6	395.7	489.7	511.1	533	470.4	422	456.3	472	453.2	475.9	391	394.2	410.2	438.1	429.5	332	414.6	412.7	346.3	423.4	390.1
B2R7L8; hsa:23788; Q9Y6C9	Homo sapiens (Human) OX=9606	FALSE	High	Q9Y6C9	Mitochondrial carrier homolog 2 OS=Homo sapiens (Human) OX=9606 GN=MTCH2 PE=1 SV=1	0	FALSE	38	12	44	12	33.3	12	MTCH2	1318	1137.4	1194.7	1181.1	1244.3	1040.7	1178.8	1043.4	1081.5	1023.4	1254.8	1406.8	1338.6	1278.1	1769.3	1429.2	1532.8	1682.3	1711.4	1619.4	1575.5	1615.7	1671.4	1660.7	1805	1826.3	1772.9	1680.9	1631.2	1642.4	1548.1	1616.6	1746.7	1663.4	1608.2
B4DRT7; B4E103; F5H791; F8W6E0; hsa:11118; O00477; O15338; O75658; P78410; Q76PA0; Q9BU81; Q9NR44	Homo sapiens (Human) OX=9606	FALSE	High	P78410	Butyrophilin subfamily 3 member A2 OS=Homo sapiens (Human) OX=9606 GN=BTN3A2 PE=1 SV=2	0	FALSE	27	7	17	3	36.4	7	BTN3A2																													90.7	107.4	120.7	129.4	124.1	123	111.1
hsa:23007; Q29RV9; Q4KWH8; Q4KWH9; Q68CN0; Q86XK4; Q9H9U2; Q9UPT3	Homo sapiens (Human) OX=9606	FALSE	High	Q4KWH8	1-phosphatidylinositol 4,5-bisphosphate phosphodiesterase eta-1 OS=Homo sapiens (Human) OX=9606 GN=PLCH1 PE=1 SV=1	0	FALSE	8	12	30	12	189.1	12	PLCH1	935.5	1051	919.9	836.7	969.8	966.3	957.3	975.5	918.4	903.2	963.1	898.9	905.5	922.4	1262.3	1282.5	1284.7	1276.4	1298.3	1335.9	1344.8	1266.8	1293.5	1301	1297.5	1289.8	1321.3	1247.7	1461.4	1523.5	1472.6	1514.5	1524.2	1534.2	1590.1
hsa:100287932; O14925; Q53FF8; Q5T1E6; Q6P5S5	Homo sapiens (Human) OX=9606	FALSE	High	O14925	Mitochondrial import inner membrane translocase subunit Tim23 OS=Homo sapiens (Human) OX=9606 GN=TIMM23 PE=1 SV=1	0	FALSE	27	5	29	5	21.9	5	TIMM23	791.8	907.7	838.6	1051.9	1007.4	884.9	1024.9	919.6	814.8	906.4	827	813	853.1	788.3	703.8	805.2	828.9	792.1	780.1	866.3	803.6	803.4	767.1	820	751.5	772.7	779.5	718.4	921.5	784.7	806.4	870.5	762.3	804.5	777
hsa:51592; O95855; Q5TG72; Q5TG73; Q5TG74; Q9C017; Q9UJ79; Q9UPN9	Homo sapiens (Human) OX=9606	FALSE	High	Q9UPN9	E3 ubiquitin-protein ligase TRIM33 OS=Homo sapiens (Human) OX=9606 GN=TRIM33 PE=1 SV=3	0	FALSE	23	21	54	19	122.5	21	TRIM33	2055.8	1884.1	2294.1	2309.3	1988.6	2215	2077	2173	2129.7	2212.6	2118.7	2291.2	2185.9	2071.1	2271.3	2203.9	2262.5	2345.1	2199	2338.9	2226.4	2183.9	2248.4	2344.1	2405	2603.5	2323.1	2358.1	1519.6	1424.5	1459.9	1447.5	1493.2	1531.1	1455.2
D3DTZ2; hsa:404093; Q9NWD0; Q9NWM3	Homo sapiens (Human) OX=9606	FALSE	High	Q9NWM3	CUE domain-containing protein 1 OS=Homo sapiens (Human) OX=9606 GN=CUEDC1 PE=1 SV=1	0	FALSE	21	7	10	7	42.2	7	CUEDC1	177.3	176.2	165.6	163.5	177.2	173.8	156.8	191.7	202.8	175	163.2	169	157.2	183.3	59.4	128.6	139.9	172.8	107.2	194.9	191.4	119.7	149.7	260.5	54.5	55.7	45.8	47	76.6	93.3	87.4	91.1	82.9	96.3	90.9
B2RCH8; B4DFL7; hsa:58497; Q5SZF9; Q659E5; Q6P4E0; Q86TP1; Q8N654; Q96JU5; Q9C071; Q9C072; Q9UIV0	Homo sapiens (Human) OX=9606	FALSE	High	Q86TP1	Exopolyphosphatase PRUNE1 OS=Homo sapiens (Human) OX=9606 GN=PRUNE1 PE=1 SV=2	0	FALSE	28	11	36	11	50.2	11	PRUNE1	1636.3	1670.4	1745.8	1740	1703.1	1830.3	1714.9	1793.9	1748.8	1811.1	1736.3	1688.6	1759.2	1802.3	806.1	790.5	852.4	808.5	810.4	811.7	818.2	837.3	850.1	819	823.8	833.8	817.1	799.2	1158.7	1183.9	1276.5	1261	1209	1209.1	1264.1
B4DF41; B4E3I4; F5H2F9; hsa:2956; O43706; O43917; P52701; Q8TCX4; Q9BTB5	Homo sapiens (Human) OX=9606	FALSE	High	P52701	DNA mismatch repair protein Msh6 OS=Homo sapiens (Human) OX=9606 GN=MSH6 PE=1 SV=2	0	FALSE	40	51	180	51	152.7	51	MSH6	7622.4	7503.8	8190.9	8225.5	7485.4	7997.5	7993.8	7438.8	7959.7	7919.1	8631	8578.4	8682.6	7662.9	6261.6	6067.9	6238.3	6258.8	6181.5	6442	6227.4	6455.9	6309.5	6243.8	6916.9	6849	7212	6517.2	7167.1	6524.1	6519.9	6712.5	6768.3	6609.4	6761.4
B2RA10; E9PCW9; hsa:9454; O14580; O95350; Q9NSB9; Q9NSC0; Q9NSC1; Q9NSC5	Homo sapiens (Human) OX=9606	FALSE	High	Q9NSC5	Homer protein homolog 3 OS=Homo sapiens (Human) OX=9606 GN=HOMER3 PE=1 SV=2	0	FALSE	39	13	34	13	39.8	13	HOMER3	1329.9	1378.1	1219.9	1264.7	1255.8	1288.7	1192.3	1339.5	1326.5	1282.3	1220.1	1207.9	1185.9	1285.1	1379.1	1497	1390.7	1418.4	1328	1411.1	1379.8	1292.3	1351	1352.8	1373.8	1321.4	1290.6	1470.7	1371.4	1420.7	1424.4	1398.8	1304.5	1416.1	1422.5
hsa:116496; Q2TTR2; Q5TEM8; Q8TEI5; Q9BZQ8; Q9H593; Q9H9Y8; Q9HCB9	Homo sapiens (Human) OX=9606	FALSE	Medium	Q9BZQ8	Protein Niban 1 OS=Homo sapiens (Human) OX=9606 GN=NIBAN1 PE=1 SV=1	0.01	FALSE	2	2	3	2	103.1	2	NIBAN1	49	62.8	72.7	56.3	54.3	58.5	51.9	55.5	62.6	63.2	69.2	70.9	56.1	63.2															98.4	102.3	105.9	101	109.4	99	104.3
A0AVH1; A0AVH2; B2RCU9; hsa:9451; O95846; Q53QY0; Q53SB1; Q9NZJ5	Homo sapiens (Human) OX=9606	FALSE	High	Q9NZJ5	Eukaryotic translation initiation factor 2-alpha kinase 3 OS=Homo sapiens (Human) OX=9606 GN=EIF2AK3 PE=1 SV=3	0	FALSE	14	10	18	10	125.1	10	EIF2AK3	188.8	217.5	222.9	253.4	204.1	246.9	217.5	253	225.6	220.4	203.5	233.6	207.6	199.2	307.6	328.5	361.5	338.5	324.7	345.8	321.9	330.5	340.1	333.7	357.8	318.7	340.4	327.7	373	339.8	357.8	343.8	341.7	362.2	350.4
E1P5F2; hsa:8936; Q5SZK7; Q92558	Homo sapiens (Human) OX=9606	FALSE	High	Q92558	Wiskott-Aldrich syndrome protein family member 1 OS=Homo sapiens (Human) OX=9606 GN=WASF1 PE=1 SV=1	0	FALSE	10	5	8	5	61.6	5	WASF1	84.8	74.6	82.9	80.1	77.9	79.9	94.4	89.4	86.5	89.7	103.9	93	92	104.7	47	45.3	52.9	56.4	40.6	53.5	52.4	58.7	56.7	62.2	61.7	75.7	58.7	66.9	154.6	149.9	157.3	152.4	128.6	146.2	152.4
B2RE89; hsa:55173; P82664; Q9H3E5; Q9NVR3	Homo sapiens (Human) OX=9606	FALSE	High	P82664	28S ribosomal protein S10, mitochondrial OS=Homo sapiens (Human) OX=9606 GN=MRPS10 PE=1 SV=2	0	FALSE	37	6	34	6	23	6	MRPS10	1303	1449.1	1376.7	1341.3	1388.8	1319.3	1387.6	1406.1	1460.4	1405.7	1410.2	1377.4	1360.2	1313.6	1530.5	1625	1577.5	1554.9	1520.7	1486.1	1595.6	1495.8	1462.2	1479	1600	1573.3	1593.1	1458	1375.1	1387.4	1341.7	1382.2	1283.3	1404.5	1380.7
B9EJC4; hsa:643155; Q7Z3B0	Homo sapiens (Human) OX=9606	FALSE	Medium	Q7Z3B0	Small integral membrane protein 15 OS=Homo sapiens (Human) OX=9606 GN=SMIM15 PE=3 SV=1	0.013	FALSE	9	1	5	1	8.6	1	SMIM15	234.7	130.7	266.6	244.8	185.1	247.5	235.1	224.3	206.3	316.3	308.2	483	360.5	410.5	87	90.7	96.2	108.9	89.4	116.9	98.2	101	123.4	279	246	327.4	239.5	278.9	138.9	157.9	143.4	123	121.4	118.1	146.5
A8K501; C9K060; hsa:114049; O43709; Q96P12; Q9BQ58; Q9HBP9	Homo sapiens (Human) OX=9606	FALSE	High	O43709	Probable 18S rRNA (guanine-N(7))-methyltransferase OS=Homo sapiens (Human) OX=9606 GN=BUD23 PE=1 SV=2	0	FALSE	31	7	19	7	31.9	7	BUD23	528.9	611.1	654.9	632.9	614.6	618	648.8	614.5	683	635.4	646.1	592.1	646	588.8	323.4	354.4	394.8	365.8	361.6	425.5	385.9	370.4	362.2	355.4	435.2	381.6	408.5	358	540.4	404.1	466.4	478.3	426.4	429.5	428
A5D8W9; hsa:3146; P09429; Q14321; Q5T7C3; Q6IBE1	Homo sapiens (Human) OX=9606	FALSE	High	P09429	High mobility group protein B1 OS=Homo sapiens (Human) OX=9606 GN=HMGB1 PE=1 SV=3	0	FALSE	48	15	148	11	24.9	15	HMGB1	7327.7	7861	7228.7	7441.2	7888.7	7563.4	7298.9	7671.1	7442	7355.6	7264.4	7291.1	7178.8	7160.1	4839.1	4948.1	4665.6	4619.4	4820.4	4463	4746.9	4479.6	4410.2	4473.7	4912.5	5095.5	4801.9	4922.9	6294.6	6811.4	6359.2	6533.6	6667.3	6805.4	6687
A2IBA7; hsa:200879; Q8TEC7; Q8WWY8	Homo sapiens (Human) OX=9606	FALSE	High	Q8WWY8	Lipase member H OS=Homo sapiens (Human) OX=9606 GN=LIPH PE=1 SV=1	0	FALSE	6	3	11	3	50.8	3	LIPH	642	595.8	568.9	548.5	607.2	584.1	586.9	591.9	636	624.1	833.5	850.8	839.6	781.8	459.9	433.9	467	492.4	495.1	456.4	465.1	504.9	466.3	476.2	544.8	542	522.2	459.4	517.7	510.1	524.7	558.4	576.4	545.8	521.4
hsa:56889; Q5TB57; Q6UWE7; Q9HD45; Q9NWL8; Q9P0G9; Q9UHW8	Homo sapiens (Human) OX=9606	FALSE	High	Q9HD45	Transmembrane 9 superfamily member 3 OS=Homo sapiens (Human) OX=9606 GN=TM9SF3 PE=1 SV=2	0	FALSE	16	10	66	10	67.8	10	TM9SF3	3361.7	3370.2	3585.8	3447.5	3717.5	3544.2	3783	3744.7	3824.3	3645.1	3508	3523.4	3906.2	3687.4	2893.6	2818.9	2893.1	2859.9	2963.2	2868.1	2959.5	3263.2	3080.1	2983.9	3020.3	2940.4	3233.4	3029.5	3436.3	3383.3	3386.1	3627.4	3673.9	3615.2	3513.9
E1P5U6; hsa:55959; Q5JYE1; Q6UX86; Q8IWU5; Q96SG2; Q9H1H0; Q9UJR3; Q9ULH3	Homo sapiens (Human) OX=9606	FALSE	High	Q8IWU5	Extracellular sulfatase Sulf-2 OS=Homo sapiens (Human) OX=9606 GN=SULF2 PE=1 SV=1	0	FALSE	8	8	17	8	100.4	8	SULF2	508.9	506.5	531.1	453.2	455.4	493.4	476.1	606.9	568.4	516.2	583.5	487.3	471.5	575.1	332	351	380.7	407.1	396.9	383.3	400.7	388.5	404	367	295.6	287.5	291.8	311.4	484.5	419.7	475.9	423.8	452.9	442.4	467.2
E9PCI1; hsa:53; P11117; Q561W5; Q9BTU7	Homo sapiens (Human) OX=9606	FALSE	High	P11117	Lysosomal acid phosphatase OS=Homo sapiens (Human) OX=9606 GN=ACP2 PE=1 SV=3	0	FALSE	16	6	19	6	48.3	6	ACP2	359.8	364	378.9	360.9	366.6	381.9	355.8	388	379.6	372.3	357.6	331.7	370.8	369.7	273	291	296.6	284	296.1	310.1	280.2	278.7	291.2	267.2	278.5	275.7	258.8	268.3	404.5	365.9	358.3	381.5	367.4	353	370.3
B2R5V2; B7Z528; hsa:5019; P55809	Homo sapiens (Human) OX=9606	FALSE	High	P55809	Succinyl-CoA:3-ketoacid coenzyme A transferase 1, mitochondrial OS=Homo sapiens (Human) OX=9606 GN=OXCT1 PE=1 SV=1	0	FALSE	42	17	59	17	56.1	17	OXCT1	2538.8	2824.4	2411.9	2555.7	2467.9	2543.2	2451.6	2577.4	2516.7	2555.6	2937.8	2964	2702.7	2673	2557	2664	2546.9	2616	2470	2656.2	2609.3	2582.4	2578.1	2755	2945.1	3022.2	2897.9	2785.3	1411.5	1360.1	1433.1	1426.7	1379.4	1451.8	1495.2
A1A4S8; E9PHX5; hsa:84131; Q5BJE3; Q5JTW0; Q5JTW1; Q5JTW2; Q9H9N3	Homo sapiens (Human) OX=9606	FALSE	High	Q5JTW2	Centrosomal protein of 78 kDa OS=Homo sapiens (Human) OX=9606 GN=CEP78 PE=1 SV=1	0	FALSE	12	6	7	5	76.3	6	CEP78	48.2	43.1	48.5	41.8	37.5	41	49.2	52.4	49.2	56.3	52.6	53.2	53.6	53.9	101	100.6	107.8	126	105.7	124.7	106.6	114.5	115.3	116.9	146.8	133.2	106.2	200.3
hsa:3074; P07686	Homo sapiens (Human) OX=9606	FALSE	High	P07686	Beta-hexosaminidase subunit beta OS=Homo sapiens (Human) OX=9606 GN=HEXB PE=1 SV=3	0	FALSE	37	19	127	19	63.1	19	HEXB	6438.5	6617.1	5927	5913.6	6646.1	6323	6192.6	6381.2	6304.7	5837.2	6356	6178.8	6435.3	6089.9	7553.1	7303.5	7327.2	7347.2	7478.7	7016.6	7368.5	7387.8	7322.4	7082.6	7904.3	7558.4	7603.8	7455.2	7539.7	6718.4	6588.8	6713.7	7170.2	6920.6	6982.3
A8MXA4; B4DUY1; F5H0G2; hsa:10948; Q14849; Q53Y53; Q96HM9	Homo sapiens (Human) OX=9606	FALSE	High	Q14849	StAR-related lipid transfer protein 3 OS=Homo sapiens (Human) OX=9606 GN=STARD3 PE=1 SV=2	0	FALSE	39	13	46	13	50.5	13	STARD3	1536.9	1717.2	1811.1	1666.3	1804.6	1785.9	1793.6	1777.9	1777.5	1785.3	1448.9	1544.9	1698.3	1513.2	1203.3	1240	1305.5	1238.5	1232.1	1405.2	1318.5	1318.2	1268	1296.7	1260.3	1182.7	1287.5	1225	1363.3	939.8	1020.1	1017.4	964.9	987.9	975.6
hsa:257106; Q5SY52; Q5SY53; Q5SY54; Q6ZML6; Q7Z3J8; Q7Z6I6; Q86XI7	Homo sapiens (Human) OX=9606	FALSE	Medium	Q7Z6I6	Rho GTPase-activating protein 30 OS=Homo sapiens (Human) OX=9606 GN=ARHGAP30 PE=1 SV=3	0.014	FALSE	2	2	2	2	118.5	2	ARHGAP30	17.9	16.5	20.7	17.9	17.2	13.2	17	20.4	17.6	15	20.1	29.3	16.7	22.5															20.7	28.1	28.4	27.4	21.2	27.9	27.5
B9WRT4; B9WRT5; E9PDY5; hsa:90161; Q2TB13; Q4VC07; Q6PIC4; Q86SM9; Q8N3T4; Q8NBN4; Q96MM7; Q96SJ4	Homo sapiens (Human) OX=9606	FALSE	Medium	Q96MM7	Heparan-sulfate 6-O-sulfotransferase 2 OS=Homo sapiens (Human) OX=9606 GN=HS6ST2 PE=1 SV=2	0.046	FALSE	1	1	1	1	69.1	1	HS6ST2															47	63.7	57.9	60.2	63	64	58.6	65.4	62.7	62.3	46.3	60	54.2	62
A2A2T2; A2A2T3; A2A2T4; A7MCZ1; D3DVQ2; hsa:7468; O96028; O96031; Q4VBY8; Q672J1; Q6IS00; Q86V01; Q9BZB4; Q9UI92; Q9UPR2	Homo sapiens (Human) OX=9606	FALSE	High	O96028	Histone-lysine N-methyltransferase NSD2 OS=Homo sapiens (Human) OX=9606 GN=NSD2 PE=1 SV=1	0	FALSE	10	12	16	10	152.2	12	NSD2	129.8	114.1	117.7	127.8	115.6	122.2	131.7	149.5	159.5	145.3	170.9	155.7	162.7	138.3	42.9	49.3	47.7	47.6	46.6	43.2	46.2	43.5	50	53.2	59.8	51.2	41.8	41.4	408.9	362.9	369.1	373.5	406.8	395.4	383.3
hsa:79679; Q0GN76; Q45VN0; Q5WPZ3; Q6P097; Q7Z7D3; Q9H6B2	Homo sapiens (Human) OX=9606	FALSE	High	Q7Z7D3	V-set domain-containing T-cell activation inhibitor 1 OS=Homo sapiens (Human) OX=9606 GN=VTCN1 PE=1 SV=1	0	FALSE	19	5	16	5	30.9	5	VTCN1	817.6	931	985.6	943.7	908.9	1022.7	947.2	980.1	942.3	953.1	878.5	963.7	918.4	937.2	468.2	464.4	467.4	474.9	478.2	491.7	482.9	463.6	488.2	460.6	489.6	496.1	487.9	478.1	500.6	383.9	392.4	385	379.5	413	400.8
hsa:4691; P19338; Q53SK1; Q8NB06; Q9UCF0; Q9UDG1	Homo sapiens (Human) OX=9606	FALSE	High	P19338	Nucleolin OS=Homo sapiens (Human) OX=9606 GN=NCL PE=1 SV=3	0	FALSE	45	42	411	42	76.6	42	NCL	20650.7	20663	21334.1	21444.5	20956.9	21662	20995.2	21716.6	21286	22875.8	20529	20412.3	20494.8	19899.4	23031.4	23072.2	22828.4	22301.8	22687.2	22500.5	22507.6	22016.5	22144.5	23767.5	22690.6	22840.1	22920.7	21887.5	22554.2	23427.9	22165.3	21141.1	22276.4	22559.2	23245.5
A8K5X5; D3DW37; hsa:92675; Q496D1; Q5W184; Q8TEA8; Q8WXU8; Q9BW67; Q9H464; Q9H474	Homo sapiens (Human) OX=9606	FALSE	High	Q8TEA8	D-aminoacyl-tRNA deacylase 1 OS=Homo sapiens (Human) OX=9606 GN=DTD1 PE=1 SV=2	0	FALSE	22	4	15	4	23.4	4	DTD1	780.9	670.3	710.9	629.1	666.1	554.2	603.5	572.1	580	610.7	755.2	724.7	733.3	709.5	458.7	448.6	430.1	444.8	418	430.3	451.9	414.1	427.3	414.7	444.9	426.7	406.2	423.4	350.6	323.3	350.1	308.2	340.4	289.1	266.5
B2ZZ83; B2ZZ84; B2ZZ85; C9JKE6; C9JMC4; hsa:2317; O75369; Q13706; Q59EC2; Q60FE7; Q6MZJ1; Q8WXS9; Q8WXT0; Q8WXT1; Q8WXT2; Q8WXT3; Q9NRB5; Q9NT26; Q9UEV9	Homo sapiens (Human) OX=9606	FALSE	High	O75369	Filamin-B OS=Homo sapiens (Human) OX=9606 GN=FLNB PE=1 SV=2	0	FALSE	73	147	1152	130	278	147	FLNB	48889.7	48677.5	46926.9	45805	47687.4	47606.5	47412.4	46205	47351.1	45623	45163.2	43764.9	44218.2	48754.6	51691.5	51510.1	51084.6	51203.4	53053.4	52363.9	50762.3	49081.2	51033.3	49785.9	46994.7	46376.2	46456.1	51113.8	45270.6	49170.1	49247.9	47899.1	50065.2	50009.6	50115.3
A0A024R9D0; hsa:81034; Q96JZ6; Q96SU7; Q9H2D1	Homo sapiens (Human) OX=9606	FALSE	High	Q9H2D1	Mitochondrial folate transporter/carrier OS=Homo sapiens (Human) OX=9606 GN=SLC25A32 PE=1 SV=2	0	FALSE	21	5	7	5	35.4	5	SLC25A32	13.4	14.3	19.8	14.8	13.9	21.2	18	17.5	20.4	16.7	15.7	12.4	11.7	11.9	58.5	73.4	76.1	68.5	69.9	74.6	60.4	78.4	64.8	56.3	54	61.1	43.4	61.3	130.2	126.6	102.6	125.5	118.2	116.5	107.2
A6NMS5; D6W616; hsa:10362; Q6IBP8; Q8NBD5; Q9HD21; Q9P0W2; Q9Y491; Q9Y4A2	Homo sapiens (Human) OX=9606	FALSE	High	Q9P0W2	SWI/SNF-related matrix-associated actin-dependent regulator of chromatin subfamily E member 1-related OS=Homo sapiens (Human) OX=9606 GN=HMG20B PE=1 SV=1	0.005	FALSE	9	2	2	2	35.8	2	HMG20B	147	154.7	142.2	151.2	145.7	156.9	155.8	141.6	150.6	148.7	195.2	188.7	162.7	145.6	128.1	88.3	102	115.4	97.2	119.3	102	88.1	89.5	98.9	184	194.1	148.1	118.3
B4DIQ3; E1P548; hsa:112611; Q2M3R3; Q96FH1; Q9UIY3	Homo sapiens (Human) OX=9606	FALSE	Medium	Q9UIY3	RWD domain-containing protein 2A OS=Homo sapiens (Human) OX=9606 GN=RWDD2A PE=1 SV=1	0.043	FALSE	4	1	1	1	33.9	1	RWDD2A																													52.3	49.8	52	51	54	63	47.7
hsa:23417; O95822; Q9UNU5; Q9Y3F2	Homo sapiens (Human) OX=9606	FALSE	High	O95822	Malonyl-CoA decarboxylase, mitochondrial OS=Homo sapiens (Human) OX=9606 GN=MLYCD PE=1 SV=3	0	FALSE	33	14	32	14	55	14	MLYCD	951.3	929	1034.1	1021.4	1049.3	1034.7	1041.9	1033.2	997	968.5	953.5	1045.3	979.9	986.5	740.3	746.6	724.9	785.8	728.3	797.4	714.9	775	710.5	815.2	718	776.2	738.5	836.1	1703	1777.9	1862.5	1903.4	1932	1833.6	1880.4
hsa:202018; Q6NXT6; Q8N2S3; Q9NZK9	Homo sapiens (Human) OX=9606	FALSE	High	Q6NXT6	Transmembrane anterior posterior transformation protein 1 homolog OS=Homo sapiens (Human) OX=9606 GN=TAPT1 PE=1 SV=1	0	FALSE	18	9	22	9	64.2	9	TAPT1	417.2	424.9	430.3	395.9	404	429.7	419.3	415	414.4	394.2	734.6	393.5	421.9	733.3	788.9	772	804.7	809.4	687.3	817.5	802.3	704.9	791.3	816.8	847.6	812.7	742.7	828.3	902.1	917.7	938.5	970.1	937.6	949.1	909.9
A8JZZ7; hsa:8872; O75794; Q14107; Q5T0L4; Q5T0L5; Q5T0L7; Q5T0L8; Q5T0L9	Homo sapiens (Human) OX=9606	FALSE	High	O75794	Cell division cycle protein 123 homolog OS=Homo sapiens (Human) OX=9606 GN=CDC123 PE=1 SV=1	0	FALSE	33	10	30	10	39.1	10	CDC123	1048.7	1064.3	1076.8	1130.5	1096.1	1120.7	1174.2	1076.3	1040.9	1097.8	1147.1	1210.5	1204.2	1041.9	552.5	616.5	673.7	694.4	679.3	624.3	639.7	632.5	613.3	656.9	640.9	678	666.4	562.9	872.4	677.5	672.2	698.4	639.2	605.6	629.2
hsa:5738; Q5VVU9; Q8N2K6; Q9P2B2	Homo sapiens (Human) OX=9606	FALSE	High	Q9P2B2	Prostaglandin F2 receptor negative regulator OS=Homo sapiens (Human) OX=9606 GN=PTGFRN PE=1 SV=2	0	FALSE	11	10	16	10	98.5	10	PTGFRN	203.5	188.3	170.3	180.2	172.4	170	188.9	174	173.7	191.9	199.8	208	208.7	199.4	215.5	203.2	227.4	222.2	193.5	183.5	210.2	217.1	231.3	238.5	253.2	261.9	254.4	226.5	636.9	716.5	733.4	735.1	650.9	651.8	652.4
A8K5C6; B4DGU0; hsa:57181; Q3MJA4; Q68CR5; Q6DKH6; Q9ULF5; Q9Y3Z1	Homo sapiens (Human) OX=9606	FALSE	High	Q9ULF5	Zinc transporter ZIP10 OS=Homo sapiens (Human) OX=9606 GN=SLC39A10 PE=1 SV=2	0	FALSE	9	9	31	9	94.1	9	SLC39A10	854.6	929.2	925.8	968.5	917.1	955.3	911.3	964	860.3	972.2	1176.1	1326.2	1226.9	812.8	694.4	554.1	520.8	545.4	529.5	541.5	539.4	542	516.8	493.6	963.8	994.9	1054.2	634.6	1024.6	603.1	530.5	589.3	568.3	537.7	537.4
hsa:10607; Q12788; Q59GD6; Q8IVB7; Q96A78	Homo sapiens (Human) OX=9606	FALSE	High	Q12788	Transducin beta-like protein 3 OS=Homo sapiens (Human) OX=9606 GN=TBL3 PE=1 SV=2	0	FALSE	48	29	121	29	89	29	TBL3	3993.5	3704.7	3964.8	3912.4	3771	3837.4	3822.3	3764.3	3825.6	3920.6	4012.2	4152.1	4351.5	4002.9	4267.4	3947.8	4009.4	4141.1	4060.2	4019.3	3970.9	4087.6	4057	3891.7	4250.7	4245.9	4359.6	4131.3	3366.6	3058.1	3127.6	3212.9	3283.7	3189.8	3242.8
A0PJ95; D3DQ57; hsa:7398; O94782; Q05BX7; Q59H66; Q9UFR0; Q9UNJ3	Homo sapiens (Human) OX=9606	FALSE	Medium	O94782	Ubiquitin carboxyl-terminal hydrolase 1 OS=Homo sapiens (Human) OX=9606 GN=USP1 PE=1 SV=1	0.014	FALSE	3	2	4	2	88.2	2	USP1	30.1	39.6	39.7	38.2	33.8	35	30.6	33	37.9	34.7	38.1	35	34.6	36	22.5	35.7	23.4	33	33.7	25.2	26.6	23.2	23	27.8	36.5	26.3	28	16.9	449.4	349.3	419.6	439.7	450.2	462.7	434.7
B1AKR5; hsa:83658; Q5TC72; Q96IV3; Q9NP97; Q9NQM2	Homo sapiens (Human) OX=9606	FALSE	High	Q9NP97	Dynein light chain roadblock-type 1 OS=Homo sapiens (Human) OX=9606 GN=DYNLRB1 PE=1 SV=3	0	FALSE	74	6	43	6	10.9	6	DYNLRB1	2311.1	2496.5	2165.1	2074.7	2319.8	2220	2075.6	2316.7	2306.6	2129.4	2277.9	2199.1	2099.5	2172.6	1942	1944.9	1882.5	1752.7	1809.3	1866.7	1830.6	1810.8	1749.2	1719.6	2052.4	1891.6	1648.7	1978.7	3732.2	3557.6	3512.6	3349.9	3641.8	3551.6	3377
hsa:64901; Q8IU74; Q9H2T7	Homo sapiens (Human) OX=9606	FALSE	High	Q9H2T7	Ran-binding protein 17 OS=Homo sapiens (Human) OX=9606 GN=RANBP17 PE=2 SV=1	0	FALSE	14	13	22	12	124.3	13	RANBP17	268.8	289.1	250.3	285.2	272.9	273.3	290.8	267.5	293.3	287.7	239.5	291.3	271.8	274.3	303.2	313.2	327.7	317.6	280.3	339.6	340.9	312.6	304.8	299.1	269.2	266.3	290.8	292	393	533.8	632.6	625.6	603.4	592.5	588.9
O75059; Q3ZTR8; Q5R369; Q5R372; Q8IVV0; Q8N921; Q8WV78; Q9NSP8; Q9UQ19; Q9UQP5; Q9Y6Y5; Q9Y6Y6	Homo sapiens (Human) OX=9606	FALSE	High	Q5R372	Rab GTPase-activating protein 1-like OS=Homo sapiens (Human) OX=9606 GN=RABGAP1L PE=1 SV=1	0	FALSE	19	15	30	14	92.5	15	RABGAP1L	542.7	536	570.1	558.1	566.3	556.8	561.4	533.2	539	545	521.2	573.7	531.5	552.6	523.4	505.3	493.9	505	496.3	528.8	503.4	535.5	552.1	514.1	495.6	526.2	489.6	514.7	606.7	600.2	549.6	639	579.4	581.1	569.8
hsa:56922; Q59ES4; Q96RQ3; Q9H959; Q9NS97	Homo sapiens (Human) OX=9606	FALSE	High	Q96RQ3	Methylcrotonoyl-CoA carboxylase subunit alpha, mitochondrial OS=Homo sapiens (Human) OX=9606 GN=MCCC1 PE=1 SV=3	0	FALSE	49	27	104	26	80.4	27	MCCC1	2657.8	2859.2	2761.2	2879.8	2739.8	2774.3	2759.8	2782	2734.6	2777.7	2907.9	2952	2933.2	2718.1	2655.4	2680.1	2713.3	2852.7	2619.6	2683.2	2710.6	2720	2575.5	2656.4	2862.9	2855.4	2855	2832.6	3048.2	3040.5	3147	3072.5	3112.2	3157.8	3169.7
D3DQG0; D3DQG1; hsa:1452; P48729; Q4JJA0; Q5U046; Q5U047; Q6FGA2; Q71TU5; Q96HD2; Q9UDK3	Homo sapiens (Human) OX=9606	FALSE	High	P48729	Casein kinase I isoform alpha OS=Homo sapiens (Human) OX=9606 GN=CSNK1A1 PE=1 SV=2	0	FALSE	54	19	82	18	38.9	19	CSNK1A1	4613.1	4962.4	5273.9	5012.2	4922.4	5116.5	5104.2	4903.1	5253.3	5044.5	4509	4531.9	4779.4	4609.6	2916.5	3218.8	3012.3	3499.8	2932.4	3133.6	3267.8	3458.8	3102.8	3309.9	2978.2	3123.4	3388.3	2959.6	3220.6	2963.5	2767.9	3270.1	3122.6	3127.1	3033.4
B4DFR5; D6W574; hsa:30845; Q8N514; Q9NZB3; Q9NZN3	Homo sapiens (Human) OX=9606	FALSE	High	Q9NZN3	EH domain-containing protein 3 OS=Homo sapiens (Human) OX=9606 GN=EHD3 PE=1 SV=2	0	FALSE	30	15	64	2	60.8	15	EHD3																													61.1	70.5	58	58.1	55.2	65.3	58.2
A1L3A5; A8MW39; B7WNW8; hsa:57337; Q7Z3F4; Q96PS5; Q9BQF6; Q9C0F6; Q9HBT5	Homo sapiens (Human) OX=9606	FALSE	High	Q9BQF6	Sentrin-specific protease 7 OS=Homo sapiens (Human) OX=9606 GN=SENP7 PE=1 SV=4	0	FALSE	4	4	5	4	119.6	4	SENP7	84.5	92.4	95.7	92.4	95.4	75	101.8	94.2	85.4	82.1	100.9	107.4	102.5	88.1	82.4	87.5	86.6	80.3	93.2	83.2	84.3	106.2	102.9	110.8	123	115.4	118.8	124.2	211.8	237.1	255.6	228.5	219.8	234.8	220.2
A8KA31; hsa:509; P36542; Q5VYP3; Q6I9V2; Q96AS8	Homo sapiens (Human) OX=9606	FALSE	High	P36542	ATP synthase subunit gamma, mitochondrial OS=Homo sapiens (Human) OX=9606 GN=ATP5F1C PE=1 SV=1	0	FALSE	38	12	128	11	33	12	ATP5F1C	7192.9	7000.4	6702.2	6928.7	7060.5	7010.7	6960.2	7150.3	6908.9	6781.2	7110.1	7133.3	7090.3	7059.3	7845	7767.2	7525.9	7621.9	7822.7	7768.3	7765.1	7371.2	7425.6	7530.9	7699.6	7455.5	7506.7	7577.5	7357.8	6792.1	6918.2	6730.9	7311.3	6935.8	7004.1
hsa:80013; Q5SZ68; Q5SZ69; Q5SZ70; Q6IA40; Q6P7P0; Q7Z2S1; Q8WUF1; Q9H3I4; Q9H8M7	Homo sapiens (Human) OX=9606	FALSE	High	Q9H8M7	Ubiquitin carboxyl-terminal hydrolase MINDY-3 OS=Homo sapiens (Human) OX=9606 GN=MINDY3 PE=1 SV=1	0	FALSE	12	5	17	5	49.7	5	MINDY3	516.5	512	508.5	524.5	537.3	531.5	521	508.6	544.2	533.1	482.6	474.7	465.3	495.3	1033.7	1083.8	1051.1	1084.6	1105.7	1073.6	1002.1	1099.3	1071.4	1035.6	982.2	998.6	1001.6	1020.5	756.4	752.1	752.1	784.6	788.2	759.9	765.2
hsa:7461; O14527; O43611; Q9UDT6	Homo sapiens (Human) OX=9606	FALSE	High	Q9UDT6	CAP-Gly domain-containing linker protein 2 OS=Homo sapiens (Human) OX=9606 GN=CLIP2 PE=1 SV=1	0	FALSE	40	43	121	36	115.8	43	CLIP2	3374.3	3311.3	3079.2	3053.8	3124.5	3178	3129.4	3277.3	3316.6	3306.8	3477.7	3288.4	3122.5	3365.8	3334.7	3368.4	3293	3290.9	3185.2	3118.8	3229.5	2968.6	3283.2	3276	3217.1	3144.9	3063	3311.2	2512.3	2807.5	2648.9	2680.4	2507.1	2737.1	2727.1
A6PWM1; hsa:79087; Q4KMH4; Q8NG10; Q96AA4; Q9BV10	Homo sapiens (Human) OX=9606	FALSE	High	Q9BV10	Dol-P-Man:Man(7)GlcNAc(2)-PP-Dol alpha-1,6-mannosyltransferase OS=Homo sapiens (Human) OX=9606 GN=ALG12 PE=1 SV=1	0	FALSE	16	4	11	4	54.6	4	ALG12	357.6	353.3	362.6	333.3	344.6	329.1	346.8	341.2	344	352.5	298.1	347.5	356.3	330.1	750	695.8	714.7	738.8	703.7	730.2	677.5	739.4	681.8	670.9	835.2	686.9	765.2	856	290.7	298.2	300.6	315.6	315.6	303.2	288
A4D108; hsa:54664; Q53FL9; Q8N4L0; Q9NUM4	Homo sapiens (Human) OX=9606	FALSE	High	Q9NUM4	Transmembrane protein 106B OS=Homo sapiens (Human) OX=9606 GN=TMEM106B PE=1 SV=2	0	FALSE	25	5	18	5	31.1	5	TMEM106B	377.6	413.4	409.6	396.6	391.3	412.3	421.8	396.9	412.9	426.5	396.4	345	378.6	381	539	585	570.4	585.9	526.4	531.8	551.6	571.3	554.6	569	537.1	570	531.9	566.1	381.7	374.5	358.7	398.8	346.1	382.9	373.6
A4D1M0; B4DQ35; F5H0V6; hsa:95681; Q7Z496; Q86TM1; Q8NFU8; Q9BYV8; Q9H6A3; Q9NPV3	Homo sapiens (Human) OX=9606	FALSE	High	Q9BYV8	Centrosomal protein of 41 kDa OS=Homo sapiens (Human) OX=9606 GN=CEP41 PE=1 SV=1	0	FALSE	42	12	28	12	41.3	12	CEP41	1076.5	1145.4	1081.3	1088.5	1134	1110.6	1116.8	1077.7	1102.7	1062.3	1157.4	1114.6	1063.3	1064.9	1259.5	1349.9	1337.2	1403.7	1254.4	1203.6	1341.4	1278.7	1282.1	1346.8	1440.5	1494.7	1410.5	1332.1	736.2	711.6	738.5	777.3	717.9	713.2	735.7
hsa:23076; Q14684; Q8TBZ4	Homo sapiens (Human) OX=9606	FALSE	High	Q14684	Ribosomal RNA processing protein 1 homolog B OS=Homo sapiens (Human) OX=9606 GN=RRP1B PE=1 SV=3	0	FALSE	30	21	72	21	84.4	21	RRP1B	2029.2	2088.3	2227.4	2227.9	2140.2	2235.5	2198.3	2130.8	2150.8	2159.9	2142.6	2206.7	2189.9	2168.3	2760.6	2721.6	2949.4	2930.5	2805.6	2987.7	2892.1	3011.9	2977.2	3029.3	2919	3005.9	3021.1	3001.9	2413.5	2399.7	2389.5	2436.8	2469.2	2430.7	2401.7
A6NNN6; B4DYD5; E7ETA6; E7EV56; hsa:5108; Q15154; Q58F13; Q6P1K7; Q8NB85; Q9BWC1; Q9H4A2	Homo sapiens (Human) OX=9606	FALSE	High	Q15154	Pericentriolar material 1 protein OS=Homo sapiens (Human) OX=9606 GN=PCM1 PE=1 SV=5	0	FALSE	21	40	94	39	228.4	40	PCM1	3588.5	3719.4	3910.6	3907	3472.3	3775	3678	3698.2	3686	3740.2	4089.3	4051.1	3934.4	3581	2460.7	2494.6	2655.1	2615.8	2462.4	2661.9	2573.7	2479.4	2658.3	2716.5	3055.6	3141.2	2894.4	2695.4	2496.2	2024.7	2021.7	2105.5	1792.5	1936.1	2030.1
B4DDI6; B4DVD5; hsa:81556; Q49AH8; Q96HX5; Q96SY0; Q9H0S5	Homo sapiens (Human) OX=9606	FALSE	High	Q96SY0	Integrator complex subunit 14 OS=Homo sapiens (Human) OX=9606 GN=INTS14 PE=1 SV=2	0	FALSE	34	14	27	14	57.4	14	INTS14	934.1	965.3	1073.4	1085.6	952.5	1082.1	1074.7	1071.5	1019.3	1047.1	1025.5	1056.2	1047.7	985.9	929.2	961.6	988.1	976.9	962.2	1041.5	950.8	1035.7	976.5	968.8	1034.1	1003.2	1021.1	931.7	449.5	414.4	427.1	417	414.4	421.6	439
A8K4V8; hsa:6281; P08206; P60903; Q5T1C5	Homo sapiens (Human) OX=9606	FALSE	High	P60903	Protein S100-A10 OS=Homo sapiens (Human) OX=9606 GN=S100A10 PE=1 SV=2	0	FALSE	45	5	61	5	11.2	5	S100A10	3185.3	3290.4	2954	3347.8	3520.1	3400.9	3048	3641.2	3047.9	3051.5	2899.9	3129.7	2763.1	3129.1	4262.4	3825.1	4049.4	3461.7	4303.2	3337.1	4056.2	3549.2	3909.5	3524.9	4026.5	3859.1	3780.2	3743.9	2815.6	3016.7	2821.5	2640.3	2894.6	2890.5	2728.4
B3KPG4; hsa:81618; Q4G0A8; Q53H84; Q6IAE7; Q86VK5; Q8N288; Q8TAW0; Q9BUP8; Q9NQX7	Homo sapiens (Human) OX=9606	FALSE	High	Q9NQX7	Integral membrane protein 2C OS=Homo sapiens (Human) OX=9606 GN=ITM2C PE=1 SV=1	0	FALSE	38	8	20	8	30.2	8	ITM2C	275.2	340.9	382.7	360.7	363.5	341.8	361.4	317.2	325.4	299.1	316.7	285.8	295.8	272.9	412.5	474.4	474.8	493.7	462	428.9	435.9	469.3	421	420	467.5	467	463.5	407.2	375.9	198.5	205.9	224.1	167.2	166.2	174.6
hsa:286499; Q8N9E0	Homo sapiens (Human) OX=9606	FALSE	High	Q8N9E0	Protein FAM133A OS=Homo sapiens (Human) OX=9606 GN=FAM133A PE=1 SV=1	0.001	FALSE	8	2	6	2	28.9	2	FAM133A	236.3	269.2	208.3	200.5	208	222.3	214.5	222	228.2	232.4	254.1	215.6	214.9	228.6															296.7	214.8	228.6	237.6	211.2	238.4	237.5
A8K4X8; D3DPC0; hsa:57405; Q9HBM1	Homo sapiens (Human) OX=9606	FALSE	High	Q9HBM1	Kinetochore protein Spc25 OS=Homo sapiens (Human) OX=9606 GN=SPC25 PE=1 SV=1	0	FALSE	54	13	40	12	26.1	13	SPC25	1111	1166	1217.9	1214	1121.7	1168.7	1106.2	1105.8	1172.4	1168.3	1396.4	1413.5	1333.5	1060.5	822.9	838.1	794.2	837.4	797.3	733.2	854.2	740.9	737	784.4	1055.8	1079.6	988.2	804.4	1158.5	892.3	998.1	931.4	808.7	951.2	892.3
hsa:84916; Q8NCD9; Q8TF14; Q969X6; Q96SP0; Q96SR9; Q96SZ9; Q96T13; Q9BWK6	Homo sapiens (Human) OX=9606	FALSE	High	Q969X6	U3 small nucleolar RNA-associated protein 4 homolog OS=Homo sapiens (Human) OX=9606 GN=UTP4 PE=1 SV=1	0	FALSE	31	18	72	18	76.8	18	UTP4	3534.4	3556.3	3784.2	3684.2	3675.2	3751.4	3790.6	3767.5	3563.7	3655.5	3499.9	3690.9	3761.5	3684.1	2458.2	2611.4	2789.6	2748.4	2738.1	2909.5	2724.5	2563.2	2662.2	2615.7	2393.2	2604.8	2742.2	2562.4	3716.8	3255.7	3490.6	3458.5	3424.9	3467.2	3467.3
hsa:55723; Q53G51; Q9NVP2; Q9NVZ0	Homo sapiens (Human) OX=9606	FALSE	High	Q9NVP2	Histone chaperone ASF1B OS=Homo sapiens (Human) OX=9606 GN=ASF1B PE=1 SV=1	0	FALSE	18	3	7	2	22.4	3	ASF1B	69.3	87.2	94.7	84	85.2	84.8	86	82.7	74	89	96.9	108.8	112.9	53	44.8	55.2	54	57	49.5	46.1	50.7	46.3	44.2	45	71.4	71.8	62.9	38.5	107.9	55.7	45.4	66.5	52.7	58.9	49.8
A8MXV4; hsa:390916	Homo sapiens (Human) OX=9606	FALSE	High	A8MXV4	Nucleoside diphosphate-linked moiety X motif 19 OS=Homo sapiens (Human) OX=9606 GN=NUDT19 PE=1 SV=1	0	FALSE	45	12	35	12	42.2	12	NUDT19	847.8	819.3	832.8	795.8	810.4	839.4	862.8	852	809.7	836.1	815.7	875.1	849.5	867	1480.8	1306.7	1460.3	1510.5	1492.6	1402.2	1408.2	1359.9	1375.3	1412.2	1462.9	1400.9	1504.7	1383.4	656.6	660.9	643.4	661.2	705	680.3	657
B2R759; B4DUW6; hsa:6729; P13624; P61011	Homo sapiens (Human) OX=9606	FALSE	High	P61011	Signal recognition particle 54 kDa protein OS=Homo sapiens (Human) OX=9606 GN=SRP54 PE=1 SV=1	0	FALSE	63	28	179	28	55.7	28	SRP54	8813.9	9209.1	9237.3	9167.3	9239.1	9313.2	9268	9448.7	9349.5	8979.2	9114.5	8851.3	8669.1	8500.6	8381.1	8589.9	8895.5	8865.9	8958.9	8808.3	8554.2	8706.3	8813.8	8777.9	8456.2	8391.3	8286.6	8245.9	7429.1	7402.1	7409.6	7353.4	7339.8	7518.6	7492.9
hsa:2319; Q14254	Homo sapiens (Human) OX=9606	FALSE	High	Q14254	Flotillin-2 OS=Homo sapiens (Human) OX=9606 GN=FLOT2 PE=1 SV=2	0	FALSE	62	25	124	25	47	25	FLOT2	4659.6	4506.5	4680.7	4657.7	4646.5	4735.8	4745.7	4673.8	4671.2	4704.6	4310.8	4642.8	4944.2	4784.8	5012.9	4982.7	4995.3	5032.4	4934.9	4942	5013.3	5339.7	5309.1	5114.1	4757.6	4982.3	5054.5	4976.9	4648.2	4809.7	5037.9	4918.3	5009.2	4957.9	5031.5
B2RDL3; B4DM11; B4DY44; hsa:79837; Q8TBX8; Q9H6N2	Homo sapiens (Human) OX=9606	FALSE	High	Q8TBX8	Phosphatidylinositol 5-phosphate 4-kinase type-2 gamma OS=Homo sapiens (Human) OX=9606 GN=PIP4K2C PE=1 SV=3	0	FALSE	39	18	77	18	47.3	18	PIP4K2C	3634.6	4016	4118.9	4091.3	3915.9	3997	3840.8	4021.1	4026.2	4277.4	3669	3471.9	3485.8	3748.5	2722.1	2839.1	2896.9	2932.5	2874.3	2898.2	2742.3	2874.3	2841.9	2936.3	2492.9	2597.8	2531.6	2785	3529.8	3713.7	3580.7	3685.1	3463.9	3416.3	3359.1
A4D2C5; hsa:221908; Q8TAP8	Homo sapiens (Human) OX=9606	FALSE	High	Q8TAP8	Protein phosphatase 1 regulatory subunit 35 OS=Homo sapiens (Human) OX=9606 GN=PPP1R35 PE=1 SV=1	0.001	FALSE	13	2	3	2	27.9	2	PPP1R35	96.7	81	87.8	82.3	84.3	86.2	70.8	86.2	87.9	79.5	117.3	99.7	91	75.2															269.3	214.1	269.4	222	213.8	218.6	229.2
hsa:118429; P58335; Q4W5H6; Q59E98; Q5JPE9; Q86UI1; Q8N4J8; Q8NB13; Q96NC7	Homo sapiens (Human) OX=9606	FALSE	High	P58335	Anthrax toxin receptor 2 OS=Homo sapiens (Human) OX=9606 GN=ANTXR2 PE=1 SV=5	0	FALSE	11	6	11	6	53.6	6	ANTXR2	281	278.4	297.3	276.4	299.3	279.4	284.2	252.9	280.7	273.5	279.8	257.7	240.8	283.5	264.2	321.8	326.5	347.8	344.9	367.6	353.2	327.8	308.9	348.8	252.7	248.2	244.6	269.1	393.6	400.6	404.8	421.1	363.7	432.8	419.6
A8K380; B5ME38; hsa:79918; Q8TBK2; Q9H787	Homo sapiens (Human) OX=9606	FALSE	High	Q8TBK2	N-lysine methyltransferase SETD6 OS=Homo sapiens (Human) OX=9606 GN=SETD6 PE=1 SV=2	0	FALSE	6	3	5	3	53.2	3	SETD6															50.9	55.5	55.6	59.8	51.1	58.6	65	45.9	49.5	52.8	52.2	55.8	43.6	51.2
A6NKG9; B2R9Q5; hsa:8464; O75486; O76066; Q5TAV9; Q86VN7	Homo sapiens (Human) OX=9606	FALSE	High	O75486	Transcription initiation protein SPT3 homolog OS=Homo sapiens (Human) OX=9606 GN=SUPT3H PE=1 SV=3	0	FALSE	10	2	9	2	35.8	2	SUPT3H															14.3	16.4	16.6	18.2	16.4	10.8	16.6	17	13.5	15.3	12.7	14.2	19.1	25.6
D3DVH2; hsa:10120; P42025; Q53SK5; Q9BRB7	Homo sapiens (Human) OX=9606	FALSE	High	P42025	Beta-centractin OS=Homo sapiens (Human) OX=9606 GN=ACTR1B PE=1 SV=1	0	FALSE	53	15	64	6	42.3	15	ACTR1B	455.7	379.7	440.2	416.9	385.2	435.7	417.9	443.2	444.7	420.6	478.2	446.3	438.7	455.5	310.1	263.8	279	275.5	268.2	246.3	249.8	234.4	266.5	277.3	279.3	306.4	293.4	302.1	399.5	401.5	345.5	398	401.4	413.6	395
B1PKZ3; hsa:3105; O02939; O02954; O02955; O02963; O19509; O19546; O19598; O19605; O19606; O19619; O19647; O19673; O19687; O19695; O19756; O19794; O19795; O43906; O43907; O46874; O62921; O62924; O77937; O77938; O77964; O78073; O78171; O98009; O98010; O98011; O98137; P01891; P01892; P04439; P05534; P06338; P10313; P10314; P10315; P10316; P13746; P16188; P16189; P16190; P18462; P30443; P30444; P3044…	Homo sapiens (Human) OX=9606	FALSE	High	P04439	HLA class I histocompatibility antigen, A alpha chain OS=Homo sapiens (Human) OX=9606 GN=HLA-A PE=1 SV=2	0	FALSE	34	13	69	8	40.8	13	HLA-A	2389.6	2405.7	2588.1	2483	2428.4	2548.8	2534.2	2507.2	2524.9	2674.4	2458.6	2468.2	2596.4	2561.2	2700.6	2748	2839	2747.8	2702.9	2877.2	2911.3	2772	2846.4	2902.7	2771	2822.2	2841.2	2784.5	2221	2186	2066.1	2041.5	1870.5	1813.2	1922.7
B3KMU2; hsa:29929; Q5SXR9; Q9H3I0; Q9Y672	Homo sapiens (Human) OX=9606	FALSE	High	Q9Y672	Dolichyl pyrophosphate Man9GlcNAc2 alpha-1,3-glucosyltransferase OS=Homo sapiens (Human) OX=9606 GN=ALG6 PE=1 SV=2	0	FALSE	9	5	11	5	58.1	5	ALG6	687.2	774.7	758.3	654.2	694	713.1	707.9	639.8	839.9	792.1	787.8	690	770.8	773.2	962.2	880.4	991.6	997.4	918.5	1032.2	993.6	993	946.2	1026.9	1068.6	1131.1	1123	1030.2	94.6	75.9	68.3	74.6	81	97	76.6
A4D1R4; A8KA80; hsa:50617; Q32M47; Q9HBG4	Homo sapiens (Human) OX=9606	FALSE	High	Q9HBG4	V-type proton ATPase 116 kDa subunit a isoform 4 OS=Homo sapiens (Human) OX=9606 GN=ATP6V0A4 PE=1 SV=2	0	FALSE	11	7	11	6	96.3	7	ATP6V0A4	140	133.8	155.6	141	137	144.1	133	130	144.4	154.6	116.5	118.6	107.9	130.8	138.9	164.1	187.9	163.4	140.7	183.8	170.9	172.5	163.8	165.1	141.6	122.9	138.8	144.8	143.5	172.5	200.6	190.7	181.6	195.8	173.5
A4D173; hsa:8935; O75563; Q53GP6; Q75MK6; Q75MZ4; Q9UBZ3; Q9UED8	Homo sapiens (Human) OX=9606	FALSE	High	O75563	Src kinase-associated phosphoprotein 2 OS=Homo sapiens (Human) OX=9606 GN=SKAP2 PE=1 SV=1	0	FALSE	19	7	11	7	41.2	7	SKAP2	308.4	312.7	289.7	297.1	288.3	294.1	311.2	280.5	299.3	287.5	332.5	357.2	363.9	333.5	462.2	445.5	476.4	469.5	449.3	542.9	466	414.5	439.4	460.3	483.5	463.7	452.3	460.6	659.6	686.5	699.6	733.6	631	663.1	670.9
A8K882; hsa:8480; O15306; P78406; Q3SYL7; Q5TCH8; Q6V708; Q9H100; Q9NQM6	Homo sapiens (Human) OX=9606	FALSE	High	P78406	mRNA export factor OS=Homo sapiens (Human) OX=9606 GN=RAE1 PE=1 SV=1	0	FALSE	46	15	91	15	40.9	15	RAE1	4407.7	4615.4	4163.6	4269.1	4368.6	4243.8	4204.9	4303.2	4364.5	4183.5	4823.6	4692.7	4629.8	4376.3	3107	3024.5	2975.8	2890.9	2857.4	2796.7	2781	2800.1	2889.2	2966.5	3598.6	3477.5	3396.8	3287.3	4397.1	4096.5	4017.4	4087.5	4070.9	4212.1	4155
hsa:54475; O60868; Q59GJ8; Q9BU54; Q9NVX2	Homo sapiens (Human) OX=9606	FALSE	High	Q9NVX2	Notchless protein homolog 1 OS=Homo sapiens (Human) OX=9606 GN=NLE1 PE=1 SV=4	0	FALSE	46	16	63	16	53.3	16	NLE1	1668.3	1569.7	1685.3	1720.2	1618.5	1657	1616.9	1583.9	1632.7	1741.1	1691	1789	1622.7	1602	1672.8	1571.4	1715.7	1738.7	1661.2	1592	1646.4	1623.1	1661.3	1921.4	1605.2	1766.1	1504	1536.8	2282.1	2142.7	2169.1	2237.7	2261.4	2273.6	2280.6
A8K2V8; hsa:55609; Q8ND82; Q9NXR3	Homo sapiens (Human) OX=9606	FALSE	High	Q8ND82	Zinc finger protein 280C OS=Homo sapiens (Human) OX=9606 GN=ZNF280C PE=1 SV=1	0	FALSE	13	8	11	8	83	8	ZNF280C	278.7	274.9	325.1	313.8	309.3	315.4	307.3	287	324.1	320.3	257.8	325.7	282.9	297.7	64.2	63.1	70.1	67.4	61.5	55.7	65.8	60	71.8	62.9	67.5	65.5	66.4	47.4	222.8	226.6	228.9	228.4	208.9	240.4	231.3
hsa:4255; P16455; Q5VY78	Homo sapiens (Human) OX=9606	FALSE	High	P16455	Methylated-DNA--protein-cysteine methyltransferase OS=Homo sapiens (Human) OX=9606 GN=MGMT PE=1 SV=1	0	FALSE	25	4	10	4	21.6	4	MGMT	231.2	265.1	232.3	278.8	266.3	247.9	275	271.2	254.7	243.8	262.1	274.9	276.3	236.9	161.1	194.1	224.3	212.8	192.2	176.8	179.4	173.2	166.1	181.7	193.6	192.2	189.9	194.5	293.8	269.2	287.7	283.2	259.5	276.7	280.8
A4FU05; hsa:128312; Q3ZCP6; Q5TA30; Q8N257	Homo sapiens (Human) OX=9606	FALSE	High	Q8N257	Histone H2B type 3-B OS=Homo sapiens (Human) OX=9606 GN=HIST3H2BB PE=1 SV=3	0	FALSE	59	9	504	2	13.9	9	H2BU1	101.4	66.1	104.8	96.7	79.3	84	82	84	93.1	94.4	91.8	108.2	83.5	75.8	204	162	136.7	170.7	177.3	162.6	149	148.6	164.6	207.6	168.2	215.2	164.7	182.5	67.6	79.2	64.7	55.6	62.5	57.6	60.4
hsa:64743; Q06DW8; Q06DX0; Q06DX1; Q9BUL7; Q9H1Z4; Q9NWW4	Homo sapiens (Human) OX=9606	FALSE	High	Q9H1Z4	WD repeat-containing protein 13 OS=Homo sapiens (Human) OX=9606 GN=WDR13 PE=1 SV=2	0	FALSE	31	12	31	12	53.7	12	WDR13	655.2	641	660.1	622.9	678.9	665.7	653.7	681.4	646.7	608.3	595.8	598.9	614.9	597.9	532.6	512.1	556.7	530.6	548.7	478.1	512.1	550.8	538.9	517.7	530.5	490.7	521.3	534.3	638	626.8	603	624.9	639.6	636	611.4
hsa:79465; Q5VY82; Q8IZX5; Q8TE75; Q9BZM4	Homo sapiens (Human) OX=9606	FALSE	Medium	Q9BZM4	UL16-binding protein 3 OS=Homo sapiens (Human) OX=9606 GN=ULBP3 PE=1 SV=1	0.033	FALSE	6	2	2	1	27.9	2	ULBP3	83.7	73.4	81.3	91	81.6	72.7	87.1	79.9	76.4	86.2	67.5	85.1	81.4	82
B2RCV4; B5ME91; hsa:27250; O15501; Q53EL6; Q5VZS6; Q6PJI5; Q8TAR5; Q99834	Homo sapiens (Human) OX=9606	FALSE	High	Q53EL6	Programmed cell death protein 4 OS=Homo sapiens (Human) OX=9606 GN=PDCD4 PE=1 SV=2	0	FALSE	39	14	34	14	51.7	14	PDCD4	747.7	807.5	803.8	792.3	774.6	849	744.3	730.5	767	766.6	1095.2	1103.8	991.7	773.6	710.5	746.4	772.6	715.5	700.5	700.4	705	689.8	714.6	636.9	1034.7	1087	985.7	707.2	394.2	311	288.5	320	297.7	273.1	258.7
hsa:9261; P49137; Q5SY30; Q5SY41; Q8IYD6	Homo sapiens (Human) OX=9606	FALSE	High	P49137	MAP kinase-activated protein kinase 2 OS=Homo sapiens (Human) OX=9606 GN=MAPKAPK2 PE=1 SV=1	0	FALSE	44	20	61	16	45.5	20	MAPKAPK2	2810.4	2912.8	2946.8	2865.2	2887.2	2965.9	3005.5	3024.4	3058.6	3091.9	2880.8	2841.2	2948.7	3105.9	2060.3	2129.2	2183.3	2132.6	2185.8	2185.3	2088.9	2452.1	2328.6	2391.9	2173.9	2195.8	2177.8	2288.3	2822.7	2850.5	2686.1	2800.9	2783	2746.5	2806.8
hsa:10262; Q15427; Q5SZ63	Homo sapiens (Human) OX=9606	FALSE	High	Q15427	Splicing factor 3B subunit 4 OS=Homo sapiens (Human) OX=9606 GN=SF3B4 PE=1 SV=1	0	FALSE	26	7	43	7	44.4	7	SF3B4	2216.7	2074.5	2020.5	1927.8	2103.5	2058.7	2053.6	2033.3	2160.3	2047	2257.3	2139.1	2078.9	1994.8	1810.1	1925.1	1707.5	1795.7	1710.3	1830.7	1680.9	1624.8	1706	1777.9	1750.5	2024.7	1741.9	1845.7	1667.9	1507.2	1511.5	1581.7	1590.4	1706.5	1785.2
A8K9J2; hsa:3184; P07029; Q01858; Q14100; Q14101; Q14102; Q14103; Q4W5A1; Q9UCE8; Q9UCE9	Homo sapiens (Human) OX=9606	FALSE	High	Q14103	Heterogeneous nuclear ribonucleoprotein D0 OS=Homo sapiens (Human) OX=9606 GN=HNRNPD PE=1 SV=1	0	FALSE	43	18	150	16	38.4	18	HNRNPD	6370	6781.6	6718.8	6833.3	7107.4	6906.5	6508.7	6738.6	6588.3	6617.3	6537.7	6357.6	6515.1	5846.5	7109.6	8444.4	8124.4	8521.7	7679.2	8960.8	8542.2	7194.8	7449.1	9372.8	7497.2	7390.1	7244.4	6573	5507.6	5446.9	5085	5152.2	5317.3	5696.6	5099.8
hsa:55775; Q2HXX4; Q86TV8; Q96BK7; Q9NUW8; Q9NZM7; Q9NZM8	Homo sapiens (Human) OX=9606	FALSE	High	Q9NUW8	Tyrosyl-DNA phosphodiesterase 1 OS=Homo sapiens (Human) OX=9606 GN=TDP1 PE=1 SV=2	0	FALSE	25	10	18	10	68.4	10	TDP1	533.2	538.9	621.6	639.7	604.6	611.9	590.2	581.4	605.2	613.2	550.5	581.6	565.4	508.6	82.6	112.5	107.5	116.4	95.6	119.3	111.8	150.3	156.2	150.8	160.7	186.2	153.8	151.4	450	392.5	401.9	426.5	415.1	413.4	416
hsa:27301; Q9UBZ4; Q9Y5X7	Homo sapiens (Human) OX=9606	FALSE	High	Q9UBZ4	DNA-(apurinic or apyrimidinic site) lyase 2 OS=Homo sapiens (Human) OX=9606 GN=APEX2 PE=1 SV=1	0.008	FALSE	2	1	3	1	57.4	1	APEX2															45.9	66.2	80.1	63.1	57.8	75.8	60.7	68.6	63.7	55.5	50	49.5	42.7	60	102.2	64.5	71.4	63.4	55.7	58.1	48.9
B2RPJ1; hsa:345651; Q562R1; Q562R2; Q562S9; Q562X8	Homo sapiens (Human) OX=9606	FALSE	High	Q562R1	Beta-actin-like protein 2 OS=Homo sapiens (Human) OX=9606 GN=ACTBL2 PE=1 SV=2	0	FALSE	39	12	606	5	42	12	ACTBL2	301.7	308.9	296.1	323.6	280.8	312.3	329.1	323.5	313.9	289.1	295.1	339.1	279.5	277.8	38.9	39.8	50.1	43.9	39.7	43.8	55.1	48.5	44.4	43.6	40.2	43.8	40.8	38.7	767	720.4	796.3	705.9	848.5	772.7	678
A8K093; hsa:728239; hsa:81557; Q5HYN6; Q8WXW4; Q96JG8; Q9BQ84; Q9BVH1; Q9BYH3; Q9BYH4; Q9H217	Homo sapiens (Human) OX=9606	FALSE	High	Q96JG8	Melanoma-associated antigen D4 OS=Homo sapiens (Human) OX=9606 GN=MAGED4B PE=1 SV=3	0	FALSE	9	7	9	5	81.3	7	MAGED4; MAGED4B	76.9	105	101.5	111.3	100.1	150.1	133.5	172.3	153.4	163.5	145.8	153.6	138.8	154.2	29.6	22.4	25.6	27	28.2	28.8	27.4	27.9	29	23.5	23.7	29.1	23.2	21.5	184.2	155.7	163.9	148.6	135	145.7	147.3
A8K5G9; D3DNL9; hsa:286827; Q8IWR1	Homo sapiens (Human) OX=9606	FALSE	High	Q8IWR1	Tripartite motif-containing protein 59 OS=Homo sapiens (Human) OX=9606 GN=TRIM59 PE=1 SV=1	0	FALSE	19	6	12	6	47.1	6	TRIM59	439	420.2	489.2	445.9	449.6	448.8	474.7	467.9	480	475.2	446	448.7	436.6	427.5	401.1	402	461.6	443.3	390.6	483.3	429.9	462.9	455.8	452.6	406.6	431.1	401.1	386.5	393.8	388.9	419.9	416.4	410.7	411.6	426.1
hsa:51647; Q9Y3D0	Homo sapiens (Human) OX=9606	FALSE	High	Q9Y3D0	Cytosolic iron-sulfur assembly component 2B OS=Homo sapiens (Human) OX=9606 GN=CIAO2B PE=1 SV=1	0	FALSE	31	3	9	3	17.7	3	CIAO2B	205.4	252	222.1	207.9	240.1	216.2	201.1	235.9	220.9	223.4	172.7	201.9	167.7	195	46.2	59	46.3	44	45.9	41.7	44.3	46.9	42.9	36.3	40.6	40.5	31.4	40.2	191.2	186.8	209.7	179.8	182.2	186.5	151.5
[truncated: 7,299 more rows]
[truncated: 50 more columns]
