# Supplementary material for: SARS-CoV-2 Variants Show Different Host Cell Proteome Profiles With Delayed Immune Response Activation in Omicron-Infected Cells
Source: Mol Cell Proteomics. 2023 Mar 30;22(5):100537. doi: 10.1016/j.mcpro.2023.100537 (PMC10060015; doi:10.1016/j.mcpro.2023.100537)
Supplement: Supplementary Table 4 [file mmc9.xlsx]

## Sheet: Variants vs mock 6 12 24
Multiplex 1												Multiplex 2												Multiplex 3
B.1 r1 6h	B.1 r2 6h	B.1 r3 6h	Delta r1 6h	Delta r2 6h	Delta r3 6h	Omicron BA.1 r1 6h	Omicron BA.1 r2 6h	Omicron BA.1 r3 6h Abundance: 131NF1	mock r1	mock r2	mock r3	B.1 r1 12h	B.1 r2 12h	B.1 r3 12h	Delta r1 12h	Delta r2 12h	Delta r3 12h	Omicron BA.1 r1 12h	Omicron BA.1 r2 12h	Omicron BA.1 r3 12h	mock r1	mock r2	mock r3	B.1 r1 24h	B.1 r2 24h	B.1 r3 24h	Delta r1 24h	Delta r2 24h	Delta r3 24h	Omicron BA.1 r1 24h	Omicron BA.1 r2 24h	Omicron BA.1 r3 24h	mock r1	mock r2	mock r3	B.1 6h_Mock 6h	Delta 6h_Mock 6h	Omicron BA.1 6h_Mock 6h	B.1 12h_Mock 12h	Delta 12h_Mock 12h	Omicron BA.1 12h_Mock 12h	B.1 24h_Mock 24h	Delta 24h_Mock 24h	Omicron BA.1 24h_Mock 24h	p-value B.1 6h_Mock 6h	q-value B.1 6h_Mock 6h	Difference B.1 6h_Mock 6h	p-value Delta 6h_Mock 6h	q-value Delta 6h_Mock 6h
6.72979	6.74974	6.64856	6.66651	6.79652	6.88975	6.88218	6.71963	6.6886	6.71538	6.68483	6.45386	5.95216	6.17906	6.07701	5.76823	5.81463	5.87734	5.89048	6.14995	5.88602	5.77901	5.86775	6.04437	6.05622	6.0433	6.16292	6.12387	6.22802	6.23181	6.35385	6.15886	6.20065	6.14078	6.21839	6.15533										0.445259	0.51267	0.0913388	0.725293	0.272946
8.04134	8.10984	8.15042	7.94959	8.14762	8.03483	8.10372	8.17416	8.32645	8.03162	7.97725	7.90834	6.60077	6.69374	6.67914	6.68761	6.79215	6.73044	6.79232	6.81859	6.84607	6.80014	6.82246	6.7581	6.07404	6.06069	6.43592	6.43061	6.44478	6.49857	6.40109	6.22592	6.28983	6.61001	6.26915	6.20147				+						1.25799	0.156567	0.128132	0.45744	0.453441
4.21839	4.47004	4.05146	4.13894	4.14762	3.96915	4.16795	4.10959	4.17249	3.86781	3.46478	3.58281	2.72482	2.81804	2.9145	2.80787	2.84738	2.52145	2.9093	3.03086	2.9949	2.23217	2.66052	2.24417	2.6255	2.01281	2.44703	2.40682	2.67101	2.26762	1.81868	2.39644	2.74586	2.83541	2.92961	2.64804										1.62906	0.100345	0.608161	1.5479	0.078455
5.97514	5.89575	5.629	5.75511	5.67865	5.82283	5.77985	5.67571	6.01245	5.69973	5.66669	5.45174	NaN	NaN	NaN	NaN	NaN	NaN	NaN	NaN	NaN	NaN	NaN	NaN	5.54946	5.37911	5.48069	5.26188	5.23193	5.2301	5.26742	5.34121	5.40774	5.58429	5.31192	5.20125										0.805903	0.294242	0.227243	0.762315	0.254863
8.09111	8.06088	8.12467	7.97345	8.07761	8.05891	8.02881	8.11747	8.10972	8.14281	8.11749	8.09333	7.89241	8.05866	8.02442	7.96273	7.95709	7.88201	7.97892	7.99505	7.90628	7.90602	7.91388	7.87404	7.69546	7.53012	7.54406	7.47727	7.59396	7.58659	7.67339	7.65255	7.54065	7.52641	7.51531	7.47548										0.477798	0.484488	-0.0256599	1.08789	0.149124
7.22282	7.35609	7.56886	7.24925	7.37354	7.38147	7.41622	7.35616	7.44513	7.55345	7.53248	7.50151	NaN	NaN	NaN	NaN	NaN	NaN	NaN	NaN	NaN	NaN	NaN	NaN	6.41476	6.37263	6.48025	6.47851	6.33413	6.44189	6.62007	6.58074	6.49664	6.46222	6.55627	6.518										0.650309	0.370303	-0.146559	1.89206	0.0507877
7.0849	6.99941	7.12877	6.86394	7.0918	6.90374	7.08309	6.95494	7.06832	6.93066	7.02897	6.88485	7.20241	6.98346	7.07918	7.10223	7.1475	7.08606	7.19664	7.03602	7.18944	7.04359	6.99172	7.06492	6.72539	6.87256	6.87075	6.87073	6.54821	6.99381	6.70626	6.92056	6.80103	6.77328	6.79898	6.86418										1.01145	0.220939	0.122872	0.0202882	0.975921
5.37214	5.53925	5.6174	5.51369	5.48831	5.52289	5.69101	5.43998	5.60355	5.1188	5.25532	5.23857	5.4795	5.54608	5.79571	5.80917	5.64457	5.54912	5.69803	5.59035	5.60958	5.57147	5.51673	5.48453	4.80269	4.82457	4.79917	4.63376	4.62098	4.60538	4.71983	4.88397	4.92244	4.59847	4.68573	4.74105		+								1.65404	0.0986646	0.305366	2.63036	0.0256306
9.66341	9.65203	9.60639	9.57981	9.65947	9.6529	9.745	9.69448	9.69744	9.6023	9.55113	9.55015	9.76567	9.82642	9.75266	9.69528	9.78636	9.65671	9.79132	9.76982	9.7325	9.50591	9.51458	9.53557	9.7018	9.69654	9.77936	9.3415	9.29884	9.28324	9.8147	9.85159	9.82634	9.17435	9.24419	9.25493			+	+	+	+	+		+	1.3855	0.135372	0.0727501	0.955519	0.181599
8.39471	8.21389	8.10098	8.73507	8.17183	7.95588	8.19594	8.31444	8.21671	8.19925	8.3858	7.93286	8.26741	8.29818	8.15991	8.30286	8.0744	8.14874	8.11956	8.0805	8.06339	8.12464	8.12566	7.92352	8.01028	8.09167	7.91045	8.25098	7.94554	7.80271	8.01955	7.96557	7.81618	7.82045	7.94168	7.73977										0.152077	0.823063	0.0638885	0.161883	0.793118
8.56738	8.29509	8.2976	8.49542	8.25152	8.09072	8.46974	8.28909	8.27612	8.29725	8.62804	8.24416	8.32982	8.13076	8.01334	8.30244	8.69849	7.97391	8.31631	7.81605	8.59775	8.31242	8.61893	8.32184	7.66233	7.55803	7.57929	7.49953	7.4155	7.38854	7.38421	7.26054	7.39458	8.53071	8.55477	8.45554							+	+	+	0.00682753	0.991731	-0.00312583	0.262351	0.665657
4.17905	4.46232	4.99231	4.46538	4.76642	4.68964	4.90976	4.33418	4.66471	4.20889	4.73021	4.25415	NaN	NaN	NaN	NaN	NaN	NaN	NaN	NaN	NaN	NaN	NaN	NaN	4.52794	4.26519	4.50954	3.88498	4.28835	4.40857	4.4463	4.33921	4.26193	3.89875	4.38884	3.9125										0.193615	0.775103	0.146807	0.569063	0.365656
9.80666	9.67549	9.66894	9.75869	9.71408	9.70828	9.69763	9.69022	9.64146	9.7932	9.69357	9.66005	9.52838	9.50785	9.49987	9.40948	9.46487	9.44738	9.33644	9.46141	9.36127	9.50923	9.45613	9.35122	9.39581	9.46497	9.38539	9.29219	9.2855	9.27966	9.53627	9.45945	9.37871	9.45579	9.37809	9.30173										0.00777777	0.990134	0.00142225	0.094746	0.883838
8.04739	7.96598	7.96028	7.92745	7.95108	7.9216	7.9638	7.93777	7.88728	7.95943	8.00527	7.7988	7.28117	7.29403	7.3531	7.38721	7.2731	7.27471	7.43181	7.21599	7.20606	7.12784	7.26919	7.26798	7.55356	7.6164	7.60639	7.44708	7.51472	7.50157	7.51599	7.48906	7.51449	7.73242	7.68753	7.67947							+	+	+	0.437567	0.519752	0.0700491	0.0673808	0.916484
8.60817	8.59931	8.61971	8.61256	8.60415	8.70815	8.61547	8.75991	8.69213	8.595	8.63433	8.59607	8.18962	8.26442	8.35065	8.14044	8.30239	8.25367	8.28025	8.31828	8.32414	8.19467	8.27189	8.241	7.96454	8.01626	7.92123	7.65104	7.65336	7.70237	8.04753	8.14453	8.19079	7.96827	8.00427	8.07138								+		0.0139341	0.985151	0.000598907	0.390953	0.517735
7.37827	7.42407	7.52227	7.5132	7.36098	7.52062	7.4113	7.47653	7.38446	7.57786	7.51472	7.39926	7.57302	8.02159	7.38943	7.38129	7.88445	7.44112	7.34804	7.44203	7.81728	7.3598	7.35167	7.33002	7.39508	7.34549	7.3744	7.47955	7.47399	7.4608	7.59594	7.52124	7.44322	7.3337	7.23537	7.31693								+	+	0.342473	0.608591	-0.0557434	0.165166	0.790525
5.69731	5.46189	5.46704	5.45429	5.29897	5.28179	5.32943	5.76028	5.65945	5.61538	5.16752	5.42064	4.41523	4.77305	4.61311	4.52406	4.65901	4.64036	4.47702	4.42977	4.5853	4.01862	4.15871	4.05547	6.26376	6.58221	6.45442	6.28842	6.6975	6.22962	6.55501	7.08271	6.62565	6.31453	5.72364	5.93334				+	+	+				0.393699	0.559007	0.140897	0.148559	0.812268
9.90674	9.83702	9.82113	9.84205	9.87526	9.84151	9.86031	9.90287	9.88761	9.92222	9.89798	9.89891	9.91838	9.90589	9.91159	9.85609	9.91238	9.8391	9.84186	9.87275	9.86496	9.89555	9.95578	9.86323	9.89619	9.9684	9.85989	9.89574	9.91147	10.0152	9.99584	10.0301	9.97582	9.86339	9.84303	9.84308									+	0.87125	0.2688	-0.0514107	1.75687	0.0604874
7.57038	7.6704	7.71094	7.67449	7.606	7.76374	7.642	7.5664	7.76533	7.65898	7.6286	7.76781	7.86529	7.80166	7.76778	7.78644	7.75863	7.74684	7.92001	7.70415	7.68053	7.67008	7.7134	7.74808	6.68406	6.69279	6.86511	6.69263	6.76638	6.62806	6.60459	6.67587	6.52377	6.55794	6.49683	6.65881										0.227641	0.736077	-0.034557	0.0199123	0.976309
10.4631	10.4995	10.5498	10.4266	10.4964	10.48	10.5016	10.4712	10.4918	10.3898	10.4262	10.4495	10.219	10.3356	10.2491	10.2309	10.2312	10.2694	10.2583	10.3431	10.2533	10.3291	10.3275	10.2989	9.70911	9.67923	9.6797	9.68602	9.71637	9.6989	9.70795	9.73745	9.80446	9.80011	9.80561	9.85498					+		+	+		1.26412	0.155188	0.0823259	0.773455	0.249451
4.36018	4.19729	4.04289	4.17855	4.68756	4.66197	4.49619	4.48692	4.451	3.76531	4.32115	4.08297	NaN	NaN	NaN	NaN	NaN	NaN	NaN	NaN	NaN	NaN	NaN	NaN	NaN	NaN	NaN	NaN	NaN	NaN	NaN	NaN	NaN	NaN	NaN	NaN										0.317516	0.633411	0.14364	0.915717	0.194784
6.8041	6.73476	6.74632	6.74186	6.61938	6.69487	6.70178	6.76359	6.59625	6.92671	6.96028	6.81464	NaN	NaN	NaN	NaN	NaN	NaN	NaN	NaN	NaN	NaN	NaN	NaN	NaN	NaN	NaN	NaN	NaN	NaN	NaN	NaN	NaN	NaN	NaN	NaN										1.32658	0.145372	-0.138813	1.71772	0.0642137
8.96981	8.92822	8.91597	8.83616	8.94704	8.87328	8.91957	8.95798	9.02055	8.99395	8.95331	8.82593	8.76458	8.75069	8.79249	8.63498	8.74592	8.69896	8.59917	8.65016	8.69495	8.75864	8.87194	8.65605	8.69904	8.55235	8.64843	8.54965	8.70571	8.72011	8.75254	8.62947	8.6838	8.79368	8.81518	8.64957										0.0911528	0.89774	0.0136042	0.257033	0.673469
8.06637	8.19601	8.01974	8.12172	7.99587	8.12462	8.04693	8.17116	8.00274	7.98915	7.92826	8.06499	8.09943	8.1526	8.09689	8.02454	8.23144	8.17091	8.17053	8.0208	8.12504	8.06927	8.01462	8.03039	8.00808	8.10245	8.23306	8.30861	8.24804	8.16529	8.32705	8.23083	8.29661	8.13716	8.03252	8.08313								+	+	0.689965	0.349514	0.0999047	0.67826	0.296314
3.85768	3.67745	4.00921	4.26046	3.97466	3.87869	3.88321	4.00414	3.91899	4.30387	4.26771	4.09615	NaN	NaN	NaN	NaN	NaN	NaN	NaN	NaN	NaN	NaN	NaN	NaN	NaN	NaN	NaN	NaN	NaN	NaN	NaN	NaN	NaN	NaN	NaN	NaN										1.5022	0.118764	-0.374462	0.633562	0.323727
9.52836	9.63936	9.62202	9.62593	9.56059	9.59526	9.5674	9.60115	9.61876	9.48521	9.42795	9.48402	9.30352	9.43048	9.4769	9.25582	9.48207	9.48306	9.21404	9.31609	9.54288	9.18834	9.20213	9.30143	8.9122	9.0067	8.9544	8.93239	8.93077	9.03652	8.92973	8.97683	8.93343	9.11942	8.98934	8.97276		+	+							1.53549	0.11287	0.130856	2.06327	0.0418516
9.76651	9.44045	9.74689	9.666	9.76766	9.62086	9.79816	9.52498	9.79396	9.58699	9.7983	9.745	9.39076	9.14221	9.36889	9.18966	9.17759	9.38242	9.31885	9.23687	9.30291	9.19573	9.35957	9.42984	9.56999	9.5175	9.54441	9.54882	9.58469	9.54411	9.55276	9.68828	9.58147	9.59169	9.59219	9.66299										0.181815	0.790037	-0.0588102	0.119754	0.848635
8.76084	8.84662	8.73176	8.70875	8.78316	8.81881	8.71991	8.77578	8.72592	8.71253	8.82225	8.75394	8.39385	8.39213	8.39254	8.40772	8.33688	8.43342	8.36974	8.40443	8.40281	8.21025	8.32995	8.34185	7.94645	8.24346	8.19685	8.1222	8.11176	8.03161	8.04246	8.08394	8.07339	7.7585	7.77426	7.84063							+	+	+	0.131679	0.848846	0.0168371	0.0556047	0.930088
8.80222	8.96546	8.93877	8.83125	8.88816	8.90193	8.9431	8.8728	8.87472	8.85526	8.90249	8.84774	8.16633	8.08659	8.13993	8.10985	8.19749	8.12884	8.11581	8.17127	8.14088	8.26253	8.15106	8.15301	8.35783	8.38618	8.34516	8.33637	8.39058	8.43314	8.26397	8.36208	8.36817	8.4395	8.51164	8.48442							+		+	0.249751	0.708362	0.0336514	0.066724	0.917457
6.10807	6.04669	6.26929	6.08512	5.98254	6.12237	6.03209	5.90091	6.01572	6.27468	6.28243	6.01857	5.88237	5.89678	5.93951	5.8022	5.81132	5.73219	5.74385	5.80741	5.81058	5.8212	5.73359	5.61779	6.04817	5.99732	6.06136	5.85119	5.93499	5.98539	5.92307	5.83573	5.95764	6.15778	6.0224	6.04296										0.175566	0.796574	-0.0505451	0.597579	0.349131
10.4571	10.4647	10.4173	10.5252	10.464	10.5009	10.4077	10.4702	10.3939	10.5497	10.5003	10.5138	10.3683	10.3283	10.3614	10.4224	10.3877	10.3875	10.3338	10.349	10.3024	10.4808	10.4443	10.4901	10.3761	10.3388	10.3337	10.3838	10.3362	10.3743	10.2636	10.2987	10.3159	10.4914	10.3897	10.4567				+		+			+	1.64242	0.098888	-0.0748927	0.459159	0.452516
3.4496	3.26899	3.36037	3.53283	5.05123	3.38083	3.39779	3.21059	2.56752	6.73271	3.39777	2.67234	NaN	NaN	NaN	NaN	NaN	NaN	NaN	NaN	NaN	NaN	NaN	NaN	NaN	NaN	NaN	NaN	NaN	NaN	NaN	NaN	NaN	NaN	NaN	NaN										0.293917	0.65865	-0.907955	0.0720044	0.910408
10.0832	10.0948	10.1197	10.1409	9.99552	10.1434	10.086	10.0744	10.1607	10.0547	10.0617	10.0787	9.72148	9.73778	9.69407	9.6885	9.66165	9.70886	9.74526	9.71686	9.68705	9.78002	9.70515	9.6839	9.82877	9.89025	9.91212	9.92181	9.89054	9.90833	9.83064	9.84967	9.87114	9.85231	9.8424	9.81535								+		1.24382	0.158314	0.0342213	0.223208	0.718415
5.98544	6.08898	5.94149	6.12645	5.95651	6.12623	6.04054	6.04054	6.03311	6.02105	6.06455	6.06939	NaN	NaN	NaN	NaN	NaN	NaN	NaN	NaN	NaN	NaN	NaN	NaN	4.39416	4.75853	4.44475	4.52154	4.48753	4.2723	4.8629	4.46784	4.42532	4.53817	4.61234	4.55104										0.427388	0.529286	-0.0463575	0.111586	0.860068
8.50396	8.51289	8.50005	8.47329	8.49658	8.51658	8.53013	8.44175	8.51378	8.29222	8.44259	8.45964	8.05347	8.08768	7.95643	8.00755	8.03544	8.12086	8.08248	8.05258	8.04549	7.93101	7.95472	8.07188	8.24193	8.40229	8.38014	8.30709	8.32889	8.39005	8.62946	8.36469	8.35485	8.4164	8.35434	8.33959										0.942813	0.243397	0.107482	0.8255	0.226808
10.9004	11.1576	11.1215	10.9657	11.0335	10.9885	11.023	11.1033	11.1027	11.2167	11.213	11.1421	10.6387	10.563	10.5606	10.6148	10.6325	10.6434	10.5841	10.6233	10.7092	10.8546	10.822	10.827	10.5697	10.4834	10.4634	10.4429	10.5467	10.5894	10.6099	10.5251	10.5684	10.8243	10.8415	10.7447		+		+	+	+	+	+	+	0.711288	0.337974	-0.130766	2.46297	0.0301766
2.92331	2.86467	3.51414	3.70685	3.27845	3.01874	2.96461	3.05228	3.05772	3.06102	2.42854	3.31902	3.19148	3.24274	3.34146	3.3206	3.48917	3.3814	3.36277	3.09641	3.02564	3.25142	2.86949	3.0397	2.99033	2.70907	3.03618	3.03992	2.94627	2.58684	3.53947	3.08116	3.16858	2.35907	2.47811	2.6392							+		+	0.186967	0.783711	0.16451	0.528325	0.399213
9.3382	9.39558	9.37075	9.33409	9.40304	9.42276	9.35824	9.38253	9.36232	9.42593	9.45034	9.39227	9.21488	9.29496	9.32632	9.22999	9.27675	9.25032	9.2768	9.27326	9.28817	9.41525	9.3754	9.3792	8.61374	8.73935	8.75838	8.7524	8.75142	8.78502	8.70445	8.77587	8.77899	8.85222	8.90714	8.96794					+	+	+	+	+	1.08675	0.197907	-0.0546672	0.498696	0.421014
7.80046	7.63672	7.727	7.78128	7.76712	7.66988	7.66585	7.69425	7.69409	7.81934	7.72699	7.83628	7.49633	7.45114	7.4548	7.44841	7.33655	7.40167	7.48183	7.35571	7.34697	7.52073	7.49529	7.36282	7.27043	7.2721	7.20194	7.25073	7.22703	7.18504	7.20001	7.15273	7.21928	7.36646	7.42553	7.40475							+	+	+	0.553461	0.427459	-0.0728114	0.489102	0.429023
10.2418	10.4226	10.4274	10.2899	10.4171	10.3876	10.3692	10.4085	10.4463	10.5254	10.4702	10.4097	9.91635	9.96879	10.0595	9.92693	9.94215	9.99484	9.99809	9.96762	10.0343	9.93229	10.0277	9.95434	9.85491	9.8257	9.77995	9.75888	9.76239	9.86582	9.85727	9.80226	9.71836	9.98082	10.0013	10.037							+	+	+	0.682499	0.353539	-0.104499	0.951987	0.182358
10.9321	11.114	11.0803	10.9601	11.0367	11.1131	10.9872	11.0577	11.0381	11.044	11.0789	11.1195	10.7873	10.9001	10.868	10.8634	10.9206	10.8576	10.888	10.9309	10.8838	10.949	10.9488	10.9791	10.5161	10.6114	10.5409	10.5432	10.5614	10.5681	10.5105	10.5893	10.6015	10.7118	10.7244	10.7984							+	+	+	0.256179	0.701293	-0.0386524	0.376267	0.532998
10.1362	10.2937	10.2981	10.176	10.2825	10.3389	10.2139	10.2397	10.238	10.2032	10.2785	10.255	9.85359	9.92512	9.92019	9.84323	9.83765	9.86464	9.96771	9.9559	9.86213	9.88153	9.96958	9.93214	9.29775	9.50322	9.44351	9.373	9.38532	9.39455	9.31434	9.38916	9.43406	9.54081	9.54989	9.5453								+	+	0.0167686	0.98281	-0.00291634	0.141999	0.821264
7.83705	7.84291	7.86871	7.88477	7.94212	7.85304	7.98149	7.95476	7.91494	7.78058	7.8305	7.79878	6.28553	6.3281	6.42358	6.20359	6.42365	6.33675	6.46995	6.50278	6.64527	6.36784	6.32005	6.14946	6.53133	6.58534	6.53128	6.45678	6.59539	6.46373	6.45852	6.55721	6.55157	6.46617	6.27419	6.38983			+							1.23944	0.159442	0.0462686	1.40442	0.0963084
5.6701	5.68042	5.73496	5.64673	5.57725	5.73745	5.62506	5.54012	5.58821	5.74518	5.94926	5.8159	5.87522	5.75225	6.03726	5.93286	6.11876	5.84513	6.00235	5.78418	5.82533	5.87995	6.01214	5.94484	5.36467	5.40148	5.31829	5.31754	5.34915	5.30136	5.17782	5.5011	5.33606	5.5283	5.55169	5.45655							+	+		1.05417	0.20874	-0.14162	1.13665	0.139184
9.64026	9.61997	9.61164	9.5867	9.70099	9.68625	9.69178	9.64349	9.7169	9.71451	9.60362	9.63828	9.5883	9.64553	9.60166	9.55618	9.59721	9.61987	9.58351	9.66996	9.53246	9.68763	9.62009	9.62053	9.37592	9.39641	9.48783	9.35926	9.39602	9.40264	9.48933	9.4636	9.48464	9.52162	9.54769	9.43887								+		0.345019	0.606179	-0.0281769	0.0409007	0.949584
10.8831	10.8459	10.9083	10.962	10.9021	10.8942	10.89	10.8248	10.8226	10.7166	10.8307	10.8547	10.7237	10.7263	10.7386	10.8291	10.6907	10.7735	10.7158	10.7498	10.7258	10.6555	10.6718	10.7937	10.8687	10.7932	10.8295	10.8911	10.854	10.8767	10.8396	10.8686	10.8413	10.6639	10.6759	10.7785								+	+	0.781565	0.305782	0.0784308	1.17188	0.131073
6.11038	6.11874	6.25296	6.10974	6.00192	6.27026	6.10792	6.28155	6.1294	6.31303	6.36794	6.20496	2.46434	2.14252	2.82892	2.59671	2.4916	2.15138	2.33113	2.35759	2.00404	1.89233	1.89938	2.26136	5.97396	5.84314	6.07453	5.87391	6.00894	6.03408	6.02327	6.05385	6.32339	6.40544	6.7409	6.49056							+	+		0.946722	0.242732	-0.134622	0.85332	0.217388
7.4829	7.38213	7.39083	7.38362	7.55234	7.37506	7.42094	7.38876	7.42918	7.41327	7.48831	7.45258	7.31462	7.36576	7.40898	7.41904	7.57689	7.44501	7.25447	7.47756	7.47611	7.42217	7.51992	7.43959	7.28133	7.40683	7.24652	7.15914	7.15	6.92765	7.33553	7.18423	7.09312	7.50913	7.50883	7.34675								+		0.350206	0.600827	-0.032763	0.0824733	0.898551
6.96279	7.06991	6.96121	6.99193	6.95721	7.0067	6.85952	7.09205	6.86192	7.29759	7.24842	7.35829	6.20588	6.13879	6.23148	6.21618	6.20882	6.17986	6.31896	6.23481	6.1706	6.48638	6.62697	6.72087	6.49238	6.23955	6.70975	6.49634	6.54262	6.55724	6.53647	6.35986	6.47209	6.81466	7.01263	6.85778	+	+		+	+	+		+	+	2.49459	0.0385774	-0.303461	3.08001	0.0209083
1.44902	1.18749	1.96831	2.08585	1.61924	1.98739	0.103293	2.17941	1.59702	1.35059	1.40958	1.13013	NaN	NaN	NaN	NaN	NaN	NaN	NaN	NaN	NaN	NaN	NaN	NaN	1.49585	1.32654	1.50162	1.71871	1.24407	1.93005	0.807868	1.65686	1.68067	1.12973	1.86426	1.08675										0.413943	0.541649	0.238173	1.65419	0.0683158
9.65667	9.64241	9.61294	9.65031	9.62188	9.65247	9.63074	9.71066	9.61104	9.61523	9.64923	9.6807	9.47093	9.51325	9.41947	9.4488	9.49059	9.42112	9.52129	9.45364	9.39886	9.4651	9.43611	9.44722	9.25573	9.26498	9.34542	9.33758	9.30225	9.3288	9.27915	9.3574	9.3036	9.36015	9.28734	9.37739										0.184175	0.787755	-0.0110461	0.116572	0.853007
11.4129	11.5266	11.5229	11.4679	11.4919	11.5207	11.4703	11.5226	11.5241	11.5632	11.6005	11.7606	11.2053	11.2341	11.2389	11.2066	11.34	11.266	11.3388	11.3046	11.3074	11.3038	11.3234	11.3752	10.8604	10.9398	10.9443	10.9469	10.9432	10.9387	10.9082	10.9889	10.9556	10.9979	11.0695	11.0943				+			+	+		1.01607	0.219782	-0.153959	1.11405	0.144228
6.29231	6.31544	6.34113	6.21352	6.22709	6.3179	6.31753	6.20264	6.35584	6.17884	6.27008	6.12799	NaN	NaN	NaN	NaN	NaN	NaN	NaN	NaN	NaN	NaN	NaN	NaN	6.42164	6.52104	6.60916	6.25643	6.41585	6.43419	6.40379	6.45114	6.4482	6.2015	6.24507	6.38112										1.32246	0.146	0.123991	0.499565	0.420253
8.18742	8.39059	8.3871	8.3621	8.33924	8.44503	8.32323	8.38175	8.42188	8.28862	8.30197	8.43864	7.8731	7.93163	7.91022	7.94332	8.02221	7.91101	7.91806	7.89455	7.98115	7.88406	8.02086	7.9568	8.05626	7.99415	8.15503	8.02665	8.19524	8.03539	8.12509	7.98557	8.20929	7.9514	8.2117	8.05711										0.0924042	0.895803	-0.0213776	0.270998	0.654062
3.37438	3.68344	3.56824	3.56	3.62657	3.67914	3.82774	3.72304	3.33624	3.77188	3.95515	3.93111	4.36009	3.84229	3.73605	3.41671	3.59384	3.67312	3.35536	3.59347	3.76134	4.43834	3.92362	3.81397	3.12073	2.87676	3.17044	3.02907	2.8556	3.11075	3.10021	3.13435	3.36174	3.59643	3.80549	3.64559							+	+	+	1.4897	0.120016	-0.344025	1.77052	0.0588791
10.0562	10.186	10.1125	10.1336	10.1921	10.1829	10.1499	10.1788	10.1477	10.007	9.99119	10.1522	9.90418	10.0493	9.94158	10.0263	9.93131	10.0576	10.0781	10.0982	9.97791	9.95952	9.93854	10.0528	9.62628	9.59241	9.69864	9.7194	9.67466	9.73517	9.76635	9.64887	9.62095	9.56774	9.56733	9.65242								+		0.46309	0.495274	0.0680946	1.03121	0.161586
10.0435	9.85802	9.81078	10.0048	9.93415	9.72263	9.91305	9.86571	9.8484	9.86794	9.901	9.73328	9.96227	9.88861	9.84265	9.90499	9.81556	9.89177	9.70918	9.74539	9.7658	9.85393	9.85516	9.72728	9.92875	9.87364	9.80173	9.93677	9.97354	9.85051	9.89828	9.77597	9.74413	9.79814	9.8041	9.72183								+		0.328964	0.621952	0.0700378	0.207367	0.737237
9.71627	9.85039	9.81132	9.75362	9.76315	9.77857	9.7145	9.83115	9.79526	9.80324	9.83592	9.85615	9.42369	9.52359	9.43679	9.35979	9.52726	9.4624	9.50351	9.58327	9.41082	9.52221	9.41236	9.49733	9.35186	9.45917	9.3589	9.39073	9.3312	9.32159	9.35294	9.46847	9.45959	9.48289	9.42592	9.52458								+		0.385508	0.567547	-0.0391073	1.75992	0.0600112
5.8708	5.793	5.95986	5.97304	5.94269	6.0508	5.94384	5.9594	5.88751	6.04807	5.94487	5.97089	4.80922	4.80559	4.96271	4.92301	4.90842	5.0075	5.07478	5.09835	4.82733	4.91251	4.88831	4.9145	4.87464	5.01066	4.67524	4.88742	4.69682	4.80775	4.82942	4.79562	4.98473	5.01806	4.76836	4.64764										0.924562	0.249146	-0.113394	0.00659198	0.991737
4.10032	4.10227	4.04074	3.87135	3.91935	3.7278	3.83239	4.03348	3.9047	4.0437	3.91867	3.90481	4.36595	3.74985	4.25397	4.28432	3.85519	3.94019	3.74308	3.73033	4.00053	4.39937	3.92563	4.01438	2.99743	3.41273	3.38953	2.99888	2.86158	3.0821	4.20362	3.60987	3.40556	4.08017	4.22329	3.84261							+	+		1.21316	0.165427	0.125387	0.734329	0.268735
10.4646	10.4791	10.4511	10.4085	10.446	10.4352	10.3651	10.4183	10.4104	10.3601	10.3103	10.2544	9.55932	9.50243	9.62699	9.49098	9.51519	9.43525	9.57148	9.48435	9.57848	9.37569	9.44238	9.27689	10.0755	10.1319	10.0539	9.99417	10.0045	9.96092	10.1471	10.1188	10.1192	9.95138	9.96837	9.9065							+		+	2.1133	0.0581885	0.156684	1.69765	0.0656416
10.9331	11.0197	10.9779	10.9801	11.0327	11.0254	11.0316	10.9823	10.9793	11.0132	10.9481	11.0041	10.9764	10.9559	10.9442	10.9945	10.985	10.9663	10.9516	10.9951	11.0447	10.9876	11.039	11.0216	10.9639	10.9803	10.9312	10.9747	10.9609	11.0426	10.9404	10.8951	10.9182	10.916	10.9253	10.9543										0.132313	0.848135	-0.0115846	0.391501	0.51706
6.88988	6.94853	6.96286	6.87646	6.9342	6.88404	6.86875	6.91773	6.89357	6.94969	7.02195	6.96473	6.75997	6.87334	6.96953	6.8361	6.86934	6.88961	6.90352	6.82911	6.79733	7.02911	7.11632	7.02789	6.76135	6.67567	6.73319	6.75769	6.85604	6.78774	6.65222	6.7	6.73311	6.9044	7.12311	6.98303					+	+	+	+	+	0.649259	0.371084	-0.0450319	1.3229	0.105686
6.43746	6.40487	6.65526	6.50506	6.66197	6.54447	6.77984	6.69231	6.89345	6.84258	6.9527	6.7445	6.60705	6.63432	6.63124	6.55645	6.77635	6.64202	6.58774	6.70273	6.81453	6.69155	6.71944	6.59403	4.45229	4.67915	4.58045	4.47444	4.58435	4.48551	4.47609	4.55782	4.44361	4.58359	4.14301	4.50367										1.60794	0.10223	-0.347396	1.64816	0.069068
5.74664	5.78292	5.91311	5.87675	5.8729	5.78112	5.92179	5.89362	5.91148	5.78852	5.94559	5.63254	5.1446	5.45695	5.39312	5.34952	5.46095	5.57674	5.48429	5.4466	5.30659	5.27165	5.29292	5.23177	4.06457	3.18636	3.69186	4.0054	4.20226	3.54991	4.15164	3.83002	3.80061	3.91736	3.58617	3.67687										0.0868571	0.902238	0.0253363	0.22339	0.71836
9.35944	9.27373	9.23692	9.35738	9.24661	9.03771	9.25299	9.19355	9.24417	9.15609	9.41014	9.07501	9.01544	8.91413	8.85558	8.82954	8.79245	8.87896	8.59352	8.68897	8.9017	8.65333	8.73369	8.45929	8.92936	8.85646	8.78026	8.83096	8.73894	8.79003	9.1373	8.77266	8.78927	8.71175	8.80483	8.61383										0.287105	0.666577	0.0762825	0.000363976	0.999717
10.2458	10.372	10.4055	10.3273	10.3279	10.372	10.323	10.384	10.4124	10.2207	10.2046	10.2782	10.0785	10.0985	10.12	10.0929	10.1606	10.0516	10.108	10.1011	10.0297	10.1238	10.1233	10.2193	10.1543	10.2542	10.2231	10.2353	10.2589	10.2721	10.2463	10.2328	10.2152	10.1585	10.1669	10.1654								+	+	0.930921	0.247309	0.106604	1.80129	0.0563284
9.52385	9.32586	9.31227	9.38973	9.39014	9.23962	9.34823	9.35707	9.35618	9.49257	9.4445	9.42785	9.28852	9.18293	9.2563	9.26137	9.28557	9.15456	9.11393	9.17667	9.20658	9.39602	9.39151	9.32936	9.04738	9.10827	9.01328	9.00395	8.96392	9.09288	9.00682	9.06671	9.04736	9.22865	9.05	9.00222			+			+				0.403278	0.551228	-0.0676457	1.00543	0.168087
3.09789	3.18807	3.47173	3.03806	2.6473	3.03688	3.19785	3.51748	3.16897	3.30387	3.29468	3.00129	NaN	NaN	NaN	NaN	NaN	NaN	NaN	NaN	NaN	NaN	NaN	NaN	NaN	NaN	NaN	NaN	NaN	NaN	NaN	NaN	NaN	NaN	NaN	NaN										0.128561	0.852197	0.0526172	0.828532	0.225936
8.89024	8.76318	8.7889	8.8451	8.69535	8.74802	8.86841	8.77001	8.78924	8.71068	8.82223	8.71535	8.83025	8.86683	8.78384	8.87875	8.79107	8.86745	8.681	8.8087	8.81989	8.79308	8.69445	8.70778	8.91891	9.03707	8.91	8.93962	8.92942	9.00423	8.92289	8.8928	8.79582	8.84553	8.86102	8.71389								+		0.536143	0.439529	0.0646826	0.0831599	0.897912
7.97314	7.74949	7.74481	7.97461	7.71033	7.67382	7.89195	7.72799	7.56668	7.5004	7.61848	7.51899	7.93262	7.772	7.50422	7.95119	7.61998	7.76258	7.87131	7.76933	7.64234	7.53693	7.69304	7.56297	7.91758	7.79898	7.65837	7.96852	7.82143	7.45614	7.78409	7.73208	7.53378	7.52806	7.63415	7.53258										1.52397	0.114337	0.276521	1.11211	0.144675
9.32409	9.42828	9.38262	9.30039	9.3263	9.34546	9.27374	9.24476	9.28026	9.42804	9.37895	9.44514	8.92051	9.11066	8.90967	8.85721	8.91197	9.0116	8.85471	8.86359	8.81084	9.2539	9.32238	9.26258	8.29722	8.35984	8.3434	8.16376	8.05245	8.14924	8.39663	8.3727	8.26076	9.12797	9.07613	9.13559			+	+	+	+	+	+	+	0.468294	0.491428	-0.0390485	1.7667	0.0591875
3.23995	3.0698	2.75815	2.62259	3.22637	2.3829	2.81622	3.02573	3.22089	2.93529	2.83102	2.86641	2.75248	3.65463	2.33564	2.87039	2.8691	3.07719	2.85107	4.21624	1.78402	2.88176	2.67106	2.87228	2.76629	1.61159	2.7306	2.67899	2.70961	2.85827	2.78782	2.6473	2.84259	2.75314	2.11759	2.27626										0.429692	0.527556	0.145061	0.204064	0.740796
8.712	8.80073	8.73401	8.68383	8.66064	8.6609	8.53992	8.60072	8.46255	8.66581	8.64941	8.71085	8.38433	8.45706	8.55683	8.57793	8.59094	8.52785	8.50576	8.47328	8.44919	8.65736	8.63339	8.67687	7.90262	8.01103	7.99816	7.89916	7.80328	7.83239	7.75147	7.89701	7.87295	8.11984	8.14136	8.19125						+	+	+	+	1.06743	0.205813	0.0735547	0.127061	0.838977
8.89969	9.06102	9.06455	8.92647	9.05137	9.09129	8.95125	8.98366	9.08537	8.92989	8.93648	8.9306	8.85956	8.81911	8.76838	8.78198	8.81302	8.81918	8.73695	8.81126	8.85907	8.62319	8.76604	8.66331	8.98149	9.1001	9.0328	8.92217	8.95776	9.00633	9.01151	9.02062	9.0365	8.75374	8.87298	8.84018							+	+	+	0.629748	0.381773	0.0760905	0.847904	0.218882
10.1196	10.3599	10.3903	10.2659	10.2074	10.3034	10.1035	10.1322	10.1621	10.4162	10.4936	10.4448	9.67884	9.74592	9.77985	9.77302	9.78595	9.73252	9.76029	9.73643	9.79678	10.1211	10.284	10.2385	9.5976	9.58022	9.61694	9.56987	9.54607	9.50711	9.55131	9.55213	9.65967	10.3134	10.4036	10.3488		+	+	+	+	+	+	+	+	0.847817	0.278572	-0.161645	2.23379	0.0349192
8.47145	8.06588	8.06577	8.71922	8.13874	7.68446	8.78244	8.01498	8.03205	7.49641	8.29513	7.51486	8.62127	8.2925	7.48037	8.46956	7.77482	7.8728	8.45401	7.76234	7.70052	7.48977	8.24144	7.43966	8.77707	8.44292	8.01572	8.81281	8.60955	7.9157	8.99849	8.42902	8.4201	7.63447	8.53352	7.70736										0.661751	0.363363	0.432236	0.443941	0.46584
9.78642	9.74103	9.72489	9.78013	9.72682	9.74851	9.74557	9.76125	9.70304	9.58137	9.6251	9.68508	9.80424	9.71825	9.7864	9.72889	9.75413	9.70391	9.85118	9.70455	9.74143	9.59098	9.67058	9.63217	9.51105	9.5481	9.50503	9.55961	9.54776	9.5714	9.44256	9.54652	9.52921	9.50914	9.49908	9.56095				+						1.56866	0.107214	0.12026	1.63801	0.0700037
9.23476	9.30606	9.3324	9.34449	9.27572	9.39531	9.31	9.25655	9.25341	9.27817	9.36397	9.39104	9.08754	9.04578	9.15201	9.04663	9.25318	9.09746	9.39775	9.29254	9.36617	9.27541	9.45115	9.32436	9.15865	9.07317	9.26812	9.24242	9.30051	9.20908	9.36423	9.25976	9.25646	9.11501	9.32326	9.26433				+						0.523048	0.448055	-0.0533199	0.0412548	0.948975
7.37203	7.14993	7.40005	7.26221	7.53784	7.42247	7.41209	7.48372	7.40667	7.20199	7.24002	7.15369	5.78298	5.96438	5.73796	5.90099	5.83543	5.75161	5.87752	6.07929	5.90818	5.77084	5.87697	5.80065	6.27153	6.74398	6.47673	6.70907	6.44405	6.44977	6.94755	6.62126	6.56269	6.26155	6.23262	6.32004			+					+	+	0.584919	0.407371	0.108768	1.17328	0.130981
9.65119	9.52975	9.57758	9.88623	9.30077	9.4817	9.29947	9.47476	9.19507	9.28673	9.52816	9.34431	8.81453	8.68861	8.89905	8.92081	8.63368	8.7411	8.76421	8.68404	8.71474	8.76197	8.79505	8.78665	8.58955	8.5678	8.58651	8.64596	8.59083	8.62116	8.57487	8.66614	8.5447	8.8382	8.69323	8.70323							+			1.16094	0.177809	0.199772	0.380004	0.529647
10.0455	10.1477	10.1316	10.1136	10.1934	10.1814	10.1683	10.216	10.204	10.1162	10.0868	10.1422	9.80769	9.90198	9.89127	9.87063	9.81464	9.83111	9.92946	9.88594	9.83654	9.7624	9.78533	9.80911	10.1109	10.0599	10.1078	10.1071	10.1307	10.1457	10.0856	10.185	10.2244	10.0511	10.0292	10.0652								+		0.0665256	0.924482	-0.00677776	0.741201	0.265401
8.52362	8.57424	8.59821	8.49515	8.4584	8.59274	8.47112	8.49842	8.50342	8.73659	8.5469	8.64759	8.32417	8.42055	8.52583	8.54185	8.39013	8.36491	8.47425	8.22402	8.40667	8.53459	8.46484	8.59927	7.68742	7.6983	7.83885	7.75174	7.69038	7.75742	7.42896	7.89398	7.8333	8.14522	7.84322	8.09974								+		0.59308	0.402039	-0.078337	0.879903	0.206775
3.20284	3.30631	3.09159	3.1172	3.08355	3.3171	3.10158	3.25731	3.28875	3.20648	3.0732	3.03696	3.2165	3.34695	3.50977	3.25331	3.70275	3.07686	3.42471	3.22231	3.04442	3.19194	3.27335	3.24752	2.3297	3.40651	2.08544	2.30723	2.47551	2.16519	2.77389	2.67488	2.50078	2.91084	2.67373	2.87546								+		0.515233	0.453831	0.0946959	0.306041	0.609511
9.5027	9.55547	9.58189	9.58202	9.5613	9.51406	9.6124	9.60359	9.70006	9.34976	9.32699	9.48217	9.30095	9.21546	9.21615	9.28642	8.90086	9.25265	9.27549	9.06607	9.05432	9.25266	9.26578	9.28294	9.51032	9.38608	9.42667	9.41224	9.50362	9.47919	9.03221	9.47401	9.39505	9.37723	9.38192	9.3927								+		1.39306	0.133655	0.160378	1.47085	0.0879979
9.37045	9.36337	9.38681	9.4113	9.40947	9.42011	9.49595	9.40804	9.69683	9.46812	9.48714	9.49741	8.95175	8.97322	8.9105	8.84339	8.86679	9.00945	8.99402	8.93865	8.97488	9.14035	9.06945	9.11799	9.17848	9.24023	9.21592	9.21976	9.26543	9.14986	9.18369	9.24673	9.22943	9.27595	9.2571	9.29203	+	+		+		+				3.25513	0.0224286	-0.110683	2.81154	0.0221777
7.85196	7.8183	7.91614	7.82759	7.93697	7.88686	8.08331	8.06229	7.97479	7.84643	7.90062	7.84478	8.62121	8.57386	8.6746	8.62079	8.79632	8.73228	8.6571	8.68835	8.56923	7.55661	7.72945	7.62297	9.72787	9.74732	9.72206	9.52586	9.52063	9.55779	9.64796	9.65952	9.6461	6.85475	6.68015	7.11696				+	+	+	+	+	+	0.0176637	0.981358	-0.00181119	0.210648	0.733782
7.27118	7.12327	7.35763	7.31532	7.47606	7.31413	7.53123	7.25002	7.80482	7.55663	7.48007	7.42648	7.20019	6.58069	6.92849	6.73854	7.18198	6.8709	7.67646	7.43153	7.45323	7.65928	7.79427	7.81793	6.06128	6.59502	6.15759	6.6252	6.27618	6.07499	6.24174	6.24344	6.45204	6.43747	6.09404	6.19755				+	+					1.41257	0.130452	-0.237032	0.842135	0.221091
8.1194	7.97476	7.99588	8.19077	8.02878	8.20401	8.03499	8.10979	7.74661	8.11245	8.01957	8.13813	8.19058	8.09538	8.05107	8.17759	8.13628	8.13692	8.12938	8.06967	8.02305	7.96695	8.06629	8.06078	7.80935	7.81286	7.89754	7.9418	7.96601	7.85434	8.09754	7.89073	7.79702	8.02078	8.05268	7.96235							+			0.447337	0.510273	-0.0600397	0.312464	0.603662
11.9661	12.0433	12.2175	11.9789	12.0369	12.0689	12.0199	11.9724	12.0943	12.1796	12.339	12.3112	11.4904	11.4796	11.4798	11.465	11.5014	11.5449	11.5858	11.4946	11.4889	11.9784	12.0121	12.0691	11.2633	11.2185	11.3414	11.3971	11.3533	11.4203	11.2307	11.2151	11.3045	12.043	12.1139	12.121		+		+	+	+	+	+	+	1.05927	0.207554	-0.200955	1.95038	0.0473062
10.6975	10.6054	10.5824	10.672	10.5845	10.6296	10.593	10.5907	10.623	10.7108	10.6487	10.9009	10.472	10.4861	10.4885	10.4725	10.4653	10.4561	10.4515	10.4175	10.4213	10.5518	10.4178	10.4355	10.582	10.63	10.6293	10.6907	10.6472	10.6901	10.6288	10.6552	10.635	10.6216	10.5828	10.6307								+		0.679715	0.354811	-0.125068	0.712914	0.278496
10.5204	10.633	10.6707	10.6469	10.618	10.5696	10.6147	10.5953	10.5893	10.4542	10.4543	10.4649	10.2827	10.4905	10.3506	10.5512	10.2676	10.4715	10.237	10.4649	10.3552	10.4703	10.2797	10.4001	10.7282	10.5976	10.5261	10.6339	10.5607	10.6263	10.6032	10.5824	10.589	10.4177	10.4721	10.4484		+	+					+	+	1.53012	0.113654	0.150212	2.59611	0.026
3.82467	3.90363	4.09083	3.95586	3.89831	3.71254	3.88748	4.06189	3.52409	3.6975	3.89724	4.14788	3.80058	3.79909	3.66938	4.00508	3.47774	4.06798	4.22059	3.58862	3.74073	3.97801	3.90628	3.85994	NaN	NaN	NaN	NaN	NaN	NaN	NaN	NaN	NaN	NaN	NaN	NaN										0.0579161	0.934158	0.0255051	0.145684	0.815872
9.10314	9.2554	9.17007	9.02894	9.1897	9.19826	9.24415	9.21025	9.15672	9.16551	9.20804	9.19077	8.49576	8.52448	8.5088	8.57703	8.56382	8.52608	8.65151	8.57772	8.53743	8.3799	8.41453	8.43899	9.13296	9.20506	9.0849	8.85837	8.88996	8.91905	9.0702	9.09169	9.12872	8.94921	8.95338	8.88572				+	+	+	+		+	0.0928309	0.895439	-0.0119066	0.363465	0.546245
8.12586	8.00972	8.00644	7.99941	8.03455	7.97208	8.07229	8.09134	7.92884	7.98386	8.07439	8.07692	6.70148	6.61066	6.69658	6.3874	6.51108	6.59783	6.53791	6.52261	6.57076	6.94634	6.83769	6.82308	5.25056	5.20582	5.39037	4.8325	4.7637	4.83551	5.35817	5.56232	5.49678	5.86951	5.99181	5.95694				+	+	+	+	+	+	0.0151905	0.984461	0.00228294	0.533635	0.394653
7.72201	7.71132	7.63082	7.8629	7.74547	7.62703	7.85377	7.71749	7.66945	7.52182	7.39241	7.43968	7.64774	7.51986	7.34774	7.84239	7.38886	7.65714	7.76226	7.53926	7.45846	7.4862	7.50129	7.59942	7.26148	7.04548	7.07794	7.32861	7.29522	7.05739	7.27662	7.0788	7.05054	6.90383	7.04477	7.20804										2.1202	0.0574071	0.236747	1.70868	0.0638585
11.1373	11.1621	11.1503	11.1417	11.1224	11.144	11.0889	11.1009	11.1141	11.054	11.0719	11.0505	11.021	11.0423	11.0424	11.0951	11.04	11.0524	11.1036	11.0645	10.9772	10.999	11.0147	11.0241	10.8893	10.9274	10.9225	10.8692	10.8421	10.846	10.8824	10.9551	10.9281	10.8491	10.8644	10.9116	+	+								3.13467	0.0248471	0.0911128	2.89937	0.0208946
8.12743	7.91612	7.67765	7.88905	7.91452	7.86276	7.94052	7.97907	8.05144	8.20402	8.20473	8.21203	7.8893	7.76384	7.85877	7.74457	7.86188	7.78465	7.65874	7.75563	7.80491	8.11622	8.22014	8.1703	7.12216	7.02657	7.02193	7.01659	7.15472	6.64272	7.18445	7.12651	7.31318	8.31403	8.27271	8.31922		+	+	+	+	+	+	+	+	1.08485	0.198363	-0.299857	4.51615	0.00369231
4.84812	5.2989	4.96477	5.08036	4.78675	5.23645	4.79717	5.06434	5.23571	4.4751	4.21555	3.81651	NaN	NaN	NaN	NaN	NaN	NaN	NaN	NaN	NaN	NaN	NaN	NaN	3.26187	3.34958	3.27955	3.11875	3.19192	3.18421	3.22164	3.21047	3.4072	3.82565	3.71158	3.78706							+	+	+	1.68285	0.095624	0.868208	1.68962	0.0657876
5.61412	5.57774	5.54114	5.47849	5.53684	5.55754	5.44372	5.5099	5.56024	5.90903	5.77221	5.64906	NaN	NaN	NaN	NaN	NaN	NaN	NaN	NaN	NaN	NaN	NaN	NaN	NaN	NaN	NaN	NaN	NaN	NaN	NaN	NaN	NaN	NaN	NaN	NaN										1.20005	0.16878	-0.199103	1.48576	0.0860669
10.0876	10.0963	10.0776	10.0746	10.0631	10.0656	10.013	10.0568	10.0842	10.1771	10.0727	10.1452	9.78446	9.7975	9.78081	9.85656	9.90138	9.78222	9.8742	9.87836	9.88025	9.8935	9.86611	9.91995	9.87896	9.88463	9.90134	9.8997	9.89412	9.90607	9.86222	9.87496	10.01	10.1072	10.0135	10.0484				+			+	+		0.640614	0.375436	-0.0445026	0.963002	0.179101
9.18947	9.13584	9.22323	9.2162	9.11156	9.22026	9.14284	9.24476	9.19079	9.15437	9.19341	9.22293	8.91985	8.92705	8.93876	8.8871	9.01933	8.91799	8.99815	8.87975	8.94933	8.84199	8.8913	8.91637	8.93817	8.93685	9.05025	8.96709	8.98089	8.90697	8.93549	9.02611	9.0621	9.06381	9.09413	9.09612								+		0.0808289	0.90858	-0.00738716	0.0646035	0.919429
9.22861	9.11997	9.18255	9.1888	9.18338	9.20088	9.23704	9.21746	9.15544	9.2628	9.22628	9.16543	9.25597	9.23213	9.2605	9.19356	9.1664	9.24584	9.16841	9.11521	9.09681	9.23391	9.13907	9.12793	9.1125	9.06161	9.11284	9.10653	9.13126	9.14516	9.07584	9.0957	9.03584	9.20159	9.1081	9.08129										0.41229	0.543234	-0.0411247	0.397719	0.510548
7.8115	7.71845	7.85034	7.8404	7.84499	7.71028	7.74203	7.74016	7.63469	7.57385	7.73747	7.7759	7.57189	7.69161	7.37086	7.6785	7.70933	7.57397	7.43996	7.45396	7.46541	7.68016	7.91903	7.86467	7.53621	7.34979	7.34476	7.29299	7.36332	7.2306	7.35476	7.28153	7.38892	7.6949	7.69323	7.69654						+	+	+	+	0.596378	0.400315	0.0976931	0.605717	0.342784
9.77351	9.64745	9.76202	9.73864	9.68317	9.6647	9.62566	9.60553	9.57917	9.54488	9.5813	9.6896	9.55964	9.49317	9.50419	9.54292	9.57509	9.58286	9.59692	9.448	9.45455	9.49681	9.76982	9.60538	9.59031	9.51964	9.65579	9.59112	9.66936	9.54275	9.6756	9.62306	9.59484	9.48236	9.56938	9.64091										0.967938	0.236765	0.122401	0.859584	0.214648
9.78145	9.72062	9.76478	9.78179	9.71484	9.71659	9.6788	9.68283	9.77264	9.75793	9.76155	9.83424	9.58426	9.54297	9.69535	9.47113	9.53302	9.62255	9.55693	9.54727	9.65845	9.60886	9.6205	9.67251	9.66438	9.54601	9.67682	9.63434	9.63846	9.66247	9.60546	9.64789	9.66162	9.70765	9.72647	9.75319								+	+	0.397863	0.555878	-0.0289532	0.635677	0.322468
9.4474	9.42765	9.4121	9.40204	9.36912	9.35948	9.39422	9.38298	9.37171	9.51184	9.48081	9.37873	9.29627	9.39741	9.32686	9.32957	9.28904	9.43109	9.20568	9.33913	9.32586	9.52553	9.47454	9.44748	9.09251	9.11965	9.02607	9.02243	9.00559	9.06782	9.07835	8.9671	8.98687	9.20975	9.23187	9.03542										0.271101	0.684733	-0.0280774	0.885514	0.205012
8.49217	8.30961	8.38651	8.45205	8.35153	8.35251	8.18797	8.06332	8.15282	7.10484	6.94986	7.12273	7.54896	7.64935	7.63106	7.55187	7.52987	7.44347	7.32943	7.39384	7.49263	6.60237	6.5991	6.53703	5.84664	5.29107	5.70887	5.11257	5.11733	5.05564	5.94673	5.82641	5.83106	6.62497	6.74672	6.47826	+	+	+	+	+	+	+	+	+	4.20691	0.0118667	1.33695	4.48835	0.00331034
7.57794	7.57278	7.73743	7.61426	7.5715	7.63303	7.6323	7.59224	7.58742	7.65056	7.66242	7.5804	4.62844	4.32124	4.70632	4.51259	4.29881	4.60321	4.66804	4.41398	4.60908	4.60692	4.34231	4.33018	5.91155	5.87054	6.12944	5.89325	6.02659	6.11857	5.92689	5.93033	5.93675	6.25979	6.29618	6.15714								+	+	0.00961487	0.989027	-0.00174602	0.325292	0.587987
9.75163	9.66763	9.69684	9.66346	9.6962	9.70609	9.80748	9.64309	9.71394	9.66762	9.73456	9.68166	9.45467	9.44889	9.4878	9.49557	9.41071	9.48511	9.48898	9.52929	9.5267	9.69126	9.64536	9.66368	9.52701	9.52358	9.56719	9.53252	9.43116	9.55818	9.54348	9.62526	9.59738	9.55628	9.53399	9.6004				+	+	+				0.122953	0.859148	0.010753	0.0889538	0.890516
9.38846	9.30609	9.343	9.40742	9.36422	9.38391	9.39216	9.41349	9.34676	9.39314	9.34626	9.31277	9.27027	9.36785	9.29877	9.30781	9.21097	9.26182	9.26964	9.24749	9.27477	9.32454	9.2345	9.32023	9.35986	9.27802	9.37893	9.33385	9.32705	9.34719	9.25142	9.32191	9.31073	9.23939	9.32678	9.28303										0.0502453	0.943569	-0.00487645	0.580982	0.359598
9.70386	9.64932	9.63141	9.69753	9.499	9.66796	9.6414	9.58377	9.63254	9.69806	9.75366	9.80559	9.71457	9.78143	9.82016	9.82988	9.65364	9.70993	9.80999	9.7246	9.73285	9.59706	9.73243	9.71714	9.62018	9.5733	9.6044	9.63035	9.64461	9.65379	9.47182	9.58219	9.56209	9.60609	9.69884	9.59071										1.12716	0.187497	-0.0909106	0.881394	0.206438
11.307	11.3226	11.3137	11.3184	11.2719	11.3508	11.2696	11.3178	11.3377	11.2449	11.2858	11.355	11.1899	11.2061	11.2868	11.3117	11.3151	11.2486	11.3587	11.2765	11.2659	11.2175	11.2468	11.3428	11.1719	11.1736	11.2265	11.211	11.1823	11.2074	11.1997	11.2623	11.2538	11.118	11.2156	11.2741										0.233	0.729693	0.0192451	0.178108	0.773184
9.10199	9.16668	9.06506	9.09025	9.09555	9.10614	9.04298	9.13269	9.05903	9.03498	8.98502	9.09856	9.06609	9.08104	9.07809	9.03368	9.08575	9.07331	8.99135	9.05726	9.06304	8.97275	8.96467	9.06038	8.85522	9.02147	9.00218	8.94192	8.96844	8.91118	9.0521	9.07753	8.96681	8.71489	8.81754	8.8516								+	+	0.743179	0.322261	0.0717255	0.805319	0.235185
8.39072	8.35485	8.34782	8.37511	8.46768	8.28492	8.2819	8.41823	8.14145	8.41919	8.36075	8.47216	8.13701	8.00433	8.00727	8.03132	7.99405	7.99905	8.0627	8.05246	8.01913	8.02346	7.95767	7.94084	8.45124	8.58883	8.50553	8.52477	8.38368	8.49287	8.48517	8.5919	8.52967	8.31937	8.29538	8.33003							+	+	+	0.692107	0.348263	-0.0529051	0.268428	0.657454
9.81866	9.92365	9.95974	9.79584	9.94652	9.87245	9.89742	9.8945	9.94089	9.97623	10.0351	9.99101	9.23274	9.3265	9.32049	9.26553	9.37723	9.31306	9.2909	9.26669	9.31845	9.3933	9.4171	9.47649	8.75123	8.77138	8.80042	8.81377	8.79571	8.8227	8.76499	8.80503	8.90182	9.088	9.16519	9.16405						+	+	+	+	1.02478	0.218089	-0.100108	1.2898	0.11057
5.73068	5.39593	5.55828	5.6558	5.62595	5.6191	5.56183	5.52694	5.5882	5.32116	5.40178	5.23807	5.33493	5.19768	5.19046	5.22866	4.82015	5.01258	4.92866	5.04168	4.9905	5.55589	5.40967	5.15372	4.29796	4.31206	4.30152	3.90078	3.70145	3.76864	4.61874	4.47193	4.30177	5.61264	5.44861	5.32483		+					+	+	+	1.05381	0.208749	0.241289	2.5262	0.0273023
8.93494	8.97866	8.9283	8.96276	9.01895	8.99374	8.9861	9.0887	9.03068	8.86551	8.93247	8.88889	8.86495	8.92326	8.96049	8.89549	8.93384	8.87769	8.94462	8.90269	8.8435	8.48726	8.54056	8.55196	8.66743	8.68656	8.69366	8.59532	8.57707	8.61917	8.66711	8.74734	8.76548	8.97954	8.74967	8.68807				+	+	+				0.960656	0.238808	0.0516774	1.70992	0.0641153
7.53809	7.5324	7.45999	7.37259	7.4905	7.45814	7.4375	7.52199	7.58008	7.55919	7.5136	7.51309	4.76866	4.62841	4.89258	4.86738	4.95887	4.88143	4.87116	4.81177	4.68709	4.90659	5.14364	5.08114	6.17416	6.18686	6.15405	6.07765	6.29346	6.00857	6.07239	6.18928	6.14266	6.44345	6.38183	6.42529							+	+	+	0.248518	0.710074	-0.0184663	1.08137	0.149958
7.49908	7.32568	7.62058	7.47507	7.60531	7.47389	7.57848	7.38654	7.50964	7.35025	7.28795	7.28849	7.43524	7.39075	7.38419	7.49669	7.4417	7.34179	7.51419	7.3912	7.26789	7.21189	7.11393	7.18229	7.71237	7.41601	7.70375	7.62408	7.73957	7.42729	7.81557	7.47713	7.47722	7.22322	7.34157	7.31148		+		+	+			+		0.917144	0.251772	0.172882	1.90981	0.04955
8.3327	8.20025	8.19398	8.37909	8.24074	8.25592	8.23206	8.32085	8.27339	8.41873	8.36029	8.35979	8.38467	8.34309	8.33262	8.32672	8.3603	8.26255	8.16478	8.23272	8.23824	8.44397	8.40627	8.38445	8.20819	8.3309	8.23823	8.20707	8.24265	8.30108	8.18563	8.32898	8.22531	8.5028	8.34741	8.38054						+		+		1.30518	0.14857	-0.137292	0.848908	0.218708
11.4444	11.4755	11.4638	11.4742	11.4692	11.4717	11.4596	11.476	11.4443	11.278	11.2919	11.3516	11.3163	11.2916	11.2722	11.3379	11.4574	11.364	11.347	11.3686	11.3786	11.2741	11.2484	11.2758	11.1807	11.2067	11.2233	11.2312	11.1791	11.2192	11.2724	11.2609	11.2532	11.2204	11.1856	11.2722	+	+	+			+				2.49609	0.0383796	0.154037	2.72101	0.0237927
11.6583	11.7009	11.6931	11.7289	11.7295	11.7465	11.7487	11.7127	11.7489	11.6299	11.6645	11.7771	11.5219	11.5338	11.5308	11.5374	11.6677	11.5381	11.6007	11.5775	11.5601	11.3985	11.4299	11.4646	11.6208	11.5572	11.6613	11.5944	11.6261	11.5753	11.6949	11.6398	11.661	11.4765	11.5672	11.6184				+		+				0.0472709	0.946748	-0.00639629	0.423095	0.485247
9.96036	9.82502	9.81199	9.95035	9.90051	9.90335	9.92507	9.97018	9.93239	9.9913	9.89133	9.96488	9.94759	9.91112	9.95304	9.87419	9.93081	9.90498	9.83101	9.85963	9.86444	9.9288	9.86921	9.81992	9.48261	9.53716	9.41691	9.5138	9.47824	9.43979	9.62434	9.54056	9.42985	9.68807	9.58683	9.65935							+	+		0.675247	0.357375	-0.0833813	0.385088	0.524261
10.8153	10.8482	10.9049	10.8687	10.8482	10.8814	10.8614	10.8947	10.9019	10.7043	10.7209	10.7645	10.6374	10.6083	10.6002	10.6176	10.6728	10.6107	10.7021	10.6459	10.5843	10.4809	10.4549	10.5206	10.7865	10.7909	10.793	10.7978	10.751	10.7611	10.7989	10.7943	10.8366	10.5266	10.5671	10.6127		+	+	+	+		+	+	+	1.78561	0.0848993	0.126229	2.58453	0.0259875
9.20335	8.9291	8.9534	9.00278	9.0529	8.94376	9.13912	8.91676	8.98681	9.08796	9.17894	8.99316	8.75505	8.65284	8.7328	8.63576	8.60104	8.57529	8.49504	8.57668	8.58401	8.59394	8.67559	8.54137	9.10469	8.99784	8.96875	8.9316	8.98072	8.91319	9.10758	8.96746	8.97369	8.96583	8.94683	8.89362										0.220284	0.744156	-0.0580718	0.628671	0.326449
3.90398	3.58214	3.67157	3.71477	3.65409	3.60696	3.90726	3.90856	3.7319	3.95392	3.70972	3.94415	NaN	NaN	NaN	NaN	NaN	NaN	NaN	NaN	NaN	NaN	NaN	NaN	NaN	NaN	NaN	NaN	NaN	NaN	NaN	NaN	NaN	NaN	NaN	NaN										0.529383	0.444101	-0.15003	1.15585	0.135726
10.0694	10.1387	10.1292	10.0549	10.0634	10.1032	10.0153	10.0461	10.1008	10.035	10.1583	10.022	9.80452	9.7995	9.84319	9.73191	9.81171	9.76572	9.78559	9.8211	9.81501	9.66169	9.65283	9.67812	9.52609	9.63326	9.62456	9.61287	9.54713	9.59686	9.59184	9.58327	9.60975	9.56626	9.57307	9.58769				+		+				0.347882	0.603241	0.0406996	0.0149	0.981245
7.5959	7.70508	7.66235	7.57901	7.63711	7.68358	7.69185	7.67697	7.6107	7.77461	7.71389	7.7048	7.36361	7.35732	7.30894	7.30487	7.36624	7.30733	7.11589	7.3752	7.36203	7.24451	7.3367	7.31365	6.55086	6.55483	6.60655	6.58719	6.6537	6.68695	6.68988	6.61075	6.66116	6.47509	6.54793	6.63879										0.928437	0.248098	-0.0766582	1.23078	0.120424
10.3888	10.4555	10.3993	10.3584	10.4245	10.4599	10.363	10.4395	10.4165	10.4207	10.4293	10.457	9.62452	9.6837	9.7323	9.69178	9.72762	9.65959	9.73415	9.66898	9.69039	9.57851	9.58037	9.6087	9.76746	9.79239	9.79633	9.69727	9.74779	9.69852	9.7413	9.8316	9.85478	10.003	9.94414	9.94556					+	+	+	+	+	0.379399	0.572562	-0.0211531	0.27029	0.654755
4.88777	5.01437	4.76285	4.94391	4.94001	4.90269	4.79505	4.9899	5.05186	4.8167	4.94808	4.86008	NaN	NaN	NaN	NaN	NaN	NaN	NaN	NaN	NaN	NaN	NaN	NaN	4.86493	4.73049	5.02329	4.84318	5.15654	5.04154	5.18691	4.91672	4.90421	4.76698	4.91236	4.85767										0.0561474	0.936374	0.0133735	0.589918	0.354695
10.427	10.481	10.474	10.4449	10.4284	10.4701	10.4306	10.4373	10.4563	10.3589	10.3926	10.3675	10.2549	10.2799	10.3217	10.2811	10.3174	10.2149	10.289	10.2573	10.2693	10.2469	10.2759	10.2236	10.163	10.1827	10.1707	10.2144	10.1555	10.1838	10.1382	10.2097	10.1897	10.2388	10.2598	10.2364		+	+				+	+		1.94501	0.0696433	0.0876214	2.04237	0.0431157
9.76305	9.99538	9.98689	9.87817	9.95314	10.0066	9.97571	9.94834	10.0417	9.85404	9.82146	9.81634	9.853	9.91376	9.88874	9.90173	9.96891	9.87826	10.02	9.95554	9.99676	9.74118	9.84088	9.83657	9.79914	9.90733	9.76168	9.72609	9.73964	9.7889	9.6654	9.74555	9.75541	9.77721	9.76507	9.78747			+			+				0.476251	0.486329	0.0844924	1.37816	0.0985206
11.6773	11.718	11.7342	11.5851	11.7335	11.6674	11.6684	11.686	11.7504	11.801	11.7836	11.7262	10.8947	10.9713	10.9164	10.8635	10.9505	10.9256	10.9021	11.0285	10.9563	11.1513	11.2051	11.1216	10.8773	10.9433	10.9317	10.8923	10.9889	10.9043	10.8886	10.9388	10.9606	11.0747	11.1156	11.0568				+	+	+	+	+	+	1.00347	0.223528	-0.0604248	1.04789	0.158013
9.37692	9.48809	9.52856	9.47884	9.53795	9.54709	9.54957	9.48034	9.42919	9.29724	9.48626	9.36146	9.43096	9.45643	9.44166	9.44435	9.44541	9.39837	9.53027	9.49724	9.41574	9.26066	9.4028	9.3406	9.26341	9.37397	9.33378	9.2049	9.21841	9.26008	9.30651	9.30051	9.36702	9.05799	9.20577	9.11947							+		+	0.506074	0.460817	0.0828692	1.1041	0.146791
10.608	10.6304	10.7132	10.6922	10.6335	10.658	10.6658	10.6358	10.6291	10.7601	10.7448	10.7357	10.4799	10.5043	10.503	10.5671	10.4795	10.5358	10.5134	10.5082	10.4387	10.7176	10.6914	10.6966	10.4159	10.4476	10.49	10.5398	10.5025	10.5283	10.4545	10.4447	10.4641	10.61	10.5594	10.5769		+	+	+	+	+	+	+	+	1.37311	0.137364	-0.0963707	2.01187	0.0442463
7.94294	7.82455	7.83476	7.86763	7.87811	7.93321	7.91961	7.85549	7.88578	7.99663	8.06356	7.97652	7.82874	7.72472	7.80011	7.9435	7.74164	7.77718	7.74558	7.7986	7.85354	8.07209	7.93929	8.03227	7.64966	7.49106	7.53138	7.59175	7.50971	7.55497	7.3428	7.45819	7.45912	7.84392	7.83305	7.79865				+		+	+	+	+	1.45795	0.122601	-0.144821	1.63737	0.0699336
6.11107	6.05454	6.2379	5.95599	6.13193	5.92038	6.13897	6.20092	6.11934	6.15231	6.02217	6.02354	4.31899	4.0098	4.05686	4.09736	4.45555	4.19648	4.12578	4.25089	4.40366	3.77155	4.12836	4.12832	5.93539	5.81154	5.88712	5.95113	5.8789	5.98361	5.85315	5.72914	5.88404	5.93011	5.80501	5.7942										0.42156	0.534275	0.0684994	0.332672	0.579572
7.09023	7.00319	7.17588	7.07623	7.10937	7.10895	7.10949	7.03472	7.1524	7.15172	7.14615	7.09617	6.95304	7.01262	7.04639	7.05384	6.92938	6.93178	7.09052	6.92027	7.02503	7.03782	6.93371	6.95489	7.06848	7.14474	7.15267	7.19696	7.19538	7.186	7.07229	7.15492	7.18321	6.96465	7.05412	7.01065								+		0.322644	0.628623	-0.0415786	0.73035	0.270356
5.02836	5.48751	5.4153	5.21692	5.64982	5.80128	5.66884	5.48332	5.9911	5.64394	5.88874	5.40399	2.2785	1.95668	2.70631	2.28924	2.27435	2.26832	2.33305	2.4412	2.36566	2.02861	2.49843	2.44729	3.03516	3.06699	2.66217	2.49018	1.95415	2.50057	2.62924	3.00138	2.63835	2.3227	1.70564	1.95844							+		+	0.772951	0.308977	-0.335164	0.14879	0.812133
8.30022	8.22654	8.33393	8.29953	8.17505	8.31262	8.16079	8.20743	8.20713	8.24642	8.27123	8.28855	8.19684	8.14393	8.37438	8.16219	7.84134	8.15941	8.24009	8.08578	8.21756	8.38633	8.4363	8.42929	6.85441	6.95326	7.0086	6.6152	6.65964	6.50074	7.27544	7.23502	7.3292	8.29199	8.34007	8.34027						+	+	+	+	0.206716	0.760501	0.0181672	0.0476401	0.940467
5.13717	5.31629	5.05395	4.82339	5.16255	5.18693	5.21721	5.13659	5.01636	5.46885	5.59507	5.10595	NaN	NaN	NaN	NaN	NaN	NaN	NaN	NaN	NaN	NaN	NaN	NaN	NaN	NaN	NaN	NaN	NaN	NaN	NaN	NaN	NaN	NaN	NaN	NaN										0.595701	0.400836	-0.220821	0.819694	0.2291
2.35948	2.52706	2.14824	2.32388	2.16105	1.97477	2.09621	2.65663	2.25229	1.77398	1.72561	1.86739	2.35428	1.83192	2.06801	2.49309	2.13529	2.19119	2.10606	2.44792	1.90937	2.70005	2.00657	2.64399	NaN	NaN	NaN	NaN	NaN	NaN	NaN	NaN	NaN	NaN	NaN	NaN										2.04467	0.063307	0.55593	1.53946	0.078985
9.61151	9.16368	9.95897	9.79122	9.40522	9.67497	9.63853	9.1581	9.75726	9.38968	9.93652	9.80628	9.52	9.02752	9.38274	9.05309	9.07292	9.31969	9.32889	9.02987	9.58422	9.0798	9.54946	9.41008	9.81621	9.34078	9.7932	9.54533	9.89681	9.58502	9.93582	9.78717	9.69987	9.28677	9.78844	9.64408										0.178119	0.794177	-0.132776	0.163106	0.792188
8.96988	8.85086	8.83681	8.8388	8.83373	8.84308	8.83289	8.9225	8.88711	9.07744	9.04679	8.9386	9.11285	8.99901	9.06302	8.97576	9.13651	8.96198	8.94725	9.04	9.06264	9.03792	9.08152	8.90961	8.59607	8.65004	8.5682	8.57099	8.66486	8.64152	8.81837	8.62963	8.50267	8.71118	8.61845	8.53626		+								1.06486	0.206343	-0.135095	1.90583	0.0498287
10.0955	10.2804	10.2539	10.2478	10.1715	10.2503	10.2286	10.191	10.1877	10.111	10.1768	10.1479	9.96663	9.92821	9.94472	10.0861	9.94476	9.91657	10.0225	9.9508	9.93551	9.8538	9.87025	9.9209	10.1649	10.149	10.0856	10.1181	10.0391	10.1326	10.147	10.0964	10.1202	9.95252	10.0246	10.0261							+		+	0.459771	0.498356	0.0647395	1.14089	0.138387
5.18119	5.28011	5.11175	5.13381	5.05952	5.22712	5.12416	5.03171	5.24269	4.95013	4.95023	4.78905	NaN	NaN	NaN	NaN	NaN	NaN	NaN	NaN	NaN	NaN	NaN	NaN	4.97355	5.19673	5.24275	4.86671	4.94055	4.92785	5.35316	5.29796	5.53881	5.00889	4.88282	4.97057									+	1.81284	0.0833566	0.294545	1.5512	0.0783324
10.2158	10.3233	10.3373	10.2343	10.2608	10.2946	10.3245	10.2183	10.3528	10.3008	10.3939	10.2905	9.71447	9.81464	9.80836	9.69231	9.74228	9.78839	9.6086	9.73029	9.80109	9.79674	9.82784	9.74601	10.0995	10.118	10.1207	10.0465	10.0978	10.1274	10.0971	10.0727	10.0787	10.0513	10.1218	10.1173										0.290352	0.663067	-0.0362988	0.810092	0.233134
8.64328	8.66069	8.69758	8.71974	8.60837	8.73399	8.67887	8.69089	8.66128	8.58078	8.54952	8.59405	8.64051	8.74155	8.70417	8.66304	8.79852	8.69392	8.75674	8.65062	8.64945	8.48558	8.49833	8.53428	8.61135	8.70412	8.73097	8.69923	8.69687	8.69206	8.78627	8.75241	8.71108	8.55441	8.57247	8.57835			+	+	+	+		+	+	1.95027	0.0697995	0.0924006	1.26247	0.115995
4.36719	4.43799	4.64401	4.42	4.514	4.4181	4.56168	4.2616	4.49297	4.49591	4.44679	4.33229	NaN	NaN	NaN	NaN	NaN	NaN	NaN	NaN	NaN	NaN	NaN	NaN	3.59859	3.77568	3.39167	3.7536	3.58172	3.47799	3.09514	3.56669	3.54439	3.19145	3.63326	2.34957										0.237736	0.724456	0.0580656	0.167487	0.787141
4.98431	4.86875	5.02307	5.21268	5.01468	4.99778	5.13874	5.15794	4.91475	5.01877	5.43142	5.0775	5.06436	5.31677	4.85316	4.90497	5.25976	4.93525	4.84937	5.14727	4.81123	4.84569	5.0855	4.98831	4.37916	4.08428	4.22234	4.32865	4.08427	4.45261	4.24094	4.42955	4.50011	4.4654	4.72227	4.39439										0.725895	0.331429	-0.217187	0.277197	0.645824
7.36699	7.43917	7.45965	7.43068	7.38203	7.30164	7.40641	7.27713	7.36091	7.46183	7.49786	7.40555	6.99979	7.0771	7.103	6.88923	6.95752	6.94154	6.88446	6.87124	6.92052	6.92474	7.06334	7.03289	6.92136	6.88257	6.99667	6.88176	6.89308	6.90737	6.88236	6.8688	6.95858	6.8979	7.0127	6.98958										0.354666	0.595745	-0.0331453	0.839522	0.222035
6.77163	6.8336	6.72663	6.86618	6.74532	6.75902	6.59944	6.76501	6.73424	6.80395	6.6444	6.53632	6.49984	6.41305	6.42877	6.59851	6.72402	6.48052	6.48761	6.40946	6.4971	5.93024	5.97866	5.94112	5.62418	5.64654	5.6483	5.56621	5.76985	5.7321	5.60176	5.6052	5.72018	5.48901	5.60593	5.63465				+	+	+				0.621779	0.385728	0.115727	0.674184	0.298735
7.54459	7.57101	7.56531	7.61116	7.53983	7.59824	7.60619	7.64131	7.57285	7.27791	7.26905	7.43169	7.84964	7.81998	7.74776	7.71112	7.99205	7.75301	7.96417	7.81166	7.96407	7.3509	7.44337	7.53383	7.56336	7.7892	7.71427	7.67364	7.6829	7.65386	7.81687	7.60712	7.73527	7.49723	7.40946	7.49955		+	+	+		+		+	+	1.92651	0.0713971	0.234083	1.96321	0.046843
10.8006	10.907	10.9137	10.921	10.9176	10.9739	10.9747	10.9033	10.9729	10.7884	10.8609	10.91	10.5062	10.5153	10.5071	10.4884	10.5513	10.5554	10.5338	10.5098	10.5442	10.4582	10.5052	10.5403	10.7624	10.7683	10.8207	10.7664	10.7979	10.7977	10.8054	10.775	10.8223	10.7108	10.8172	10.8494										0.151586	0.823701	0.0206652	0.995983	0.170963
9.37498	9.44707	9.41826	9.40181	9.40664	9.40426	9.37985	9.37523	9.38594	9.215	9.33875	9.30095	9.30883	9.29064	9.22332	9.36317	9.31685	9.30342	9.34268	9.27906	9.29249	9.08189	9.27523	9.23706	9.01587	8.92814	9.04635	9.05145	8.99539	8.96847	9.01899	8.99029	8.90796	8.87805	9.03721	9.00813										1.41862	0.12876	0.128535	1.50626	0.0823684
5.78183	5.85437	5.96142	6.01668	5.92397	5.93769	5.88818	5.88857	5.96832	5.83047	5.84629	5.91742	5.84858	5.85356	6.02963	5.80973	5.91483	5.74422	6.00132	5.86364	5.91622	5.85314	6.05984	5.88879	5.73986	5.85587	5.78283	5.89679	5.79415	5.84595	5.84673	5.76541	5.91499	5.68251	5.5631	5.78099										0.00643535	0.991751	0.00114965	1.1316	0.139977
8.91932	8.80969	8.79353	8.87072	8.8058	8.88072	8.91455	8.85946	8.89232	9.0564	9.07674	9.05995	7.66979	7.76042	7.65113	7.5754	7.72857	7.57343	7.63994	7.67389	7.66418	7.81342	7.80834	7.77837	7.59143	7.53978	7.53428	7.5824	7.72122	7.80774	7.65619	7.50773	7.63507	7.8789	7.89123	7.77781	+	+	+			+	+		+	2.29799	0.0491685	-0.223518	3.0209	0.0205333
10.6938	10.7334	10.85	10.8157	10.7955	10.8309	10.8427	10.692	10.8232	10.5054	10.608	10.71	10.5908	10.5722	10.6257	10.6789	10.6421	10.613	10.7609	10.5569	10.598	10.3697	10.4257	10.5353	10.6136	10.5358	10.5414	10.6024	10.5935	10.5679	10.5312	10.5293	10.5747	10.3966	10.4739	10.5657										0.937955	0.245036	0.151264	1.5804	0.0751243
9.66637	9.81003	10.0213	9.89493	9.78475	10.0136	9.97147	9.57087	9.94213	9.21233	9.5368	9.70684	9.70011	9.51703	9.78971	9.37582	9.32229	9.69495	9.56874	9.42836	9.77775	9.14832	9.5482	9.6304	9.53722	9.57333	9.55031	9.45379	9.53065	9.58979	9.14147	9.571	9.53329	9.19064	9.33328	9.46628										0.910922	0.25444	0.347235	1.21577	0.122469
6.06562	6.05773	6.18167	6.12816	5.97971	6.02318	5.99482	5.80324	5.97457	6.08469	6.26151	6.15819	5.65356	5.64459	5.91698	5.65093	6.13623	5.86133	5.78195	5.81608	5.72824	5.84882	5.83915	5.9556	4.51102	4.61811	4.55796	4.62812	4.73917	4.64102	4.68103	4.55709	4.51843	4.71394	4.857	4.78866							+			0.437804	0.519824	-0.0664552	0.855364	0.216403
8.8403	8.36152	8.30509	8.48303	8.62922	8.51902	8.61046	8.7099	8.6207	8.85127	8.60123	8.77958	8.77205	8.464	8.56987	8.42158	8.68813	8.56597	8.58689	8.44017	8.56752	8.6872	8.60508	8.57432	8.48181	8.41505	8.45273	8.55093	8.50722	8.44003	8.51464	8.4963	8.36406	8.62716	8.47738	8.6188										0.581457	0.409232	-0.241724	1.09018	0.148686
8.74998	8.71942	8.67651	8.7518	8.74966	8.67534	8.80155	8.72607	8.64413	8.5801	8.58511	8.70713	8.63483	8.63352	8.65566	8.57827	8.45395	8.58404	8.62136	8.48651	8.46005	8.69018	8.72345	8.69396	7.92538	8.05151	7.95394	7.87166	7.8291	8.03489	7.54462	8.09256	7.9957	8.31325	8.16775	8.33117				+			+	+		0.911992	0.254082	0.09119	0.979698	0.174719
5.49067	5.21826	5.26236	5.30364	5.25148	5.35023	5.15738	5.46278	5.20224	5.14665	5.29503	5.07271	2.24077	2.25598	2.01684	2.84055	NaN	2.79527	2.66388	2.29887	2.51723	2.16922	2.49147	1.73102	4.84595	4.62555	4.73275	4.65137	4.81872	4.6667	4.90335	4.91896	4.69175	4.84428	4.93094	4.67033										0.644195	0.373092	0.152302	0.848736	0.218624
6.17803	6.46704	6.35464	6.24021	6.27342	6.47211	6.23198	6.4613	6.33328	6.45267	6.14424	6.16762	6.04393	6.25837	6.25782	6.12124	6.41094	6.31253	6.02834	6.24542	6.37525	6.11655	6.24094	6.26794	5.25959	5.55572	5.37702	5.42684	5.41982	5.42656	5.73098	5.48496	5.485	5.37411	5.4687	5.41948										0.237259	0.724598	0.0783884	0.236209	0.70154
5.19417	5.39251	5.27555	5.13322	5.35609	5.39605	5.24342	5.17269	5.13859	5.4464	5.21575	5.27769	NaN	NaN	NaN	NaN	NaN	NaN	NaN	NaN	NaN	NaN	NaN	NaN	NaN	NaN	NaN	NaN	NaN	NaN	NaN	NaN	NaN	NaN	NaN	NaN										0.10369	0.881417	-0.0258676	0.0587856	0.926803
10.6497	10.4309	10.5493	10.5898	10.6021	10.4777	10.6311	10.509	10.4813	10.4508	10.462	10.4594	10.497	10.5448	10.4788	10.5435	10.4252	10.5453	10.4484	10.5234	10.5216	10.6244	10.5875	10.5887	10.5823	10.5755	10.6342	10.5921	10.6081	10.5605	10.5606	10.5788	10.5708	10.5049	10.4787	10.4753				+			+	+	+	0.608147	0.392602	0.085885	1.17348	0.130982
7.35151	7.37759	7.47209	7.27777	7.43181	7.44811	7.35459	7.47349	7.43155	7.09032	6.94589	6.79651	5.7623	5.61882	5.59452	5.81084	5.87117	5.62125	5.74181	5.85603	5.73359	5.47853	5.28219	5.49766	NaN	NaN	NaN	NaN	NaN	NaN	NaN	NaN	NaN	NaN	NaN	NaN		+	+			+				2.10616	0.0583255	0.456154	1.92747	0.048631
8.79737	8.73657	8.93421	8.87819	8.73293	8.81329	8.7595	8.81083	8.73446	8.39331	8.44012	8.31145	8.75984	8.78214	8.86521	8.83846	8.83934	8.73162	8.89427	8.70718	8.79461	8.29782	8.29667	8.32318	8.23524	8.71948	8.261	8.19136	8.14136	8.02857	8.36194	8.45382	8.38204	8.09808	8.26574	8.32037	+	+	+	+	+	+				2.50085	0.0383232	0.441091	2.78605	0.0231397
8.38612	8.36035	8.37258	8.34439	8.38536	8.47349	8.41593	8.41134	8.41807	8.33394	8.41067	8.3709	7.84937	7.83134	7.82259	7.80078	7.83291	7.84282	7.90563	7.8793	7.81516	7.6703	7.65975	7.70854	8.13273	8.18104	8.15613	8.1212	8.00724	8.12517	8.10938	8.08573	8.15721	7.80135	7.88024	7.93683				+	+	+	+	+	+	0.0167561	0.982712	0.00118001	0.265046	0.662084
8.61474	8.58541	8.57162	8.53638	8.65546	8.58266	8.6256	8.74087	8.91379	8.89384	8.91133	8.88465	8.31387	8.23165	8.19374	8.21764	8.01007	8.20128	8.26753	8.23089	8.22425	8.63752	8.75864	8.78109	8.40837	8.37946	8.39755	8.13201	8.38788	8.53184	8.60575	8.35666	8.38975	8.73285	8.78748	8.71083	+	+		+	+	+	+	+	+	4.47548	0	-0.30602	2.99557	0.0201926
7.926	7.94783	7.87823	7.89107	7.9156	7.73531	7.73717	7.8299	7.61494	7.77124	7.79322	7.71913	7.56907	7.55338	7.44477	7.64407	7.4924	7.60365	7.26792	7.50885	7.45495	7.77174	7.76934	7.69352	7.73473	7.71543	7.60205	7.71699	7.68377	7.62182	7.71189	7.71428	7.63407	7.73792	7.85115	7.73304				+		+				2.18323	0.0549797	0.156158	0.641824	0.318213
7.61986	7.55277	7.72054	7.59617	7.59003	7.68449	7.57729	7.73811	7.65385	7.51336	7.56904	7.5287	7.07098	6.91031	7.13436	7.05073	7.35351	7.20617	7.31651	7.37171	7.3003	7.09626	7.2374	7.08915	7.18912	7.13888	7.27004	6.9109	6.94642	7.0024	7.30988	7.38206	7.4175	7.43529	7.4305	7.41885							+	+		0.847835	0.278629	0.094021	1.17124	0.131441
9.02996	9.11234	9.1051	9.02392	9.07275	9.04896	9.07061	9.101	9.20354	9.07898	9.08968	9.11127	8.75703	8.82848	8.75447	8.79376	8.74763	8.80648	8.8042	8.84945	8.843	8.83915	8.8757	8.88934	8.55058	8.62202	8.54845	8.60658	8.52666	8.68386	8.55284	8.68557	8.64736	8.77432	8.69654	8.76977							+			0.143699	0.833684	-0.0108417	1.23694	0.119867
9.73956	9.81574	9.81811	9.7471	9.83365	9.81654	9.76681	9.80339	9.81948	9.77973	9.84498	9.8713	9.50278	9.51978	9.53019	9.49267	9.48066	9.48453	9.61723	9.5569	9.59193	9.47872	9.58514	9.51609	9.52393	9.59711	9.58199	9.46455	9.49642	9.53784	9.55893	9.58562	9.56373	9.44542	9.49652	9.53359										0.47232	0.488915	-0.0408707	0.36162	0.547826
8.6148	8.53709	8.52765	8.54897	8.52335	8.51744	8.54231	8.52809	8.53083	8.63504	8.58184	8.55212	8.59058	8.48153	8.5596	8.51654	8.50096	8.4264	8.47504	8.46313	8.40902	8.4641	8.45942	8.45995	7.61692	7.45008	7.51611	7.43269	7.49849	7.50583	7.60007	7.55777	7.50492	7.56476	7.66928	7.73023								+		0.334713	0.617522	-0.0298176	1.07546	0.151664
4.55329	4.54652	4.54408	4.65545	4.34983	4.39821	4.30128	4.44211	4.46887	4.4464	4.90173	4.53396	NaN	NaN	NaN	NaN	NaN	NaN	NaN	NaN	NaN	NaN	NaN	NaN	NaN	NaN	NaN	NaN	NaN	NaN	NaN	NaN	NaN	NaN	NaN	NaN										0.222051	0.742334	-0.0794012	0.40032	0.508575
9.18397	9.26496	9.29181	9.31921	9.23184	9.27011	9.28381	9.11698	9.20434	9.12984	9.30647	9.22239	9.07341	8.79864	9.01822	8.6999	8.75665	8.94893	8.72664	8.70618	8.85135	8.81424	8.97238	8.99992	8.79042	8.68184	8.62324	8.60962	8.74323	8.70863	8.59599	8.68782	8.48642	8.61927	8.80494	8.65522										0.171109	0.800808	0.0273466	0.403036	0.505486
7.78995	7.84204	7.77571	7.74749	7.75478	7.79828	7.74499	7.82677	7.77467	7.83524	7.74348	7.84541	7.22393	7.37292	7.26146	7.13333	7.47336	7.24893	7.27663	7.24316	7.27114	7.0817	7.15955	7.07212	7.17414	7.26601	7.24553	7.00665	7.07913	7.12142	7.18326	7.10829	7.22388	7.22944	7.09387	7.12791						+				0.0492046	0.944572	-0.00547536	0.498463	0.421225
10.699	10.7577	10.7947	10.7224	10.7831	10.7786	10.7558	10.744	10.7554	10.8989	10.9035	10.8862	10.4338	10.5214	10.5291	10.5215	10.6067	10.5405	10.5835	10.5085	10.5525	10.5829	10.5928	10.6224	10.1534	10.1994	10.2265	10.1722	10.1757	10.197	10.1848	10.2246	10.1956	10.2513	10.3434	10.3493		+	+				+	+	+	2.16919	0.0550459	-0.145736	2.58079	0.0263402
9.94799	10.2623	10.2567	10.0875	10.1843	10.1689	10.231	10.1219	10.2893	9.78799	10.0235	10.0313	9.96355	10.0847	10.0399	10.1206	10.011	10.036	10.1959	10.1386	10.1755	9.83102	10.0182	9.99633	10.013	9.93956	9.91328	9.97299	9.91868	10.0029	9.90847	10.0473	10.1156	9.83826	9.95021	10.0225										0.727271	0.331181	0.208073	1.09885	0.1478
4.83397	4.89702	5.07037	5.06781	5.06658	5.21418	5.46615	5.46917	5.80229	5.87769	5.77341	5.91656	NaN	NaN	NaN	NaN	NaN	NaN	NaN	NaN	NaN	NaN	NaN	NaN	NaN	NaN	NaN	NaN	NaN	NaN	NaN	NaN	NaN	NaN	NaN	NaN	+	+								3.43606	0.0197064	-0.922101	3.46803	0.0119118
9.23598	9.39985	9.34654	9.2779	9.3922	9.43645	9.3397	9.37017	9.40431	9.39231	9.34064	9.39769	8.45147	8.55673	8.5455	8.58177	8.64773	8.54383	8.64823	8.71851	8.563	8.60137	8.48146	8.62951	8.92111	8.9282	8.9035	8.83848	8.9378	8.93756	8.80778	8.93445	8.99167	9.02556	8.90301	8.90844										0.406524	0.547576	-0.049421	0.054676	0.931023
5.57482	5.91746	5.83912	5.74547	5.73989	5.89791	5.75883	5.73766	5.80638	5.58558	5.92438	5.64332	5.28675	5.24217	5.39633	5.5261	5.39954	5.31267	5.5029	5.48795	5.73525	5.34398	4.98123	5.0414	5.54811	5.47461	5.50578	5.45612	5.31908	5.65342	5.72408	5.7388	5.99721	5.25638	5.19474	5.17914							+		+	0.150274	0.825678	0.059371	0.261786	0.66615
10.3363	10.4121	10.452	10.4393	10.4201	10.2638	10.4343	10.3229	10.345	10.2257	10.3509	10.1889	10.2567	10.285	10.1642	10.3196	10.2045	10.3086	10.1002	10.2027	10.2653	10.2299	10.2758	10.1736	10.4105	10.3437	10.3263	10.3563	10.3402	10.3358	10.4527	10.2612	10.2861	10.2339	10.3603	10.1399										1.14324	0.183209	0.144987	0.737678	0.26701
9.37877	9.46094	9.57086	9.3321	9.52194	9.45924	9.4705	9.45486	9.52609	9.2913	9.4779	9.33996	8.97759	9.0239	8.95423	8.89321	8.91813	8.95092	8.97397	8.98523	8.95214	8.96275	8.93581	8.90896	8.49037	8.45551	8.46839	8.36581	8.35893	8.4461	8.54371	8.52103	8.58555	8.44124	8.57703	8.52827										0.566011	0.420335	0.100475	0.358859	0.551061
10.6595	10.609	10.6084	10.62	10.6636	10.6155	10.6727	10.6244	10.6344	10.6153	10.5745	10.5655	10.0074	9.95651	9.91964	9.96087	10.0111	9.97465	9.85045	9.95969	9.92389	10.0133	10.0143	9.95629	10.3253	10.3682	10.2414	10.2664	10.3071	10.3512	10.257	10.3206	10.274	10.3624	10.3241	10.2997										0.822385	0.287959	0.0405178	1.03825	0.159875
9.93661	10.0876	10.1022	9.99448	10.0619	10.1331	9.99926	10.1547	10.1534	10.1036	10.2054	10.2112	9.72663	9.82696	9.81969	9.72772	10.0328	9.80992	9.89647	9.83188	9.93032	9.95008	10.0228	9.99741	9.31943	9.42189	9.64775	9.52025	9.56869	9.41472	9.69156	9.68308	9.64264	9.63356	9.70439	9.64929				+				+		0.969566	0.23593	-0.13128	0.972082	0.176465
8.93582	9.06404	9.07927	8.96234	9.05405	8.98949	9.01869	8.97411	9.07991	8.95327	9.05461	8.93226	8.90071	8.94155	8.84773	8.86671	8.81003	8.85782	8.96558	8.9467	9.036	8.86573	9.01868	8.8961	8.8945	8.95035	8.8936	8.87664	8.88009	8.92269	8.92525	8.89606	8.94865	8.89625	9.02758	8.88545										0.321386	0.629309	0.0463314	0.178957	0.772437
10.2026	10.1549	10.1301	10.0777	10.1998	10.1542	10.1191	10.2087	10.1367	10.3994	10.3614	10.2944	10.0038	10.0155	9.98296	9.979	10.0099	9.97156	9.97913	10.023	9.96618	10.358	10.2857	10.2933	9.89439	10.025	9.96784	9.97484	9.9891	10.008	9.90609	9.92131	9.91556	10.4184	10.328	10.319		+		+	+	+	+	+	+	2.14611	0.0551893	-0.189218	1.93906	0.0480535
8.03341	7.68801	7.72247	7.77093	7.75773	7.61108	7.75862	7.82218	7.80015	7.98514	7.93338	7.82368	7.91236	7.78502	7.78116	7.71454	7.67155	7.71323	7.62158	7.66074	7.64786	7.901	7.7903	7.67455	7.72279	7.63725	7.57	7.57685	7.63776	7.58589	7.56515	7.56202	7.58061	7.82649	7.79695	7.6268										0.34401	0.607037	-0.0994353	1.34315	0.103612
4.94736	5.13198	5.15659	5.22709	5.21095	5.16148	5.09349	5.0681	5.00764	4.73993	5.05656	4.94471	NaN	NaN	NaN	NaN	NaN	NaN	NaN	NaN	NaN	NaN	NaN	NaN	4.77357	4.48047	4.64518	4.4023	4.64016	4.50911	4.46214	4.57034	4.7446	4.98034	4.95015	4.94531							+	+	+	0.655728	0.366864	0.16491	1.4065	0.0962439
9.19478	9.09738	9.09916	9.14859	9.05917	9.048	9.09508	9.14162	9.09068	9.14911	9.14596	9.12233	9.01952	9.14216	9.07452	9.0332	9.05963	9.03863	9.00982	9.02424	9.02611	8.97839	9.05815	8.98981	8.523	8.59028	8.53957	8.5054	8.50132	8.53759	8.56899	8.54975	8.51511	8.63432	8.56568	8.67913								+		0.0932942	0.895114	-0.0086956	0.751477	0.260245
9.31961	9.26004	9.40052	9.32029	9.3036	9.3457	9.34807	9.27307	9.35888	9.54582	9.46573	9.43526	8.94261	8.8536	8.87211	8.85906	8.85408	8.87772	8.8496	8.73258	8.84785	9.05643	9.07451	9.03737	8.60255	8.6618	8.65603	8.56701	8.58249	8.60519	8.64421	8.67024	8.68602	8.87754	8.86141	8.81233		+		+	+	+	+	+	+	1.38542	0.135219	-0.155548	1.97338	0.0465112
10.398	10.2737	10.3182	10.3587	10.3901	10.3627	10.4541	10.3982	10.3525	10.425	10.3679	10.3762	10.4771	10.3829	10.4088	10.3626	10.3471	10.444	10.3483	10.452	10.4305	10.4565	10.3922	10.3452	10.8956	10.8275	10.8351	10.719	10.8072	10.8298	10.8475	10.8198	10.8699	10.2927	10.2523	10.2291							+	+	+	0.668694	0.360945	-0.0597143	0.398405	0.510321
9.59314	9.60373	9.68325	9.51389	9.7065	9.55004	9.72126	9.6182	9.77276	9.71455	9.82096	9.63669	9.32155	9.35786	9.21299	9.2355	9.37403	9.33711	9.14714	9.23594	9.29325	9.45036	9.4593	9.3533	9.33739	9.33081	9.31585	9.05889	9.22865	9.23225	9.33822	9.25623	9.31324	9.69548	9.75117	9.52594							+	+	+	0.737823	0.32472	-0.0973562	0.774609	0.248991
8.67131	8.52531	8.58925	8.57849	8.67452	8.62207	8.65111	8.66134	8.74804	8.83717	8.84855	8.70666	8.09597	8.17167	8.16984	8.06466	8.17696	8.09178	8.135	8.12582	8.16592	8.22473	8.23093	8.15904	8.14032	8.00095	8.10526	8.01945	8.15579	8.08684	8.21039	8.26239	8.22196	8.2591	8.34428	8.28471							+	+		1.5055	0.118232	-0.202167	1.49692	0.0844487
9.11034	9.21204	9.16794	9.19555	9.11673	9.14835	9.08077	9.1093	9.11936	9.08548	9.12182	9.19011	8.47418	8.54049	8.4723	8.57175	8.4839	8.70478	8.55272	8.52936	8.36654	8.74743	8.61686	8.68441	8.92012	8.82342	8.92327	8.96114	8.8692	8.87555	8.91823	8.93381	8.88284	8.93306	8.94247	9.06227				+						0.295284	0.656913	0.0309718	0.213787	0.730245
9.0244	8.97589	9.02306	8.98177	9.00714	8.93064	8.99574	8.94017	8.89911	8.96255	9.05175	8.95724	8.60043	8.51998	8.59684	8.52874	8.40528	8.54724	8.4938	8.48703	8.51747	8.61079	8.59996	8.61384	8.35315	8.34376	8.3295	8.27743	8.23446	8.28211	8.33745	8.2791	8.32279	8.45424	8.44907	8.48122						+	+	+	+	0.191401	0.777358	0.017266	0.172519	0.780542
6.8842	7.01689	7.0728	7.00855	7.08442	6.95756	7.0399	7.08201	6.96158	7.09292	6.99155	6.91286	NaN	NaN	NaN	NaN	NaN	NaN	NaN	NaN	NaN	NaN	NaN	NaN	4.71855	4.90388	4.86209	4.68156	4.75716	4.74839	4.59603	4.81508	4.70306	3.9126	4.46983	4.49884										0.0345726	0.962048	-0.00781647	0.0996559	0.87731
8.33758	8.36147	8.30746	8.40819	8.35252	8.42826	8.44621	8.47451	8.48784	8.44134	8.35692	8.51844	7.84335	7.95098	7.99279	7.90061	7.99887	7.91571	7.93942	7.84209	7.86214	7.88649	7.85732	7.79566	7.90053	7.88433	7.98396	7.93939	8.01919	7.9659	7.78744	8.05195	8.08809	8.23777	7.98423	8.20727										0.985336	0.228932	-0.103397	0.339375	0.572331
7.82901	7.90525	7.86504	7.81069	7.849	7.91749	7.84542	7.86101	7.85297	7.85185	7.84014	7.89131	7.80654	7.73965	7.8726	7.76664	7.85556	7.83453	7.89327	7.86082	7.87237	7.81507	7.80471	7.72232	7.62962	7.68661	7.75689	7.71268	7.77272	7.71602	7.75644	7.76347	7.80852	7.66456	7.69809	7.79293										0.0693001	0.922373	0.00533644	0.0194678	0.977015
8.81152	8.5903	8.48653	8.68587	8.61311	8.54997	8.56806	8.75094	8.60675	8.74323	8.61018	8.57737	8.69862	8.67748	8.59525	8.66467	8.75147	8.59574	8.72296	8.62514	8.64989	8.83714	8.68621	8.79886	8.37016	8.3577	8.34855	8.45891	8.47622	8.40755	8.63157	8.40294	8.48733	8.49144	8.50419	8.48655							+			0.0445482	0.950296	-0.0141439	0.159605	0.796571
10.0622	10.1459	10.1422	10.1393	10.0512	10.1677	10.0707	10.0478	10.2987	10.2789	10.2762	10.3048	9.98132	10.0182	10.008	10.0772	10.036	9.99883	10.1004	10.0677	10.0933	10.1752	10.1615	10.2329	9.86475	9.94403	9.9025	9.89767	9.90322	9.93604	9.95579	9.97343	10.0947	10.1558	10.2634	10.2728	+	+		+	+	+	+	+	+	2.38539	0.0410959	-0.169868	2.00302	0.0447125
9.94277	10.0832	10.0202	9.92418	10.0127	10.0638	9.9136	10.0501	10.0497	10.0204	10.012	10.013	9.67454	9.75031	9.78209	9.74558	9.81154	9.82529	9.85929	9.83928	9.81148	9.75861	9.8322	9.79072	9.49409	9.64044	9.60739	9.60946	9.6148	9.54879	9.5751	9.69995	9.59246	9.72576	9.7251	9.80345							+	+		0.00199163	0.996781	0.000248273	0.134833	0.829109
9.5342	9.49226	9.57228	9.58922	9.53138	9.59942	9.59186	9.53246	9.5007	9.56236	9.53452	9.58767	9.45979	9.5381	9.56176	9.53371	9.5276	9.54615	9.52997	9.50963	9.48663	9.48285	9.49351	9.5423	9.24129	9.28595	9.30555	9.34011	9.2858	9.27004	9.26241	9.32069	9.31629	9.24861	9.28826	9.33325										0.442841	0.515179	-0.0286074	0.170868	0.782283
10.7973	10.9104	10.898	10.9515	10.8058	10.9087	10.8619	10.8888	10.867	10.7617	10.9905	10.8688	10.6634	10.7024	10.7482	10.7814	10.7923	10.7086	10.817	10.7267	10.787	10.517	10.6652	10.6743	10.8896	10.9869	10.9998	10.9747	10.9683	10.9647	11.107	11.0845	11.1083	10.6855	10.7623	10.806							+	+	+	0.0224267	0.9761	-0.00504907	0.0661908	0.918018
7.78318	7.66525	7.70785	7.59183	7.62937	7.61987	7.66134	7.6659	7.74325	7.65699	7.61209	7.55675	5.91148	5.81375	5.96931	5.69338	5.61725	5.66482	5.81392	5.71944	5.81149	5.70614	5.43331	5.29011	5.70695	5.82729	5.7258	5.8983	5.59595	5.88067	5.83954	5.92592	5.65337	5.96643	5.63571	5.72713										1.15003	0.181226	0.110152	0.0564324	0.928629
9.06743	9.18051	9.14065	9.0545	9.11684	9.17195	9.13826	9.18743	9.1889	9.0914	9.09257	9.1038	9.23472	9.3165	9.29644	9.34517	9.364	9.27844	9.34796	9.2222	9.30095	9.03148	8.99058	9.12689	9.13863	9.09704	9.15843	9.0454	9.02982	9.02551	8.99571	9.02225	9.1047	9.11045	9.10562	9.11475				+	+	+		+		0.431111	0.526091	0.0336075	0.209924	0.734263
6.18757	6.12192	6.14752	6.07924	6.07231	6.06297	6.06098	6.05037	6.11092	5.71822	5.9406	5.96325	NaN	NaN	NaN	NaN	NaN	NaN	NaN	NaN	NaN	NaN	NaN	NaN	5.51836	5.75992	5.71314	5.66881	5.64678	5.56988	6.08109	5.99135	5.9327	6.08044	5.97827	5.98961							+	+		1.58744	0.104271	0.278311	1.18548	0.12874
5.96929	6.04458	6.11743	5.90596	5.9927	6.11035	6.0156	5.84128	6.1372	6.59973	6.55242	6.37509	NaN	NaN	NaN	NaN	NaN	NaN	NaN	NaN	NaN	NaN	NaN	NaN	5.68472	6.06666	6.001	5.68021	5.70472	6.04475	6.09793	5.82199	6.03182	5.96742	6.17077	6.01845	+	+								2.3488	0.0443873	-0.465315	2.30017	0.0340086
8.56035	8.69177	8.57005	8.63354	8.71553	8.69544	8.63475	8.59603	8.58874	8.51196	8.46165	8.64359	8.35724	8.45059	8.32471	8.33349	8.523	8.47117	8.41758	8.43695	8.41734	8.36614	8.27096	8.44244	7.3198	7.67528	7.44407	7.64303	7.67034	7.37762	7.86354	7.41194	7.68563	8.1678	7.81164	8.23619							+	+		0.423955	0.532051	0.0683222	1.12408	0.141857
8.4708	8.49272	8.5381	8.5066	8.51404	8.47071	8.39358	8.49029	8.40276	8.63961	8.66188	8.54794	8.42101	8.70812	8.57655	8.61734	8.1755	8.65797	8.53439	8.60279	8.58465	8.73595	8.76568	8.65139	8.22417	7.91789	8.30131	8.11393	8.25274	8.03701	8.47297	8.14666	8.32218	8.24297	8.52723	8.27008										1.3514	0.142646	-0.115938	1.48125	0.0865107
10.1155	10.1775	10.2119	10.1367	10.1809	10.193	10.1769	10.1656	10.1476	10.1362	10.2177	10.1805	9.63921	9.70978	9.70142	9.68238	9.69316	9.71738	9.70222	9.72757	9.6435	9.72145	9.63127	9.70465	9.70225	9.85382	9.80218	9.75241	9.71395	9.78637	9.75863	9.83112	9.82836	9.89363	9.8895	9.90151								+	+	0.0955484	0.891728	-0.00981808	0.0974455	0.879864
8.8647	8.98548	8.98832	8.89608	8.9302	8.96479	8.90915	9.04134	9.00545	9.01623	8.9758	9.00892	8.74374	8.80499	8.81123	8.76048	8.81693	8.84824	8.82969	8.82681	8.7879	8.83239	8.83342	8.8894	8.02041	8.28822	8.17173	8.32776	8.18395	8.20672	8.14988	8.30468	8.23778	8.3324	8.224	8.29762										0.564493	0.420878	-0.0541474	1.39344	0.0972948
8.24081	8.08901	8.02805	8.00568	8.04836	8.05755	8.07168	8.09747	8.12051	8.4417	8.4402	8.32484	7.91364	7.78745	7.78555	7.81186	7.82382	7.75631	7.70071	7.77816	7.82742	8.09521	8.06379	8.03245	8.01848	8.08624	7.98215	7.9351	8.00705	7.95332	8.10093	8.07507	8.0424	8.38233	8.30872	8.21447		+	+	+	+	+	+	+	+	1.72466	0.0918201	-0.282958	3.02063	0.0203735
8.95903	8.91161	8.90782	8.94168	8.90534	8.83905	8.92875	8.92252	8.89794	8.92852	8.9261	8.84158	8.9633	8.92909	8.92755	8.88958	8.91402	8.88743	8.94575	8.89944	8.89391	8.90223	9.06694	8.83573	9.02117	9.04362	8.97151	8.97568	8.93918	9.01916	9.03188	9.01392	8.97674	8.8956	8.94937	8.83721										0.344265	0.607275	0.0274235	0.027303	0.966073
9.70755	9.8072	9.86563	9.66474	9.79601	9.78475	9.78796	9.77766	9.87912	9.7662	9.87441	9.79965	9.4416	9.61744	9.58471	9.46696	9.56047	9.5668	9.53664	9.69699	9.60305	9.56763	9.56359	9.556	9.06393	9.06583	9.01516	9.03102	9.1365	9.15876	8.9379	9.12493	9.16699	8.88954	8.98229	8.99192								+		0.130673	0.84979	-0.0199623	0.543326	0.387228
10.0171	10.1394	10.1612	10.0358	10.0754	10.1173	10.0531	10.0305	10.0155	9.99157	10.0456	9.9862	9.36199	9.43289	9.43886	9.38489	9.36233	9.34383	9.52903	9.45671	9.37976	9.33458	9.33064	9.34655	9.70791	9.64958	9.68848	9.73041	9.69219	9.65768	9.60409	9.69347	9.69281	9.77639	9.54295	9.57033										0.942762	0.243346	0.0981003	1.06317	0.154683
9.97989	10.0461	10.019	10.0358	9.98331	9.99825	9.92021	9.97373	9.96644	10.0623	9.97661	10.0487	9.66461	9.64214	9.7035	9.66768	9.76255	9.62322	9.79939	9.64557	9.67687	9.66705	9.725	9.70247	9.50179	9.5476	9.52151	9.54368	9.49889	9.51974	9.5584	9.56254	9.56078	9.47062	9.50647	9.52967									+	0.163154	0.808975	-0.014232	0.310303	0.605941
4.86862	4.67654	4.88751	4.9155	4.57922	4.78453	4.93604	4.74277	4.55959	4.97223	4.95768	4.72279	4.80616	4.70321	5.02555	4.74956	4.49484	4.72251	4.70019	4.66378	4.94559	4.65548	4.90568	4.65265	4.60213	4.45735	4.56196	4.63394	4.47318	4.16777	4.71272	4.59142	4.54399	4.76339	4.81546	4.46242										0.280481	0.673347	-0.0733453	0.417651	0.490322
5.82267	5.75807	5.91695	5.67983	5.75693	5.66212	5.69029	5.92888	5.60221	5.92684	6.16442	5.84111	5.74512	5.60611	5.63153	5.63811	5.69302	5.71456	5.64607	5.41859	5.50377	5.90654	5.72704	5.79562	NaN	NaN	NaN	NaN	NaN	NaN	NaN	NaN	NaN	NaN	NaN	NaN										0.606146	0.394007	-0.144892	1.28979	0.110523
7.95433	7.81333	7.95153	7.8569	7.97101	7.72925	7.93895	7.89596	7.93763	7.7916	7.87489	7.74017	7.60949	7.59087	7.45462	7.51672	7.40181	7.56734	7.4938	7.42333	7.57742	7.53846	7.54978	7.34123	7.09592	7.3708	6.99588	7.04142	6.85304	7.30032	7.19896	7.29797	7.14407	7.53363	7.30018	7.42838										0.789865	0.301072	0.10418	0.247862	0.685078
8.23411	8.45638	8.46319	8.31799	8.39261	8.54505	8.44364	8.35356	8.43189	8.45676	8.53986	8.45899	7.89855	7.90253	7.81851	7.89763	7.85581	8.23243	8.02642	7.95482	7.89622	8.07452	7.93074	8.13062	8.02614	8.13518	8.09741	8.07673	8.08895	8.14829	7.98563	8.06709	8.13426	8.21568	8.07791	8.30295										0.557325	0.425611	-0.100645	0.389223	0.519429
5.14731	5.15947	5.28821	5.21002	5.13325	5.125	5.00997	5.02379	5.14197	5.20758	5.03738	5.03694	4.29611	4.2341	3.92586	4.02748	4.23242	4.24311	4.08813	4.33407	3.92501	4.28029	4.16497	4.33226	3.53045	4.43351	3.92994	4.24965	4.41405	4.04729	4.11613	3.34053	4.45764	4.25824	4.16779	5.05272										0.650678	0.370471	0.104363	0.420843	0.487641
9.11217	9.15294	9.1706	9.06343	9.2453	9.1722	9.22795	9.22643	9.22772	9.05401	9.24237	9.10441	8.75483	8.66755	8.77303	8.66579	8.77863	8.59994	8.82825	8.77286	8.83217	8.638	8.77639	8.62534	8.45961	8.63943	8.52773	8.44983	8.40786	8.52345	8.42774	8.55418	8.64218	8.44053	8.54138	8.39161										0.0690645	0.922582	0.0116399	0.126798	0.839263
10.1169	10.1019	10.1498	10.1614	10.1764	9.93127	10.2953	10.0306	10.1912	9.94138	10.2307	9.9477	10.1661	9.95969	9.77744	10.0718	9.91219	9.98672	10.1771	9.97126	10.105	9.91658	10.1768	9.95154	10.1143	10.0291	9.90247	10.0854	10.0458	9.77728	10.0999	9.88414	9.90007	9.73925	9.96069	9.79904										0.358341	0.591515	0.0829544	0.14952	0.81083
9.59047	9.6186	9.62614	9.61909	9.65117	9.62422	9.68583	9.70516	9.60274	9.69666	9.63111	9.65385	9.62907	9.68488	9.67245	9.61075	9.68778	9.63812	9.7695	9.75702	9.78343	9.42808	9.48455	9.46546	10.1404	10.2362	10.1168	10.0532	10.0633	10.0685	10.0721	10.1493	10.159	9.16684	9.09107	9.18517				+	+	+	+	+	+	1.03858	0.213947	-0.0488033	0.600984	0.346303
8.84244	8.76209	8.75977	8.83738	8.75294	8.70114	8.78263	8.81599	8.74999	8.77536	8.78992	8.77864	8.55677	8.60484	8.67805	8.53511	8.62498	8.52265	8.58577	8.51829	8.55201	8.61251	8.59564	8.55765	8.28217	8.26774	8.31615	8.3575	8.33569	8.37011	8.26554	8.17264	8.191	8.27999	8.21832	8.29391								+		0.0876387	0.90125	0.00679302	0.164853	0.790489
9.9374	9.87086	9.96893	9.94214	9.94585	9.87567	9.94514	9.91331	9.93186	9.97117	10.0126	9.9302	9.73494	9.7409	9.74759	9.74494	9.77209	9.72278	9.76635	9.72353	9.73761	9.87742	9.83746	9.8383	9.79935	9.83545	9.84369	9.79476	9.80848	9.83089	9.70209	9.79609	9.81025	9.84357	9.67705	9.77985				+	+	+				0.537323	0.438717	-0.0455831	0.692487	0.289544
6.10578	5.9674	5.97495	5.99061	6.0355	6.11516	6.20997	6.06795	6.13975	6.2142	6.0393	6.03559	4.29903	4.46556	4.35597	4.04908	4.46765	4.34962	4.2742	4.49671	4.20258	4.14532	4.19885	4.16855	NaN	NaN	NaN	NaN	NaN	NaN	NaN	NaN	NaN	NaN	NaN	NaN				+						0.469345	0.491089	-0.0803173	0.287204	0.633013
7.51228	7.55604	7.53713	7.46573	7.65537	7.55243	7.62751	7.59367	7.68898	7.81234	7.94079	7.84746	7.1015	7.08008	7.03272	6.93615	7.08233	7.13747	7.04631	7.09773	7.07672	7.48551	7.53957	7.49567	NaN	NaN	NaN	NaN	NaN	NaN	NaN	NaN	NaN	NaN	NaN	NaN	+	+		+	+	+				2.92253	0.0230607	-0.331715	2.00536	0.0446019
10.4683	10.619	10.5271	10.5224	10.5568	10.5559	10.4758	10.5715	10.5616	10.5021	10.522	10.5232	10.096	10.1858	10.1188	10.0594	10.221	10.1288	10.167	10.1818	10.1799	10.1366	10.1386	10.1483	10.1154	10.2087	10.1158	10.0447	10.0257	9.98378	10.2177	10.1885	10.2115	10.1972	10.1528	10.2057						+		+		0.193478	0.775013	0.0223726	1.04009	0.159523
9.62043	9.7783	9.73409	9.65659	9.77991	9.75581	9.69628	9.71202	9.87769	9.80319	9.8082	9.87194	9.12228	9.16354	9.29566	9.14901	9.26328	9.19137	9.30563	9.24272	9.25688	9.30671	9.24357	9.24597	8.9934	8.95807	8.96982	8.83068	8.918	8.95569	8.97109	8.95752	9.07234	9.27794	9.34363	9.25131							+	+	+	1.0564	0.20817	-0.116838	1.0415	0.159224
3.93403	3.86267	3.98052	3.97666	3.61982	3.69399	3.56582	4.02252	3.98876	3.5669	3.81592	3.68983	NaN	NaN	NaN	NaN	NaN	NaN	NaN	NaN	NaN	NaN	NaN	NaN	NaN	NaN	NaN	NaN	NaN	NaN	NaN	NaN	NaN	NaN	NaN	NaN										1.37666	0.136669	0.23486	0.216693	0.7264
8.10311	8.00062	8.07042	8.11596	8.06315	8.03116	8.03682	8.17589	8.04316	8.01148	8.02631	7.95112	8.14446	8.29083	8.21749	8.16323	8.09053	8.17856	8.1893	8.13342	8.00876	8.08237	8.02372	7.99004	7.05369	7.15837	7.12671	7.13248	7.00063	7.02718	7.09106	7.1889	7.13838	6.99972	6.907	6.90668							+		+	0.746409	0.321503	0.0617471	1.02609	0.163012
7.76834	7.89459	7.84321	7.77582	7.91526	7.85772	7.83011	7.84787	7.93206	7.87029	7.82194	7.83338	7.65699	7.65913	7.7683	7.61657	7.72294	7.75618	7.714	7.66948	7.8168	7.62822	7.61664	7.56887	6.72188	6.82537	6.86291	6.93282	6.85032	6.84488	6.66352	6.96435	6.80469	6.66835	6.74682	6.82647										0.056851	0.935409	-0.00649039	0.0624218	0.921772
6.83234	6.77095	6.74689	6.69688	6.71365	6.85962	6.75492	6.79489	6.78296	6.66715	6.64629	6.69919	6.3479	6.28762	6.43215	6.2966	6.61397	6.27607	6.41512	6.414	6.35837	6.36931	6.39228	6.39677	5.31971	5.39337	5.52533	5.31336	5.4866	5.32034	5.16325	5.51001	5.39826	5.41008	5.26682	5.45932			+							1.71305	0.0912881	0.112513	0.729075	0.270713
4.58205	4.78531	4.72443	4.34682	4.39916	4.64386	4.41046	4.28352	4.41459	4.68664	4.68954	4.3316	NaN	NaN	NaN	NaN	NaN	NaN	NaN	NaN	NaN	NaN	NaN	NaN	NaN	NaN	NaN	NaN	NaN	NaN	NaN	NaN	NaN	NaN	NaN	NaN										0.407753	0.546745	0.128002	0.284948	0.63615
6.1254	5.9019	6.00488	5.97589	6.05645	5.87587	5.91298	5.94303	5.89655	6.16408	6.13405	5.97373	5.60065	5.92325	5.85569	5.49362	5.55866	5.77061	5.64069	5.5987	5.56408	5.98466	5.94245	5.91537	5.52957	5.65379	5.54406	5.50051	5.44379	5.44921	5.53861	5.58818	5.59376	6.12734	6.25876	6.17835						+	+	+	+	0.38402	0.568667	-0.0798945	0.700984	0.284471
8.2004	8.06011	8.05665	8.0752	8.06809	7.99281	8.19546	8.13595	8.18064	8.06919	8.14331	7.96775	7.78389	7.66956	7.74957	7.69099	7.56109	7.70568	7.56648	7.67252	7.74536	7.50166	7.46672	7.25307	8.55784	8.5774	8.42787	8.56805	8.52528	8.53187	8.55472	8.55812	8.48659	8.1066	8.08403	7.94128							+	+	+	0.261766	0.69466	0.0456374	0.0915107	0.888086
4.40236	3.72796	3.52114	4.08236	3.55339	3.45534	3.51226	3.05159	3.29542	2.36047	2.56896	2.02227	3.49172	3.18621	2.61817	3.50344	3.4086	3.52577	3.3814	3.19962	3.31964	2.2621	2.71801	2.61846	NaN	NaN	NaN	NaN	NaN	NaN	NaN	NaN	NaN	NaN	NaN	NaN		+			+	+				2.14139	0.0562401	1.56659	2.26899	0.0341788
3.13219	2.93074	2.86245	2.69982	2.67222	3.02731	3.29836	3.0596	2.63807	3.47443	3.36433	3.22422	3.17806	3.351	3.45651	3.26377	3.41376	3.39395	2.78763	3.16216	3.10551	3.51285	3.06936	3.2748	NaN	NaN	NaN	NaN	NaN	NaN	NaN	NaN	NaN	NaN	NaN	NaN										1.60038	0.102522	-0.379201	1.83	0.054063
6.77226	6.61963	6.87285	6.74189	6.73172	6.76879	6.87893	6.84971	6.90929	6.70267	6.72497	6.67258	6.74256	6.62467	6.7903	6.77336	6.7408	6.8508	6.86856	7.04299	6.89884	6.46263	6.40624	6.38181	8.2674	8.3883	8.39818	8.33379	8.28696	8.39632	8.5343	8.41523	8.38627	6.78516	6.69729	6.77221			+	+	+	+	+	+	+	0.295798	0.656183	0.0548369	1.18621	0.128466
8.01773	8.01481	8.15905	7.98757	8.11208	8.03655	8.13027	8.0258	8.14618	8.21357	8.3446	8.08376	7.84407	7.67718	7.74125	7.6165	7.64955	7.73071	7.5494	7.75088	7.91744	7.85472	7.93799	7.75577	7.31485	7.18517	7.21541	7.18858	7.35418	7.39434	7.31207	7.1537	7.27475	7.53253	7.69139	7.36335										0.77663	0.307595	-0.150112	0.943799	0.184927
9.62944	9.56423	9.59087	9.52715	9.60942	9.48035	9.65232	9.58298	9.62287	9.66454	9.65071	9.51163	9.43091	9.39656	9.34856	9.27994	9.1614	9.39835	9.18292	9.28414	9.2713	9.32944	9.32321	9.20339	9.31362	9.31954	9.27559	9.18175	9.20023	9.21558	9.21687	9.31637	9.20443	9.18321	9.17146	9.13217							+			0.096468	0.890808	-0.0141176	0.494811	0.423482
4.84191	5.27335	5.28497	4.72838	5.00419	4.81864	4.6923	5.05859	5.01332	5.13948	5.12851	5.00828	NaN	NaN	NaN	NaN	NaN	NaN	NaN	NaN	NaN	NaN	NaN	NaN	NaN	NaN	NaN	NaN	NaN	NaN	NaN	NaN	NaN	NaN	NaN	NaN										0.0975481	0.889531	0.0413235	1.24142	0.119543
9.0347	9.02042	9.01352	9.0185	9.04873	8.9543	9.04097	9.07874	9.06555	9.24776	9.33047	9.19357	8.68406	8.68393	8.70337	8.69844	8.61654	8.61321	8.56467	8.72862	8.72066	8.79137	8.73344	8.62341	8.2273	8.35711	8.27219	8.20496	8.23402	8.15875	8.27567	8.31174	8.37182	8.29252	8.17972	8.23971	+	+								2.36186	0.0431195	-0.234389	2.17064	0.0367145
8.08948	8.15999	8.21013	8.13272	8.20457	8.15921	8.23155	8.24368	8.24907	8.33138	8.34168	8.28881	6.37343	6.24341	6.39087	6.30105	6.29402	6.39392	6.24283	6.40735	6.42129	6.25442	6.40158	6.34834	7.3518	7.42561	7.33117	7.10614	7.39243	7.35619	7.27265	7.32604	7.27254	7.27969	7.27402	7.15898		+								1.91272	0.072687	-0.167426	2.37215	0.0333081
5.42511	5.14346	5.09734	5.20312	5.03051	5.11254	5.40414	5.42149	5.14416	5.37953	5.47643	5.27479	NaN	NaN	NaN	NaN	NaN	NaN	NaN	NaN	NaN	NaN	NaN	NaN	NaN	NaN	NaN	NaN	NaN	NaN	NaN	NaN	NaN	NaN	NaN	NaN										0.586986	0.406157	-0.154947	1.56902	0.0765535
8.90435	8.91284	8.91574	8.89994	8.8981	8.94635	8.8833	8.95944	8.91181	8.90673	8.8452	8.88277	7.93667	7.97271	8.04233	7.94528	7.92542	8.03922	7.91896	7.86207	7.94142	8.03694	8.02467	8.1193	8.4193	8.45104	8.54346	8.39101	8.51176	8.42415	8.45806	8.51862	8.51286	8.81166	8.79199	8.77515							+	+	+	0.832958	0.28396	0.0327428	0.698246	0.286281
7.43993	7.32564	7.19719	7.35584	7.28687	6.91733	7.37429	7.26861	7.19255	6.86962	6.87834	6.46271	7.26611	7.22299	6.70191	7.11285	6.83075	7.03715	7.15094	7.11131	6.87387	6.46505	6.67334	6.23158	7.11782	7.108	6.90558	6.84349	6.71482	6.38156	7.22735	6.88551	6.88335	6.62075	6.70732	6.31852							+			1.71606	0.0912743	0.58403	1.09454	0.148511
8.2872	8.24542	8.20868	8.1553	8.20604	8.33021	8.36852	8.28918	8.38196	8.3704	8.37303	8.35955	6.68829	6.70058	6.59545	6.41714	6.97811	6.52586	6.76179	6.83597	6.81748	7.06006	7.05896	6.95802	6.0319	5.76497	6.02498	5.80921	6.10573	6.05004	5.89942	6.04686	5.99003	5.80826	6.26191	5.95104				+		+				2.19459	0.0540542	-0.12056	1.23585	0.120117
6.78252	6.83523	6.95887	6.71248	6.97113	6.96636	6.97489	7.05609	7.11918	7.11962	7.19126	7.11702	4.54592	4.38336	4.25008	3.85312	3.96348	3.80452	3.94217	4.22918	4.60022	4.54401	4.27608	4.00746	3.53611	3.81535	3.50471	3.45902	3.54748	3.49408	3.94734	3.93138	3.59565	3.56072	3.78829	3.57846										2.10155	0.0586152	-0.28376	1.36376	0.100928
5.11864	4.96562	4.98719	4.97136	4.88161	5.05451	6.09719	6.0759	6.69889	6.97892	6.66255	6.8568	NaN	NaN	NaN	NaN	NaN	NaN	NaN	NaN	NaN	NaN	NaN	NaN	5.12098	5.0819	5.10876	4.95203	5.1322	5.06861	5.59301	6.07801	6.59829	7.22709	7.07944	7.20697	+	+					+	+	+	4.19641	0.011125	-1.80894	4.23132	0.00188235
6.01627	5.91691	6.01882	5.99996	5.94679	6.11847	5.93358	5.93157	6.01605	6.1157	5.99982	5.96722	6.14316	6.14589	6.31439	6.20603	6.31112	6.30175	6.12439	5.99226	6.17427	6.21363	6.17529	6.10588	5.83728	5.97186	6.06411	5.98797	5.95832	5.96357	6.11317	6.00648	6.05185	6.11636	5.86869	6.06212										0.317735	0.63319	-0.0435847	0.0289405	0.964013
9.49847	9.60875	9.62497	9.5631	9.54198	9.58148	9.53544	9.56662	9.51879	9.50064	9.60153	9.53144	9.52976	9.44317	9.55964	9.54464	9.56693	9.48354	9.67716	9.52014	9.57683	9.45376	9.53935	9.51109	9.49858	9.44889	9.44378	9.49264	9.44568	9.42133	9.46134	9.43603	9.47691	9.36636	9.45812	9.48936										0.263833	0.692557	0.032856	0.214496	0.729538
7.1726	7.21839	7.15614	7.10577	7.16077	7.21665	7.06756	7.09439	7.12358	7.34188	7.29134	7.24597	6.16559	6.28563	6.19448	6.20263	6.41124	6.23344	6.47825	6.62702	6.83696	6.74434	7.09115	6.55546	6.11784	6.24371	6.38259	6.24863	6.13668	6.18566	6.36359	6.04604	6.31322	6.19419	6.21822	6.13298			+							1.53038	0.113669	-0.110687	1.44875	0.0913657
5.21673	5.0521	4.98308	5.14438	5.07825	5.19202	5.09189	5.18023	4.86639	5.3011	5.14595	5.05557	3.40413	2.99866	3.50078	3.43696	4.15224	3.0741	2.80143	3.16132	3.34909	3.40328	3.38886	3.65046	5.0436	5.16706	5.01583	5.25665	4.9333	5.09481	4.96514	5.06159	5.09859	5.15768	5.27082	5.12823										0.347608	0.603197	-0.08357	0.137214	0.826158
9.90411	10.035	9.97258	9.92664	9.99018	9.99485	9.9705	10.0302	10.0695	10.0569	10.0381	10.073	9.36147	9.44454	9.34996	9.41535	9.43626	9.45697	9.46455	9.50386	9.55547	9.52402	9.56151	9.66753	9.03745	9.2418	9.15936	9.1071	9.10232	9.11958	9.15553	9.19543	9.28467	9.35188	9.3679	9.36645							+	+	+	1.02515	0.218166	-0.0854355	1.61602	0.0716938
7.21758	7.05614	7.01889	7.23407	7.14623	7.08002	7.22054	7.08408	7.07002	7.03011	6.92865	7.02448	7.16645	7.02454	7.01573	7.11922	7.18089	7.10613	7.19657	7.06963	6.92562	6.88211	7.15572	7.05057	6.08848	6.02848	5.85315	5.96406	5.93394	5.84573	5.91231	5.94852	5.97975	5.73325	5.88	5.94909										0.675853	0.357068	0.103123	1.34142	0.103642
6.96163	6.99217	6.96202	6.95343	6.95911	6.88628	6.87196	6.94792	6.94071	6.85457	6.96366	6.92295	6.59674	6.80113	6.64649	6.672	6.58038	6.75125	6.78673	6.78462	6.63708	6.48326	6.59272	6.68897	6.97137	7.26438	7.12796	7.13583	7.11071	7.12592	7.07543	7.11025	7.13832	7.23013	6.93385	7.01899										0.806074	0.294199	0.0582104	0.185637	0.76365
7.1387	7.22292	7.34116	7.18518	7.28669	7.28612	7.31417	7.26016	7.32108	7.23571	7.41234	7.17286	6.4868	6.35221	6.3028	6.21925	6.31338	6.39819	6.52194	6.36715	6.39045	6.46293	6.58564	6.42299	7.03712	6.92576	7.08627	7.10977	7.11864	7.07077	7.02994	7.00394	7.04735	7.03338	7.13846	7.08529										0.159415	0.81403	-0.039374	0.0945909	0.884022
3.36387	3.69708	3.65715	3.47749	3.54143	3.35436	3.93676	3.26306	3.55084	3.85893	3.30798	3.95865	NaN	NaN	NaN	NaN	NaN	NaN	NaN	NaN	NaN	NaN	NaN	NaN	NaN	NaN	NaN	NaN	NaN	NaN	NaN	NaN	NaN	NaN	NaN	NaN										0.234026	0.728985	-0.135818	0.526216	0.400307
7.55905	7.34703	7.41018	7.46862	7.40053	7.25856	7.48015	7.27599	7.33117	7.42174	7.53544	7.36064	6.84747	6.83509	6.6858	6.8273	6.64141	6.84468	6.66497	6.70758	6.62347	6.72122	6.55451	6.5447	7.56827	7.49397	7.52321	7.4702	7.47056	7.36302	7.48638	7.47536	7.42555	7.54865	7.51491	7.28536										0.0021143	0.997105	-0.000524998	0.323964	0.589098
7.36787	7.34092	7.54906	7.33209	7.42159	7.36528	7.37694	7.47021	7.49976	7.4672	7.56271	7.48911	6.79095	7.07638	6.86551	6.67917	7.24284	6.93404	6.83688	6.82882	6.93024	6.92064	6.78765	6.90421	7.18859	7.3663	7.18934	7.19513	7.10645	7.17062	7.53271	7.3634	7.29927	7.3625	7.47643	7.28203								+		0.53755	0.438851	-0.0870546	1.57381	0.0758666
7.66321	7.53812	7.58222	7.3677	7.69548	7.58707	7.62288	7.64487	7.5668	7.78198	7.78684	7.64524	7.21432	7.18455	7.15366	7.14967	7.25605	7.1749	7.11343	7.11568	7.17298	7.31726	7.28713	7.22345	6.12441	5.90726	5.83971	5.87449	5.83883	5.75878	5.80864	5.90057	5.84483	6.03067	5.99727	6.02142								+	+	1.14139	0.183924	-0.1435	0.812844	0.232465
5.61611	5.61362	5.70517	5.23265	5.52722	5.43977	5.57077	5.54995	5.74207	5.6057	5.93478	5.79251	3.61325	3.5259	3.12709	3.19379	3.1443	3.23858	3.40214	3.30575	3.38661	3.83222	3.58701	3.527	5.16366	5.33775	4.8439	5.04823	4.8575	4.9448	4.98987	4.69882	5.05109	5.20294	5.19707	4.99897					+					0.593575	0.40206	-0.132696	1.36523	0.100675
6.85514	6.85363	6.92146	6.77463	6.87188	6.66537	6.77403	6.89198	6.82761	6.71705	6.85423	6.87486	6.25544	6.47265	6.05098	6.09541	6.21384	6.13786	6.18015	6.27481	6.23765	6.1431	6.18856	6.34401	5.50056	5.5021	5.65204	5.68072	5.58829	5.5559	5.53052	5.69953	5.603	5.44371	5.6412	5.5562										0.492261	0.473877	0.0613629	0.225682	0.715809
5.39015	5.11807	4.98817	4.70768	4.99596	4.86772	4.85178	5.06964	5.19824	5.37546	5.19256	5.16118	5.19099	4.98482	5.22451	4.81679	5.03688	5.03561	4.79586	4.96409	5.12384	4.94774	4.89558	5.13927	5.10905	5.01528	5.14872	5.14015	5.02306	5.16137	4.86282	4.83644	4.81653	5.16673	5.04595	5.00561									+	0.222764	0.741733	-0.0776048	1.6475	0.0690592
8.1668	8.45045	8.4538	8.23215	8.38112	8.37527	8.42742	8.38391	8.38431	8.42012	8.42329	8.36123	8.1427	8.19251	8.25394	8.11136	8.26345	8.15865	8.21775	8.26087	8.34904	8.21936	8.30715	8.28584	7.55878	7.72146	7.57242	7.58797	7.66732	7.59321	7.62554	7.65716	7.7032	7.61433	7.79863	7.80615										0.173455	0.799305	-0.0445318	0.613234	0.337583
9.35318	9.50629	9.60603	9.33079	9.5314	9.49099	9.41759	9.45516	9.49558	9.47825	9.56179	9.46586	9.06802	9.13396	9.00494	9.04979	9.15981	9.04754	9.13764	9.08096	9.07211	9.00062	9.02155	9.02564	8.78522	8.87612	8.80821	8.6913	8.75944	8.75105	8.64592	8.74304	8.75601	8.83981	8.92515	8.80085										0.0586648	0.933124	-0.0134672	0.303419	0.612327
10.1266	10.1818	10.2274	10.1756	10.2025	10.2328	10.1816	10.1899	10.2062	10.1997	10.2848	10.2633	9.61325	9.65389	9.66918	9.66074	9.71605	9.66096	9.74227	9.68909	9.65851	9.68794	9.74145	9.76934	9.37235	9.56214	9.45655	9.43126	9.44269	9.48512	9.45725	9.46085	9.48048	9.58918	9.592	9.61621								+	+	0.846382	0.279016	-0.0706422	0.681563	0.295244
7.13991	7.1519	6.9345	7.05166	6.98608	6.94548	6.89116	6.99256	7.13552	7.31345	7.1206	7.32476	7.1195	7.19873	7.22097	6.97537	7.3525	7.1601	7.19982	7.23303	7.32829	7.57365	7.40433	7.44915	5.81063	5.98001	6.04071	5.97249	5.97319	5.78222	5.89974	5.97163	5.82291	6.00365	5.82254	5.99397				+						0.852084	0.276166	-0.177497	1.61796	0.0714634
9.41335	9.38984	9.35646	9.38847	9.41374	9.42162	9.36951	9.43966	9.52738	9.58954	9.57961	9.49616	8.88203	8.93071	8.94796	8.82494	8.92593	8.89408	8.76829	8.86489	8.91013	8.94734	8.9757	8.90541	8.60663	8.7695	8.63214	8.63832	8.65036	8.70412	8.60322	8.69206	8.62143	8.88471	8.72137	8.72782		+								2.11689	0.0580226	-0.168555	2.0339	0.0433165
3.77896	4.13047	3.5909	3.72227	3.84538	3.57501	3.59759	4.15881	4.07094	3.98041	4.09368	4.15637	3.57463	3.69705	3.42025	3.61716	4.01275	3.82538	3.33087	3.4101	3.49096	3.8675	3.52246	3.7774	NaN	NaN	NaN	NaN	NaN	NaN	NaN	NaN	NaN	NaN	NaN	NaN										0.663193	0.363463	-0.243375	1.74647	0.0617103
8.95388	9.00164	9.01225	8.95691	9.01243	8.97481	9.05273	9.13313	9.0932	9.2344	9.24548	9.01164	8.82372	8.70913	8.6998	8.71669	8.71788	8.65573	8.57472	8.57644	8.80128	8.75053	8.85703	8.66911	8.90501	8.96667	8.79493	8.84086	8.894	8.86798	8.90422	8.75532	8.79606	8.95751	9.04574	8.916										1.04812	0.209712	-0.174582	1.10131	0.147313
6.7456	6.91831	6.91536	6.58772	6.79461	6.95624	6.86409	6.86054	6.97317	6.81786	6.85684	6.89853	6.56126	6.59764	6.63451	6.58753	6.67107	6.73022	6.731	6.71531	6.69452	6.71965	6.76411	6.78056	6.57199	6.84798	6.66529	6.7488	6.60575	6.64509	6.50251	6.66856	6.64534	6.73274	6.56348	6.69737				+						0.010767	0.988067	0.00201337	0.289651	0.630052
10.0658	10.1352	10.163	10.109	10.1506	10.1846	10.1217	10.186	10.1379	10.1867	10.2408	10.246	9.29514	9.35438	9.30313	9.30113	9.31316	9.34756	9.39101	9.44508	9.35121	9.38194	9.37085	9.4467	9.37199	9.49767	9.53373	9.42223	9.45681	9.41293	9.61535	9.53906	9.54403	9.49333	9.52855	9.51363								+		1.39155	0.134337	-0.103192	1.24035	0.119656
10.0615	10.0195	9.97417	9.9915	10.0057	10.0468	10.004	10.0599	10.0167	10.2686	10.2771	10.2999	9.76735	9.7697	9.7702	9.69218	9.8044	9.71764	9.77878	9.71549	9.74413	9.65971	9.72869	9.76801	9.52858	9.58121	9.57276	9.60047	9.60508	9.46891	9.55759	9.53487	9.62333	9.61489	9.59912	9.63388	+	+	+							3.21557	0.0237297	-0.26346	3.82587	0.01015
5.96977	6.01275	6.02407	5.95441	6.07568	6.09752	6.01038	6.09893	6.04267	6.03762	6.07844	6.04586	4.19944	4.18621	4.45382	4.57587	4.68647	4.24953	4.58259	4.34157	4.3859	4.61121	4.50955	4.49909	NaN	NaN	NaN	NaN	NaN	NaN	NaN	NaN	NaN	NaN	NaN	NaN										1.17551	0.175008	-0.0517774	0.0879081	0.891862
7.69777	7.79514	7.76639	7.75358	7.82324	7.71434	7.76671	7.74717	7.72831	7.67194	7.68165	7.84602	7.14178	7.33876	7.35522	7.36631	7.45184	7.27934	7.37952	7.35412	7.40155	7.28817	7.36998	7.47157	7.17089	7.28193	7.20748	7.10501	7.12648	7.16603	7.21169	7.13991	7.34802	7.47046	7.40141	7.47513							+	+	+	0.113816	0.871043	0.0198963	0.178897	0.772288
3.59465	3.64413	3.54408	3.10219	3.78974	3.44077	3.48025	3.67293	3.34374	3.63023	3.49399	3.58158	NaN	NaN	NaN	NaN	NaN	NaN	NaN	NaN	NaN	NaN	NaN	NaN	NaN	NaN	NaN	NaN	NaN	NaN	NaN	NaN	NaN	NaN	NaN	NaN										0.201149	0.766603	0.0256914	0.242416	0.69213
3.655	4.23667	3.84108	3.69353	3.97858	3.96481	4.02203	3.9743	3.94727	3.64034	3.96596	4.03421	3.53884	3.602	4.15431	3.37304	3.34593	3.55614	3.8777	3.89776	4.10767	3.8577	4.12558	3.91317	NaN	NaN	NaN	NaN	NaN	NaN	NaN	NaN	NaN	NaN	NaN	NaN					+					0.0502335	0.943457	0.0307484	0.00255924	0.997642
9.82064	9.8852	9.93353	9.8062	9.8683	9.84577	9.82042	9.85786	9.91024	9.92599	9.95427	9.89374	9.52089	9.55555	9.54257	9.49006	9.58343	9.4948	9.59886	9.53991	9.53479	9.51748	9.56075	9.52774	9.2781	9.29766	9.24497	9.30694	9.33185	9.25867	9.35608	9.26383	9.35972	9.41106	9.40743	9.33963							+			0.533327	0.441012	-0.0448716	1.54639	0.0783335
8.18771	8.27725	8.2339	8.08185	8.23436	8.26125	8.32881	8.21895	8.27064	8.29245	8.36716	8.29657	7.6439	7.62755	7.62412	7.56579	7.61772	7.52641	7.53369	7.63729	7.58361	7.75172	7.75357	7.63746	7.58279	7.65497	7.66036	7.59832	7.67328	7.78658	7.63631	7.67719	7.68119	7.75873	7.9198	7.88897							+		+	1.13815	0.185102	-0.0857776	0.971213	0.176646
10.0295	9.88197	9.83661	10.0134	9.97111	9.94963	9.92592	9.97707	9.9094	9.95537	9.84861	9.84735	9.88203	9.80906	9.83189	9.8385	9.79698	9.81778	9.66037	9.72075	9.78168	9.89737	9.74334	9.79557	9.67684	9.61704	9.68245	9.69828	9.72548	9.65554	9.84537	9.6546	9.61528	9.98332	9.93203	9.80697							+	+		0.179374	0.792475	0.0322507	1.09711	0.148315
9.40886	9.31412	9.25844	9.39341	9.30231	9.24491	9.27209	9.32579	9.42831	8.70865	8.54823	8.66973	9.15022	9.24172	9.13738	9.15599	9.16081	9.20576	9.11084	9.18991	9.14083	8.44399	8.43567	8.48606	8.60964	8.68686	8.61847	8.52755	8.52321	8.60976	8.6875	8.61801	8.75185	8.24828	8.1756	8.25067	+	+	+	+	+	+	+	+	+	3.33113	0.021125	0.684935	3.30905	0.0147059
9.418	9.26797	9.29274	9.34155	9.35613	9.36018	9.39312	9.34629	9.37264	9.54471	9.47294	9.44027	8.75517	8.73767	8.73573	8.5917	8.72748	8.71315	8.59215	8.72009	8.73642	8.91061	8.94969	8.79994	8.57792	8.5315	8.54173	8.37362	8.55428	8.53917	8.66933	8.58708	8.57626	8.84931	8.93358	8.75314							+	+	+	1.34029	0.144629	-0.159734	1.8817	0.0508039
8.03	8.05729	8.08662	8.0784	8.09269	8.08642	8.03746	8.02583	7.9521	7.83241	8.06044	7.87877	7.14805	7.31003	7.27645	7.13067	7.12558	7.14244	7.15154	7.19666	7.11846	7.14626	7.27904	7.15347	7.64692	7.52616	7.69222	7.55352	7.33888	7.50889	7.59313	7.58993	7.60906	7.45828	7.73006	7.58641										0.873241	0.268617	0.134095	1.09245	0.148718
9.4484	9.50678	9.51219	9.38733	9.45662	9.4752	9.45231	9.46893	9.51301	9.53834	9.55317	9.57866	8.77287	8.88213	8.89177	8.86627	8.78749	8.82315	8.86758	8.88748	8.82552	8.83836	8.81779	8.89346	8.44419	8.49502	8.52537	8.5189	8.58103	8.63034	8.33823	8.63249	8.627	8.7108	8.62636	8.63374							+			1.34141	0.144622	-0.0676022	1.79431	0.0565475
5.36966	5.50054	5.3693	5.03542	5.42343	5.31373	5.20576	5.37956	5.43224	5.77013	5.45804	5.54598	5.52126	5.64131	5.42564	5.41734	5.69191	5.60386	5.54464	5.65528	5.4239	5.68939	5.64557	5.69671	4.26705	4.26245	4.58467	4.50135	4.288	4.35055	4.27123	4.42217	4.59945	4.69693	4.44364	4.77479										0.802463	0.295544	-0.178216	1.0585	0.155692
7.16259	7.21559	7.24221	7.14441	7.13728	7.16364	7.22103	7.1086	7.26097	7.20322	7.44623	7.21202	2.96867	2.94743	3.22021	2.97221	2.78116	3.01592	2.88165	3.46245	3.05788	2.63602	2.57724	2.67813	5.88532	5.97315	5.91443	5.8588	6.04377	6.07012	5.96721	5.96609	5.92597	5.9975	6.11156	6.04268				+						0.411742	0.543941	-0.0803628	0.801826	0.236847
4.59336	4.32955	4.77055	4.58166	4.4348	4.42609	4.38762	4.31577	4.4309	4.37038	4.67412	4.69842	2.53208	2.44193	2.39014	2.75219	2.29278	2.19114	2.64688	2.63238	2.53037	2.33377	1.46014	2.44479	4.56755	4.71906	4.79993	4.81154	4.72508	4.46166	4.86882	4.63152	4.66823	4.62002	4.73046	4.82858										0.0335544	0.963441	-0.0164892	0.356285	0.553585
9.30611	9.37937	9.38627	9.24378	9.40243	9.39548	9.39672	9.37787	9.45339	9.38805	9.39589	9.42502	9.00638	8.93674	8.90783	8.97564	9.05816	8.97486	9.1146	9.08112	8.96407	9.14987	9.17864	9.17902	8.54485	8.5105	8.56507	8.44559	8.54986	8.52529	8.49758	8.63712	8.64847	8.96035	8.93913	8.98131				+	+		+	+	+	0.750134	0.319846	-0.0457357	0.453534	0.457588
5.8634	5.69693	5.70057	5.72888	5.67682	5.7014	5.94233	6.07557	6.20258	6.1056	6.13616	6.01916	5.46457	5.4688	5.41078	5.40016	5.48844	5.36041	5.24921	5.25916	5.36616	5.35823	5.27658	5.25398	5.95661	5.80384	5.78567	5.71113	5.83857	5.74465	5.64255	5.79271	5.6707	6.28469	5.83763	5.86654		+		+						2.16168	0.0549803	-0.333341	3.26497	0.0174689
4.67397	4.79141	4.90011	4.3201	4.68425	4.77938	4.59202	4.56423	4.78991	4.87769	4.91048	4.79861	NaN	NaN	NaN	NaN	NaN	NaN	NaN	NaN	NaN	NaN	NaN	NaN	NaN	NaN	NaN	NaN	NaN	NaN	NaN	NaN	NaN	NaN	NaN	NaN										0.430712	0.52609	-0.0737627	0.865648	0.212722
5.74417	5.41661	5.33659	5.7433	5.77703	5.52845	5.62125	5.89201	6.02793	5.98019	6.29287	6.01705	NaN	NaN	NaN	NaN	NaN	NaN	NaN	NaN	NaN	NaN	NaN	NaN	5.86923	6.06746	5.72784	5.85109	5.86912	6.14921	5.70026	5.72341	5.63476	5.95559	6.4793	5.95946										1.70334	0.0923767	-0.597583	1.52079	0.0814437
10.8871	10.9957	10.9423	10.8264	10.9245	10.9356	10.8434	10.9531	10.8997	10.9912	10.9986	10.985	10.2181	10.2831	10.2416	10.1997	10.3872	10.2206	10.3691	10.2409	10.1985	10.5391	10.5511	10.5413	9.55001	9.61825	9.63949	9.58466	9.63378	9.61631	9.48928	9.5457	9.558	10.2564	10.2767	10.2936				+	+	+	+	+	+	0.722498	0.332589	-0.049895	1.29016	0.110583
2.34483	2.35589	2.38968	2.36283	1.91147	1.96863	2.41414	2.30202	2.35767	2.0512	2.14774	2.64001	NaN	NaN	NaN	NaN	NaN	NaN	NaN	NaN	NaN	NaN	NaN	NaN	2.25984	2.30307	2.5923	2.51153	2.21365	1.7911	2.3608	2.33349	2.40467	2.49775	2.15595	1.99843										0.173657	0.799043	0.0838191	0.35822	0.551446
8.55245	8.49502	8.48016	8.49681	8.56061	8.59489	8.5626	8.55559	8.47035	8.54952	8.56777	8.60479	8.08358	8.12246	8.06556	7.96554	8.10088	8.00728	7.9883	8.10362	8.04867	8.13001	8.12374	8.0935	8.0668	8.53044	8.09782	8.06327	8.0231	8.10455	8.53579	8.26004	8.25499	8.2474	8.24836	8.29147								+		1.11288	0.190726	-0.0648155	0.283877	0.637545
9.00529	9.06994	9.06082	8.98247	9.03181	9.04633	9.0187	9.08275	8.9926	9.05723	9.11108	9.10372	8.71421	8.69582	8.74438	8.64999	8.81429	8.65554	8.73342	8.78677	8.79608	8.76302	8.70279	8.72872	8.70161	8.728	8.83488	8.72408	8.70631	8.72297	8.72321	8.80181	8.83877	8.93896	8.91626	8.8781							+	+		0.795738	0.299069	-0.0453262	1.28822	0.110659
4.97845	5.24372	5.36903	5.01442	5.02269	5.31864	5.39459	5.60331	5.67928	5.55166	5.35661	5.38668	3.45436	3.45321	3.2985	3.17624	3.32267	3.70788	3.40036	3.62163	3.34308	3.35823	3.3582	3.46881	1.68802	1.91183	2.01397	1.61778	2.0411	1.54889	2.29088	1.76822	2.1033	1.65808	2.11697	1.591										0.836322	0.282046	-0.234582	1.25603	0.116977
NaN	NaN	NaN	NaN	NaN	NaN	NaN	NaN	NaN	NaN	NaN	NaN	NaN	NaN	NaN	NaN	NaN	NaN	NaN	NaN	NaN	NaN	NaN	NaN	NaN	NaN	NaN	NaN	NaN	NaN	NaN	NaN	NaN	NaN	NaN	NaN										NaN	1	0	NaN	1
8.93606	8.81919	8.8006	8.81747	8.92368	8.85425	8.93412	8.93782	8.97717	9.08646	9.03254	8.84689	8.52834	8.53618	8.49997	8.51896	8.62718	8.45234	8.52701	8.66806	8.59891	8.90844	8.77049	8.62022	8.16754	8.1583	8.1075	8.10634	8.11327	8.03344	8.01044	8.15821	8.02025	8.4446	8.28695	8.27851							+	+	+	0.746686	0.321449	-0.136678	0.714784	0.277505
8.8114	8.70919	8.76331	8.78365	8.71923	8.76217	8.78911	8.82067	8.73102	8.91037	8.86492	8.82033	8.65236	8.66183	8.64734	8.60666	8.56667	8.60443	8.60197	8.54526	8.5502	8.66323	8.64861	8.61017	8.3423	8.28724	8.37458	8.29793	8.28416	8.24828	8.3153	8.3751	8.3231	8.46174	8.41696	8.42063							+	+	+	1.24045	0.159011	-0.103906	1.57471	0.0759355
4.71504	4.64092	4.9111	4.91732	4.73926	4.74079	4.76801	4.75023	4.66081	4.9647	4.70461	4.57911	4.76682	5.07777	4.77426	4.74969	4.9627	4.86916	4.85638	4.78773	4.79192	5.04665	4.99058	4.78381	3.23067	2.10114	3.25777	3.29678	3.52526	3.52418	2.37388	2.76488	3.02408	4.07983	3.44962	3.44059									+	0.0147763	0.984637	0.00621319	0.143956	0.817738
9.19714	9.00491	8.9887	9.04831	9.0733	8.96814	9.12721	9.02931	9.02557	9.39537	9.17348	9.07338	8.73218	8.66581	8.71251	8.70308	8.55827	8.73907	8.53734	8.57026	8.49562	8.85265	8.72232	8.70574	8.657	8.7039	8.63817	8.4984	8.58227	8.59483	8.54582	8.64932	8.61275	9.01721	8.89299	8.86271						+	+	+	+	0.576047	0.412826	-0.150496	0.853242	0.217296
6.8211	6.89125	6.89128	6.9112	6.87042	6.88721	6.77405	6.89134	6.74401	6.86059	6.89295	6.95526	6.86208	7.04109	6.85873	6.90758	6.9576	6.73252	6.99803	6.82014	6.87188	7.02704	7.06538	6.99878	NaN	NaN	NaN	NaN	NaN	NaN	NaN	NaN	NaN	NaN	NaN	NaN										0.409963	0.544677	-0.0350547	0.166321	0.788892
5.54297	5.18458	5.43177	5.6244	5.31015	5.65253	5.92106	5.23259	5.67557	6.01854	6.22506	6.0411	NaN	NaN	NaN	NaN	NaN	NaN	NaN	NaN	NaN	NaN	NaN	NaN	5.19981	5.02083	5.2691	5.28001	5.41022	5.51381	5.84665	5.44862	5.4769	5.95893	5.95028	5.77023	+	+					+	+		2.32721	0.0465688	-0.708461	1.94207	0.0477674
9.35589	9.17633	9.14412	9.31223	9.28182	9.25606	9.32013	9.28343	9.19129	9.32677	9.28556	9.14358	9.26005	9.20619	9.16082	9.19262	9.12227	9.18214	9.08989	9.21082	9.11517	9.13305	9.11053	9.02324	9.21414	9.41671	9.26536	9.21415	9.27918	9.23529	9.40156	9.34869	9.29596	9.25141	9.31649	9.09749										0.11153	0.874029	-0.0265207	0.21053	0.733894
7.47246	7.69002	7.55716	7.56036	7.56096	7.64151	7.61745	7.65948	7.64197	7.55888	7.56685	7.52991	7.28791	7.49312	7.4222	7.24788	7.53422	7.38472	7.49306	7.48258	7.4516	7.29735	7.3712	7.27716	7.26957	7.37688	7.36494	7.35059	7.35313	7.4006	7.30631	7.38764	7.36725	7.22862	7.27731	7.32008			+			+		+		0.121056	0.860788	0.0213313	0.54029	0.389826
10.0896	10.0877	10.1213	10.0236	10.124	10.0688	10.0758	10.0489	10.0892	10.1565	10.1929	10.1295	9.7934	9.76441	9.77485	9.7419	9.80564	9.79052	9.68906	9.70152	9.72501	9.83821	9.86348	9.80853	9.51676	9.50324	9.53952	9.47006	9.51956	9.49152	9.44894	9.55521	9.48468	9.76111	9.75593	9.70665						+	+	+	+	1.31875	0.146596	-0.0600923	1.19756	0.126255
5.28417	5.21532	4.9749	5.22209	5.27486	5.00364	5.12728	5.40711	5.36412	5.06655	5.09462	4.80068	1.42885	1.87571	1.52804	NaN	NaN	1.42329	1.93561	1.88046	NaN	NaN	NaN	NaN	1.91502	1.61361	2.0652	1.71103	1.0547	2.05618	1.17586	1.7812	1.44022	0.123069	1.29073	1.53609										0.573831	0.414115	0.170851	0.64852	0.314445
10.3106	10.5227	10.4973	10.3601	10.4958	10.5578	10.5523	10.4635	10.5677	10.4642	10.5483	10.5069	10.0478	10.0585	10.0561	10.0792	10.1879	10.0946	10.1815	10.1795	10.097	10.0745	10.0663	10.1554	10.3098	10.3997	10.3416	10.3518	10.3374	10.4278	10.2769	10.3791	10.4361	10.3908	10.4939	10.5149										0.37026	0.581674	-0.0629279	0.216848	0.726367
4.74068	4.48763	4.40854	4.38169	4.67092	4.38083	4.81176	4.83074	4.65595	5.24728	5.34715	5.29207	NaN	NaN	NaN	NaN	NaN	NaN	NaN	NaN	NaN	NaN	NaN	NaN	NaN	NaN	NaN	NaN	NaN	NaN	NaN	NaN	NaN	NaN	NaN	NaN	+	+	+							2.70353	0.0300359	-0.749884	2.90143	0.0210968
9.58993	9.53973	9.50692	9.49035	9.52312	9.48081	9.45155	9.59239	9.43938	9.48845	9.48011	9.58708	9.30645	9.27119	9.35122	9.35831	9.36981	9.27467	9.28549	9.32502	9.31962	9.06047	9.15322	9.11992	9.20453	9.23423	9.19481	9.2516	9.29232	9.31465	9.2548	9.33182	9.32085	9.05807	9.18743	9.1772				+	+	+		+	+	0.255342	0.702272	0.0269791	0.217053	0.726236
5.04607	5.94706	5.9935	5.32906	5.57222	5.51236	5.7763	5.4825	6.0479	5.22987	5.74436	4.85395	NaN	NaN	NaN	NaN	NaN	NaN	NaN	NaN	NaN	NaN	NaN	NaN	NaN	NaN	NaN	NaN	NaN	NaN	NaN	NaN	NaN	NaN	NaN	NaN										0.407519	0.546831	0.386153	0.294823	0.623738
8.4851	8.61088	8.52681	8.43211	8.46486	8.57839	8.52792	8.54504	8.52131	8.58147	8.53623	8.56278	8.08091	8.16843	8.15534	8.19228	8.17316	8.15656	8.25722	8.24535	8.20926	8.19777	8.14059	8.18938	8.25724	8.1988	8.21059	8.13496	8.19715	8.15506	8.1173	8.22083	8.28453	8.31876	8.22523	8.17883										0.187196	0.783382	-0.0192299	0.671219	0.300259
6.00664	5.97264	6.15272	5.82342	5.85472	6.07557	5.97252	5.79405	5.79532	5.63447	5.92464	5.68953	5.01348	5.07446	4.61426	5.02287	4.76794	5.06132	4.96221	4.75682	4.8714	4.83341	5.0109	4.80225	5.665	5.72925	5.85337	5.89924	5.85984	5.73502	5.79682	5.97084	5.92228	5.64942	5.92822	5.63437										1.31659	0.14648	0.294452	0.636843	0.321637
8.11632	8.32638	8.23557	8.14386	8.07236	8.07269	8.15462	8.09171	8.30833	8.39586	8.46418	8.29904	6.75393	6.72329	6.74326	6.5639	6.87626	6.70372	6.49461	6.63909	6.64185	6.64296	6.64254	6.692	5.41604	5.58755	5.66409	5.5129	5.72162	5.68476	5.67406	5.77944	5.63247	5.47717	5.64165	5.56372		+		+						0.969736	0.235979	-0.160275	2.25146	0.0347651
10.047	10.203	10.1655	9.97756	10.1395	10.1364	10.0679	10.1283	10.1465	10.2299	10.3236	10.2455	9.84537	9.9158	9.93511	9.87562	9.90078	9.83473	9.90233	9.94734	9.89917	10.0171	10.0563	10.0581	10.1347	10.1469	10.1201	9.94656	9.98087	10.0322	9.99088	10.0311	10.1183	10.0743	10.1336	10.0748				+	+	+		+		1.08765	0.197736	-0.127777	1.39379	0.0971932
5.38882	5.38667	5.07212	5.39613	5.16559	5.27404	5.21532	5.37598	5.31411	5.31868	5.31688	5.28786	3.7624	3.51508	3.99131	4.05601	4.56591	3.99692	3.81037	3.97215	3.70495	3.92783	3.51297	3.7692	3.20406	3.44863	3.10486	3.00258	3.07506	3.35699	3.38237	3.04029	3.30611	3.32094	3.27317	3.16764										0.0847106	0.905314	-0.0252666	0.163198	0.792195
2.61952	3.26022	3.33341	3.05976	2.86189	2.53807	2.85876	3.39116	3.56752	3.32589	3.42243	3.13497	NaN	NaN	NaN	NaN	NaN	NaN	NaN	NaN	NaN	NaN	NaN	NaN	NaN	NaN	NaN	NaN	NaN	NaN	NaN	NaN	NaN	NaN	NaN	NaN										0.389174	0.563694	-0.223384	1.27947	0.112413
6.05414	6.03224	6.08562	5.84949	6.11071	5.93774	5.88413	6.16256	5.92838	6.40703	6.53297	6.31912	4.37172	4.96303	4.68304	4.65009	4.11202	4.59303	4.14137	4.7184	4.40511	5.92408	5.5354	5.52119	4.14957	4.13032	3.98749	4.01032	4.08669	4.17051	3.98513	3.8323	3.86943	5.82944	5.90675	5.61967	+	+		+	+	+	+	+	+	2.32005	0.0473066	-0.362374	1.99808	0.0449779
6.66692	6.85812	6.65432	6.63136	6.85828	6.81038	6.76164	6.76397	6.66329	6.75238	6.6659	6.66963	4.87565	4.79661	4.97597	4.85222	5.38692	5.04575	5.1516	5.1456	4.81873	4.73194	4.8561	4.68959	6.36153	6.32987	6.28579	6.2827	6.29916	6.08596	6.12945	6.27233	6.27715	6.19943	6.01162	6.26795										0.159467	0.814174	0.0304842	0.401281	0.507125
7.25808	7.02794	7.20885	7.17983	7.16288	7.14479	7.29095	7.2427	7.20988	7.09833	7.24653	7.27409	7.06151	7.09841	7.14447	7.04205	7.1195	7.10824	7.12271	7.011	7.0666	6.89956	6.97317	6.95885	NaN	NaN	NaN	NaN	NaN	NaN	NaN	NaN	NaN	NaN	NaN	NaN				+						0.176919	0.795199	-0.0413597	0.324182	0.589003
9.42848	9.65186	9.52231	9.4972	9.53738	9.63259	9.58484	9.49886	9.70193	9.5152	9.35958	9.49547	9.53881	9.54979	9.59963	9.58654	9.56203	9.56156	9.5173	9.61378	9.62359	9.38306	9.41133	9.40463	9.77436	9.75629	9.63432	9.64581	9.52831	9.67846	9.79718	9.64501	9.68348	9.35641	9.39447	9.36534				+	+	+	+	+	+	0.404625	0.549741	0.0774638	0.714785	0.277571
9.87523	9.76934	9.80981	9.80504	9.83587	9.83064	9.85833	9.88209	9.78949	9.99937	9.93773	9.86898	9.60832	9.67747	9.60391	9.55101	9.60538	9.59025	9.53838	9.56097	9.63668	9.82454	9.77516	9.67459	9.41028	9.53684	9.41574	9.57042	9.50098	9.54189	9.42947	9.45123	9.50365	9.71181	9.68473	9.7639							+	+	+	1.13256	0.186007	-0.117234	1.3426	0.103571
NaN	NaN	NaN	NaN	NaN	NaN	NaN	NaN	NaN	NaN	NaN	NaN	NaN	NaN	NaN	NaN	NaN	NaN	NaN	NaN	NaN	NaN	NaN	NaN	NaN	NaN	NaN	NaN	NaN	NaN	NaN	NaN	NaN	NaN	NaN	NaN										NaN	1	0	NaN	1
6.34161	6.42623	6.51338	6.33686	6.30847	6.49731	6.3249	6.34201	6.49308	6.74298	6.78177	6.5944	NaN	NaN	NaN	NaN	NaN	NaN	NaN	NaN	NaN	NaN	NaN	NaN	NaN	NaN	NaN	NaN	NaN	NaN	NaN	NaN	NaN	NaN	NaN	NaN										1.67866	0.0958129	-0.279311	1.7821	0.0576447
4.22155	4.36661	4.19119	4.64283	4.28399	4.35779	4.29121	4.45541	4.33281	4.24412	4.05095	4.1435	4.41938	4.64721	4.39617	4.39796	5.2336	4.63119	4.36704	4.41105	4.6625	4.01071	3.64259	4.15178	NaN	NaN	NaN	NaN	NaN	NaN	NaN	NaN	NaN	NaN	NaN	NaN										0.662171	0.363747	0.113594	1.07952	0.15045
2.85097	3.52647	2.94297	3.44144	2.8567	3.04561	3.29518	3.29093	3.25079	3.02592	2.7646	3.09599	2.54608	2.65053	2.96784	3.12294	3.46005	3.2214	2.45158	3.249	2.61104	2.5181	2.19227	2.43626	NaN	NaN	NaN	NaN	NaN	NaN	NaN	NaN	NaN	NaN	NaN	NaN					+					0.243772	0.716205	0.144635	0.311832	0.604633
5.40629	5.25392	5.2856	5.05777	5.25509	5.18348	5.07389	5.43565	5.2897	5.29874	5.28218	5.18432	3.48821	3.82895	3.87678	3.62397	2.68537	3.3574	3.19165	3.56928	3.89705	3.32051	3.22494	3.47305	3.88169	3.77441	3.81072	3.6321	3.2743	3.70191	3.64245	3.74067	3.83916	3.6451	3.42451	3.11809										0.44116	0.516715	0.0601913	0.590325	0.354571
9.97582	10.0197	9.98226	9.9282	9.96494	9.98771	9.96593	10.0127	9.98203	10.0262	10.0633	10.0256	9.74878	9.7694	9.8091	9.7518	9.78975	9.77922	9.85007	9.82873	9.80304	9.6722	9.77563	9.78786	9.60613	9.61494	9.70008	9.61551	9.60496	9.62195	9.79323	9.7095	9.72054	9.62931	9.63708	9.67808										1.16367	0.177379	-0.0458097	1.66486	0.0675241
4.50311	4.72308	4.80283	4.54831	4.81311	4.78625	4.48859	4.7007	4.88567	5.07081	4.82398	4.70873	4.86884	4.62719	4.55446	4.7644	4.73153	4.47983	4.60359	4.38346	4.48008	4.65833	4.83298	4.68401	4.57632	4.38757	4.68167	4.44505	4.28238	4.46656	4.4803	4.52651	4.61121	4.87687	4.86274	4.82393							+	+	+	0.617001	0.388573	-0.191499	0.486319	0.430933
7.82639	7.81746	7.6483	7.79424	7.78228	7.52745	7.54006	7.84503	7.78769	7.5402	7.40759	7.80643	7.19371	7.18304	7.06549	7.23442	7.10291	7.09938	7.19471	7.05525	7.17765	6.90165	6.8698	6.98687	6.99662	7.06298	6.97367	6.95769	6.93802	6.78762	7.00433	6.88798	6.98054	6.79741	6.95375	6.90382				+						0.615681	0.388777	0.179316	0.328507	0.583986
8.2205	8.22107	8.13759	8.17881	8.14702	8.23645	8.09373	8.22549	8.20641	8.32306	8.26052	8.31487	7.8417	7.9948	7.93489	7.94186	8.0338	7.96211	7.88147	7.8305	7.88881	7.91237	7.83567	7.97817	7.8523	7.97591	7.88915	8.02648	8.06348	7.82038	7.80399	7.85374	7.88795	7.98085	7.8025	7.96634										1.45478	0.123475	-0.10643	1.57438	0.0759102
4.27047	4.43925	4.41015	4.42637	4.52707	4.59888	4.3679	4.44391	4.25319	4.32718	4.43252	4.5483	5.3072	4.97964	5.42649	4.96064	5.30662	4.83946	5.22092	5.06891	5.14083	4.57279	5.41721	5.05602	4.38766	4.42167	4.32606	4.43155	4.06681	4.21051	4.40454	4.40471	4.17042	4.39564	4.34272	4.61046										0.310612	0.640382	-0.0627071	0.429213	0.47923
9.42904	9.37931	9.38623	9.38512	9.43314	9.3947	9.4134	9.39939	9.3886	9.5216	9.4509	9.48386	8.91574	8.8142	8.86039	8.84291	8.82009	8.78375	8.85124	8.83533	8.77907	8.86079	8.83186	8.81133	9.3673	9.28923	9.2565	9.29861	9.25587	9.2356	9.28739	9.30021	9.29144	9.30401	9.28015	9.3076										1.56372	0.107817	-0.0872574	1.49341	0.0849383
9.19936	9.09013	9.21618	9.17371	9.13803	9.1587	9.27742	9.20125	9.34378	9.33298	9.33108	9.20647	9.28938	9.17569	9.26017	9.28612	9.24997	9.33896	9.36536	9.32174	9.3549	9.39886	9.36013	9.20348	9.02229	9.06422	9.02238	9.09925	9.10264	9.02585	9.02709	9.0041	8.99325	9.01766	9.00761	9.03812										0.990733	0.227638	-0.121621	1.43817	0.0926603
6.00431	6.14198	6.07368	5.98669	5.99819	6.01896	6.10919	6.06686	6.14632	5.5048	5.64694	5.62298	5.80928	5.81538	5.81545	5.80739	5.93466	5.8942	5.98778	5.90244	5.94151	5.50934	5.70599	5.50806	5.58276	5.50275	5.7146	5.43294	5.61392	5.65735	5.32168	5.60664	5.52046	5.56098	5.71348	5.63743	+	+	+			+				2.90517	0.0244127	0.481754	3.09534	0.0212
6.99003	7.03844	6.81637	6.81462	6.69527	6.85926	6.77277	7.01533	6.9278	6.91377	7.08856	7.13238	6.64243	7.06393	6.65373	6.81178	6.74411	6.99993	6.6996	6.81314	6.78031	7.09915	6.89099	6.83493	6.48964	6.74984	6.44881	6.55305	6.32518	6.60665	6.50424	6.42408	6.39292	6.90571	6.74148	6.75299								+	+	0.436381	0.520281	-0.0966274	1.43352	0.0934687
8.2051	8.20147	8.19765	8.18226	8.19825	8.22915	8.19228	8.17118	8.27501	8.22671	8.35117	8.23724	8.16691	8.06534	8.13944	8.02486	8.10224	8.008	8.13046	8.05175	8.08578	8.13306	8.20697	8.14372	7.31964	7.35401	7.43172	7.37432	7.31607	7.42816	7.29374	7.26673	7.30953	7.59736	7.55673	7.56638							+	+	+	0.815514	0.292026	-0.0703017	0.745731	0.263255
6.8873	6.90135	6.90573	6.78226	6.7507	6.84763	6.8202	6.89374	6.90942	7.14207	7.1106	6.93101	6.16141	6.55217	6.47793	6.17663	6.40342	6.21453	6.22129	6.20323	6.21416	6.49138	6.31718	6.35201	6.15885	6.19309	6.1554	6.108	6.15091	6.1575	6.07138	6.06053	6.18243	6.44829	6.34773	6.25981							+	+	+	1.16254	0.177563	-0.1631	1.69457	0.0657075
7.68959	7.46739	7.57908	7.48843	7.56595	7.51404	7.47119	7.55347	7.48224	7.61635	7.57669	7.45337	6.9818	7.01063	7.26972	7.04349	6.9494	6.99683	6.93932	6.937	6.91828	6.93559	7.14918	7.06561	7.32286	7.39264	7.34297	7.29826	7.39188	7.36137	7.21897	7.32218	7.37305	7.37427	7.2914	7.19021										0.136583	0.84381	0.02988	0.183098	0.766986
6.06323	6.15804	6.03737	6.11388	6.10013	5.84053	6.13925	6.14877	6.04145	6.58604	6.32319	6.20794	NaN	NaN	NaN	NaN	NaN	NaN	NaN	NaN	NaN	NaN	NaN	NaN	5.8967	6.22646	5.94691	5.89659	5.92695	5.99496	5.84486	6.04328	5.90352	6.56696	6.49776	6.37412							+	+	+	1.14303	0.183374	-0.286179	1.16547	0.133228
10.4776	10.469	10.4715	10.49	10.4494	10.5083	10.4826	10.4781	10.4958	10.5148	10.5045	10.5356	10.5683	10.467	10.454	10.4868	10.4981	10.5421	10.5014	10.5796	10.6219	10.658	10.6445	10.6531	10.3997	10.4189	10.3446	10.3692	10.4113	10.3798	10.4858	10.3772	10.3979	10.4183	10.4656	10.4711				+	+			+		2.06592	0.0615885	-0.0455847	0.844542	0.219959
7.96648	7.91755	7.881	7.94477	7.83935	7.91786	7.93708	7.98442	7.81555	7.96625	7.93993	7.97064	8.02038	8.11556	8.05939	7.99547	8.10779	7.99419	7.95875	8.03885	8.23263	8.18132	8.16817	8.14703	7.62022	7.67294	7.63499	7.5767	7.62987	7.66329	7.43039	7.64577	7.54907	7.74642	7.74266	7.74298							+	+	+	0.632317	0.379917	-0.0372642	0.816513	0.23048
9.38647	9.42465	9.456	9.41113	9.36642	9.46873	9.4564	9.45681	9.4379	9.29506	9.28648	9.34782	9.33655	9.46553	9.4226	9.3978	9.41419	9.409	9.48448	9.44887	9.38865	9.19345	9.1609	9.24862	9.43341	9.45546	9.55357	9.54294	9.52001	9.45349	9.54628	9.58345	9.53088	9.14631	9.21908	9.28748			+	+	+	+	+	+	+	1.81115	0.0834628	0.112587	1.39617	0.0970517
9.69726	9.85195	9.79087	9.88118	9.7456	9.83136	9.75762	9.83692	9.87298	9.77312	9.69975	9.83823	9.78746	9.74033	9.77765	9.73669	9.98234	9.8004	9.72245	9.70186	9.90764	9.55078	9.58317	9.62133	9.69032	9.70208	9.60669	9.81995	9.65266	9.68927	9.8467	9.74052	9.63211	9.51924	9.50685	9.64204				+						0.0554061	0.937164	0.00966454	0.363562	0.546266
5.75533	5.69774	5.52004	5.68532	5.70443	5.75994	5.66085	5.81346	5.74667	5.96238	5.91872	5.99568	5.89657	5.82933	5.81638	5.78184	6.16763	5.95923	6.01835	6.04779	5.70288	5.83166	6.01892	6.04878	NaN	NaN	NaN	NaN	NaN	NaN	NaN	NaN	NaN	NaN	NaN	NaN		+								1.81312	0.0834374	-0.301225	2.80958	0.0220513
9.10186	8.97583	8.97213	8.88836	8.99075	8.97898	9.02794	9.00734	9.12913	9.27517	9.2349	9.17985	6.84031	6.85902	6.87855	6.74866	6.92679	6.77882	6.74218	6.75342	6.762	6.94762	7.00587	6.82826	7.30291	7.26911	7.47276	7.32673	7.41176	7.37914	7.39848	7.36822	7.51562	7.78518	7.88823	7.88527		+					+	+	+	1.86324	0.0790379	-0.213362	2.54357	0.0274469
7.63359	7.66219	7.5772	7.62379	7.56259	7.56204	7.55557	7.60811	7.59544	7.53005	7.41661	7.46497	7.4059	7.4876	7.52324	7.46764	7.58719	7.4855	7.49058	7.43629	7.63245	7.41295	7.48571	7.37572	5.50381	5.67177	5.59709	5.43061	5.5858	5.5383	5.44308	5.45653	5.44914	5.53719	5.48388	5.48119										1.69109	0.0941109	0.153786	1.3548	0.102256
5.59123	5.47289	5.58889	5.45157	5.46279	5.45366	5.63624	5.49437	5.56651	5.59533	5.81974	5.55185	4.57595	4.43927	4.68132	4.78603	4.73383	4.448	4.51217	4.50514	4.52676	4.7139	4.68106	4.55324	NaN	NaN	NaN	NaN	NaN	NaN	NaN	NaN	NaN	NaN	NaN	NaN										0.498004	0.468511	-0.104636	1.13011	0.14033
10.2541	10.1661	10.1858	10.1888	10.2229	10.2097	10.213	10.2576	10.2333	10.2402	10.2505	10.1441	9.8122	9.93158	9.85024	9.82895	9.82382	9.85286	9.82665	9.8833	9.83295	9.87406	9.88594	9.81333	9.7353	9.75577	9.73888	9.64856	9.73636	9.7313	9.72165	9.69523	9.78579	9.64822	9.5925	9.56219							+		+	0.0784775	0.911584	-0.009607	0.0429305	0.946807
7.2737	7.38873	7.30077	7.31706	7.30586	7.33645	7.25767	7.21246	7.1684	7.39303	7.33943	7.32778	6.76205	6.70286	6.69442	6.44691	6.43768	6.45559	6.55501	6.49159	6.55949	6.50195	6.70601	6.73438	1.17875	1.85942	2.26968	1.7488	1.80248	1.31092	2.06897	1.9234	1.50211	1.96708	1.78047	1.63427										0.332297	0.620266	-0.032347	0.696819	0.287315
7.57074	7.68461	7.72229	7.61878	7.64364	7.60087	7.7272	7.69516	7.64416	7.78379	7.81927	7.76599	7.58766	7.70345	7.78629	7.66913	7.79475	7.77616	7.64053	7.75956	7.74865	7.73823	7.75788	7.73216	6.52359	6.30614	6.46933	6.40281	6.58831	6.63404	6.50879	6.50781	6.52614	6.80368	6.86633	6.82852		+					+	+	+	1.27062	0.153915	-0.130472	2.96663	0.0217794
8.15243	8.04641	8.01681	7.89491	8.07846	8.02253	8.05428	8.02789	7.95647	8.07105	8.10569	8.018	7.06496	7.08282	6.97863	6.84336	7.10973	6.93938	7.11374	7.2123	6.75439	7.21896	7.23547	7.10886	7.4289	7.60006	7.58309	7.55107	7.44938	7.52217	7.46266	7.5642	7.53265	7.52836	7.60576	7.50245										0.0493963	0.944175	0.00697168	0.479756	0.43664
7.54123	7.6369	7.54088	7.49527	7.69826	7.58974	7.62995	7.63324	7.73211	7.54535	7.50559	7.54307	7.27588	7.49628	7.42743	7.33582	7.43278	7.43724	7.31848	7.49539	7.3979	7.65251	7.49261	7.3834	6.97063	7.13058	7.10776	6.85617	7.05542	7.03489	6.91176	7.0547	7.0911	7.24836	7.20868	6.97825										0.533056	0.441347	0.0416683	0.452633	0.458273
10.6248	10.6722	10.6125	10.629	10.6594	10.6652	10.6227	10.6411	10.62	10.6725	10.688	10.7294	10.5227	10.5159	10.5722	10.482	10.5854	10.524	10.5848	10.5492	10.5205	10.5577	10.6265	10.6413	10.4564	10.5689	10.465	10.5065	10.5103	10.4974	10.4342	10.4836	10.4615	10.564	10.5443	10.6298									+	1.13558	0.18573	-0.0600974	1.04877	0.157869
9.26331	9.27012	9.43526	9.22409	9.38087	9.39264	9.52407	9.42507	9.62567	9.40173	9.5961	9.3797	8.9498	8.85464	8.93943	8.9078	8.81072	8.79519	8.99273	8.80435	8.8033	8.75755	8.71561	8.77872	9.15062	9.04202	9.10261	9.02051	9.11576	9.06313	9.04206	9.06799	9.06588	8.81325	8.96752	8.87439				+			+	+	+	0.699616	0.344469	-0.13628	0.653798	0.31089
9.39731	9.44695	9.5055	9.31066	9.43854	9.40895	9.37044	9.40229	9.46476	9.66484	9.68789	9.6255	8.12784	8.26004	8.20596	8.19209	8.22747	8.19423	8.11882	8.24729	8.19152	8.49773	8.53677	8.45232	8.59829	8.61001	8.68783	8.64043	8.64124	8.74584	8.50194	8.57764	8.63824	9.04697	9.11581	9.00743	+	+	+	+	+	+	+	+	+	2.35417	0.0439477	-0.20949	2.51363	0.0274819
9.86098	9.82176	9.78142	9.84	9.83358	9.8437	9.87743	9.90639	9.83754	9.91177	9.87233	9.90092	9.87688	9.8162	9.82001	9.79582	9.83742	9.79864	9.79707	9.77817	9.76181	9.85605	9.84982	9.81835	9.65882	9.58358	9.6366	9.62621	9.66169	9.61993	9.59492	9.54472	9.59441	9.6548	9.71633	9.62509		+								1.33478	0.145509	-0.0736214	2.00194	0.0446692
9.34759	9.28576	9.31434	9.06171	9.27531	9.05733	9.21887	9.18976	9.31463	9.35062	9.26055	9.48056	8.78773	8.89562	8.84598	8.77698	8.95343	8.82874	8.84081	8.89109	8.85536	8.89425	8.92363	8.97091	8.61539	8.55669	8.6046	8.54156	8.64598	8.62033	8.5941	8.56347	8.62453	8.67313	8.71803	8.74852							+	+	+	0.293196	0.65973	-0.048014	1.13648	0.139218
8.36013	8.40086	8.42452	8.37301	8.43324	8.40912	8.51068	8.46776	8.50221	8.94003	8.98297	8.85606	4.63607	4.65565	4.33965	4.46783	4.75079	4.7256	4.50985	4.40585	4.21589	5.06653	5.04628	4.73348	7.96232	7.97898	7.8691	7.65951	7.86919	7.87071	8.00772	7.995	8.12595	8.78266	8.86735	8.53207	+	+	+				+	+	+	3.65812	0.0171892	-0.531181	3.64935	0.00926733
8.49818	8.52632	8.57814	8.43153	8.55925	8.51971	8.61042	8.59467	8.57511	8.64052	8.61895	8.46625	6.58006	6.57277	6.54198	6.44485	6.31373	6.46712	6.53581	6.39342	6.41855	6.4745	6.58525	6.536	6.73189	6.81346	6.82438	6.74428	6.95094	6.85764	6.88158	6.79729	6.86871	6.89328	6.76143	6.84925										0.276258	0.677875	-0.0410242	0.466055	0.446848
6.09638	5.92133	6.15189	6.04027	6.17426	6.07765	6.18474	6.17802	6.13345	6.08883	6.0656	5.98145	5.55248	5.58229	5.5671	5.74328	5.57867	5.45703	5.37581	5.33456	5.72132	5.57431	5.54677	5.55753	5.13993	5.6169	5.68141	5.37056	5.50017	5.35058	5.58081	5.60204	5.58693	5.72287	5.44855	5.64368										0.0502919	0.943533	0.01124	0.43256	0.476338
8.1581	8.14187	8.1881	8.10585	8.32061	8.21253	8.154	8.17431	8.23056	8.16877	8.33686	8.28759	7.97611	7.86531	7.78979	7.89753	7.80616	7.85669	7.99375	7.79869	7.7965	7.98501	8.02108	8.01553	7.86753	8.07953	7.98888	7.82377	7.86715	7.93111	7.8699	7.70919	7.87935	8.08033	8.10047	8.07743					+			+	+	0.919006	0.251094	-0.101714	0.2569	0.673477
8.45788	8.46133	8.44349	8.37696	8.41619	8.45687	8.40992	8.38742	8.42951	7.92479	7.87809	7.92612	7.89239	7.92279	7.9007	7.84044	7.90415	7.94991	7.90177	7.8542	7.87998	7.40828	7.45216	7.54825	6.7209	6.92235	6.86321	6.65771	6.55856	6.63196	6.5345	6.77893	6.80656	6.6813	6.67718	6.64133	+	+	+	+	+	+				5.27697	0	0.54457	4.26468	0.002
9.82352	9.88611	9.85753	9.88672	9.87299	9.88992	9.904	9.82236	9.84207	9.86833	9.88345	9.93579	9.78418	9.81721	9.79889	9.83836	9.80411	9.8029	9.84013	9.85868	9.83969	9.85473	9.87211	9.89753	9.48797	9.38939	9.45251	9.54297	9.55352	9.57672	9.53498	9.56811	9.58008	9.89358	9.87904	9.96209				+			+	+	+	0.666719	0.361797	-0.0401367	0.235731	0.702382
10.0163	10.0669	10.0766	9.93709	10.0793	10.039	10.1199	10.1542	10.1843	10.4331	10.4184	10.3357	8.8055	8.84684	8.85621	8.75901	8.82166	8.7597	8.87216	8.79711	8.84135	8.92243	8.94341	8.90566	9.43139	9.45171	9.49454	9.35374	9.48409	9.49253	9.52078	9.55531	9.56966	9.89489	9.86543	9.8291	+	+	+	+	+		+	+	+	3.18493	0.0238158	-0.342498	2.71597	0.0237647
8.79722	8.64306	8.74772	8.6539	8.76101	8.7098	8.77596	8.66566	8.89302	8.94463	9.06162	8.90856	8.77579	8.72186	8.76695	8.7199	8.8649	8.83509	8.80729	8.86814	9.04898	9.01793	9.09055	8.9323	8.74702	8.6929	8.70492	8.73642	8.78666	8.82126	8.85559	8.83335	9.04591	9.05135	9.07636	9.00813		+		+			+	+		1.69587	0.0935276	-0.242268	2.0431	0.0430933
5.84092	5.82964	5.66733	5.81507	5.79547	5.62681	5.74609	5.78111	5.83835	5.72322	5.81463	5.70268	5.67875	5.6912	5.74943	5.75502	5.28009	5.61381	5.67303	5.58982	5.56641	5.64313	5.82265	5.68126	4.99642	4.78647	4.82398	4.99492	5.04028	4.93876	4.97723	4.96203	4.83849	5.15496	5.25818	5.19688							+	+	+	0.188613	0.78171	0.0324489	0.00502831	0.994352
11.466	11.4739	11.5332	11.4462	11.5311	11.5299	11.4917	11.4905	11.5571	11.5847	11.6124	11.5457	11.2567	11.2461	11.2697	11.1937	11.3239	11.2799	11.2688	11.3251	11.3406	11.3244	11.3607	11.3193	11.145	11.1483	11.1738	11.1182	11.1996	11.1769	11.1587	11.1567	11.176	11.198	11.2152	11.1526				+						1.45471	0.123399	-0.0899038	1.08246	0.14988
10.5598	10.7026	10.6787	10.595	10.6133	10.6711	10.6067	10.6818	10.6679	10.6679	10.6893	10.7089	10.2458	10.3748	10.3434	10.3511	10.2622	10.2823	10.3217	10.2942	10.2813	10.3453	10.4163	10.384	9.85026	9.93273	9.88055	9.89729	9.85324	9.84862	9.85241	9.86496	9.903	10.1686	10.1	10.081							+	+	+	0.383319	0.569299	-0.0416667	1.13447	0.139696
9.74948	9.8108	9.80305	9.74057	9.80885	9.80312	9.79677	9.81157	9.77052	9.75375	9.63237	9.80183	9.47076	9.55087	9.51018	9.55177	9.59179	9.54218	9.54554	9.51872	9.51781	9.42569	9.37707	9.49827	9.74018	9.75451	9.77472	9.72894	9.74182	9.73933	9.7781	9.75382	9.80739	9.60601	9.6187	9.62831							+	+	+	0.468874	0.491167	0.0584621	0.426384	0.481538
9.64193	9.58046	9.64622	9.5925	9.65142	9.56909	9.68116	9.63153	9.66685	9.56891	9.51148	9.60331	9.51308	9.41806	9.48661	9.5205	9.49603	9.49741	9.57421	9.49286	9.43327	9.51016	9.5232	9.57799	9.183	9.19786	9.13005	9.17479	9.1895	9.16488	9.07246	9.24779	9.17836	9.14809	9.09758	9.23555										0.836418	0.282152	0.0616353	0.521865	0.403021
8.72835	8.7521	8.88883	8.87011	8.91163	8.92389	8.90738	8.85826	8.86269	8.62451	8.81644	8.75736	8.76115	8.68425	8.69766	8.66852	8.74566	8.66271	8.84696	8.77655	8.72053	8.57083	8.71014	8.67365	8.4146	8.67017	8.55842	8.59653	8.48492	8.66623	8.55803	8.75522	8.62582	8.40839	8.42187	8.46448									+	0.30703	0.643707	0.0569868	1.33977	0.103522
9.05725	8.94526	9.08874	9.00019	9.19673	9.04471	9.17226	9.05219	9.13288	9.14451	9.20188	9.12441	8.85412	8.95548	8.95715	8.88079	8.8461	8.86737	8.86979	8.85162	8.92848	9.14705	9.17346	9.08566	8.78467	8.90291	8.85363	8.75876	8.87993	8.83401	8.84886	8.86802	8.76264	9.00024	8.96935	8.95241				+	+	+	+	+	+	1.20519	0.167492	-0.126516	0.526197	0.400225
4.63321	4.22172	3.93934	4.00744	4.16209	4.35571	4.21534	4.27919	4.34357	4.58561	5.05984	4.84772	NaN	NaN	NaN	NaN	NaN	NaN	NaN	NaN	NaN	NaN	NaN	NaN	4.05366	4.35517	4.21418	3.6052	4.0259	4.14904	4.09807	4.55658	4.56675	4.86585	4.72651	4.7133							+	+		1.09252	0.196812	-0.566295	1.73922	0.0625402
5.73707	6.34372	6.28056	6.0739	6.25366	6.12895	6.27552	6.17359	6.22494	6.28612	6.48644	6.39737	4.7972	4.85328	5.11584	4.88766	4.55073	4.7168	4.91299	5.07656	4.87006	4.61438	4.71111	4.96618	4.86126	5.18519	4.79101	4.80391	4.74372	4.84198	4.80871	5.04396	4.96511	4.77573	5.07446	5.21454										0.599996	0.397899	-0.269526	1.40869	0.0956665
11.7004	11.7633	11.7405	11.7074	11.7532	11.7426	11.7245	11.7413	11.7334	11.7086	11.7197	11.782	11.5175	11.5592	11.5588	11.5317	11.6186	11.5306	11.6185	11.5811	11.5757	11.5427	11.5473	11.5987	11.4284	11.5315	11.4775	11.5142	11.5408	11.5222	11.5128	11.5226	11.4929	11.5634	11.5446	11.6028										0.0232751	0.974382	-0.00204245	0.0297755	0.962669
9.62916	9.66876	9.71419	9.62576	9.65346	9.68737	9.62636	9.63037	9.66404	9.5344	9.57669	9.63263	9.54901	9.58072	9.60388	9.61147	9.53924	9.52623	9.69337	9.63676	9.57005	9.44462	9.44058	9.55785	9.37194	9.41716	9.3601	9.36448	9.3959	9.3986	9.2859	9.3496	9.35793	9.39662	9.47276	9.4419									+	1.11929	0.189606	0.0894616	1.03954	0.159616
3.85609	3.8093	3.91946	3.43318	3.5752	3.94398	3.91029	3.85214	3.8775	3.99109	4.07174	3.95223	4.30832	4.13575	3.9354	4.12862	4.07481	4.19289	3.87469	3.74289	3.76888	4.35182	4.12024	4.08622	3.69516	3.83714	3.66373	3.66297	3.52315	3.77368	3.61045	3.72394	3.80865	4.06724	3.82623	3.74604										1.40634	0.130648	-0.143409	1.06558	0.154006
9.7979	9.62222	9.64883	9.7396	9.66191	9.62668	9.62669	9.63384	9.64157	9.8589	9.82234	9.82914	8.89463	8.82828	8.90612	8.73101	8.75533	8.84192	8.74946	8.75805	8.80495	8.93	8.94955	8.9124	9.22418	9.26983	9.24597	9.15084	9.23867	9.20448	9.39526	9.31454	9.24663	9.77287	9.65902	9.56852		+	+			+	+	+	+	1.23816	0.159545	-0.147145	1.98776	0.0456524
5.65738	5.76743	5.6045	5.75207	5.68162	5.72594	5.73261	5.76056	5.87137	5.66868	5.63544	5.82141	5.9421	6.06799	6.10726	6.01889	6.13349	6.08358	6.10705	6.21083	6.1972	6.10616	6.17588	6.036	NaN	NaN	NaN	NaN	NaN	NaN	NaN	NaN	NaN	NaN	NaN	NaN										0.16128	0.811158	-0.0320752	0.0650685	0.919201
10.1734	10.2306	10.2574	10.2079	10.1873	10.2637	10.1916	10.1506	10.2227	10.2449	10.263	10.3118	9.77909	9.7979	9.77264	9.83545	9.77322	9.79233	9.85442	9.76833	9.76381	9.7775	9.77453	9.89241	9.50849	9.65771	9.52109	9.53087	9.56128	9.47663	9.45138	9.41892	9.49061	9.65358	9.6617	9.86957									+	0.762381	0.313858	-0.0527255	0.818545	0.229474
3.81247	3.80045	3.60621	3.74383	3.99437	3.70009	3.75785	4.09168	3.96875	3.84524	3.49348	3.80482	NaN	NaN	NaN	NaN	NaN	NaN	NaN	NaN	NaN	NaN	NaN	NaN	4.56858	3.95157	4.03557	4.59001	4.89285	5.18443	4.30326	4.09336	4.00544	4.20032	3.87262	4.07435								+		0.0678144	0.923155	0.0251935	0.273517	0.650062
7.56395	7.57429	7.46375	7.39301	7.61181	7.56368	7.56276	7.62902	7.59068	7.71995	7.67538	7.58084	6.11672	6.20044	6.21483	6.18927	6.13285	6.07759	6.23817	6.2112	6.05909	6.3249	6.24929	6.352	5.56278	5.65669	5.62059	5.58766	5.5957	5.478	5.67204	5.72562	5.82734	6.08546	6.04098	6.0771							+	+	+	1.08423	0.198511	-0.124721	0.805284	0.235125
6.22866	6.2419	6.40452	6.25721	6.24163	6.16824	6.15948	6.29218	6.38129	6.20084	6.1469	5.98264	6.03765	5.97837	5.90661	6.01493	6.02812	5.6356	6.124	5.91905	5.85495	5.86195	5.88626	5.54806	5.19762	5.27066	5.14988	5.12914	5.2922	5.33255	5.08855	5.12329	5.26227	5.26998	5.39802	5.11429										0.982496	0.230718	0.181561	0.721939	0.274123
7.842	7.85642	7.83353	7.93339	7.84765	7.82442	7.84815	7.88492	7.85961	7.93487	7.96812	7.79565	6.38776	6.41985	6.54613	6.49787	6.5482	6.45833	6.57069	6.65866	6.71309	6.61039	6.68706	6.63439	7.87485	7.93251	7.92484	7.9305	7.9467	7.89885	7.89553	7.92808	7.86794	8.01015	7.89792	7.96016										0.449018	0.508229	-0.0555674	0.190751	0.757484
5.97402	5.90847	5.71707	6.10387	5.85364	5.74064	5.74067	5.94894	5.76125	5.79967	5.97578	5.60018	5.45707	5.46969	5.42434	5.34556	5.3203	5.45301	5.09246	5.18537	5.23239	5.34637	5.43618	5.09717	5.56229	5.53472	5.25968	5.60452	5.49079	5.24848	5.35075	5.38872	5.44612	5.25061	5.47468	5.30722										0.218367	0.746269	0.0746427	0.284008	0.637506
5.63222	5.62763	5.63716	5.47461	5.69729	5.64003	5.73994	5.75153	5.60124	5.66617	5.6265	5.40873	4.72657	4.58819	4.75634	4.55952	4.56311	4.79793	4.69875	4.72897	4.4018	4.70391	4.55445	4.59318	4.91504	4.89977	4.97254	4.7963	4.76726	4.80584	4.87641	4.88661	4.7306	4.80518	4.45313	4.47223										0.33616	0.616014	0.0652057	0.129848	0.835012
7.20016	7.10509	6.97141	7.11347	7.0954	7.13259	6.96023	7.15681	7.09011	7.58519	7.46169	7.4939	5.17403	5.51951	5.24906	5.30013	5.72088	5.27272	5.15987	5.23245	5.41244	5.95202	5.69565	5.53632	NaN	NaN	NaN	NaN	NaN	NaN	NaN	NaN	NaN	NaN	NaN	NaN	+	+	+							2.28688	0.0497951	-0.421374	3.31304	0.0142485
7.43402	7.47461	7.36772	7.40322	7.38667	7.43677	7.3604	7.47508	7.41175	7.48968	7.43209	7.37472	7.37903	7.34049	7.30531	7.25062	7.38598	7.41955	7.44051	7.49423	7.55795	7.40483	7.59995	7.57291	7.12868	7.18946	7.26311	7.25654	7.24783	7.35782	7.44065	7.37158	7.26528	7.21444	7.33643	7.30034										0.0506668	0.943099	-0.00671291	0.254623	0.676419
7.00678	7.2203	7.38754	7.04025	7.24939	7.2108	7.13291	7.24526	7.37143	7.34883	7.30194	7.18403	6.13151	6.16711	6.10494	6.03507	6.14583	6.11175	6.12794	6.20787	6.11144	6.22795	6.23212	6.07282	5.87451	6.0027	6.17304	6.22427	6.09016	6.29712	6.24661	6.30024	6.1273	6.17389	6.1331	6.03525										0.239824	0.721833	-0.0733945	0.61981	0.333263
6.63206	6.71353	6.73684	6.74867	6.74619	6.68944	6.72195	6.77046	6.80564	6.58329	6.67665	6.65619	4.46269	4.59051	4.52797	4.54374	4.72187	4.61298	4.7008	4.26985	4.30058	4.34013	4.36098	4.19244	NaN	NaN	NaN	NaN	NaN	NaN	NaN	NaN	NaN	NaN	NaN	NaN										0.58053	0.409712	0.0554341	1.2241	0.121589
9.62317	10.2101	10.1049	9.80771	10.0705	10.0088	10.1037	10.1507	10.3578	10.2653	10.1668	10.0819	9.63245	9.72062	9.71223	9.68354	9.77375	9.72866	9.73763	9.79969	9.95074	9.74281	9.76776	9.70298	9.94636	9.84244	9.70301	9.7026	9.63856	9.82317	9.66693	9.66917	9.80153	9.76002	9.85999	9.62377										0.437112	0.52	-0.191994	1.0288	0.16261
4.17771	4.21976	4.20416	4.07868	4.14683	4.16601	4.54515	4.46241	4.147	4.30392	4.74237	4.45978	3.95118	4.25172	3.665	3.64658	3.87116	4.02627	3.94979	4.26709	3.84621	4.81958	4.57287	4.86598	4.38973	4.60897	4.6475	4.68932	4.21382	4.87634	4.16348	4.79293	4.60627	4.72243	4.71059	4.71277				+	+	+				1.09973	0.194397	-0.301483	1.32712	0.105054
7.17798	7.16077	7.15498	7.13466	6.98212	7.2237	7.13697	7.14607	7.10804	7.26107	7.28035	7.2373	4.82099	4.98169	4.80198	4.64579	4.97561	5.22266	4.72524	4.65598	4.86574	5.27325	5.07476	4.78766	4.24111	4.68174	4.2747	4.38664	4.63923	4.25577	4.50555	4.09214	4.47691	4.60008	4.30895	4.50205	+		+							2.58136	0.0330794	-0.0949996	0.954613	0.181693
7.99614	8.02651	7.9148	7.88489	7.96108	7.86829	7.93979	7.94603	7.86634	8.53855	8.41921	8.40021	1.938	2.03122	2.20712	2.0693	1.85316	2.06994	2.05947	1.92211	1.85294	2.38646	1.61358	2.44067	6.51562	6.43984	6.50518	6.47422	6.51224	6.56329	6.57418	6.52811	6.58838	7.39083	7.32602	7.14977	+	+	+				+	+	+	3.01041	0.0227048	-0.473507	3.34254	0.0149565
8.70026	8.68937	8.73735	8.63765	8.70352	8.79101	8.7129	8.93633	8.68836	8.81292	8.82516	8.82025	8.41517	8.39329	8.44187	8.34598	8.4221	8.3268	8.51339	8.31884	8.43077	8.39891	8.54069	8.4656	7.34948	7.23086	7.41962	7.36713	7.37284	7.39948	7.48572	7.41359	7.37169	7.51228	7.65775	7.60132	+						+	+		2.74703	0.0286349	-0.110448	1.14738	0.137725
8.22557	8.09124	8.08884	8.14035	8.08963	8.09932	8.02099	8.23622	8.19994	8.33912	8.32228	8.27495	8.00782	8.08541	8.15072	7.92491	8.16569	8.09824	8.00574	8.05567	8.04694	8.0684	8.09287	7.96395	8.09462	8.19913	8.17459	8.26419	8.27193	8.26052	8.23679	8.24247	8.27321	8.30131	8.20328	8.31317		+								1.64404	0.0989156	-0.176899	2.91672	0.0215842
8.37108	8.4503	8.44262	8.31078	8.4505	8.42147	8.3904	8.44142	8.42471	8.27952	8.46994	8.42538	7.59556	7.64833	7.61428	7.58295	7.63224	7.58054	7.67099	7.59276	7.65739	7.53569	7.69734	7.75411	7.22987	7.17103	7.27209	7.23389	7.22392	7.23677	7.2319	7.36452	7.25697	7.40097	7.31618	7.34363							+	+		0.17999	0.791718	0.0297168	0.0121599	0.984434
7.54026	7.88387	7.81964	7.76708	7.66603	7.81362	7.70669	7.93063	7.8015	7.81752	7.64437	7.77568	6.24961	6.45595	6.23805	6.40328	6.15407	6.46524	6.28756	6.47058	6.25383	6.51602	6.63193	6.63259	6.1874	6.27925	6.17591	6.33694	6.43673	6.33271	6.65707	6.49488	6.50141	6.49322	6.44517	6.36004							+			0.00574629	0.992915	0.00206232	0.0148844	0.981136
5.34289	5.25376	4.98622	5.08806	5.2572	4.85405	5.27187	5.34631	5.18381	5.54546	5.17317	5.28737	5.33856	5.23969	5.31175	5.06732	5.27759	5.24784	5.00936	5.08264	5.22181	5.33457	5.23181	5.09815	5.04769	4.95685	4.92895	4.9682	5.08833	5.08981	4.91274	4.95812	4.97962	5.17904	5.08077	4.92537										0.386585	0.566437	-0.141046	0.771246	0.250282
7.71281	7.36297	7.46137	7.56148	7.62081	7.32211	7.51187	7.62223	7.30406	7.63789	7.48269	7.53291	7.49324	7.63148	7.55427	7.33966	7.65862	7.58507	7.45623	7.55653	7.55193	7.71807	7.56246	7.62144	6.44767	6.88435	6.55576	6.53713	6.85618	6.42196	6.60338	6.55886	6.43253	6.94754	6.57583	6.78781										0.124753	0.856731	-0.0387808	0.185794	0.763602
7.33788	7.30468	7.40176	7.31812	7.36379	7.42484	7.36248	7.29972	7.3483	7.3551	7.27232	7.34984	NaN	NaN	NaN	NaN	NaN	NaN	NaN	NaN	NaN	NaN	NaN	NaN	7.24618	7.27806	7.30505	7.22478	7.34226	7.28215	7.14343	7.25958	7.22219	7.32801	7.29388	7.14735										0.223339	0.741029	0.0223551	0.455173	0.455656
6.805	6.70857	6.76072	6.72206	6.67684	6.85947	6.76195	6.84428	6.74476	6.78596	6.82368	6.79688	6.6113	6.74962	6.75786	6.64802	6.81442	6.71962	6.81548	6.66553	6.73276	6.59328	6.60413	6.62745	6.61448	6.84109	6.90674	6.72741	6.70082	6.67641	6.96188	6.75395	6.7116	6.75508	6.68268	6.52948										0.665268	0.362994	-0.0440795	0.368515	0.540376
10.0033	9.96206	9.91889	9.96466	9.93046	9.92379	9.95346	9.9539	9.95027	10.1514	10.1263	10.0525	9.91302	9.93581	9.94545	9.9338	9.92644	9.97506	9.85788	9.89336	9.92174	10.0369	10.0319	9.95517	9.80454	9.79607	9.65369	9.78308	9.7827	9.8477	9.80811	9.75012	9.74671	9.92579	9.87621	9.85778		+	+						+	1.7459	0.0894222	-0.148664	2.21064	0.0356872
7.04721	6.97312	6.95885	6.80509	6.98322	7.00511	6.91438	6.96677	7.1269	7.09536	7.03802	6.98292	6.61309	6.60857	6.64032	6.50028	6.52918	6.47918	6.45955	6.41484	6.48786	6.51949	6.44278	6.40444	6.8919	6.9685	6.97169	6.84245	6.98831	6.91085	6.78344	6.96199	6.90931	6.81988	6.79668	6.79342				+			+			0.465378	0.493478	-0.0457012	0.688159	0.29125
6.25221	6.19944	6.19462	6.02219	6.17825	6.1511	6.18638	6.15584	6.11391	6.30423	6.22429	6.22644	5.91439	6.07893	5.92159	5.89543	5.8442	5.98015	5.72533	5.94833	5.94715	5.96592	5.98228	6.06151	5.62261	5.40309	5.62202	5.54264	5.58014	5.60731	5.53698	5.64373	5.69901	5.9394	5.96702	5.9528							+	+	+	0.491635	0.474227	-0.0362329	1.15289	0.136067
6.84296	6.68899	6.81	6.71155	6.74587	6.86906	6.91212	6.74912	6.96757	6.51712	6.69703	6.65222	6.60893	6.68504	6.53628	6.55691	6.69919	6.56262	6.50198	6.62932	6.41923	6.21949	6.40326	6.37069	6.06873	6.15053	6.16239	6.08204	6.06035	6.03099	6.07487	6.09044	6.11974	5.76482	5.78625	5.84643				+			+	+	+	1.04123	0.212646	0.158529	0.996526	0.170876
9.52593	9.43619	9.47084	9.35896	9.52726	9.4314	9.44911	9.48503	9.51794	9.48849	9.50514	9.44213	8.80406	8.64198	8.7984	8.59742	8.87234	8.73409	8.7204	8.74708	8.86082	8.86463	8.71924	8.57018	8.98465	9.0758	9.06819	8.98009	9.06086	9.093	8.92788	9.07476	9.0667	9.1501	9.07221	9.0644										0.00955088	0.988792	-0.000934601	0.307131	0.608345
7.12965	7.12786	7.29234	7.29294	7.30858	7.24973	7.277	7.25885	7.24562	6.92642	6.90425	6.84597	5.65126	5.42826	5.63239	5.63095	5.5986	5.53878	5.60049	5.53692	5.6501	5.27082	5.52875	5.47693	5.93247	5.6355	6.10321	6.06293	6.04019	6.085	6.19131	6.25108	6.37441	6.2151	6.253	6.28266		+	+					+		2.09009	0.0594161	0.291074	3.7152	0.0101739
4.98107	4.79925	5.26717	4.88652	5.02117	4.94435	4.89615	4.59273	4.58352	4.88025	5.15681	5.06186	4.29529	4.30242	4.62108	4.64448	4.68179	4.50127	4.08203	4.38854	4.54358	5.06097	4.91385	4.86589	4.47495	4.4165	4.37736	4.07587	4.13135	4.26134	4.07848	4.29955	4.32732	4.9791	4.92251	4.82081				+			+	+	+	0.0366435	0.959776	-0.0171439	0.384758	0.524614
10.0131	9.95129	9.97105	10.0334	9.96624	10.0187	10.0076	9.95579	9.98408	10.0305	9.99848	9.993	9.88867	9.91416	9.93412	9.87888	9.85247	9.88754	9.82419	9.84778	9.84947	9.83689	9.81465	9.83181	9.80963	9.99741	9.92485	9.94027	9.90692	9.89565	10.0613	9.96448	9.90706	9.95838	9.9635	9.77824				+						0.595253	0.400846	-0.0288235	0.0171918	0.978787
8.85554	8.95169	9.2734	9.04832	8.88005	9.04439	8.89424	8.86818	8.86006	8.82291	9.07568	8.96444	8.78222	8.83162	8.85987	8.80707	8.86311	8.79966	8.88809	8.78127	8.84567	8.74933	8.79413	8.81117	8.4848	8.59889	8.49129	8.44156	8.46805	8.46295	8.40152	8.48993	8.43797	8.49162	8.46284	8.49828										0.190178	0.779405	0.0725301	0.148356	0.812471
9.91095	9.9593	9.89784	9.95175	10.0078	9.90838	9.9672	9.92228	10.1053	9.88659	10.0669	9.98117	9.96931	9.91837	9.7509	9.84171	9.94573	9.91347	9.84996	9.87859	9.86704	9.86254	9.89748	9.76439	9.20716	9.25292	9.17958	9.27299	9.21455	9.07594	9.12941	9.17922	9.1002	9.17464	9.18322	9.1897										0.429099	0.527755	-0.0555385	0.138264	0.825553
6.53709	6.58967	6.62463	6.6202	6.58802	6.61321	6.49544	6.59283	6.48733	6.619	6.76803	6.65577	5.39056	5.52016	5.45082	5.30509	5.49164	5.46176	5.39071	5.50623	5.45028	5.34455	5.46317	5.29903	7.43486	6.30187	6.7819	6.62889	6.46331	6.38822	6.47175	6.30446	6.43512	6.70393	6.31531	6.21651										0.877593	0.266781	-0.0971351	0.737533	0.267029
8.79616	8.7948	8.8374	8.67179	8.80251	8.75954	8.68668	8.72048	8.73795	9.22854	9.2109	9.09635	7.17145	7.22849	7.20855	7.15405	7.23066	7.17428	7.15899	7.28022	7.33061	7.68946	7.73837	7.67502	6.42347	6.5094	6.50608	6.38022	6.45009	6.57006	6.41315	6.3873	6.43757	7.29486	7.30271	7.11829	+	+	+	+	+	+	+	+	+	2.96702	0.0238393	-0.369145	2.80995	0.0221143
4.91155	5.10234	5.29199	5.06513	5.1885	4.95702	5.08643	5.15058	4.85589	5.07266	5.37584	5.28633	NaN	NaN	NaN	NaN	NaN	NaN	NaN	NaN	NaN	NaN	NaN	NaN	NaN	NaN	NaN	NaN	NaN	NaN	NaN	NaN	NaN	NaN	NaN	NaN										0.430899	0.526142	-0.142988	0.712224	0.278548
9.66363	9.56557	9.64311	9.59173	9.63351	9.59383	9.67046	9.59686	9.67717	9.70276	9.81598	9.71834	9.3353	9.41571	9.46616	9.35432	9.37179	9.39536	9.38619	9.3549	9.37851	9.52746	9.48789	9.505	9.46387	9.44418	9.44015	9.42514	9.46315	9.4123	9.43954	9.44992	9.41426	9.52317	9.52598	9.52886					+	+	+	+	+	1.23256	0.160272	-0.121593	1.67047	0.0671049
6.56317	6.50221	6.4839	6.43694	6.40444	6.35876	6.62926	6.49748	6.54306	6.84857	6.73693	6.70869	NaN	NaN	NaN	NaN	NaN	NaN	NaN	NaN	NaN	NaN	NaN	NaN	4.90578	4.97875	4.91418	4.8971	4.89962	4.9675	5.16664	4.96157	4.91162	5.65094	5.68057	5.3728		+					+	+	+	2.14709	0.0550267	-0.248301	2.78114	0.022884
9.00998	8.91637	8.9619	9.09746	8.99815	9.03248	9.04754	8.99882	8.99688	8.96022	8.89383	8.9751	9.00174	8.97799	8.96725	9.03232	8.87743	8.93877	8.88004	8.93321	8.90375	8.91894	8.94146	8.97929	9.00203	9.01265	8.93335	8.95872	8.89404	9.01484	9.05057	8.99556	8.95397	8.94957	8.93515	8.971										0.206998	0.760392	0.0196975	1.22022	0.122167
8.56123	8.4889	8.60162	8.49709	8.53075	8.49092	8.58446	8.49434	8.60518	8.56735	8.64929	8.51017	8.52563	8.54805	8.50626	8.44263	8.6005	8.50922	8.46945	8.51133	8.47925	8.52381	8.5688	8.50537	7.16916	7.16336	7.41831	7.31783	7.33163	7.27135	7.32261	7.38069	7.39538	7.41575	7.11888	7.00432										0.182912	0.78878	-0.0250206	0.75484	0.258247
7.75903	7.64686	7.58687	7.60565	7.59249	7.58518	7.48495	7.54135	7.50043	7.7351	7.73882	7.71181	7.7451	7.79995	7.81253	7.79008	7.60549	7.7183	7.51271	7.68257	7.56495	7.78405	7.75896	7.73751	7.70163	7.71743	7.5942	7.67487	7.58962	7.67804	7.56019	7.53444	7.55126	7.74108	7.69755	7.60017		+	+							0.557474	0.425733	-0.0643229	3.68758	0.00964948
4.98415	4.69224	5.04733	4.90108	4.83244	4.85238	4.67624	4.79503	4.57679	4.58688	4.84517	4.78244	NaN	NaN	NaN	NaN	NaN	NaN	NaN	NaN	NaN	NaN	NaN	NaN	4.86609	4.87818	4.81939	4.94154	5.03252	4.90571	4.93053	4.92073	4.88479	5.0052	5.14658	4.93432										0.561301	0.422763	0.169743	0.702313	0.28373
7.91021	7.81278	7.88672	7.86474	7.92907	7.80802	7.87968	7.8222	7.87355	7.8458	7.91479	7.79038	7.08357	7.03403	7.12498	7.06215	6.97849	7.01534	7.01401	7.00634	6.86868	7.23235	7.24397	7.01178	6.50936	6.45586	6.46967	6.51741	6.4549	6.55845	6.44901	6.49869	6.47724	6.6822	6.57949	6.65397							+	+	+	0.158011	0.816061	0.0195788	0.123524	0.843557
8.36491	8.19277	8.19908	8.26294	8.25218	8.232	8.35558	8.33076	8.32123	8.40271	8.33553	8.37393	8.33223	8.45513	8.40934	8.36613	8.3032	8.36777	8.26612	8.32719	8.31098	8.33046	8.36383	8.37771	7.73157	7.71663	7.71333	7.70234	7.79558	7.68523	7.52509	7.697	7.70737	7.693	7.64258	7.68329		+								0.92863	0.248055	-0.118469	2.32071	0.033533
8.56711	8.76705	8.76209	8.61235	8.67823	8.67404	8.57365	8.68796	8.77007	8.63345	8.58648	8.77172	7.63078	7.71192	7.64716	7.70652	7.68157	7.62349	7.592	7.83745	7.74177	7.80261	7.73972	7.82958	8.29207	8.14008	8.28648	8.21306	8.33385	8.25521	8.24015	8.21858	8.24482	8.31311	8.49686	8.45752									+	0.15091	0.824874	0.0348657	0.0520721	0.933898
6.71638	6.85703	6.93559	6.80409	6.93248	7.06507	6.97204	6.9643	6.87821	6.75108	6.7668	6.8537	6.85166	6.97947	6.97711	6.92344	6.9524	6.89171	7.00206	6.98887	6.96367	6.78503	7.05356	6.81172	6.52509	6.71911	6.62549	6.54716	6.5407	6.71756	6.52478	6.62863	6.64942	6.15714	6.49802	6.59088										0.253937	0.703568	0.0458055	0.810661	0.23311
6.70957	6.73855	6.7503	6.63006	6.80637	6.70283	6.71058	6.70367	6.70121	6.31117	6.27674	6.42805	6.58506	6.29869	6.42735	6.56137	6.48769	6.40943	6.59653	6.63896	6.3669	6.27862	6.40651	6.55344	5.82688	5.57439	5.91355	5.8639	5.85803	5.93041	5.75119	5.85016	5.87734	6.27176	6.30952	6.44416	+	+	+				+	+	+	2.9435	0.0242383	0.394156	2.26026	0.0343198
4.83375	4.73818	4.83537	4.84829	4.84198	4.84874	4.69523	4.73445	4.7916	4.68521	4.71127	4.5362	4.70994	4.75821	4.64039	4.73021	4.8822	4.55837	4.75505	4.65897	4.59938	4.41368	4.36764	4.4128	4.75436	4.63447	4.52468	4.75567	4.76447	4.4702	4.87848	4.40988	4.62495	4.63092	4.623	4.26928				+		+				1.17518	0.175144	0.158208	1.68235	0.0666374
7.88478	7.85241	7.86568	7.7655	7.82287	7.82013	7.83127	7.76574	7.8599	7.59498	7.51248	7.64125	7.95618	7.74956	7.98172	7.69903	8.06626	7.69257	7.97438	7.62564	8.14467	7.24598	7.57933	7.27613	5.06736	5.49219	5.42225	5.07749	5.35275	5.09569	5.38814	5.3593	5.17125	5.26242	5.35164	5.20232	+	+	+	+						2.73548	0.029175	0.284719	2.19529	0.0359452
7.88897	7.81816	7.74835	7.80801	7.87208	7.91523	7.94652	7.94167	7.88339	8.06594	8.0649	8.09107	7.70624	7.70077	7.73942	7.57801	7.89748	7.6886	7.58973	7.75083	7.76411	7.87884	7.84472	7.80967	6.51929	6.8587	6.64276	6.54212	6.72494	6.74849	6.82507	6.68799	6.64223	6.9157	6.87537	6.78034	+	+	+	+						2.45243	0.0385076	-0.255476	2.5307	0.0274118
3.47026	3.41836	3.72788	3.21284	3.1955	3.53021	3.63945	3.27333	3.28444	3.63023	3.61661	3.86938	NaN	NaN	NaN	NaN	NaN	NaN	NaN	NaN	NaN	NaN	NaN	NaN	NaN	NaN	NaN	NaN	NaN	NaN	NaN	NaN	NaN	NaN	NaN	NaN										0.590126	0.403812	-0.166569	1.34684	0.103598
4.35835	4.41163	4.50858	4.44619	4.48931	4.4562	4.17716	4.38178	4.43346	4.37658	4.38377	4.14776	NaN	NaN	NaN	NaN	NaN	NaN	NaN	NaN	NaN	NaN	NaN	NaN	4.13375	3.69794	3.74444	3.75102	3.78539	4.05083	4.16722	4.05912	4.2452	3.93478	4.02424	4.04867										0.623305	0.38507	0.123484	0.960395	0.180086
6.69971	6.32157	6.49423	6.4975	6.58738	6.58815	6.33602	6.53572	6.53926	6.32042	6.38528	6.31197	NaN	NaN	NaN	NaN	NaN	NaN	NaN	NaN	NaN	NaN	NaN	NaN	NaN	NaN	NaN	NaN	NaN	NaN	NaN	NaN	NaN	NaN	NaN	NaN		+								0.67442	0.357957	0.165949	2.34428	0.0334067
8.62253	8.56496	8.55971	8.51753	8.6106	8.58527	8.67238	8.64164	8.71845	8.54564	8.5448	8.58064	7.51629	7.50541	7.44263	7.45109	7.41943	7.49032	7.24918	7.41854	7.46874	7.65348	7.53063	7.60981	8.54593	8.48628	8.39342	8.42023	8.49903	8.4973	8.09103	8.46836	8.44926	8.59145	8.52046	8.65036										0.47117	0.490183	0.0253757	0.177419	0.773765
8.2527	8.20873	8.19579	8.20442	8.30983	8.24374	8.17998	8.21981	8.25264	8.17659	8.07058	8.20339	7.52805	7.63347	7.62346	7.54246	7.65118	7.61844	7.55139	7.63033	7.55468	7.53563	7.438	7.61062	8.24612	8.28959	8.31035	8.31156	8.32488	8.24313	8.37403	8.26768	8.31418	8.08962	8.12551	8.20015							+	+	+	0.71454	0.336673	0.0688833	0.941855	0.185544
6.78223	6.80941	6.94725	6.84621	6.88854	6.91423	6.75674	6.86629	6.64475	6.77437	6.8364	6.7649	6.62631	6.40487	6.50572	6.54128	6.62045	6.48578	6.45608	6.37668	6.50666	6.68889	6.81353	6.74866	6.37376	6.18525	6.43563	6.21995	6.23678	6.19622	6.21207	6.41974	6.28373	6.33306	6.45044	6.52042						+		+		0.414934	0.540695	0.0544062	1.4172	0.0947211
6.32367	5.85808	5.87733	6.26839	6.30258	6.10189	6.06157	6.25447	5.90544	6.43372	6.52585	6.54982	6.22587	6.40585	6.57652	6.33344	6.6799	6.41527	6.21319	6.13071	6.37005	6.53507	6.49213	6.49052	NaN	NaN	NaN	NaN	NaN	NaN	NaN	NaN	NaN	NaN	NaN	NaN										1.43931	0.12541	-0.483434	1.75834	0.0603509
8.0834	8.12889	8.22744	8.06062	8.13648	8.10476	8.22742	8.19184	8.29992	8.50443	8.48094	8.4311	6.9856	6.81072	7.08658	6.89155	7.10564	6.9649	7.0113	6.90008	7.03852	7.35022	7.2424	7.20308	7.74293	7.82807	7.84389	7.70367	7.87695	7.80921	7.69041	7.6881	7.9215	8.32416	8.29417	8.25561	+	+	+			+	+	+	+	2.61839	0.0311025	-0.325583	3.56492	0.0116271
4.99471	5.39452	5.22265	5.15606	5.05893	5.11517	4.88018	5.33099	5.04641	5.07916	4.91483	5.0256	NaN	NaN	NaN	NaN	NaN	NaN	NaN	NaN	NaN	NaN	NaN	NaN	NaN	NaN	NaN	NaN	NaN	NaN	NaN	NaN	NaN	NaN	NaN	NaN										0.719465	0.334318	0.197429	0.85977	0.214672
7.56184	7.84196	7.81653	7.72759	7.71904	7.79696	7.82696	7.6635	7.82424	7.64706	7.75934	7.59846	7.40071	7.62259	7.53071	7.37017	7.61382	7.54019	7.44889	7.58018	7.81194	7.18107	7.33874	7.26092	7.06096	7.085	6.93935	6.8025	6.84032	7.01535	7.14652	6.98779	7.11406	6.94887	6.94947	6.7993										0.286035	0.667931	0.0718252	0.673398	0.29885
8.16437	7.83063	8.0386	7.87555	8.00855	7.80769	7.97879	7.80516	8.00534	8.13212	8.2881	8.01069	7.89909	7.82578	7.82904	7.8179	7.64884	7.74196	7.65194	7.73533	7.75302	8.0939	7.95259	7.96422	5.60422	5.75779	5.57525	5.57498	5.75217	5.6375	5.68144	5.74207	5.72198	6.08724	6.06894	5.73561						+				0.452151	0.505343	-0.132437	1.16281	0.134056
8.59089	8.4476	8.35238	8.53968	8.22363	8.3122	8.26662	8.2067	8.44911	8.4547	8.24583	8.40755	8.55282	8.50463	8.44758	8.49204	8.42082	8.50096	8.39074	8.39527	8.47351	8.38083	8.41248	8.39912	8.41775	8.37094	8.32626	8.39294	8.45277	8.3052	8.41278	8.27853	8.25501	8.399	8.40299	8.26815										0.429498	0.527561	0.0942599	0.0323059	0.960063
7.04178	6.91502	6.99251	6.94535	7.07557	6.70355	7.03406	6.89073	7.03441	6.78304	7.01469	6.65556	5.52174	5.34436	5.23436	5.16529	5.33012	5.08845	5.29105	5.10124	5.10647	5.35049	5.57175	5.22499	4.81869	5.05405	4.69501	4.79944	4.86474	4.56362	5.092	4.56522	4.6508	4.84343	5.09468	5.05019										0.673841	0.357991	0.165346	0.234577	0.703797
5.96722	5.75921	5.64193	5.8365	5.78954	5.7869	5.71786	5.78559	5.7769	5.84872	5.77581	5.84527	6.19204	6.0314	6.05053	5.6978	6.22882	5.94196	6.02553	6.04821	6.09596	6.30309	6.12641	5.72642	5.61674	5.72885	5.74089	5.60685	5.85863	5.71389	5.59725	5.74678	5.65571	5.92158	5.95004	5.69185										0.126378	0.854779	-0.0338146	0.263635	0.664167
9.68227	9.7259	9.70559	9.67609	9.7648	9.80488	9.85637	9.83264	9.94663	10.0711	10.0641	10.0413	8.94926	8.89564	8.903	8.88472	9.0121	8.95956	9.00017	8.97795	8.98146	9.20591	9.10059	9.24665	7.95394	8.00003	7.99827	7.95146	8.13152	8.04976	8.09547	8.15968	8.22991	8.45635	8.41473	8.4916	+	+	+	+		+	+	+	+	4.66457	0	-0.354248	2.86445	0.0206728
5.76178	5.4457	5.43203	5.5711	5.68093	5.58815	5.78929	5.6922	5.53396	5.66952	5.41937	5.62994	NaN	NaN	NaN	NaN	NaN	NaN	NaN	NaN	NaN	NaN	NaN	NaN	NaN	NaN	NaN	NaN	NaN	NaN	NaN	NaN	NaN	NaN	NaN	NaN										0.0696256	0.921897	-0.0264389	0.181618	0.769002
6.25255	6.42568	6.27075	6.28604	6.09015	6.35421	6.08617	6.38832	6.32559	6.53218	6.1778	6.36772	6.33993	6.42265	6.46155	6.29278	6.38194	6.42733	6.30621	6.26492	6.29898	6.42884	6.35013	6.31568	6.19252	5.84387	6.36731	6.04358	6.22368	5.91476	6.27674	5.97327	6.33621	6.03418	6.35614	5.93494										0.136289	0.843986	-0.042905	0.37512	0.534092
6.98774	6.7902	6.73307	7.00524	6.5812	6.93774	6.76449	6.40127	6.59085	6.23092	6.84735	6.55519	5.64824	4.47074	5.09535	4.37038	3.66804	5.42399	5.57873	4.51806	4.89043	4.62803	4.93645	4.84623	5.33611	5.19137	5.22474	5.15656	5.19123	5.32922	5.04908	5.1546	5.18207	5.21087	5.14804	5.16698										0.685841	0.351367	0.292516	0.600482	0.346688
8.92691	8.98659	8.92852	8.80999	8.87322	8.89579	8.88699	8.91863	8.94095	9.15359	9.13785	9.12917	8.85169	8.85564	8.91234	8.86113	8.89687	8.85143	8.9346	8.91253	8.85679	9.14948	9.11727	9.08706	6.74915	6.80588	6.88936	6.81697	6.89781	6.84708	6.82582	6.95583	6.92245	7.17821	7.1299	7.11655	+	+	+	+	+	+	+	+	+	3.1162	0.0244162	-0.192863	3.33646	0.0148642
8.09554	7.81867	7.87683	7.92826	7.98179	7.93907	7.90633	7.8959	7.96047	8.08076	7.95865	7.81815	NaN	NaN	NaN	NaN	NaN	NaN	NaN	NaN	NaN	NaN	NaN	NaN	6.07401	6.00466	6.24887	6.19715	6.18387	6.15947	6.47375	6.24597	6.07394	6.52844	6.41414	6.38542							+	+		0.0682832	0.923267	-0.0221737	0.0119661	0.98453
6.16442	6.09608	5.96229	5.88604	6.14461	6.12698	5.99186	6.25134	6.22155	6.2516	6.12217	6.0912	NaN	NaN	1.03494	NaN	NaN	NaN	NaN	NaN	1.36513	1.53289	NaN	NaN	5.8423	6.01937	5.84559	5.95393	5.98713	6.07704	6.02173	6.087	6.06903	6.05652	6.13722	5.95442										0.451105	0.506571	-0.0807265	0.456458	0.454624
8.32336	8.14173	8.0427	8.19524	8.13909	7.94926	8.18285	8.17676	8.17601	7.99563	7.99507	7.81097	8.28881	8.28187	8.19562	8.16523	8.27832	8.17539	8.07275	8.11012	8.15682	8.14649	7.97193	7.94302	7.36968	7.33988	7.34177	7.33377	7.31517	7.22598	7.32653	7.30645	7.16073	7.21197	7.23257	6.99534										1.07816	0.201125	0.23537	0.766038	0.25293
7.8268	8.07374	8.02957	7.86353	7.95229	7.97516	7.97722	7.93582	8.01098	8.0238	8.05524	7.89971	7.48496	7.41584	7.49597	7.41541	7.30708	7.41238	7.53518	7.38754	7.38329	7.44474	7.40694	7.4351	6.95483	7.1722	6.7702	7.11247	6.88402	7.01075	7.27213	6.82507	7.154	7.24054	7.01222	7.02927										0.0628574	0.928228	-0.0162136	0.463006	0.449131
8.07456	8.1233	8.21605	8.07694	8.22086	8.28811	8.25026	8.23247	8.42399	8.32377	8.26189	8.18129	8.24077	8.19535	8.19139	8.22138	8.30308	8.19313	8.35657	8.20886	8.16201	8.36528	8.25047	8.35513	6.55177	6.59784	6.58509	6.58162	6.44121	6.63234	6.65363	6.55814	6.53716	6.79367	6.64578	6.80242							+			0.940697	0.24414	-0.117681	0.333013	0.579065
6.90507	6.82329	6.94536	6.78833	6.86307	6.89907	7.00379	7.03205	7.02376	6.98032	7.0197	6.98848	6.01531	6.01422	6.25433	5.86289	6.17881	5.99809	6.04818	5.89863	5.9798	6.07565	6.03439	6.0456	4.97167	4.88081	5.08424	5.03885	5.10378	4.96599	5.19747	5.0834	5.1455	4.94358	5.06271	5.03173										1.29877	0.149695	-0.104928	1.864	0.0522208
6.41953	6.11332	6.11895	6.0921	6.24502	6.16117	6.33911	6.25236	6.12413	5.91965	5.94074	6.09256	6.46395	6.51322	6.48432	6.26734	6.2336	6.11256	6.5567	6.46173	6.33194	6.13597	6.24611	6.00053	NaN	NaN	NaN	NaN	NaN	NaN	NaN	NaN	NaN	NaN	NaN	NaN				+						0.948896	0.242169	0.232948	1.21753	0.12231
8.00978	8.12094	8.1136	8.01156	8.09157	8.11535	8.06208	8.10291	8.15237	8.21583	8.09358	8.16152	8.04572	8.16078	8.12531	8.08903	8.22312	8.05828	8.12487	8.18716	8.1711	8.26722	8.20739	8.16125	7.37269	7.08472	7.26421	7.45908	7.33532	7.41059	7.47399	7.27316	7.45704	7.34604	7.29427	7.51859										0.681471	0.353982	-0.0755377	0.824527	0.227113
8.37172	8.52279	8.35252	8.28857	8.42277	8.42516	8.29737	8.52137	8.51201	8.6067	8.55624	8.56207	7.86674	7.92858	7.95471	7.89091	8.0137	7.94403	7.98044	8.05194	7.99182	8.10263	8.07708	8.16303	8.1274	8.15299	8.09148	8.26091	8.12242	8.1947	8.22153	8.20469	8.2601	8.41548	8.33703	8.42354				+			+	+	+	1.32795	0.145435	-0.159326	1.8275	0.0542844
NaN	NaN	NaN	NaN	NaN	NaN	NaN	NaN	NaN	NaN	NaN	NaN	NaN	NaN	NaN	NaN	NaN	NaN	NaN	NaN	NaN	NaN	NaN	NaN	NaN	NaN	NaN	NaN	NaN	NaN	NaN	NaN	NaN	NaN	NaN	NaN										NaN	1	0	NaN	1
5.85187	5.83462	5.97854	5.96928	6.22563	6.07807	6.21545	6.18566	5.86408	6.05297	6.16435	6.05956	5.51955	5.54774	5.66972	5.64778	5.65235	5.53432	5.60034	5.55628	5.54008	5.58663	5.73442	5.73755	5.40699	5.48878	5.48727	5.38596	5.46984	5.57696	5.59624	5.42654	5.50891	5.74467	5.68983	5.83308							+	+	+	1.61108	0.101706	-0.203947	0.00514708	0.994508
7.46428	7.50423	7.56014	7.36061	7.5229	7.56379	7.47453	7.47749	7.64208	7.5065	7.58184	7.54457	6.83005	6.84293	6.92558	6.90407	6.89329	6.9238	6.92083	6.88977	7.04594	6.90721	7.05967	6.89141	7.48346	7.53922	7.63514	7.55791	7.65397	7.59685	7.54085	7.62289	7.64285	7.5623	7.679	7.7004										0.41955	0.53649	-0.0347508	0.397997	0.510644
6.65508	6.5316	6.57252	6.54405	6.68778	6.54246	6.6237	6.49878	6.66311	6.41094	6.30953	6.33635	4.70483	4.43249	4.7159	4.51515	4.69513	4.43911	4.71947	4.71807	4.3055	4.51049	4.84563	4.84531	3.38491	3.90478	3.77357	3.53456	3.55391	3.82086	4.20127	4.11918	3.77152	3.67494	3.72539	3.69615										2.10941	0.058419	0.234126	1.86363	0.0523421
9.77622	9.70838	9.64165	9.64147	9.68147	9.66496	9.64432	9.74282	9.63382	9.82578	9.80587	9.79459	8.21817	8.2541	8.30744	8.22324	8.45328	8.25485	8.30507	8.25755	8.19497	8.41209	8.38169	8.30168	9.25022	9.2276	9.24168	9.26298	9.28178	9.22931	9.2891	9.22595	9.20682	9.50996	9.4753	9.38503		+					+	+	+	1.1782	0.174514	-0.0999956	3.2334	0.0191739
8.69874	8.52475	8.64339	8.59659	8.70892	8.65297	8.64219	8.77618	8.66657	8.80725	8.81386	8.6951	8.01706	8.02631	8.01222	8.04212	8.02499	7.94318	8.0589	8.05614	8.07503	8.30733	8.18285	8.13292	8.27947	8.37302	8.28009	8.24041	8.27395	8.299	8.2245	8.42066	8.31679	8.50917	8.44634	8.43026							+	+		1.09736	0.194832	-0.149777	1.11349	0.144171
4.57734	4.68194	4.64157	4.82493	4.72351	4.77172	4.62469	4.8451	4.67299	4.86167	4.58137	4.35188	NaN	NaN	NaN	NaN	NaN	NaN	NaN	NaN	NaN	NaN	NaN	NaN	4.56365	4.23705	4.00629	4.18246	4.29133	4.10358	4.15469	4.31582	4.31959	3.61133	3.97665	3.91534									+	0.0829999	0.906118	0.0353123	0.510359	0.411854
7.35081	7.4505	7.42828	7.3733	7.41726	7.36187	7.37921	7.44873	7.32518	7.37249	7.43265	7.48851	7.27076	7.35373	7.39092	7.07194	7.31547	7.33705	7.24413	7.44231	7.36425	7.21375	7.03396	7.14082	7.69815	7.70064	7.71795	7.60615	7.62391	7.57987	7.66605	7.73229	7.69347	7.24952	7.22629	7.279							+	+	+	0.179989	0.791596	-0.0213496	0.556108	0.375989
5.13286	5.27988	5.44048	5.28829	5.11659	5.37864	5.25284	5.18906	5.36298	5.01282	5.34392	5.28346	NaN	NaN	NaN	NaN	NaN	NaN	NaN	NaN	NaN	NaN	NaN	NaN	NaN	NaN	NaN	NaN	NaN	NaN	NaN	NaN	NaN	NaN	NaN	NaN										0.20275	0.765774	0.0710082	0.138472	0.825398
4.59778	4.3905	4.17027	4.55209	4.43113	4.25291	4.59202	4.79555	4.62442	4.46637	4.37268	3.973	NaN	NaN	NaN	NaN	NaN	NaN	NaN	NaN	NaN	NaN	NaN	NaN	NaN	NaN	NaN	NaN	NaN	NaN	NaN	NaN	NaN	NaN	NaN	NaN										0.232134	0.730192	0.1155	0.334201	0.578398
6.12792	6.23423	6.03012	6.00127	6.29577	6.05711	6.10116	6.19522	6.21816	6.20126	6.29779	6.17938	5.50846	5.60168	5.65526	5.56072	5.73793	5.57106	5.66923	5.79221	5.4509	5.84376	5.75366	5.87979	5.14048	5.14062	5.31736	5.06469	4.92988	5.00569	5.36181	5.31304	5.34201	5.95915	5.93496	5.95612				+			+	+	+	0.618869	0.387529	-0.0953824	0.482593	0.4344
5.04679	4.92373	4.92073	4.86559	4.83814	4.91472	5.19834	5.01991	5.02478	4.56129	4.6921	4.49812	NaN	NaN	NaN	NaN	NaN	NaN	NaN	NaN	NaN	NaN	NaN	NaN	4.89635	4.64677	4.91969	4.66602	4.86824	4.90096	4.7604	4.8973	4.79359	4.9398	4.74989	4.84621		+	+							2.23882	0.0515092	0.37991	2.03435	0.043251
4.88105	4.68605	4.48198	4.55805	4.57094	4.71424	4.75543	4.55401	4.83716	4.73787	4.89042	4.6709	4.59075	4.65975	4.37485	4.16279	4.74523	4.36039	4.58476	4.94321	4.52695	4.38145	4.39602	4.46792	4.70501	4.81065	4.75901	4.71385	4.84809	4.70213	4.71913	4.75248	4.80205	4.69889	4.60912	4.67633										0.249727	0.708355	-0.083368	0.861869	0.213981
8.27564	8.38092	8.25991	8.271	8.26253	8.19471	8.26835	8.25707	8.28614	8.17349	8.21128	8.23018	8.26117	8.26463	8.20679	8.21363	8.37409	8.36611	8.25107	8.26752	8.32531	8.2717	8.21015	8.26647	7.09774	7.17761	7.18282	7.26431	7.08831	7.03773	7.23755	7.08808	7.10593	6.93028	6.91026	6.92499							+	+	+	1.13943	0.184708	0.100503	0.572697	0.363556
9.30785	9.33751	9.20856	9.35247	9.24743	9.27047	9.2414	9.29899	9.27795	9.24741	9.18329	9.33197	9.1825	9.20282	9.21319	9.229	9.19012	9.20869	9.33495	9.16695	9.28514	9.09717	9.13152	9.16215	8.94934	9.16959	9.13476	9.20116	9.11193	9.05582	9.36204	9.11642	9.1319	9.02585	9.04561	9.12566										0.201914	0.766224	0.0304184	0.268035	0.657773
8.62114	8.52981	8.58918	8.56357	8.59444	8.58291	8.58686	8.66262	8.72799	8.73423	8.78655	8.67471	8.46241	8.46524	8.53612	8.40944	8.51254	8.4908	8.44785	8.51007	8.75063	8.59232	8.62387	8.53514	8.12741	8.2047	8.22693	8.19624	8.25547	8.23061	8.13265	8.17269	8.13756	8.28742	8.21613	8.14701		+								1.64991	0.0985497	-0.151786	1.97157	0.0467014
9.31381	9.46558	9.43869	9.28718	9.43882	9.38097	9.39569	9.38776	9.42367	9.37846	9.34861	9.36049	9.18948	9.24521	9.24323	9.16163	9.19671	9.16361	9.09043	9.16503	9.16655	9.2625	9.29788	9.32105	8.10726	8.02462	8.17579	7.76758	7.91764	7.97524	8.03599	8.0485	8.09421	8.80942	8.91112	8.65382					+	+	+	+	+	0.385057	0.56771	0.0435057	0.0493006	0.938592
11.1107	11.1539	11.1673	11.0637	11.175	11.1649	11.1338	11.1165	11.1022	11.1002	11.1214	11.0835	10.6026	10.5396	10.5622	10.5533	10.5328	10.5572	10.4969	10.5523	10.524	10.5949	10.593	10.5847	10.7493	10.8003	10.7512	10.7375	10.7741	10.831	10.6202	10.6884	10.6871	10.823	10.7783	10.7783					+				+	0.976101	0.233566	0.0422688	0.369279	0.539814
8.62421	8.48953	8.49325	8.58646	8.4972	8.54604	8.53934	8.59107	8.55293	8.74558	8.56357	8.62356	8.576	8.52951	8.57744	8.47261	8.45448	8.53971	8.40576	8.48078	8.41562	8.56156	8.52538	8.5021	8.50829	8.7445	8.56518	8.65171	8.6098	8.65764	8.54881	8.6148	8.52107	8.79633	8.5365	8.59912										0.713944	0.336954	-0.108572	0.783816	0.244419
9.34974	9.34559	9.36003	9.28323	9.36818	9.3622	9.28678	9.38946	9.39511	9.58943	9.62962	9.43485	8.92769	8.9583	8.96202	8.99587	8.88606	8.97313	8.93554	8.93642	8.92235	9.11145	9.02187	9.02079	9.44158	9.41472	9.46549	9.40082	9.45462	9.42023	9.4977	9.45934	9.43546	9.56528	9.54721	9.43401										1.5448	0.110385	-0.199514	1.50937	0.08191
5.23499	5.17646	5.12905	4.91253	5.03572	5.12303	5.28531	4.87524	5.01027	5.14568	4.75896	4.80664	NaN	NaN	NaN	NaN	NaN	NaN	NaN	NaN	NaN	NaN	NaN	NaN	NaN	NaN	NaN	NaN	NaN	NaN	NaN	NaN	NaN	NaN	NaN	NaN										1.03399	0.215008	0.276402	0.368524	0.540435
8.35002	8.38061	8.43787	8.3904	8.42085	8.41669	8.4221	8.38782	8.4689	8.47167	8.40867	8.46023	7.51355	7.51161	7.57614	7.44505	7.48011	7.47895	7.4774	7.49918	7.47676	7.51206	7.45592	7.37536	7.01581	6.84652	7.06005	7.03955	6.98342	6.84016	6.96241	6.96673	6.99729	7.28951	7.2119	7.10289								+	+	0.824746	0.287086	-0.0573524	0.803803	0.235677
10.2184	10.3995	10.3463	10.3031	10.3693	10.339	10.3236	10.3377	10.4332	10.4282	10.4501	10.3257	10.1235	10.1266	10.1587	10.1233	10.1702	10.1292	10.1543	10.1953	10.1297	10.0175	10.0173	10.0668	10.1103	10.0978	10.058	10.0482	10.0195	10.0368	10.1063	10.0162	10.0851	10.0638	10.0526	10.0566				+	+	+				0.533358	0.441032	-0.0799106	0.680457	0.295352
3.96833	3.86845	3.87227	3.83916	4.08428	3.93337	3.63945	3.8617	3.81107	3.5669	3.57321	3.93684	NaN	NaN	NaN	NaN	NaN	NaN	NaN	NaN	NaN	NaN	NaN	NaN	NaN	NaN	NaN	NaN	NaN	NaN	NaN	NaN	NaN	NaN	NaN	NaN										0.766249	0.311695	0.210697	0.853085	0.217309
8.74776	8.74864	8.74827	8.73668	8.7339	8.82582	8.78216	8.78212	8.82386	8.51037	8.59566	8.67816	8.5139	8.41801	8.47493	8.34544	8.55674	8.42968	8.51669	8.44192	8.55877	8.06035	8.25877	8.22533	8.33062	8.44201	8.43131	8.38482	8.35534	8.51153	8.33161	8.41328	8.43109	8.13751	8.1791	8.11356				+		+	+	+	+	1.46988	0.121371	0.153496	1.39493	0.0970749
8.80021	8.85407	8.84964	8.83375	8.87137	8.87285	8.83759	8.91125	8.86699	8.88619	8.84452	8.80327	8.56305	8.49203	8.63225	8.58525	8.67245	8.60596	8.63179	8.62152	8.66955	8.51173	8.56339	8.66745	7.70337	7.75133	7.84198	7.78465	7.7936	7.75077	7.70325	7.86254	7.84518	7.84357	7.90617	7.94107								+		0.124227	0.857614	-0.0100222	0.209226	0.734613
10.1043	10.1066	10.107	10.0616	10.1407	10.0781	10.1242	10.0963	10.0722	10.2168	10.1553	10.0789	10.0956	10.097	10.067	10.0894	10.0963	10.0984	9.9771	10.0279	10.123	10.1213	10.1306	10.0708	9.73967	9.81814	9.7372	9.67245	9.67272	9.74549	9.67301	9.69935	9.66028	9.88243	9.78908	9.79325								+	+	0.483651	0.480678	-0.0443799	0.538228	0.390841
4.28334	4.17826	3.9473	3.71756	3.90562	4.05456	3.7266	4.28345	4.01702	4.2154	3.79135	4.15889	4.04247	4.04	4.16674	3.82149	3.749	4.23667	4.00621	3.8545	4.05629	3.99165	3.95727	4.2888	4.14404	3.98487	4.13634	4.20892	4.53745	4.05577	4.38079	4.03194	3.89944	4.93133	4.34583	4.02703										0.186685	0.783893	0.0810838	0.420515	0.487929
6.03768	6.2376	6.41098	6.06652	6.37196	6.24752	6.29338	6.29179	6.13188	6.29753	6.23654	6.17514	6.03369	6.14832	6.11142	6.06942	6.05679	6.1001	6.14869	6.1036	6.31994	6.02845	6.08393	6.16825	6.1758	6.04385	6.22236	6.1539	6.22665	6.20236	6.21416	6.14297	6.25393	6.04769	6.17889	6.1647										0.0225117	0.976217	-0.00765133	0.0272014	0.966064
9.25493	9.33789	9.36943	9.26512	9.3375	9.28756	9.17597	9.27872	9.20357	9.35284	9.24456	9.3399	8.88864	9.00164	8.9952	8.90109	8.97803	8.96931	8.93398	8.93578	8.91437	9.03552	9.00938	9.02106	8.9072	9.03155	9.00614	8.94862	8.84515	8.93337	8.90203	8.99159	8.9772	9.15059	9.05079	9.09659						+		+	+	0.059677	0.931651	0.00831699	0.144755	0.816966
9.00754	8.88293	9.05626	8.9378	8.87844	8.97034	8.97717	8.98348	9.01033	8.87096	8.8679	8.83297	8.92739	8.92603	8.95499	8.93447	8.93149	8.89938	8.88374	8.87546	8.88909	8.92223	8.82974	8.84455	8.87643	8.85627	8.87424	8.78308	8.92405	8.88023	8.90767	8.91217	8.94651	9.06738	9.13071	8.93693			+							1.10821	0.191786	0.124967	1.1399	0.138335
4.73991	4.64296	4.51891	4.63481	4.73662	4.65239	4.64636	4.87849	4.3424	4.75379	4.67572	4.81708	4.51305	4.65724	4.40552	4.38347	4.74558	4.30746	4.37452	4.23492	4.50713	4.63618	4.31606	4.4403	3.86546	4.27528	4.34091	3.94213	4.08059	4.2461	3.97227	4.22428	4.11041	4.32131	4.35646	4.5609										0.689212	0.349832	-0.114937	0.6512	0.312394
8.08323	8.18855	8.15324	8.04714	8.16589	8.1501	8.08892	8.17367	8.12552	8.10502	8.05991	8.15189	7.64994	7.69215	7.61512	7.59068	7.71153	7.62243	7.69123	7.69541	7.6302	7.66739	7.67307	7.61916	7.94395	8.10745	7.94184	7.78453	7.84928	7.88107	7.9274	7.91795	8.01888	8.00421	8.06408	8.04307								+		0.370176	0.581729	0.0360676	0.123381	0.84346
5.65187	5.05487	5.06291	5.53131	5.34211	5.23554	5.33007	5.30795	4.95075	5.63391	5.70749	5.56215	6.05223	5.64668	5.84749	5.73248	6.33684	5.87754	5.58683	5.73255	5.91876	5.73041	5.97351	5.83798	5.38692	5.75094	5.58164	5.77342	5.7318	5.64635	6.49756	5.68767	5.45221	5.74575	5.64197	5.61678										0.870411	0.268853	-0.377966	1.29169	0.110312
4.41804	4.37027	4.57511	4.09696	4.46627	4.46159	4.53529	4.4284	4.26412	4.50067	4.71472	4.28633	NaN	NaN	NaN	NaN	NaN	NaN	NaN	NaN	NaN	NaN	NaN	NaN	NaN	NaN	NaN	NaN	NaN	NaN	NaN	NaN	NaN	NaN	NaN	NaN										0.121708	0.860557	-0.0460976	0.384589	0.524515
7.7884	7.80853	7.78277	7.72497	7.79426	7.78194	7.7392	7.81756	7.75436	7.88185	7.8837	7.89255	7.52455	7.63834	7.58633	7.67993	7.65104	7.76075	7.50331	7.71808	7.57595	7.97376	7.69445	7.72758	6.78603	6.75678	6.87321	6.60229	6.63392	6.69959	6.81382	6.81064	6.78278	7.13359	7.16096	7.1223	+	+					+	+	+	3.40044	0.0192821	-0.0927955	2.27604	0.0343611
7.27276	7.1515	7.18925	7.09561	7.02109	7.14049	7.07803	7.15599	7.13624	7.23384	7.40583	7.21026	5.89495	5.94087	5.87091	5.89784	5.85576	5.75381	5.92769	5.99857	6.01152	5.8965	5.94664	5.75252	5.91003	6.19563	6.0273	5.95749	6.01624	5.9662	6.14764	6.12551	6.12325	5.90527	6.0364	6.00302									+	0.480161	0.482467	-0.0788031	1.30748	0.107881
6.99444	6.58242	7.24861	7.0157	6.96812	6.97878	6.90403	6.25048	6.95484	6.45942	6.91284	6.64867	5.51705	5.68545	5.56953	5.43429	5.22482	5.48874	5.40031	5.2419	5.35932	5.28155	5.44372	5.26571	6.75656	6.42703	6.92152	6.47357	6.96891	6.45532	6.51034	6.87919	6.45975	5.64708	6.42483	6.19096										0.499665	0.466903	0.268178	1.11597	0.143845
4.15737	3.50174	3.84601	3.52022	3.66896	3.99872	3.63208	3.86883	4.10889	3.70737	3.66944	3.32306	NaN	NaN	NaN	NaN	NaN	NaN	NaN	NaN	NaN	NaN	NaN	NaN	3.33861	2.82388	3.42535	3.0869	3.49472	3.5114	2.59235	3.30313	3.05616	3.12766	3.45103	3.57959										0.523557	0.44784	0.26842	0.363254	0.54638
6.34814	6.42427	6.33794	6.35671	6.33195	6.17185	6.34485	6.39822	6.3144	6.09207	6.11533	6.08628	NaN	NaN	NaN	NaN	NaN	NaN	NaN	NaN	NaN	NaN	NaN	NaN	NaN	NaN	NaN	NaN	NaN	NaN	NaN	NaN	NaN	NaN	NaN	NaN	+		+							3.16468	0.0243415	0.272221	1.4926	0.0848901
8.49657	8.55209	8.434	8.43701	8.35357	8.48456	8.39319	8.48575	8.5185	8.5231	8.5797	8.67435	7.95844	8.01669	8.04395	7.9704	7.97679	8.00522	8.05375	7.98169	8.13801	8.13015	8.0247	8.20195	8.21881	8.24048	8.24147	8.25677	8.22574	8.18452	8.33172	8.33346	8.44244	8.33589	8.44513	8.52228							+	+		0.814858	0.29183	-0.0981671	1.33996	0.103511
8.86257	8.65464	8.58929	8.75761	8.689	8.59374	8.75233	8.74126	8.62966	8.73479	8.68971	8.61639	8.85576	8.82443	8.85644	8.82232	8.66311	8.70667	8.719	8.6221	8.60883	8.82281	8.79093	8.65664	8.74694	8.66227	8.5994	8.77626	8.70997	8.61875	8.80921	8.68584	8.62849	8.68155	8.62838	8.70101										0.0869348	0.902185	0.0218747	0.000995697	0.998707
9.65599	9.71817	9.75394	9.71744	9.7322	9.69789	9.73185	9.75016	9.75353	9.57485	9.6848	9.57437	9.47567	9.51378	9.56025	9.53359	9.51802	9.4934	9.57084	9.45099	9.50722	9.37059	9.37141	9.34659	9.59704	9.65041	9.57831	9.57236	9.52736	9.53123	9.61729	9.60617	9.62273	9.32006	9.45716	9.34322				+	+		+	+	+	0.986951	0.228446	0.0980272	1.28759	0.110697
8.79793	8.79943	8.82349	8.74487	8.84391	8.87831	8.84581	8.7625	8.82169	8.73953	8.76861	8.80467	8.65917	8.69615	8.73063	8.67268	8.75857	8.64351	8.74397	8.70265	8.72548	8.75828	8.75345	8.79112	8.54346	8.76807	8.65034	8.63385	8.57875	8.70247	8.47966	8.75448	8.58735	8.50534	8.4292	8.50803								+		0.809497	0.29286	0.0360123	0.509399	0.412498
6.33415	6.27631	6.35124	6.07383	6.18795	6.31763	6.37799	6.46158	6.58024	6.67952	6.70595	6.70027	6.4194	6.73863	6.54174	6.64321	6.74719	6.58921	6.77707	6.76228	6.78746	6.47611	6.57003	6.66193	4.79708	4.94457	4.96416	4.90398	5.1518	4.84673	4.95106	5.19818	5.01199	4.96399	5.01666	5.00381	+	+								4.00368	0.0124348	-0.374681	2.67848	0.0249268
7.29006	7.20901	7.23251	7.33406	7.29226	7.32362	7.30752	7.20114	7.0805	7.16195	7.35991	7.06443	6.75487	6.81817	6.7723	6.68305	6.82368	6.89885	6.88173	6.71211	6.68319	6.91299	6.87411	6.76179	6.36502	6.18513	6.26437	6.31064	6.28263	6.28537	6.27991	6.24955	6.25995	6.3586	6.29561	6.32418										0.207751	0.759338	0.0484281	0.620427	0.332564
6.78689	6.67047	6.53552	6.51123	6.65061	6.62605	6.67344	6.65528	6.70945	6.94859	6.87397	6.74062	6.64793	6.50054	6.40618	6.47402	6.58699	6.49055	6.2523	6.45553	6.37866	6.76448	6.78081	6.68353	6.6537	6.77067	6.83421	6.68174	6.61095	6.6939	6.82589	6.71021	6.60391	7.15138	7.01279	6.97064					+	+	+	+	+	0.938368	0.245056	-0.190096	1.59224	0.0743666
6.64488	6.58424	6.52969	6.41359	6.5248	6.52774	6.66247	6.64044	6.55368	6.76524	6.66645	6.70308	4.86304	4.45017	5.05247	4.42738	4.97641	4.73495	4.8643	4.61294	4.71781	5.3203	5.25529	5.02535	6.12839	6.05399	6.22384	6.1595	6.25792	6.26365	6.37369	6.20378	6.08357	6.11663	6.18951	6.13108		+								1.33204	0.145303	-0.125321	2.03306	0.043142
10.449	10.3525	10.3663	10.4327	10.4195	10.3856	10.3753	10.4456	10.3466	10.9386	10.3667	11.1819	10.349	10.3453	10.4155	10.3759	10.4583	10.3925	10.3417	10.3255	10.4039	10.385	10.3112	10.3026	10.317	10.3949	10.383	10.4303	10.3691	10.3927	10.4467	10.3774	10.3308	10.3039	10.2505	10.2894								+		0.838124	0.281648	-0.439824	0.79475	0.239812
8.44133	8.22113	8.22912	8.30742	8.24623	8.24255	8.25635	8.38248	8.23901	8.3841	8.42569	8.38725	8.19298	8.11327	8.16083	8.04737	8.07936	8.10825	7.99645	7.98131	8.0289	8.18283	8.19986	8.04475	7.92392	7.88544	7.93388	8.02357	8.0049	8.00474	7.95336	7.94701	7.90105	8.0876	8.05935	8.08215		+					+	+	+	0.624674	0.384328	-0.101819	2.23322	0.0348316
4.49399	4.28637	4.23484	4.2416	4.40319	4.29991	4.23632	4.41455	4.06709	4.00942	3.91483	4.42331	NaN	NaN	NaN	NaN	NaN	NaN	NaN	NaN	NaN	NaN	NaN	NaN	NaN	NaN	NaN	NaN	NaN	NaN	NaN	NaN	NaN	NaN	NaN	NaN										0.564522	0.421081	0.222546	0.538484	0.390835
10.6478	10.7614	10.7684	10.6619	10.7502	10.7717	10.6827	10.7435	10.7445	10.9203	10.9983	11.0245	10.2981	10.3469	10.3586	10.3313	10.3826	10.3418	10.3952	10.3198	10.3467	10.6648	10.71	10.7555	9.63242	9.71938	9.75164	9.66681	9.76104	9.70869	9.66125	9.66	9.75675	10.3924	10.462	10.4163		+	+	+	+	+	+	+	+	2.15469	0.0547545	-0.255127	2.27667	0.0345049
9.55289	9.47435	9.4921	9.45905	9.42097	9.47436	9.42016	9.53169	9.4846	9.33789	9.30651	9.38764	9.27396	9.28409	9.23627	9.1621	9.36444	9.23663	9.16768	9.15773	9.15103	9.01949	9.00348	9.08867	8.50575	8.50132	8.49034	8.45994	8.42632	8.46888	8.45671	8.48413	8.42256	8.68717	8.53517	8.57603				+		+		+		2.07772	0.0600802	0.162437	1.70985	0.0640723
10.7975	10.9641	10.9854	10.8404	10.9665	10.9224	10.9316	10.8995	10.9707	10.8627	10.9386	10.9009	10.7735	10.8157	10.8016	10.8133	10.8674	10.7586	10.8293	10.8437	10.8213	10.8465	10.8333	10.8926	10.7037	10.6992	10.7131	10.7036	10.7587	10.7576	10.6767	10.6828	10.7565	10.8506	10.9158	10.8863							+	+	+	0.0836486	0.905888	0.0149584	0.0740594	0.908895
9.37371	9.23202	9.28274	9.25501	9.27234	9.21541	9.27493	9.23178	9.23972	9.36489	9.44765	9.34559	9.13444	9.09318	9.11102	9.06176	9.12279	9.07175	8.98739	9.09397	9.046	9.17269	9.2269	9.14077	8.31329	8.35442	8.39656	8.35178	8.38061	8.39791	8.32292	8.40305	8.35096	8.62954	8.48198	8.47782								+		0.799735	0.297286	-0.0898848	1.75409	0.0615608
7.91863	7.997	7.9896	7.87379	7.98424	8.00949	8.02241	8.00843	7.97985	7.93631	8.06219	8.03563	7.41781	7.44923	7.43545	7.5091	7.54353	7.42844	7.6297	7.62683	7.54472	7.54282	7.59066	7.67034	5.94185	5.96218	5.98334	5.97578	6.12419	6.04175	5.94908	5.9142	6.03462	6.10284	5.96998	6.14722				+						0.39722	0.556236	-0.0429689	0.417859	0.490476
6.58112	6.69054	6.72338	6.57362	6.64053	6.59073	6.56717	6.70167	6.65509	6.59148	6.7435	6.55894	5.15249	5.27945	5.13922	5.16599	5.21713	5.26448	5.40002	5.11527	4.97909	5.252	5.04936	5.04226	5.10735	5.14838	5.27308	5.11323	5.18692	5.31292	5.14114	5.23213	5.29332	5.14488	5.26767	5.24126										0.17975	0.791928	0.0337056	0.188124	0.76056
9.25232	9.23812	9.20187	9.22416	9.24802	9.03453	9.2032	9.14127	9.19911	9.08846	9.22251	9.07206	9.19571	9.17435	9.03312	9.18181	9.30403	9.23479	9.03634	9.062	9.21695	9.03144	9.03835	9.03602	8.40416	8.38749	8.38032	8.46068	8.37808	8.25025	8.39365	8.40971	8.34885	8.31103	8.40226	8.34167					+					0.966359	0.236967	0.103092	0.191025	0.757278
9.30791	9.05802	9.0775	9.11677	9.14334	9.05043	9.16787	9.15574	9.15287	9.31315	9.44842	9.21033	7.6653	7.56197	7.62742	7.46536	7.58039	7.56759	7.46179	7.59505	7.71848	7.84088	7.95427	7.72973	8.21564	8.15325	8.20436	8.26066	8.35862	8.25549	8.30076	8.2158	8.19969	8.47765	8.53261	8.40215							+	+	+	0.766429	0.311751	-0.176157	1.38489	0.0977688
10.8702	10.797	10.8272	10.8526	10.7234	10.8212	10.814	10.7274	10.8074	10.9299	11.0583	10.9231	10.8108	10.7826	10.8553	10.8802	10.7762	10.8202	10.6974	10.7935	10.8731	10.8973	11.0117	10.8554	10.4386	10.407	10.3764	10.4165	10.457	10.4562	10.4036	10.3871	10.3998	10.565	10.6251	10.5481							+	+	+	1.3321	0.145381	-0.139013	1.36387	0.10093
7.84287	7.96242	7.90154	7.78577	7.97561	7.96255	7.73983	7.88767	7.85126	8.00893	7.98244	8.01083	6.56721	6.68949	6.73023	6.2553	6.64711	6.58204	6.61639	6.51645	6.69647	6.61491	6.53471	6.73756	6.2207	6.09226	6.07707	6.02964	6.17518	6.20837	6.33804	6.22251	6.29868	6.38442	6.37297	6.34218							+	+		1.29253	0.150123	-0.0984599	0.681151	0.295228
9.18671	9.19707	9.22301	9.16461	9.25709	9.14805	9.24982	9.21987	9.33506	9.46117	9.53417	9.41535	9.04887	9.14507	9.10986	9.05218	9.12138	9.19844	9.07562	9.32693	9.42326	9.42414	9.51493	9.48789	9.17216	9.13634	9.04852	9.08092	9.07141	8.96322	9.17278	8.99334	8.93759	9.28285	9.25279	9.15347	+	+		+	+			+		2.74844	0.0283822	-0.267966	2.35295	0.0333827
0.504045	NaN	NaN	0.801025	NaN	NaN	1.66082	NaN	1.51689	1.5669	1.44668	NaN	NaN	NaN	NaN	NaN	NaN	NaN	NaN	NaN	NaN	NaN	NaN	NaN	NaN	NaN	NaN	NaN	NaN	NaN	NaN	NaN	NaN	NaN	NaN	NaN										0	1	-1.00275	0	1
6.40027	6.40919	6.44665	6.26834	6.58429	6.45837	6.50294	6.51362	6.57772	6.48222	6.45071	6.25803	NaN	NaN	NaN	NaN	NaN	NaN	NaN	NaN	NaN	NaN	NaN	NaN	6.20624	6.69333	6.43175	6.33776	6.52023	6.65915	6.46679	6.54436	6.6952	6.33534	6.40706	6.3929										0.109861	0.875461	0.0217147	0.126976	0.838992
8.64928	8.69135	8.74408	8.63365	8.72661	8.68904	8.70548	8.72649	8.68666	8.69557	8.77011	8.61639	8.09693	8.16451	8.10835	7.99946	8.13454	8.09305	8.17326	8.18559	8.13167	8.01605	8.05932	8.0156	8.13136	7.97895	8.08119	7.93745	8.08446	8.0379	7.97697	8.05191	8.1041	8.00708	8.14851	7.9784						+				0.00553025	0.992591	0.000880241	0.0737823	0.908863
6.91365	6.68808	6.6191	6.64943	6.64124	6.70828	6.7609	6.69126	6.67914	6.8559	6.83958	6.80575	6.79899	6.74956	6.82704	6.73589	6.75476	6.81218	6.75696	6.67368	6.63826	6.96173	7.05209	6.97956	6.69416	6.67391	6.66915	6.73519	6.5969	6.58601	6.72216	6.76512	6.79503	6.87879	6.89813	6.87685		+		+	+	+	+	+	+	0.445563	0.512719	-0.0934663	2.53848	0.0275289
8.62239	8.81306	8.76819	8.79485	8.73703	8.80888	8.708	8.7402	8.58406	8.68894	8.66738	8.70574	8.50803	8.5329	8.55115	8.67453	8.65195	8.54897	8.57275	8.57913	8.58525	8.43955	8.63903	8.6097	8.67644	8.52548	8.61609	8.54649	8.56367	8.49692	8.59164	8.51931	8.59272	8.60553	8.73449	8.66338								+		0.331698	0.620218	0.0471897	1.70809	0.0639813
8.90965	8.92181	8.99407	8.89277	8.95529	9.0187	8.97639	9.05442	8.95622	8.87547	8.82406	8.85945	8.39808	8.51179	8.49907	8.35191	8.47349	8.47107	8.44472	8.47777	8.48275	8.47057	8.32788	8.33929	8.56978	8.69291	8.65554	8.59018	8.5553	8.64335	8.47007	8.59157	8.64105	8.41175	8.32143	8.35087							+	+	+	1.36485	0.139174	0.0888507	1.22332	0.121586
8.74734	8.92072	8.89624	8.86632	8.89477	8.85467	8.82696	8.97046	8.93462	8.99166	8.96084	8.92355	8.58277	8.59628	8.58947	8.53698	8.62772	8.58835	8.54097	8.47999	8.55021	8.44546	8.35064	8.43166	8.78617	9.01619	8.90165	8.73721	8.82041	8.83433	8.83109	8.89562	8.9892	8.84278	8.91972	8.84268				+						0.836386	0.282066	-0.103923	1.70768	0.0639387
9.6244	9.53581	9.52461	9.57315	9.59064	9.57463	9.53433	9.5895	9.54155	9.61681	9.5783	9.65214	9.24607	9.2415	9.21767	9.24063	9.29566	9.23776	9.2559	9.29443	9.29306	9.27538	9.24125	9.21807	9.6327	9.76328	9.6427	9.62923	9.69639	9.67139	9.74704	9.69206	9.68408	9.59285	9.60478	9.61319								+	+	0.641617	0.374677	-0.054143	0.756388	0.257466
6.86277	6.74583	6.72851	6.94691	6.72353	6.7621	6.68791	6.66924	6.80425	7.1864	7.27205	7.11213	4.77016	4.8787	4.86301	4.78639	4.86326	4.80481	4.66497	4.84708	4.73442	4.95856	4.91063	5.03931	6.86204	6.67425	6.7929	6.79709	6.66261	6.6946	6.58295	6.8406	6.86056	7.08455	7.23635	7.203	+	+	+				+	+	+	2.55718	0.0338673	-0.411159	1.98921	0.0455033
8.51872	8.26144	8.28202	8.35143	8.40226	8.23106	8.34886	8.35749	8.37137	8.49264	8.47939	8.32325	8.35118	8.37244	8.22795	8.20378	8.27597	8.28546	8.14596	8.20918	8.22334	8.41521	8.32493	8.269	8.22404	8.23998	8.2139	8.15046	8.23595	8.16192	8.12455	8.13764	8.07422	8.32373	8.25221	8.13893										0.322568	0.62866	-0.0776993	0.626171	0.328076
5.83279	5.5843	5.57263	5.41786	5.55086	5.40323	5.76663	5.59102	5.45161	5.53874	5.56268	5.48926	5.52739	5.31762	5.36026	5.39244	5.3033	5.27603	5.41787	5.11274	5.28971	5.3926	5.42809	5.22847	NaN	NaN	NaN	NaN	NaN	NaN	NaN	NaN	NaN	NaN	NaN	NaN										0.691818	0.348547	0.133013	0.635834	0.322491
8.91226	9.00976	9.06902	8.9711	8.982	9.01308	9.01875	9.05114	9.1629	9.18946	9.23597	9.0981	8.83844	8.88308	8.88505	8.90412	8.97717	8.84916	8.81506	8.90672	8.88611	8.8276	8.90778	8.85583	8.8359	8.66292	8.73423	8.66144	8.67906	8.67354	8.64813	8.64829	8.78096	8.66095	8.82431	8.74614		+								1.35837	0.140637	-0.177496	1.92582	0.0485271
5.17332	5.26241	5.29432	5.15354	5.20247	5.27189	5.1356	5.13659	4.99185	5.34219	5.39466	4.68983	NaN	NaN	NaN	NaN	NaN	NaN	NaN	NaN	NaN	NaN	NaN	NaN	NaN	NaN	NaN	NaN	NaN	NaN	NaN	NaN	NaN	NaN	NaN	NaN										0.165994	0.806588	0.101125	0.105445	0.868676
9.23724	9.27425	9.29957	9.14112	9.34036	9.30808	9.33126	9.22558	9.3015	9.26562	9.31024	9.24468	8.7061	8.81096	8.80269	8.71083	8.78228	8.79758	8.84341	8.89471	8.91451	8.75905	8.84356	8.68803	8.36047	8.43978	8.41786	8.34326	8.41404	8.39415	8.34456	8.38507	8.41368	8.30602	8.33958	8.3004							+			0.0406078	0.954494	-0.00316111	0.0550478	0.930327
6.7033	6.80033	6.72722	6.7172	6.89708	6.7402	6.71325	6.85494	6.71583	6.64015	6.51591	6.57768	5.82789	5.97951	5.91737	5.9165	5.92499	5.88885	5.88913	5.72995	5.77001	5.75337	5.72502	5.76311	5.75796	5.66818	5.83926	5.74943	5.65858	5.87006	5.83642	5.76031	5.9468	6.01062	5.95845	5.93642					+		+	+		1.63653	0.100009	0.165705	1.43729	0.0925771
9.71347	9.83643	9.84623	9.76777	9.83262	9.86918	9.73954	9.766	9.80235	9.87085	9.97148	9.98019	9.22446	9.30526	9.38849	9.19703	9.403	9.26625	9.27997	9.21605	9.30149	9.36476	9.41946	9.40826	8.36576	8.43391	8.51411	8.50415	8.41178	8.44545	8.69631	8.56048	8.51072	8.79553	8.87739	8.87795						+	+	+	+	1.20832	0.166701	-0.142132	1.20365	0.125066
9.19177	9.16898	9.14133	9.13362	9.21128	9.12401	9.07657	9.22911	9.21128	9.16201	9.22059	9.02577	9.18396	9.20717	9.1605	9.13756	9.16424	9.28445	9.26841	9.21542	9.29817	9.24292	9.23234	9.11764	9.11179	9.11653	9.18589	9.19626	9.17256	9.17629	9.34447	9.2043	9.25342	9.08379	9.0802	9.03949								+	+	0.20241	0.766112	0.0312389	0.114518	0.855596
2.31901	2.32893	2.04289	2.29745	2.0893	2.20433	2.38071	2.60951	2.12457	2.80506	1.99922	1.67234	NaN	NaN	NaN	NaN	NaN	NaN	NaN	NaN	NaN	NaN	NaN	NaN	NaN	NaN	NaN	NaN	NaN	NaN	NaN	NaN	NaN	NaN	NaN	NaN										0.0715787	0.919802	0.0714029	0.0378535	0.952925
5.17934	5.22199	5.37997	5.06742	5.29585	5.07851	5.36734	5.02571	5.25469	5.35907	5.3146	5.11915	4.28356	4.2645	4.65074	4.25396	4.41454	4.47692	4.51934	4.46579	4.39889	4.21849	4.47762	4.43531	NaN	NaN	NaN	NaN	NaN	NaN	NaN	NaN	NaN	NaN	NaN	NaN										0.0132731	0.9863	-0.00384108	0.486419	0.431023
7.69817	7.73362	7.87059	7.60777	7.68893	7.7556	7.77937	7.82257	7.80388	7.9497	7.91191	7.92078	7.28158	7.24615	7.30644	7.17903	7.36457	7.3922	7.41503	7.56526	7.46915	7.56041	7.5403	7.4233	5.63104	5.43562	5.51864	5.60902	5.43589	5.59167	5.43675	5.53461	5.55881	5.55736	5.65344	5.45376		+	+	+						1.38762	0.135421	-0.160008	2.27366	0.0343135
11.3771	11.4873	11.427	11.3688	11.4849	11.499	11.4136	11.4588	11.4648	11.4038	11.4772	11.5185	11.3041	11.3019	11.3498	11.3005	11.3761	11.3279	11.4094	11.3852	11.3144	11.2792	11.3151	11.3072	11.1797	11.2037	11.2456	11.2132	11.2339	11.2535	11.2072	11.2066	11.2703	11.2234	11.3765	11.3062										0.319543	0.631661	-0.0360543	0.105875	0.868438
8.2955	8.29974	8.36446	8.13892	8.27765	8.34344	8.23921	8.26646	8.39912	8.90418	8.9576	8.86071	6.59725	6.50473	6.46055	6.44936	6.51951	6.66628	6.4158	6.55591	6.47401	6.70298	6.70539	6.60053	6.3604	6.45186	6.45178	6.3397	6.33731	6.43451	6.22387	6.38978	6.44558	6.93218	6.93836	6.68673	+	+	+				+	+	+	4.09247	0.0113171	-0.587602	3.22335	0.0191746
8.98487	8.85558	8.88234	8.75339	8.93407	8.83805	8.87768	8.90877	8.94326	9.13201	9.06713	8.9929	8.68946	8.74215	8.70417	8.56784	8.72943	8.65838	8.48097	8.71264	8.68029	8.81852	8.77952	8.66109	8.58066	8.60949	8.4985	8.40213	8.56825	8.45282	8.43901	8.4965	8.52235	8.81317	8.74068	8.56194										1.30221	0.149303	-0.156417	1.5533	0.0779221
3.21676	2.72284	2.78871	2.48552	2.56323	3.06979	2.80857	2.8617	2.90593	2.65654	2.32115	2.35918	NaN	NaN	NaN	NaN	NaN	NaN	NaN	NaN	NaN	NaN	NaN	NaN	NaN	NaN	NaN	NaN	NaN	NaN	NaN	NaN	NaN	NaN	NaN	NaN										1.16223	0.177634	0.463814	0.544034	0.386802
8.93508	9.05994	9.03685	8.98643	9.02211	8.98603	8.95181	9.04534	9.02488	9.04652	9.08543	9.06029	7.55903	7.9346	7.9218	7.91457	7.97175	7.57705	8.01798	7.58605	7.67595	7.64289	7.731	7.68127	8.72073	8.84569	8.80953	8.92921	8.78921	8.70296	9.38228	8.87602	8.95704	8.67553	8.73077	8.65687										0.597815	0.399582	-0.0534601	1.78852	0.0573109
10.45	10.3647	10.3693	10.4165	10.3988	10.3736	10.4761	10.4419	10.4564	10.4345	10.4354	10.4311	10.266	10.1834	10.2239	10.2087	10.2833	10.1638	10.1931	10.2347	10.266	10.2659	10.2381	10.2727	10.5067	10.4574	10.4399	10.438	10.4328	10.4271	10.4252	10.3984	10.4036	10.4031	10.3845	10.3623							+	+		0.633482	0.379263	-0.0390059	1.39385	0.0972392
12.0022	12.0126	12.0605	11.9702	12.0674	12.0443	12.079	12.0123	12.0943	12.1494	12.2023	12.1556	11.8485	11.8016	11.8759	11.802	11.8721	11.8577	11.8731	11.8493	11.8976	12.0043	12.015	12.0317	11.7678	11.8076	11.8493	11.8478	11.8822	11.91	11.7855	11.8922	11.8755	12.0232	12.0458	12.0397	+			+	+	+	+	+	+	2.37592	0.0419729	-0.143986	1.86353	0.0523003
8.88468	8.72675	8.72117	8.79676	8.71465	8.77055	8.63349	8.86367	8.76263	8.76762	8.6194	8.76885	7.99227	8.08188	8.02763	8.11461	7.9901	8.10915	8.09961	7.9658	7.83701	8.00484	7.75496	8.01377	8.28337	8.13707	8.19662	8.36686	8.27664	8.24033	8.34992	8.2255	8.16967	8.14064	8.1309	8.23175										0.332451	0.62019	0.0589139	0.310832	0.605421
9.09737	8.97638	9.01515	9.15531	9.07125	9.1171	9.13344	9.10104	9.04987	8.96671	9.08003	9.08277	9.03585	9.08422	9.16902	9.20181	9.27965	9.03857	9.16227	9.155	9.10325	9.07429	9.20494	8.99408	8.52462	8.57796	8.52596	8.57361	8.66565	8.59293	8.68379	8.64002	8.55511	8.88752	8.89533	8.8767							+	+	+	0.092304	0.895776	-0.0135358	0.720681	0.274384
7.28613	7.31827	7.33555	7.21272	7.18644	7.35306	7.21547	7.25309	7.23624	7.19745	7.34895	7.37309	4.81822	4.87865	4.76618	4.57901	4.57767	4.61677	4.68214	4.81963	4.70241	4.8878	4.71222	4.61364	NaN	NaN	NaN	NaN	NaN	NaN	NaN	NaN	NaN	NaN	NaN	NaN										0.0408208	0.95448	0.00681957	0.300119	0.616547
10.3669	10.3827	10.4233	10.3807	10.3756	10.4285	10.3608	10.3828	10.41	10.4429	10.4664	10.4762	10.1115	10.1535	10.1715	10.0855	10.185	10.098	10.1357	10.0928	10.0852	10.0978	10.1707	10.1232	10.1415	10.2025	10.2162	10.1822	10.1986	10.2223	10.1921	10.2293	10.2224	10.2195	10.278	10.2827										1.65716	0.0982419	-0.0708605	1.57442	0.0759539
7.83448	7.86035	7.75656	7.82059	7.83817	7.85256	7.79263	7.76494	7.74367	7.89898	7.77841	7.72851	7.89738	7.96191	7.86363	7.84168	7.96895	7.89019	7.81717	7.9407	7.86966	7.81466	7.82088	7.77958	7.70472	7.79344	7.82998	7.75764	7.6936	7.66459	7.93332	7.75958	7.74127	7.8598	7.86678	7.87222								+		0.0908283	0.898131	0.0151587	0.274058	0.649752
8.95502	8.93609	8.93711	8.96076	8.95916	8.91006	9.05763	9.04775	9.07531	9.07049	9.13691	9.08014	8.88774	8.98072	8.88676	8.91097	8.8328	8.84733	8.94957	8.89678	8.95613	8.9227	8.90276	8.97427	8.61389	8.58029	8.63985	8.62113	8.55394	8.68842	8.58431	8.58799	8.62128	8.74898	8.71807	8.7466	+	+					+	+	+	2.67878	0.0301475	-0.153108	2.34065	0.0332909
3.43525	3.4633	3.34819	3.06865	3.42391	3.58883	3.34098	3.17413	3.31612	3.48251	3.30242	3.25703	3.39242	3.23806	2.7387	3.25624	2.69906	3.32101	3.09113	3.78042	3.68294	3.21082	3.38547	3.02577	NaN	NaN	NaN	NaN	NaN	NaN	NaN	NaN	NaN	NaN	NaN	NaN										0.370734	0.582119	0.0682638	0.0261883	0.967923
7.08823	6.98204	7.00347	6.90996	7.04074	7.02759	7.03535	6.97249	7.22442	7.27573	7.33111	7.30995	6.91513	7.00426	6.94501	6.94418	6.69384	6.72496	6.68025	6.62314	6.89484	7.13915	7.13833	7.14261	4.99455	4.69104	4.67268	4.56696	4.64859	4.50258	4.67471	4.66709	4.67621	5.28132	5.24243	5.07342	+	+		+		+	+	+	+	2.82797	0.0259858	-0.281014	2.66258	0.0263007
6.75353	6.91613	6.84539	6.79495	6.90064	6.81194	6.73316	6.76775	6.83062	6.72027	6.84828	6.75986	5.87405	5.94209	6.00617	5.87928	5.8377	5.94285	5.95359	5.85135	5.90153	5.88672	6.01875	5.8255	5.47987	5.33018	5.50374	5.21626	5.2262	5.29527	5.17985	5.40433	5.66201	5.44958	5.47603	5.47328								+		0.442279	0.515973	0.062212	0.524527	0.401789
6.18036	6.18492	6.43656	6.07596	6.43716	6.25479	6.59941	6.18712	6.35141	6.55236	6.77311	6.42304	4.55877	4.56487	4.74572	4.12718	4.42562	4.68723	4.26514	4.18691	4.34479	5.15239	5.38879	5.12648	NaN	NaN	NaN	NaN	NaN	NaN	NaN	NaN	NaN	NaN	NaN	NaN				+		+				1.11825	0.189804	-0.315556	1.05184	0.157237
8.62513	8.49061	8.45613	8.42422	8.43388	8.47074	8.39463	8.57899	8.369	8.60331	8.51431	8.42113	8.19398	8.22719	8.22923	8.186	8.35198	8.29721	8.19493	8.29974	8.28521	8.29804	8.23942	8.16721	8.1409	8.28942	8.20438	8.15438	8.14673	8.15469	8.39291	8.25721	8.21521	8.26907	8.15728	8.14455										0.0515349	0.942007	0.0110394	0.571376	0.364451
6.83787	7.07755	6.90105	7.00026	6.95161	7.06916	6.97664	7.04586	6.9693	6.36094	6.33116	6.23197	6.35647	6.52507	6.36754	6.4076	6.42235	6.2108	6.43208	6.40057	6.39492	5.85202	5.69024	5.76779	5.80567	5.76088	5.73698	5.54676	5.86915	5.45872	5.61284	5.61261	5.64439	4.86326	5.16168	5.13706	+	+	+	+	+	+	+	+	+	2.82094	0.0257123	0.6308	3.75827	0.00933333
10.5155	10.5733	10.6097	10.539	10.5568	10.5625	10.5879	10.5959	10.6335	10.5543	10.6349	10.5382	10.2172	10.2894	10.2631	10.2254	10.3273	10.254	10.277	10.296	10.3872	10.2568	10.3767	10.2526	10.1224	10.2154	10.1566	10.1466	10.1303	10.1772	10.1152	10.1674	10.1409	10.1033	10.0561	10.0961								+		0.0838507	0.905854	-0.00960795	0.305643	0.609913
6.87112	6.60577	6.51252	6.7645	6.61786	6.44639	6.66895	6.68087	6.53288	6.68755	6.86719	6.54849	6.63048	6.62267	6.46311	6.61556	6.26549	6.56921	6.52707	6.46164	6.46903	6.65718	6.42002	6.55501	4.71407	4.81151	4.50758	4.06037	4.46767	4.08403	5.28336	4.47382	4.4614	4.64037	4.55262	4.21082										0.0958357	0.891424	-0.0379416	0.283091	0.638332
9.86399	9.95805	10.0545	9.94658	9.95645	10.0294	10.0161	9.97993	10.1424	10.1726	10.2671	10.1517	9.72461	9.76816	9.82147	9.77111	9.81412	9.84951	9.83729	9.88208	9.97088	10.0469	10.0212	9.99593	9.58838	9.43578	9.5219	9.43896	9.44305	9.54979	9.49922	9.5422	9.39052	9.59566	9.63614	9.62357		+		+	+			+		1.65867	0.0982776	-0.238293	2.12103	0.0388733
7.77696	7.33813	7.51599	7.51771	7.62363	7.25877	7.79766	7.51607	7.73374	7.65447	7.86369	7.59959	7.35671	7.13965	7.2049	7.2009	6.96999	7.16585	7.20942	7.18682	7.32468	7.12713	7.35898	6.89508	7.35217	7.36541	7.42406	7.34357	7.43522	7.37217	7.53955	7.38858	7.37483	7.33874	7.58297	7.10952										0.465536	0.493406	-0.162222	0.820912	0.228309
7.64193	7.60677	7.64354	7.51825	7.60446	7.65821	7.6201	7.6758	7.64809	7.51525	7.51012	7.5175	6.34884	6.35685	6.5153	6.30163	6.60726	6.31011	6.41084	6.36695	6.35298	6.23968	6.33528	6.17546	NaN	NaN	NaN	NaN	NaN	NaN	NaN	NaN	NaN	NaN	NaN	NaN	+		+							3.17285	0.02495	0.116455	0.907126	0.197618
2.82663	3.28071	3.05665	3.18096	3.41188	3.23908	3.11396	2.88319	3.12675	3.13929	3.04447	3.19144	3.2681	2.73734	2.98883	3.36923	3.51827	2.84912	2.8995	2.99887	3.14273	3.07371	2.39791	2.93351	NaN	NaN	NaN	NaN	NaN	NaN	NaN	NaN	NaN	NaN	NaN	NaN										0.196058	0.772701	-0.0704037	0.867982	0.211726
6.67759	6.43226	6.47015	6.59091	6.38755	6.16501	6.43458	6.35575	6.55165	6.48048	6.60159	6.31311	5.48124	5.58411	5.28938	5.67254	5.50393	5.48567	5.30488	5.61152	5.44422	5.79558	5.49282	5.39115	5.20565	4.84251	5.27961	5.06705	4.94396	4.6531	5.14531	4.92906	5.10943	5.14915	5.19833	4.83778										0.211032	0.755378	0.061605	0.219838	0.722752
6.16683	6.31466	6.25915	6.29312	6.40911	6.28488	6.3427	6.51361	6.49121	6.09172	6.24236	6.23235	5.48183	5.48976	5.4227	5.4056	5.27613	5.14774	5.4788	5.19473	5.37744	5.42845	5.25301	5.29618	4.82356	5.10642	4.87805	4.78863	4.91361	4.84782	5.19979	4.93252	5.08561	4.89341	4.74565	4.8605										0.374607	0.578511	0.0580689	1.04502	0.158684
9.13099	9.26961	9.23519	9.13219	9.26947	9.23796	9.18442	9.2427	9.18402	9.30478	9.18826	9.28133	8.88125	8.84449	8.86005	8.92151	9.0548	8.90626	9.0567	8.98743	9.00574	9.0284	9.01093	9.00815	8.92544	8.9459	8.98883	8.92414	8.9636	8.99408	8.88177	8.93281	9.02082	9.02878	9.05084	9.07729				+			+	+		0.350011	0.600981	-0.0461941	0.339577	0.572125
9.5616	9.70064	9.55173	9.57504	9.61708	9.67591	9.62224	9.73004	9.70798	9.68873	9.71896	9.75714	8.46828	8.6435	8.58961	8.60847	8.74884	8.52755	8.65897	8.7602	8.74555	8.68021	8.74998	8.77575	9.51604	9.58502	9.62748	9.58932	9.56227	9.55048	9.59159	9.65267	9.64646	9.49006	9.55068	9.57472										1.05705	0.207812	-0.116954	1.31191	0.10757
4.14988	3.73122	3.75023	3.98043	3.91041	3.67612	3.41144	3.53771	3.78081	3.44908	3.15231	3.09477	3.83622	4.1161	3.59841	3.77871	3.36123	3.72559	3.6314	3.55166	3.53941	3.25633	3.47678	3.56073	NaN	NaN	NaN	NaN	NaN	NaN	NaN	NaN	NaN	NaN	NaN	NaN		+								1.67457	0.0963888	0.645058	1.91638	0.0487869
6.40826	6.48387	6.48507	6.30655	6.52671	6.51535	6.30354	6.54104	6.54453	6.55646	6.43612	6.48972	NaN	NaN	NaN	NaN	NaN	NaN	NaN	NaN	NaN	NaN	NaN	NaN	NaN	NaN	NaN	NaN	NaN	NaN	NaN	NaN	NaN	NaN	NaN	NaN										0.33552	0.616738	-0.0350342	0.21797	0.725053
8.33501	8.33951	8.29131	8.33751	8.36293	8.4023	8.40014	8.31063	8.35649	8.33882	8.44262	8.37653	8.26511	8.28753	8.41519	8.39151	8.35134	8.32719	8.33546	8.3578	8.3807	8.3469	8.35636	8.40187	7.46925	7.44972	7.48037	7.5598	7.57784	7.46784	7.5843	7.52584	7.63599	7.53582	7.48933	7.51671										0.876876	0.266746	-0.0640475	0.198351	0.748546
9.25773	9.30405	9.34221	9.36129	9.30815	9.33389	9.36874	9.38313	9.43135	9.52593	9.56841	9.42262	9.235	9.25314	9.30339	9.26466	9.21206	9.17193	9.25379	9.26714	9.42237	9.51276	9.59704	9.44454	9.21379	9.21078	9.31017	9.26456	9.25629	9.32965	9.28334	9.30042	9.26811	9.30199	9.24651	9.27155				+	+					1.832	0.0813043	-0.204322	1.69174	0.0656897
8.53849	8.45567	8.48475	8.43914	8.52557	8.5198	8.36323	8.53926	8.45949	8.42655	8.46937	8.42089	8.59812	8.56588	8.59204	8.51671	8.63238	8.46277	8.52424	8.45339	8.46921	8.53793	8.56147	8.49395	8.43217	8.47094	8.34978	8.33286	8.39424	8.28238	8.22678	8.26554	8.27654	8.42164	8.5159	8.43844									+	0.877156	0.266807	0.0540377	0.813022	0.232502
8.90022	8.62529	8.60801	8.65905	8.69277	8.57769	8.65613	8.64448	8.59403	8.73744	8.68085	8.63774	8.74583	8.75806	8.61372	8.65099	8.73968	8.7144	8.55202	8.52714	8.58882	8.71719	8.55806	8.57568	8.64989	8.7354	8.68272	8.74813	8.71176	8.77075	8.8784	8.77417	8.68236	8.86351	8.68318	8.74543										0.0931593	0.895224	0.0258341	0.398925	0.509696
8.98791	9.01225	9.01964	9.00501	9.05474	9.01386	9.03468	9.02766	9.09302	9.07482	9.11011	8.96236	8.94411	8.90708	8.92344	8.88292	8.8203	8.83566	8.64372	8.79805	8.94175	8.97895	8.86598	8.65356	8.79453	8.80244	8.59332	8.56349	8.52499	8.73821	8.48798	8.6313	8.56788	8.88014	8.76935	8.71182									+	0.393855	0.558852	-0.0425011	0.200923	0.745429
9.86098	9.7763	9.80288	9.95333	9.87754	9.84325	9.93801	9.90098	9.85315	9.81667	9.86967	9.90981	9.89898	9.77017	9.73526	9.75682	9.86761	9.81836	9.82107	9.80964	9.83873	9.78519	9.83413	9.7958	9.52827	9.60909	9.69326	9.64519	9.65924	9.71924	9.6449	9.68795	9.65906	9.68377	9.6878	9.6908										0.637631	0.37686	-0.0519934	0.242789	0.691563
8.7426	8.59698	8.57254	8.62855	8.5861	8.59755	8.60354	8.58366	8.63132	8.73633	8.66545	8.61781	7.38482	7.58332	7.39173	7.42278	7.4012	7.54349	7.216	7.54251	7.43352	7.66319	7.4151	7.51795	8.21554	8.28609	8.19428	8.08981	8.2101	8.16441	8.00632	8.17167	8.20122	8.3063	8.25151	8.17738										0.220742	0.743715	-0.0358235	0.877218	0.20783
8.4922	8.37615	8.43207	8.32111	8.33916	8.38361	8.35336	8.43558	8.39582	8.50922	8.46822	8.4389	7.56581	7.48301	7.48976	7.43593	7.46863	7.43068	7.49589	7.48493	7.41378	7.48395	7.54206	7.46652	7.47965	7.47434	7.54809	7.52153	7.4214	7.38663	7.39113	7.40238	7.58995	7.5775	7.68633	7.66832		+					+	+		0.419849	0.536203	-0.0386426	1.96613	0.0468735
5.68808	5.77673	5.59391	5.78218	5.68394	5.7489	5.67506	5.83259	5.87698	5.61824	5.78488	5.66004	5.06804	5.1505	5.62746	5.40475	4.8054	5.29236	5.1406	5.25715	5.31418	5.30697	5.34333	5.29696	NaN	NaN	NaN	NaN	NaN	NaN	NaN	NaN	NaN	NaN	NaN	NaN										0.00666771	0.991896	-0.00147788	0.366145	0.54312
10.0924	10.2116	10.1937	10.1762	10.175	10.2213	10.1295	10.2321	10.1573	10.2035	10.2194	10.2145	9.99737	10.0471	10.3258	10.0431	10.3808	10.3244	10.0738	10.101	10.0187	10.3488	10.0831	10.3536	9.90084	10.0023	9.97783	10.0199	9.96003	10.0141	9.90662	10.0213	9.99962	10.0558	9.9684	10.0146										0.551573	0.429173	-0.0465933	0.608221	0.341266
10.278	10.636	10.5476	10.4537	10.5349	10.5202	10.4677	10.5264	10.5674	10.4415	10.5317	10.5321	9.64788	9.68851	9.66307	9.73565	9.75909	9.72686	9.72631	9.7231	9.78712	9.7599	9.75809	9.84076	9.59546	9.59136	9.59266	9.55686	9.49514	9.61288	9.53285	9.55696	9.60673	9.77595	9.74626	9.77179				+			+	+	+	0.0444782	0.950394	-0.014561	0.0100128	0.986836
7.92752	8.31723	8.25551	8.10547	8.17647	8.22509	8.17653	8.03896	8.37753	8.36776	8.59679	8.4904	7.77714	7.8508	7.75434	7.65213	7.93076	7.82635	7.47233	7.75334	8.0126	7.82496	7.96069	7.85304	7.38184	7.30113	7.20689	7.08917	6.99882	7.15808	7.62579	7.14156	7.26359	7.77079	7.86296	7.78068							+	+		1.08526	0.198303	-0.318231	1.87321	0.0513851
10.9481	11.025	11.1202	11.0106	11.0643	11.076	11.0169	11.0358	11.0143	10.9713	11.0324	11.0259	10.6508	10.6723	10.7098	10.7151	10.7669	10.691	10.8153	10.6967	10.7125	10.5224	10.6057	10.6749	10.8537	10.9372	10.9242	10.8596	10.9018	10.8562	10.8722	10.9197	10.9181	10.8393	10.8093	10.8474									+	0.148135	0.828173	0.0212482	0.655595	0.309378
5.25995	5.30659	5.63253	5.14745	5.16888	5.32327	5.15808	5.24726	4.95038	5.44717	5.32537	5.28063	4.85404	4.98288	4.68387	4.42251	4.53919	4.66456	4.85985	4.77675	4.87009	4.9034	4.88284	4.53332	4.55295	4.6633	4.67757	4.43617	4.56185	4.66734	4.48111	4.58382	4.84145	4.93861	4.8441	4.52828										0.141506	0.837427	0.0486296	0.860968	0.214396
5.33939	5.26391	5.27919	5.47098	5.32991	5.24389	5.32107	5.26101	5.17732	5.29388	5.34849	5.36276	5.08393	5.19846	5.05121	5.15995	4.92965	5.04184	5.30493	5.2166	5.07449	5.36568	5.15656	5.33882	5.15585	5.06749	5.02422	5.21054	5.12077	5.16795	5.04639	5.11821	5.14261	4.9463	4.93403	5.09102								+		0.585267	0.407105	-0.0408796	0.0663665	0.917905
6.99534	7.09464	7.28966	7.02698	7.02613	7.02122	7.04135	7.12784	6.96784	6.83461	7.03015	6.79881	6.63721	6.92518	6.86185	6.76012	6.88712	6.85086	6.87053	6.87388	6.83263	6.66349	6.56375	6.57398	5.97723	5.83318	6.02024	5.71593	5.74014	5.77441	6.02103	6.17571	6.12955	5.80338	5.80364	5.87053					+	+		+	+	0.995628	0.226237	0.23869	0.887177	0.204332
9.73264	9.62814	9.71638	9.61298	9.7131	9.77205	9.78276	9.80289	9.84741	9.91459	9.94759	9.90339	8.57377	8.52661	8.58822	8.52095	8.59817	8.57671	8.82194	8.67725	8.78344	8.74483	8.76003	8.71657	9.0753	9.07685	9.08683	9.00795	9.06306	9.07432	9.16854	9.1283	9.28161	9.2728	9.38362	9.36015	+	+		+	+		+	+		2.54973	0.0339849	-0.229465	2.00107	0.044583
6.05615	6.13453	6.06565	6.12768	6.1297	6.1868	6.13443	6.2542	6.1732	6.22947	6.22901	6.06752	5.01417	5.08234	5.2413	5.04023	5.31056	5.1085	5.13668	5.12472	4.955	4.96191	5.17121	5.10557	3.14096	2.97708	3.72196	3.44079	3.01723	3.27313	3.18801	3.15539	3.42468	3.4205	3.10178	3.37448										0.690198	0.349517	-0.0898951	0.181259	0.769543
9.39758	9.51175	9.57685	9.46797	9.51801	9.49889	9.47663	9.43579	9.45826	9.51419	9.66586	9.64806	9.3311	9.311	9.34406	9.36523	9.36972	9.38261	9.33053	9.32816	9.39977	9.47413	9.65541	9.72851	9.01686	9.04817	9.05481	9.12201	9.08914	9.07951	9.06804	9.0392	9.02302	9.24949	9.28134	9.34789							+	+	+	0.736292	0.325639	-0.113975	1.07484	0.151642
9.68854	9.61712	9.74869	9.70976	9.72278	9.75026	9.81484	9.72257	9.82634	9.78364	9.85959	9.75127	9.52369	9.59314	9.56575	9.51453	9.58119	9.5511	9.51604	9.5813	9.63176	9.47667	9.52361	9.49589	9.64276	9.65964	9.68543	9.55269	9.72746	9.64418	9.64987	9.69539	9.7028	9.51207	9.62501	9.57172										1.07087	0.204852	-0.113383	0.96491	0.17877
7.46672	7.27005	7.41216	7.33471	7.53132	7.07862	7.80432	7.2898	7.67015	7.56806	8.17577	7.62808	7.67723	7.55152	7.31377	7.5286	7.22506	7.42957	7.58857	7.55896	7.69335	7.66998	8.17697	7.58296	6.72646	6.46288	6.30667	6.29724	6.56646	6.27238	6.89079	6.44993	6.67388	6.90272	7.66253	7.08567								+		0.943907	0.243197	-0.407662	0.953325	0.181874
9.07171	9.12767	9.09568	9.08667	9.08989	9.0795	9.0728	9.1523	9.06885	9.10257	9.12543	9.09183	9.01112	9.02509	9.03337	8.9684	9.00161	8.92733	9.04104	9.06307	8.99426	9.03074	9.01807	8.96164	8.97064	8.93366	8.99453	8.95052	8.89678	8.9914	8.9374	9.06302	9.01892	8.90124	8.94672	8.9324										0.163422	0.808688	-0.00825278	0.95947	0.180149
9.34068	9.44189	9.45962	9.39949	9.44959	9.39243	9.37245	9.38598	9.42171	9.6746	9.19327	9.19407	9.06094	9.015	9.11157	8.98109	9.118	9.12157	9.14909	9.04834	9.1227	8.78706	8.80889	8.87187	9.16468	9.15729	9.28195	9.2029	9.1815	9.21818	9.1548	9.21151	9.22278	8.78742	8.87768	8.90508				+	+	+	+	+	+	0.134627	0.845296	0.0600878	0.137034	0.826528
9.95889	10.0568	10.0333	9.94356	10.0339	10.0246	10.046	10.0175	10.0097	10.0557	10.0784	10.0392	9.9477	9.97207	9.93593	9.95739	9.99282	9.93092	9.95825	9.99487	9.98313	9.93693	9.95956	9.98779	9.49684	9.51641	9.52669	9.50437	9.50462	9.54233	9.529	9.49787	9.51033	9.54802	9.64917	9.64409										0.584248	0.40766	-0.0414104	0.860384	0.214514
8.96808	8.94779	8.96743	8.97848	8.99481	8.97788	8.92357	8.95271	8.92673	8.94117	9.00573	9.03356	9.02876	8.86362	9.013	8.87262	9.09345	8.97829	9.12861	8.99716	8.93931	8.97274	9.09711	9.09583	8.93377	8.90776	8.88512	8.94749	8.9978	8.95127	8.87201	8.94698	8.89337	8.92255	8.9581	9.04201										0.502681	0.464095	-0.0323836	0.128281	0.837235
4.59298	4.10929	4.39888	4.30092	4.21748	4.44956	4.30472	4.47108	4.37924	4.28192	4.48273	4.51489	NaN	NaN	NaN	NaN	NaN	NaN	NaN	NaN	NaN	NaN	NaN	NaN	4.8869	5.37724	5.10807	5.20417	5.17364	5.31813	5.15509	5.30137	5.18156	4.54919	4.71886	4.67609								+	+	0.138897	0.840914	-0.059463	0.448663	0.461513
10.4856	10.3524	10.3524	10.3563	10.4274	10.3441	10.3319	10.3883	10.3645	10.5836	10.4703	10.4261	10.2603	10.2282	10.2304	10.2395	10.2682	10.3084	10.0901	10.2114	10.2481	10.4866	10.4404	10.3837	10.1346	10.2246	10.1429	10.132	10.22	10.1841	10.0823	10.1664	10.1251	10.4274	10.3091	10.3189				+	+	+	+	+	+	0.679409	0.354741	-0.0965316	1.02889	0.162598
9.09343	9.24451	9.16645	9.15041	9.1994	9.26503	9.15296	9.17697	9.18364	9.15241	9.12278	9.19483	8.56712	8.7143	8.64268	8.59751	8.58945	8.59181	8.64277	8.70381	8.6868	8.65401	8.67628	8.74421	8.23456	8.32794	8.35018	8.18272	8.22497	8.25541	8.34374	8.41832	8.53263	8.57352	8.57174	8.54487							+	+		0.0838514	0.90598	0.0114565	0.543599	0.387064
10.3373	10.2528	10.2334	10.3212	10.3012	10.2726	10.2728	10.3234	10.2394	10.3456	10.3211	10.3234	10.0463	10.087	9.96365	9.93871	10.0938	10.0438	9.92263	9.94695	10.0172	9.9749	10.0986	9.97381	10.1895	10.0529	10.1548	10.2291	10.2726	10.19	10.22	10.1642	10.1567	10.345	10.1935	10.1943										0.779798	0.305899	-0.0555061	0.917389	0.194069
9.69412	9.51505	9.48985	9.65717	9.54435	9.38096	9.59106	9.49849	9.50052	9.46835	9.47609	9.41812	9.73961	9.57004	9.53236	9.60864	9.46717	9.62582	9.51906	9.45897	9.65757	9.62212	9.75053	9.58909	9.73116	9.69913	9.6129	9.65131	9.64975	9.55397	9.69811	9.5123	9.50712	9.54238	9.55751	9.50721							+			0.773181	0.309004	0.112152	0.373709	0.535385
7.71892	7.80253	7.73926	7.71887	7.75699	7.85372	7.74219	7.82265	7.75703	7.77507	7.77641	7.76412	4.62903	4.61419	4.63553	4.66235	4.93236	4.61638	4.87572	4.64096	4.87834	4.47003	4.84819	4.76996	NaN	NaN	NaN	NaN	NaN	NaN	NaN	NaN	NaN	NaN	NaN	NaN										0.290399	0.663104	-0.0182932	0.0392467	0.951327
6.07406	6.14857	5.91614	5.89156	6.21988	6.17159	5.90298	5.98941	6.13305	6.09353	6.1995	6.07104	NaN	NaN	NaN	NaN	NaN	NaN	NaN	NaN	NaN	NaN	NaN	NaN	5.13122	5.06435	5.51731	5.27294	5.09387	5.16416	5.66661	5.52117	5.47612	5.65128	5.75153	5.54169								+		0.401861	0.551801	-0.0751014	0.087421	0.892244
12.0324	12.1236	12.0877	12.0493	12.0533	12.0931	12.0457	12.0212	12.0418	12.0387	12.0602	12.0517	11.8893	11.9426	11.9248	11.9764	11.895	11.9234	11.9052	11.9276	11.9313	11.9278	11.9451	11.9452	11.9198	11.9097	11.8866	11.9261	11.9093	11.9238	11.9462	11.8943	11.9347	11.9019	11.9063	11.8895										0.49778	0.468568	0.0310723	0.418549	0.490003
7.90617	7.9532	8.1622	8.29468	8.153	8.18074	7.96195	8.20077	8.5422	7.90221	8.02621	7.87527	7.43814	7.59233	7.45803	7.42498	7.4527	7.42214	7.43622	7.38619	7.40445	7.58736	7.61265	7.52709	7.23331	7.19608	7.26811	7.13246	7.19361	7.24226	7.37948	7.32788	7.43326	7.5851	7.72869	7.54182		+			+	+	+	+	+	0.326749	0.623809	0.072628	1.90681	0.0498145
8.49601	8.43716	8.4549	8.47269	8.48292	8.31343	8.39648	8.52882	8.47048	8.41552	8.33353	8.30482	8.05104	8.24246	8.04937	8.10055	8.02439	8.07627	8.07847	8.1329	8.09212	8.0467	7.9752	8.01547	7.98932	7.93775	7.98564	8.00877	8.05638	7.94428	8.07298	7.99913	8.01439	7.77849	7.85937	7.81034							+	+	+	1.3871	0.135368	0.111397	0.486895	0.430418
8.42258	8.44456	8.39386	8.34487	8.47115	8.43749	8.44966	8.44901	8.42168	8.47412	8.42362	8.43578	7.6209	7.73097	7.72842	7.72271	7.69344	7.76001	7.76105	7.73063	7.78069	7.67007	7.75485	7.73623	7.24945	7.4958	7.32697	7.15063	7.41875	7.39913	7.36637	7.34644	7.43804	7.49521	7.46958	7.38599										0.499478	0.466824	-0.0241763	0.261126	0.667238
5.50422	5.23978	5.58771	5.58816	5.33505	5.33436	5.53428	5.47926	5.6847	4.95301	5.0916	4.89718	5.38976	5.29612	5.01874	4.88321	5.00857	5.13584	5.30238	5.06137	5.05224	4.55724	4.16508	4.29478	3.81181	4.09625	4.11373	3.91519	3.8007	3.81741	3.77428	3.73087	3.82615	4.35698	4.13908	4.20777			+	+	+	+		+	+	1.74461	0.0896646	0.463306	1.89279	0.0507267
8.8817	8.90838	8.82929	8.85372	8.86594	8.94737	8.84715	8.94252	8.92544	8.86117	8.91409	8.94357	8.66809	8.71901	8.68542	8.67544	8.90632	8.69371	8.72872	8.6629	8.72498	8.67532	8.59439	8.65884	8.63542	8.68753	8.75086	8.70859	8.73335	8.66577	8.68907	8.77376	8.74276	8.83348	8.83493	8.83577							+	+	+	0.422448	0.533293	-0.0331551	0.171865	0.7811
10.1406	10.325	10.3245	10.2668	10.2962	10.2819	10.2706	10.307	10.4363	10.2161	10.2557	10.2474	9.52968	9.62679	9.63893	9.56837	9.80006	9.68537	9.60299	9.72665	9.77939	9.67959	9.73656	9.70695	9.80398	9.70753	9.72009	9.69035	9.70047	9.70466	9.84686	9.74678	9.84239	9.72544	9.69164	9.66692										0.139916	0.839886	0.0236549	1.33172	0.104341
10.2077	10.1622	10.0952	10.1093	10.1467	10.025	10.1582	10.1272	10.0883	10.3079	10.2471	10.1739	10.1648	10.1888	10.1541	10.2323	10.0419	10.1677	9.93967	10.0877	10.082	10.1962	10.16	10.0866	10.1955	10.0417	10.0137	9.98023	10.0094	9.98293	10.1495	10.0399	10.0775	10.0795	10.1062	9.98625										0.801929	0.295778	-0.0879202	1.32199	0.105845
10.3392	10.2438	10.2982	10.3532	10.325	10.3204	10.3562	10.341	10.3557	10.3912	10.3211	10.3878	10.1473	10.1696	10.2051	10.1554	10.1321	10.1619	10.1513	10.1349	10.144	10.0973	10.1157	10.1303	9.9485	9.92367	9.99626	9.98143	9.99722	10.0091	9.96446	9.95913	9.95191	9.87661	9.94917	9.95916										0.953447	0.240276	-0.0729688	0.605849	0.342743
3.71393	3.93086	4.19606	4.01148	4.28288	3.97386	4.19625	4.18251	4.26705	3.34544	3.53133	3.64513	NaN	NaN	NaN	NaN	NaN	NaN	NaN	NaN	NaN	NaN	NaN	NaN	3.81441	3.06624	3.5554	3.46502	3.40745	3.41556	3.52607	3.47643	3.52212	3.14627	3.14483	2.82248		+	+					+	+	1.25442	0.157007	0.439649	1.94929	0.0473183
9.87872	9.82778	9.84646	9.88775	9.78373	9.86445	9.77059	9.75784	9.71931	9.9154	9.88111	9.87247	9.4418	9.51442	9.42526	9.43335	9.47274	9.4232	9.49963	9.54223	9.5586	9.45559	9.44408	9.4196	9.58786	9.51026	9.52624	9.61642	9.57304	9.5021	9.49056	9.50552	9.46787	9.6068	9.59958	9.55871			+			+			+	0.910402	0.25455	-0.0386728	0.579004	0.360298
8.96994	9.20407	9.24318	9.07247	9.11662	9.12893	9.10421	9.09346	9.19484	9.10395	9.1418	9.05113	8.83811	8.84324	8.95825	8.82476	8.90147	8.82376	8.96423	8.91247	8.86846	8.81481	8.93882	8.89947	8.91201	8.94366	8.86287	8.92526	8.8954	8.92117	8.88198	8.93078	8.91065	8.7399	8.84401	8.84477								+		0.169705	0.802324	0.0401026	0.0791261	0.902527
6.84084	6.74012	6.8988	6.71086	6.84989	6.74406	6.88252	6.84863	6.99944	7.46146	7.2933	7.22359	4.68597	4.54971	4.90004	4.75207	4.8466	4.79208	4.79304	4.81435	4.60776	5.036	4.84095	4.76911	5.09274	5.36706	5.1442	5.11739	5.2394	5.28777	5.12457	4.89748	5.05716	5.47957	5.23008	5.23017	+	+	+							2.38802	0.041126	-0.49953	2.61061	0.0263217
1.73649	2.31998	1.96721	1.45493	2.00357	2.06073	2.26523	2.30873	2.09173	1.85379	1.78346	2.06293	1.97285	1.78709	2.22602	1.16221	0.974635	2.06237	2.42714	1.8642	2.0948	0.668396	2.35071	2.12077	NaN	NaN	NaN	NaN	NaN	NaN	NaN	NaN	NaN	NaN	NaN	NaN										0.222307	0.742199	0.107832	0.10306	0.871827
10.0463	9.98537	10.086	10.0527	10.0364	9.99745	10.0651	10.0785	10.09	10.0476	10.0683	9.98094	10.0276	10.0364	10.014	10.0366	9.89004	10.0177	9.92565	9.99728	10.0297	10.0754	10.0093	10.0037	9.96496	9.95727	9.85152	9.86886	9.80725	9.81845	9.84296	9.84816	9.83379	9.98466	9.98056	9.96024								+	+	0.0610378	0.930029	0.00692749	0.0374112	0.95339
NaN	NaN	NaN	NaN	NaN	NaN	NaN	NaN	NaN	NaN	NaN	NaN	NaN	NaN	NaN	NaN	NaN	NaN	NaN	NaN	NaN	NaN	NaN	NaN	NaN	NaN	NaN	NaN	NaN	NaN	NaN	NaN	NaN	NaN	NaN	NaN										NaN	1	0	NaN	1
4.5563	6.36817	4.40184	4.8176	4.50057	4.95011	4.46368	4.71399	4.64684	4.95614	4.16558	4.76164	6.30753	6.44694	6.33221	6.34869	6.18384	6.41179	6.52495	6.50577	6.1311	6.49785	6.19906	6.18121	6.02831	6.31879	5.98365	6.24935	6.04055	6.25677	5.88169	6.28009	6.11815	6.27291	5.7775	6.10122										0.287997	0.664985	0.480984	0.178836	0.772326
7.23986	7.03189	7.06486	7.13696	7.10632	6.88019	7.14433	7.03206	7.06937	7.30791	7.20121	7.1869	6.46654	6.58264	6.59446	6.66289	6.7737	6.7469	7.0617	7.27705	7.88842	8.31135	8.32938	8.08763	NaN	NaN	NaN	NaN	NaN	NaN	NaN	NaN	NaN	NaN	NaN	NaN				+	+					0.732058	0.328297	-0.119801	1.00005	0.169361
8.40623	8.30228	8.26788	8.1775	8.28685	8.2995	8.31644	8.30922	8.22811	8.50204	8.48604	8.41062	6.79664	6.81284	6.87424	6.62499	6.72279	6.78717	6.74138	6.78234	6.73753	7.01682	7.05069	6.79876	7.92888	7.83741	7.83195	7.60822	7.67532	7.81353	7.73192	7.69706	7.78722	8.28608	8.3327	8.14964		+					+	+	+	1.31235	0.146754	-0.140769	1.93814	0.0481211
9.15556	9.19631	9.14906	9.14727	9.18101	9.19359	9.15359	9.1646	9.11376	9.15961	9.13352	9.1094	9.13098	9.07692	9.00974	8.95668	9.31311	9.04814	9.07607	9.06006	8.9647	9.12513	9.0741	9.06023	7.57148	7.50454	7.58601	7.58419	7.55165	7.6137	7.76701	7.52867	7.62232	8.09047	8.14521	8.1612							+	+	+	0.725112	0.33162	0.0328051	0.927991	0.190839
9.35944	9.12671	9.16381	9.21683	9.21778	9.07576	9.18935	9.15119	9.18426	9.16094	9.16394	9.12045	8.82948	8.85022	8.78772	8.83556	8.78777	8.78322	8.73659	8.75097	8.7201	8.82117	8.80907	8.73879	9.21169	8.99174	9.10182	9.03364	9.15295	8.98821	9.17176	8.90113	9.09656	9.04006	9.12341	9.00275										0.39129	0.561827	0.0682068	0.165984	0.78939
7.22814	7.50214	7.48355	7.28543	7.54142	7.31121	7.58994	7.4862	7.561	7.59977	7.77789	7.55502	7.49051	7.70486	7.70005	7.45251	7.54819	7.669	7.49215	7.74974	7.70252	7.79861	7.88069	7.62394	5.54666	5.20432	5.48703	5.6188	5.7489	5.67259	5.77139	5.74745	5.94967	5.849	5.7963	5.69142							+			1.00777	0.22175	-0.239621	1.17393	0.130914
7.82419	7.5512	7.67287	7.86556	7.60837	7.62587	7.69981	7.72143	7.67646	7.6113	7.75626	7.71965	7.622	7.68666	7.71352	7.50187	7.70055	7.57768	7.77732	7.70299	7.81888	7.60412	7.72579	7.7092	6.68594	6.63639	6.67695	6.5343	6.60094	6.6819	6.83548	6.7879	6.73449	7.00182	7.0512	7.00653							+	+	+	0.0494197	0.944231	-0.0129855	0.0148472	0.981112
8.29669	8.25979	8.1692	8.20527	8.20282	8.2674	8.27025	8.4339	8.27725	8.4834	8.21387	8.17102	8.0023	7.82678	7.90799	7.81393	7.77878	7.83509	7.69967	7.76466	7.80416	7.88902	7.83087	7.7347	8.16175	8.34303	8.05418	8.03418	8.0481	8.08257	8.3765	8.2358	8.09577	8.21277	8.22312	8.05174										0.171466	0.800246	-0.0475343	0.255288	0.675843
6.94576	7.13335	7.20201	7.00534	7.06428	7.21332	6.98471	7.11297	7.04223	7.48134	7.45013	7.40995	3.6633	3.97252	3.27355	3.59686	4.17213	3.5373	3.95026	3.718	3.42115	3.83847	4.34729	3.98427	5.6105	5.26128	5.23544	5.02603	5.06121	5.39062	5.31726	5.15971	5.31491	6.09264	6.38796	6.08772		+	+				+	+	+	1.95093	0.0697377	-0.353434	2.24693	0.0348892
8.23463	8.01128	8.04618	8.03817	8.13707	8.04725	8.15592	8.1241	8.13896	8.10347	8.17878	7.98041	8.0927	7.96865	8.08737	8.01064	8.00371	8.04337	7.94431	8.26583	8.03948	8.14842	8.10459	8.0974	7.42568	7.44618	7.42576	7.40642	7.49196	7.4775	7.37997	7.47982	7.52962	7.7419	7.66469	7.57564					+		+	+		0.036815	0.959849	0.00981013	0.0711732	0.911628
8.10282	8.27839	8.34357	8.11995	8.23596	8.25499	8.34189	8.41408	8.49921	8.24007	8.31956	8.39169	7.82871	7.8616	7.9819	7.85521	7.89726	8.12914	8.26198	8.05862	8.14996	8.23176	8.13861	8.22596	7.50423	7.66266	7.62189	7.61255	7.58308	7.54058	7.55594	7.59178	7.61048	7.51448	7.5254	7.6234				+						0.376329	0.57663	-0.0755094	0.868162	0.21175
5.74196	5.86673	5.9624	5.67085	5.90293	5.93717	5.80838	5.94152	5.89571	6.13512	6.0957	5.99692	5.79914	5.86287	5.87948	5.95088	6.30954	5.92441	6.27419	5.73311	5.71537	6.08155	5.88141	5.92126	5.32649	5.43275	5.3834	5.44263	5.42333	5.39641	5.34385	5.38764	5.54695	5.5892	5.49846	5.5936							+	+		1.34818	0.143451	-0.218882	1.20478	0.12472
9.12543	9.13031	9.08737	9.01171	9.04748	9.10745	9.19177	9.09002	9.13104	9.02769	9.01306	9.17171	8.23633	8.35274	8.20888	8.2796	8.51143	8.21508	8.34127	8.36033	8.34054	8.63626	8.29741	8.2653	8.66707	8.66402	8.7208	8.72579	8.67466	8.70775	8.68518	8.68636	8.70656	8.4302	8.50485	8.44079							+	+	+	0.344125	0.607161	0.043546	0.0943769	0.883943
8.50338	8.59704	8.55809	8.53774	8.48639	8.4825	8.51198	8.5737	8.55417	8.5392	8.51292	8.59776	7.62478	7.78515	7.77088	7.70741	7.96535	7.78474	7.79862	7.88957	7.79198	7.73977	7.60127	7.76328	7.81624	8.0125	7.92996	7.76683	7.83218	7.96797	7.91028	7.9151	7.91776	7.95367	7.92328	7.87842										0.0261039	0.971129	0.00287914	0.709067	0.280054
8.89966	8.89896	8.97309	8.89875	9.01272	8.98905	8.91898	8.92637	9.03914	9.10891	9.2062	9.16705	8.31043	8.32619	8.37045	8.35095	8.34711	8.30878	8.45602	8.33429	8.40041	8.56903	8.57908	8.64818	7.8648	7.54401	7.82589	7.79184	7.75957	7.80564	7.74398	7.83087	7.96453	8.01771	8.31867	8.22229	+	+		+	+	+	+	+		2.49415	0.0384885	-0.236813	1.90845	0.0496212
8.48204	8.52898	8.55028	8.46402	8.52414	8.51152	8.48382	8.54812	8.55071	8.61279	8.53209	8.62858	7.9279	7.96068	7.95566	7.92614	7.83014	7.87206	8.02882	8.02972	7.89326	8.10884	8.01089	8.11803	7.91261	7.81412	7.94656	7.94846	7.83943	7.94103	7.86825	7.91255	7.89109	7.96415	7.94529	7.83416					+					0.916138	0.251954	-0.0707188	1.22348	0.12173
7.56856	7.31769	7.33811	7.47601	7.38802	7.47044	7.44388	7.4299	7.28376	7.48048	7.43678	7.34608	7.3546	7.50004	7.42328	7.417	7.32561	7.39802	7.23358	7.37658	7.3779	7.37006	7.36386	7.15877	7.31123	7.32914	7.33269	7.25844	7.25656	6.94299	7.36937	7.20615	7.16645	7.34434	7.39036	7.3483										0.0497459	0.943808	-0.0129932	0.185699	0.763673
3.43566	3.93057	3.96889	3.94204	4.34564	3.86	4.1683	4.07629	4.24869	3.94683	4.21927	4.09615	NaN	NaN	NaN	NaN	NaN	NaN	NaN	NaN	NaN	NaN	NaN	NaN	NaN	NaN	NaN	NaN	NaN	NaN	NaN	NaN	NaN	NaN	NaN	NaN										0.751519	0.319382	-0.309045	0.0794742	0.901995
7.45124	7.48105	7.53386	7.41435	7.53428	7.50604	7.50381	7.53484	7.52132	7.44061	7.38029	7.49912	7.50616	7.55919	7.61643	7.56561	7.65473	7.55242	7.64756	7.72405	7.68783	7.47404	7.32872	7.39561	4.15729	4.20598	4.368	4.06416	4.03282	4.28216	4.00458	4.16276	4.06867	3.78305	4.00208	4.11097						+				0.508331	0.459443	0.0487127	0.37779	0.531769
7.93456	7.96637	7.87454	7.8708	7.94549	7.81942	7.84183	7.74947	7.67505	7.98498	7.91875	7.94726	7.68504	7.52861	7.66429	7.70432	7.61696	7.66334	7.44999	7.64723	7.55512	8.03269	7.98191	7.84472	7.82356	7.80725	7.72455	7.74269	7.7448	7.68026	7.57979	7.71247	7.7038	7.97654	7.92124	7.92804				+	+	+	+	+	+	0.310921	0.639882	-0.0251746	0.802857	0.236303
7.89444	7.69013	7.62596	7.80261	7.61633	7.67943	7.68011	7.66142	7.64898	7.87695	7.76209	7.65857	7.86509	7.74316	7.68431	7.83976	7.5245	7.79582	7.68498	7.67983	7.61919	7.74115	7.84015	7.75813	7.89994	7.89368	7.97575	8.07003	8.02239	7.98971	8.11414	7.97927	7.94476	7.86842	7.86615	7.79546								+		0.101654	0.88315	-0.0290278	0.327129	0.586005
10.5221	10.5834	10.6107	10.5594	10.5931	10.6955	10.6948	10.6741	10.6742	10.4633	10.5562	10.5529	10.5509	10.6199	10.6039	10.5778	10.7268	10.6398	10.7846	10.7698	10.7503	10.4056	10.4094	10.3977	11.2073	11.2235	11.2578	11.1098	11.0943	11.1148	11.3139	11.2942	11.3394	10.1918	10.2084	10.245			+	+	+	+	+	+	+	0.524974	0.447059	0.0479412	0.835384	0.223667
8.82758	8.63691	8.67166	8.74837	8.67791	8.68778	8.6879	8.68297	8.62661	8.72268	8.69588	8.57224	8.8329	8.78547	8.79277	8.71411	8.76044	8.7648	8.70417	8.70098	8.74403	8.67818	8.71692	8.62597	8.78063	8.8636	8.68984	8.87315	8.75861	8.61516	8.80143	8.67233	8.59926	8.82316	8.82861	8.7499				+						0.258006	0.698998	0.0484517	0.329698	0.582525
8.59423	8.63505	8.66221	8.60906	8.59306	8.71688	8.6846	8.64992	8.75178	8.83862	8.91996	8.83071	8.22496	8.3177	8.34622	8.22379	8.14099	8.22997	8.23992	8.31493	8.32092	8.23334	8.27295	8.19782	8.33423	8.41139	8.34613	8.26365	8.40547	8.2664	8.31195	8.31909	8.32173	8.26709	8.23154	8.25891	+	+					+		+	2.58901	0.0322681	-0.232604	2.00956	0.0443658
6.80215	6.28645	6.15345	6.1354	6.4015	6.22066	5.95427	6.38983	6.24795	6.12951	5.92464	5.86892	4.96768	5.10709	5.14425	5.04377	4.82116	5.00477	4.90953	4.83755	4.8535	4.27706	4.06136	4.26938	4.45781	4.54731	4.43783	4.47246	4.2529	4.02468	4.60324	4.49576	4.50308	4.45726	3.94417	4.23251				+	+	+				0.966297	0.236885	0.43966	1.17303	0.130965
3.13595	2.93428	3.06973	3.01195	3.23162	3.25199	2.83619	3.78821	3.51827	3.25901	3.28338	3.02005	2.94354	3.91927	3.05334	3.30744	3.40541	4.03687	3.52873	3.62705	3.84661	4.23011	4.27584	3.48084	1.94261	2.36496	2.12381	1.60143	1.8079	2.21013	2.33684	2.41929	2.50753	2.90054	2.7925	2.6764							+	+	+	0.614719	0.389424	-0.140821	0.0683787	0.915205
10.5429	10.4487	10.3995	10.4275	10.4412	10.4138	10.5254	10.5184	10.5095	10.5505	10.354	10.3292	10.6393	10.6743	10.6246	10.5734	10.5239	10.5447	10.5004	10.5466	10.4855	10.2458	10.0851	10.1629	10.2874	10.3747	10.2566	9.609	9.71927	9.66366	10.3406	10.4046	10.3494	10.0347	9.95159	9.97118				+	+	+	+	+	+	0.255275	0.702039	0.0524677	0.0816887	0.899761
7.74931	7.80392	7.76734	7.93571	7.76824	7.86255	7.70123	7.71356	7.70242	7.92393	7.93216	8.06993	7.79678	7.78247	7.8582	7.72964	7.98829	7.84762	7.87872	7.7672	7.76203	7.80203	7.97512	8.03911	7.84758	7.69611	7.71843	7.76876	7.8269	7.69837	7.82704	7.79748	7.78264	7.96698	8.10964	8.04867			+				+	+	+	1.80521	0.0844035	-0.201816	0.818957	0.229308
9.27819	9.35734	9.32959	9.27996	9.35295	9.40311	9.39893	9.38577	9.47629	9.44354	9.50834	9.58745	8.9614	8.92928	8.92082	9.04964	8.97553	9.0471	9.09038	9.03735	8.91548	8.94869	8.91613	9.08977	8.86549	8.98763	8.93413	8.98352	8.91218	8.96535	8.83866	8.92205	8.96231	9.08378	9.0452	9.15186							+	+	+	1.79891	0.0847003	-0.191401	1.42335	0.0939579
10.0336	10.0008	9.94606	9.99516	10.0066	10.0167	9.9876	10.013	10.0403	10.0155	9.99195	9.99178	9.92464	9.96429	9.95944	9.94736	9.92789	9.95619	9.88309	9.88795	10.0107	9.94909	10.0203	9.88845	8.80588	8.87808	8.72767	8.16155	8.18716	8.12475	9.011	8.95069	8.92706	9.85948	9.79834	9.72924							+	+	+	0.0824065	0.906438	-0.0062294	0.253783	0.677455
8.66228	9.43789	9.47303	8.93934	9.33895	9.14095	9.00392	9.21398	9.48261	9.06551	9.07521	9.01729	8.98854	9.22569	9.25018	9.01953	9.16204	9.21736	8.89367	9.14764	9.40924	9.14779	9.23273	9.05929	8.9891	8.95429	8.80823	8.43457	8.68467	8.94582	8.87462	8.78097	8.77348	8.81837	8.8689	8.68013										0.20112	0.766593	0.138393	0.303488	0.612482
8.37176	8.24141	8.33136	8.2281	8.34282	8.2368	8.27338	8.20418	8.29375	8.27422	8.30695	8.24105	8.0411	8.12265	8.10616	8.0329	8.08987	8.09795	8.01089	7.94162	8.15991	8.26178	8.19929	8.23369	7.11485	7.22257	7.13284	7.19517	7.19213	7.22869	7.20922	7.17561	7.20088	7.5432	7.37121	7.50178				+	+		+	+	+	0.40182	0.551648	0.0407674	0.0396125	0.950616
4.31114	3.45638	3.88618	4.03518	4.03015	3.82572	3.50856	4.26692	4.30144	4.36955	3.60476	3.93336	4.30334	4.26451	4.35146	4.1424	4.26533	4.00911	4.20901	3.97158	4.06402	4.35025	4.35566	3.97935	4.00272	3.99233	4.05691	4.19401	4.26317	4.22867	4.13226	4.16252	4.01909	4.37315	4.16332	4.21851							+			0.0909362	0.89807	-0.0846543	0.00784658	0.989763
8.90262	9.00334	8.97045	9.00753	9.03286	9.01237	9.0499	8.98394	8.94087	8.99456	8.98307	9.04165	8.86804	8.99825	9.01078	9.01747	8.85743	8.97049	8.94455	9.01147	8.98124	8.94458	8.99351	8.95979	8.94974	8.98847	8.98863	9.02312	9.00586	9.06132	9.13578	8.98479	8.98171	9.01927	9.11277	9.07067										0.617442	0.388267	-0.0476224	0.223077	0.718684
10.528	10.5646	10.4867	10.499	10.496	10.5278	10.4882	10.5168	10.4773	10.5466	10.601	10.5608	10.1313	10.1951	10.1854	10.2097	10.1963	10.1469	10.2163	10.2139	10.1721	10.2505	10.2062	10.2715	9.69464	9.82778	9.70722	9.38303	9.32552	9.38039	9.82847	9.8632	9.88277	9.90841	9.96034	9.92994							+	+	+	0.707439	0.340591	-0.0430587	1.49429	0.0849419
8.98446	9.46725	9.46367	9.18948	9.39104	9.27451	9.41912	9.38295	9.57037	9.20886	9.24452	9.11169	9.15236	9.26651	9.2301	9.15654	9.18371	9.21488	9.09185	9.31344	9.45806	9.20089	9.19503	9.07394	9.3419	9.43664	9.06412	9.14217	9.15343	9.32975	9.21531	9.20819	9.11637	9.19327	9.07518	9.03076										0.285144	0.668759	0.116766	0.614356	0.33703
9.64995	9.58966	9.50469	9.57906	9.62343	9.5546	9.56515	9.5718	9.4435	9.45294	9.40401	9.34653	9.72902	9.82997	9.81294	9.69293	9.69953	9.7357	9.59453	9.62442	9.57188	9.50766	9.4475	9.43594	8.18471	7.9513	7.95407	7.74142	7.72677	7.54848	8.35542	8.31247	8.14592	9.20937	9.19688	9.10773		+		+	+	+	+	+	+	1.5865	0.104354	0.180271	2.1315	0.0386315
8.92412	9.0521	9.04767	8.97424	8.99953	8.96891	9.01932	9.00029	9.00933	8.96595	9.03486	8.94561	8.56239	8.66863	8.76083	8.63566	8.67911	8.67253	8.75136	8.67393	8.7257	8.57489	8.6471	8.59688	8.30235	8.40798	8.30766	8.28012	8.28794	8.30382	8.29727	8.3552	8.394	8.271	8.19579	8.16727									+	0.199304	0.769567	0.0258252	0.0144518	0.981397
10.1882	10.2858	10.2418	10.1955	10.2139	10.3051	10.2736	10.2803	10.198	10.018	10.0868	10.1386	9.86643	9.86036	9.83764	9.84639	9.75362	9.80985	9.89157	9.86199	9.8309	9.60567	9.68988	9.68962	10.2701	10.3314	10.2973	10.2533	10.2416	10.2786	10.1456	10.3352	10.3136	9.88603	9.95555	9.93101				+		+	+	+	+	1.60648	0.102318	0.157443	1.49358	0.0849831
5.64247	5.45892	5.41381	5.56966	5.56895	5.45055	5.42997	5.57528	5.52748	5.50982	5.60249	5.22824	5.3096	5.41147	4.84833	5.46441	4.97779	5.64401	5.15538	5.5135	5.14733	5.46267	5.23503	5.45335	4.93664	4.939	5.03372	4.99976	4.93391	4.82672	5.03582	5.04795	5.06891	5.35209	5.29458	5.2805							+	+	+	0.165541	0.806462	0.0582156	0.279437	0.642992
9.83447	10.064	10.2239	10.2812	10.0625	10.0104	10.1245	10.0098	10.1773	9.91344	9.84784	9.7787	9.81288	9.86875	9.75359	9.94747	9.75101	9.83678	10.0284	9.86288	9.70572	10.0349	9.9545	9.86114	9.88493	9.80763	9.82014	9.7194	9.74196	9.85206	9.60422	9.82541	9.79329	9.80558	9.80645	9.84055										0.745593	0.321808	0.194149	1.38205	0.0983612
10.5146	10.6102	10.6221	10.5528	10.5896	10.6161	10.639	10.7009	10.6847	10.5575	10.5982	10.6505	10.3755	10.3885	10.4276	10.4792	10.3671	10.4277	10.5249	10.4661	10.4194	10.4556	10.4594	10.51	10.3046	10.2519	10.2948	10.3061	10.2882	10.3073	10.1866	10.3328	10.3456	10.232	10.2168	10.3154										0.172478	0.799856	-0.0197627	0.186553	0.762901
7.8368	7.88952	8.07403	7.66952	7.83506	7.76626	7.80558	8.04518	7.91366	7.72023	7.74297	7.80891	7.3315	7.53515	7.45405	7.44078	7.70029	7.38948	7.39102	7.41005	7.29306	7.56305	7.40487	7.58029	6.9014	7.1158	6.84978	6.61311	6.78917	6.67545	6.95746	7.22091	7.1549	7.7685	7.52273	7.64849							+	+	+	1.0795	0.200485	0.176077	0.00251255	0.997655
5.9734	6.03093	5.96882	5.89806	5.9876	5.95833	5.82361	6.01658	5.98081	5.89458	6.08335	6.11802	5.34498	5.27531	5.18153	5.27186	4.77399	5.32793	5.38761	5.48556	5.1665	5.1726	5.22609	5.1885	5.28765	5.26064	5.46222	5.32752	5.32496	5.50436	5.29131	5.53949	5.65218	5.56268	5.59696	5.64438							+	+		0.220923	0.743505	-0.0409335	0.493103	0.42518
5.172	5.02198	4.85033	5.07473	4.8568	4.86362	4.98109	4.97808	5.10857	5.0769	5.31515	5.11763	4.79296	4.74069	4.67394	4.87942	4.60473	4.53556	4.98589	4.6155	4.67958	4.62679	5.02949	4.79293	NaN	NaN	NaN	NaN	NaN	NaN	NaN	NaN	NaN	NaN	NaN	NaN										0.583776	0.408068	-0.155122	1.09128	0.148596
4.9539	5.32797	5.70666	4.95624	5.0178	5.03936	5.106	5.27031	5.54106	4.59718	4.69501	4.43239	4.93859	4.84687	4.60871	4.97786	4.52694	4.69105	4.90081	4.80586	4.57233	4.46348	4.51101	4.58328	4.8393	4.89824	4.52257	4.69682	4.65209	4.32629	4.71823	4.52563	4.57285	4.49833	4.69495	4.48637		+								1.5137	0.115912	0.754652	2.22493	0.0350026
6.56582	7.12377	7.19056	6.71357	6.88102	6.72507	6.86879	6.83823	7.12033	5.98409	6.49541	6.08621	5.67916	5.52927	5.49721	5.67707	5.53166	5.52113	5.58102	5.5606	5.49817	5.58893	5.58128	5.62401	7.70105	7.24958	7.04517	6.85806	6.79787	7.09975	7.32809	6.95172	7.04858	6.37512	6.50659	6.05211							+	+	+	1.42342	0.127784	0.771481	1.61835	0.0715067
10.3561	10.29	10.3307	10.3872	10.288	10.2914	10.3112	10.2699	10.2106	10.4406	10.3752	10.4388	10.2176	10.2192	10.2483	10.2891	10.2439	10.2166	10.1662	10.1571	10.2077	10.4748	10.4679	10.4139	10.2408	10.2475	10.179	10.2111	10.1954	10.233	10.181	10.1941	10.1147	10.4034	10.3151	10.3728				+	+	+	+	+	+	1.48647	0.120514	-0.0926345	1.15799	0.13489
10.9555	11.0075	11.0625	11.0742	10.9896	11.0549	11.029	11.0089	10.9392	10.9743	11.0374	11.034	10.9353	10.9116	11.0245	11.0272	10.8603	10.902	10.9993	10.9094	10.9274	10.9367	11.0675	10.9959	10.9978	11.0184	11.0089	10.9802	10.9646	10.9911	10.9547	10.9966	10.9904	10.9916	11.0111	11.0022										0.0629851	0.92832	-0.0067215	0.301473	0.614884
5.41376	5.73041	5.61931	5.57103	5.3531	5.4601	5.58363	5.27799	5.52208	5.94271	5.87057	5.91357	NaN	NaN	NaN	NaN	NaN	NaN	NaN	NaN	NaN	NaN	NaN	NaN	5.55639	5.70784	5.5048	5.56491	5.43713	5.66327	5.48908	5.62559	5.56968	5.92924	5.70435	5.6129		+								1.55501	0.108805	-0.321126	2.59987	0.0261102
13.398	13.3746	13.3862	13.3703	13.4008	13.4088	13.4069	13.4088	13.4411	13.3785	13.3698	13.382	13.2821	13.2641	13.2452	13.2398	13.2914	13.2814	13.2323	13.3243	13.2841	13.1918	13.17	13.1636	13.4947	13.5232	13.4684	13.4934	13.5117	13.5193	13.4636	13.492	13.4536	13.2105	13.2073	13.1915				+	+		+	+	+	0.546661	0.432217	0.00948461	0.601847	0.345823
7.45621	8.01112	7.84366	7.66884	7.87308	7.84874	7.89161	7.83739	7.91094	7.90266	8.04008	8.10894	7.63853	7.68583	7.65343	7.76832	7.69118	7.75197	7.50963	7.85434	7.92938	7.89197	8.00168	8.06692	7.87489	7.84141	7.6589	7.56988	7.54673	7.72015	7.86941	7.64482	7.747	8.04534	8.14996	8.12424				+			+	+	+	0.635501	0.378071	-0.246898	1.17122	0.131392
8.3563	8.28085	8.25228	8.15628	8.28056	8.30912	8.13318	8.23064	8.20023	8.26008	8.31242	8.17145	4.75423	4.56193	4.96753	4.76441	4.36648	4.45249	4.44929	4.87097	4.71481	4.69594	4.8601	4.81535	8.34573	7.84544	7.78499	7.7208	7.69821	7.75863	7.8325	7.77108	7.72464	7.86865	7.93712	7.79588								+		0.397976	0.55593	0.0484921	0.00350861	0.996483
7.60857	7.36302	7.31124	7.44383	7.40731	7.3482	7.36762	7.41492	7.36541	7.49089	7.47318	7.42861	7.54787	7.57431	7.55096	7.53842	7.51338	7.39969	7.30658	7.40411	7.47615	7.55208	7.54811	7.36028	7.20683	7.21504	7.34681	7.26921	7.32141	7.19926	7.01198	7.27963	7.19421	7.46711	7.24084	7.39777										0.145412	0.831362	-0.0366184	0.8984	0.200556
6.11975	5.84192	5.77208	5.99142	5.9018	5.75827	5.81522	6.00275	6.0291	6.04128	5.89788	5.84883	6.10156	6.05764	6.09852	5.95879	6.05445	6.05377	5.72233	5.86719	5.89443	6.18453	6.01659	6.03926	5.31621	5.31276	5.33009	5.36556	5.39432	5.50446	5.4563	5.37843	5.35907	5.88329	5.65751	5.46606										0.0514155	0.942017	-0.0180761	0.196133	0.750934
6.5467	6.7906	6.61843	6.51915	6.61449	6.63763	6.33873	6.51593	6.43366	4.44623	4.2084	4.20544	5.5009	5.55512	5.55221	5.48479	5.76795	5.48543	5.6676	5.47579	5.34092	4.91683	5.00447	4.92021	NaN	NaN	NaN	NaN	NaN	NaN	NaN	NaN	NaN	NaN	NaN	NaN	+	+	+	+	+	+				4.59428	0	2.36522	4.90516	0
7.82321	7.71335	7.45418	7.76051	7.60765	7.65486	7.636	7.63703	7.53352	7.50954	7.46354	7.46951	6.56229	6.61366	6.48043	6.5587	6.37647	6.56434	6.3954	6.48229	6.51225	6.41433	6.27841	6.39468	7.48847	7.45486	7.46511	7.43338	7.40011	7.40467	7.55863	7.46684	7.3642	7.6407	7.54319	7.61006							+	+		0.761719	0.314095	0.182715	1.82038	0.0550236
8.54438	8.96334	8.89614	8.77303	8.64923	8.74248	8.58036	8.6614	8.80532	8.46657	8.62446	8.43775	8.73302	8.75503	8.80785	8.66988	8.8777	8.83848	8.60201	8.68934	8.93264	8.34144	8.57155	8.40527	8.83538	8.57003	8.54402	8.44272	8.53485	8.45968	8.7491	8.50981	8.58826	8.3179	8.54384	8.42427				+						0.959898	0.239047	0.291693	1.4303	0.0936682
10.991	11.1776	11.1565	11.044	11.0937	11.077	11.0476	11.1144	11.1212	11.0585	11.1347	11.1168	10.9076	10.9133	11.0308	10.9837	10.954	10.8973	10.9797	10.9295	11.0011	10.9017	10.9948	10.9438	11.095	11.0583	10.974	11.0347	10.9895	10.9815	11.0024	10.9438	11.0107	10.935	10.9971	10.9428										0.026467	0.970893	0.00499852	0.511292	0.41159
9.17412	9.29122	9.36305	9.30348	9.35353	9.3262	9.3017	9.24665	9.33468	9.20909	9.26191	9.33789	8.57715	8.75735	8.71241	8.54513	8.69025	8.74172	8.66901	8.63335	8.6778	8.64519	8.69385	8.61945	8.4661	8.48916	8.53652	8.43578	8.49225	8.38698	8.40953	8.45547	8.46225	8.50204	8.50444	8.52382									+	0.0329832	0.963597	0.00650247	0.656104	0.309117
9.66529	9.81296	9.77707	9.78086	9.71841	9.82054	9.73233	9.81151	9.77515	9.65489	9.72864	9.81892	9.59262	9.67835	9.69144	9.70306	9.83723	9.73125	9.84251	9.73984	9.77955	9.62021	9.71483	9.73808	9.64241	9.71622	9.73926	9.77319	9.7409	9.7538	9.7754	9.79043	9.80679	9.55398	9.72322	9.76797										0.0970298	0.889777	0.017621	0.281345	0.640548
9.79455	9.6947	9.70495	9.78651	9.7397	9.7502	9.7115	9.78839	9.69597	9.74434	9.71804	9.82368	9.76993	9.65861	9.78466	9.75607	9.78287	9.65697	9.71961	9.64333	9.64524	9.66595	9.72572	9.69016	9.70646	9.70215	9.73894	9.77176	9.76463	9.74877	9.78551	9.71858	9.72163	9.76661	9.70767	9.76904										0.273683	0.681096	-0.0306212	0.031154	0.961394
7.70783	7.83374	7.57402	7.94204	7.88212	7.6182	7.73372	7.63307	7.58231	8.49057	8.68181	8.16754	7.6365	7.43166	7.55963	7.08965	7.40548	7.61754	7.23427	7.48808	7.66638	7.87118	8.19611	7.65099	7.62382	7.46799	7.4918	7.49435	7.5163	7.71598	8.28344	7.54622	7.67155	7.58405	8.03837	7.53785			+							1.93872	0.0705129	-0.741441	1.60899	0.0724351
10.8631	10.9206	10.9727	10.8808	10.9226	10.9196	10.9099	10.9274	10.9769	10.8883	10.8628	10.9302	10.6848	10.7281	10.7218	10.7266	10.7642	10.6936	10.7204	10.7574	10.729	10.7258	10.7173	10.7553	10.6566	10.73	10.6991	10.6983	10.6667	10.6636	10.7328	10.674	10.7391	10.6823	10.7205	10.7019										0.268888	0.68706	0.0250381	0.228593	0.711231
10.6708	10.5008	10.4357	10.64	10.4626	10.3859	10.6465	10.4204	10.4853	10.241	10.2878	10.1414	10.8021	10.5588	10.5299	10.5762	10.5417	10.6294	10.4981	10.5435	10.456	10.1358	10.1967	10.1069	10.7273	10.6042	10.6036	10.6248	10.549	10.5476	10.695	10.5558	10.4987	10.1529	10.213	10.0851				+	+	+	+	+	+	1.71718	0.0913242	0.312397	1.45938	0.090002
9.63483	9.51668	9.47178	9.62764	9.48974	9.40485	9.72143	9.48001	9.53839	9.37478	9.32926	9.32765	9.25296	9.1051	8.89531	9.13235	8.94673	9.11818	8.97862	8.95207	8.94354	8.95295	8.8826	8.83012	9.06164	8.9498	8.80589	9.02221	8.9431	8.78604	9.15608	8.76416	8.72571	8.82567	8.77994	8.73334										1.74315	0.0896177	0.197201	1.15233	0.136075
10.1654	10.1946	10.3386	10.2928	10.1436	10.164	10.1391	10.1661	10.2608	10.0198	10.1104	10.0651	9.66749	9.71078	9.65224	9.61763	9.75329	9.67736	9.67855	9.69005	9.65561	9.61881	9.67165	9.68245	9.991	9.93671	9.9371	9.90998	9.9551	9.88875	9.86482	9.90981	9.90093	9.92517	9.92332	9.92025										1.31815	0.1465	0.167753	1.18612	0.128417
9.53288	9.35991	9.36353	9.44054	9.42981	9.41674	9.42519	9.49013	9.38821	9.59847	9.48801	9.43694	9.40534	9.50227	9.44727	9.5055	9.31232	9.46431	9.39407	9.45489	9.3456	9.58084	9.34166	9.47136	9.27567	9.27544	9.23329	9.28309	9.25768	9.18427	9.19878	9.16172	9.1523	9.31422	9.18577	9.13735										0.5269	0.445858	-0.0890357	0.751403	0.260212
9.85286	9.89653	9.93091	9.88119	9.90723	9.85731	9.845	9.86791	9.90674	9.76896	9.84679	9.86923	9.79877	9.84292	9.87353	9.78925	9.85724	9.90211	9.86401	9.89616	9.84524	9.78108	9.75193	9.76752	9.77168	9.79671	9.77673	9.77913	9.71434	9.75304	9.88878	9.79712	9.72524	9.59863	9.72946	9.64285						+	+			0.794269	0.299887	0.065107	0.729764	0.27055
9.08231	9.00463	8.99384	9.1206	9.04655	9.04223	9.11761	9.0869	8.96656	9.01276	8.92721	9.02428	9.0798	9.11696	9.12506	9.13308	9.1296	9.07885	9.03257	9.08253	9.02897	8.95589	9.00262	9.0254	9.07069	9.06014	9.14843	9.24703	9.11731	9.17761	9.22048	9.1363	9.10906	8.95837	8.91769	8.99043				+			+	+	+	0.396583	0.55694	0.0388432	0.96121	0.179567
7.37299	7.29108	7.35481	7.29463	7.38833	7.37405	7.40905	7.41445	7.21292	7.37739	7.40805	7.36173	6.37105	6.52578	6.34349	6.37329	6.36554	6.36742	6.32714	6.32262	6.45818	6.50106	6.38379	6.36723	7.06223	7.0391	7.08703	6.92615	7.19672	6.96832	7.12682	7.13907	7.09473	7.17873	7.04045	7.08919										0.68715	0.351052	-0.0427605	0.394727	0.513767
9.91324	9.97241	9.93732	9.99068	9.92585	10.0073	9.84715	9.90603	9.94296	9.70341	9.78797	9.77983	9.67105	9.78363	9.73955	9.69139	9.80101	9.7569	9.8184	9.74743	9.87888	9.58264	9.6734	9.70876	9.66551	9.77273	9.74407	9.76663	9.73427	9.72634	9.75529	9.8003	9.80138	9.62519	9.62046	9.72626	+	+							+	2.34547	0.045039	0.183922	2.39395	0.0324641
9.46922	9.32403	9.4843	9.40604	9.46952	9.50926	9.45696	9.37749	9.48328	9.39135	9.52535	9.46454	9.3303	9.29199	9.31356	9.18294	9.29127	9.29993	9.38295	9.29866	9.47334	9.32596	9.28371	9.39766	9.61893	9.62304	9.64166	9.41378	9.5972	9.53784	9.57115	9.61682	9.60571	8.99741	9.06223	8.9965							+	+	+	0.20871	0.758518	-0.0345666	0.00797623	0.989523
6.24046	6.37403	6.33833	6.21674	6.33078	6.24562	6.22273	6.28726	6.15919	6.68504	6.8284	6.73468	5.67119	5.80488	5.71386	5.73388	5.802	5.59091	5.60146	5.46162	5.53218	6.30029	6.52431	6.34828	NaN	NaN	NaN	NaN	NaN	NaN	NaN	NaN	NaN	NaN	NaN	NaN	+	+	+	+	+	+				2.7605	0.028366	-0.431768	3.06394	0.021453
4.01422	3.76598	3.8161	3.86359	3.98606	4.08119	4.20765	4.26783	3.81216	4.17753	3.58912	3.86114	4.29732	4.41911	4.51488	4.23032	4.41798	4.30141	4.4697	4.2951	4.61151	4.29457	4.37766	4.23709	4.83588	4.98753	5.04881	4.7023	4.81195	4.67987	4.82692	5.13431	5.22099	4.31062	4.18455	4.08076							+	+	+	0.0187555	0.980117	-0.0104974	0.216713	0.726493
8.33295	8.40952	8.37135	8.36549	8.37081	7.85915	8.38613	7.90196	8.15751	7.08545	7.5823	7.19557	8.03509	7.72614	7.40005	7.64242	7.32303	7.62597	7.80254	7.48553	7.79382	7.33767	7.67087	7.34212	6.30069	6.02199	5.91054	5.56519	5.17825	5.32633	6.53097	6.26422	6.22716	7.17776	7.45352	7.2927	+						+	+	+	2.68585	0.0300415	1.0835	1.79728	0.0565896
9.18283	9.26454	9.23989	9.19031	9.22758	9.26402	9.1707	9.27927	9.21772	9.2655	9.22575	9.26902	8.36073	8.40538	8.51109	8.39767	8.40649	8.42682	8.46525	8.47865	8.4941	8.42604	8.50311	8.33674	9.10546	8.84623	8.77416	8.84189	8.88704	8.84253	8.71433	8.78599	8.86222	8.96667	8.82546	8.84982										0.364402	0.586875	-0.0243406	0.441427	0.468339
8.37004	8.24064	8.19963	8.23657	8.21978	8.27951	8.30739	8.29305	8.32613	8.29709	8.30538	8.27878	7.65523	7.67606	7.61017	7.44294	7.96151	7.56243	7.55228	7.57563	7.59635	7.56549	7.67934	7.69552	7.23209	7.36846	7.32793	7.22558	7.36016	7.35316	7.24708	7.34269	7.3578	7.50727	7.43951	7.38348										0.172283	0.800037	-0.0236505	1.17202	0.131082
8.6354	8.69878	8.71344	8.5724	8.72407	8.64642	8.57703	8.6698	8.62017	9.10035	9.16724	9.05964	8.09105	8.04288	8.1665	7.97126	8.32667	8.08224	8.23487	8.16993	8.19501	9.01248	9.14636	9.14175	7.11389	7.43343	7.29081	7.20726	7.28079	7.31226	7.31177	7.17081	7.12919	8.70243	8.80499	8.76103	+	+	+	+	+	+	+	+	+	3.38138	0.0206	-0.426536	2.99165	0.0204412
9.21948	9.00659	8.6912	10.5376	9.86815	9.0571	9.19708	8.56392	8.65488	8.63015	9.22952	8.25723	8.4756	10.0311	8.18318	8.55943	9.33911	9.4866	9.15749	8.93029	8.06456	8.36932	9.05309	7.97458	9.05181	9.2106	7.72921	10.5322	9.83143	10.1945	10.6568	9.20184	8.70742	8.19711	8.82047	7.75246								+		0.342872	0.608321	0.266792	1.02008	0.164424
8.31247	8.70149	8.63805	8.48082	8.38085	8.51752	8.44613	8.52427	8.45216	8.31735	8.28487	8.32393	7.89598	7.95797	7.93353	7.85583	7.93663	7.92835	7.94953	7.93447	7.91149	8.07309	8.0436	8.03517	8.23075	8.27072	8.10678	8.08684	8.02032	8.12447	8.16464	8.13071	8.08679	8.05439	8.13553	8.18383			+	+	+	+				0.934063	0.245887	0.241956	1.62201	0.0712272
9.43373	9.44569	9.48533	9.43706	9.40599	9.52378	9.42926	9.57395	9.51696	9.58818	9.56669	9.50606	9.01226	9.11181	9.06808	9.00443	9.05135	9.03162	9.06519	9.11902	9.11899	9.14138	9.14282	9.09483	9.00043	9.13147	8.99226	8.99647	9.03331	9.04725	9.00407	9.06973	9.02053	9.08917	9.05218	9.0752					+					1.56059	0.108135	-0.0987272	1.07227	0.152042
9.06997	8.95876	8.98366	9.002	8.97897	8.9316	8.93684	9.02217	8.86837	9.05958	9.03972	9.04415	8.93272	8.99639	8.99116	8.99697	8.88872	9.03482	8.80832	8.929	8.89973	9.15968	9.11755	9.00195	8.88322	8.92912	8.92117	8.81704	8.83319	8.82984	8.80761	8.8247	8.79605	9.00516	9.00285	8.9158								+	+	0.567132	0.419622	-0.0436843	1.62978	0.0704298
7.47455	7.45387	7.39171	7.20231	7.31652	7.21264	7.21784	7.29262	7.47396	7.35322	6.91124	7.02003	6.90422	7.05509	7.13814	6.99642	6.91946	6.98285	7.052	6.87361	6.93841	6.81411	6.62632	6.76895	5.78241	6.17894	5.77194	5.82228	5.93276	5.79174	6.42304	6.10907	6.07901	5.36079	5.40799	5.64105								+	+	1.19951	0.168671	0.345213	0.4677	0.445942
7.98259	7.98046	7.97876	7.96915	8.0081	8.06152	7.9842	8.00453	7.98046	8.00703	8.0592	8.0139	7.57738	7.73084	7.73209	7.64989	7.76234	7.67939	7.75233	7.66492	7.71726	7.73352	7.82514	7.85197	7.58505	7.74902	7.67982	7.66704	7.65158	7.65328	7.69297	7.65691	7.66037	7.67577	7.81791	7.7873										1.31632	0.146516	-0.0461062	0.165482	0.790394
11.0123	11.1818	11.1759	11.1445	10.9996	11.1343	11.0409	11.0726	11.1285	10.8029	10.9193	10.9202	10.9074	10.9961	11.1255	11.286	10.8955	10.9487	11.2373	11.0273	11.0111	10.7004	10.792	10.8648	10.7955	10.7754	10.8144	10.8666	10.8006	10.8425	10.874	10.7879	10.8497	10.6061	10.6525	10.7099							+	+	+	1.63301	0.100525	0.242542	1.59836	0.0736265
9.15586	9.19647	9.21262	9.21844	9.11954	9.1318	9.14906	9.18413	9.05915	9.0512	9.09137	9.05172	9.11896	8.99491	9.08155	9.16538	9.09179	9.06703	9.11387	8.97956	9.01381	8.89285	9.00104	9.07312	9.21629	9.23757	9.26656	9.23991	9.11723	9.15331	9.21651	9.28394	9.17685	9.00035	9.01615	9.0827	+						+	+	+	2.34264	0.0449556	0.123549	1.27256	0.113526
8.83758	8.82677	8.81534	8.83982	8.79637	8.81526	8.79654	8.89111	8.80906	8.68651	8.68347	8.77654	8.63109	8.65926	8.60396	8.60553	8.73503	8.63071	8.71921	8.64522	8.56213	8.45357	8.42317	8.52996	8.52651	8.39802	8.52659	8.46115	8.58729	8.36004	8.63061	8.39913	8.42996	8.18456	8.21951	8.35133				+			+			1.62721	0.100591	0.11105	1.43187	0.0933988
5.13257	5.02772	5.14734	5.08301	5.06957	5.0638	5.14008	5.13358	5.13223	5.13914	5.39286	5.00722	4.47052	4.27741	4.54605	4.44273	4.57798	4.05252	4.23141	4.59053	4.5655	4.33419	4.45253	4.2279	3.87953	4.04313	4.06498	3.92179	3.92629	3.82032	3.75911	3.90656	3.95379	4.3787	4.40601	4.22933							+	+	+	0.257483	0.699619	-0.0771926	0.402281	0.506118
10.1653	10.3664	10.2837	10.2126	10.275	10.3024	10.2221	10.241	10.2226	10.3159	10.2667	10.2799	9.87026	9.98745	9.95849	9.89725	10.0276	9.9301	9.91612	9.9583	9.93402	9.97797	10.0527	10.0327	10.0243	10.0864	10.0407	9.92242	9.9488	9.98068	9.98024	9.9704	9.98599	10.1116	10.2027	10.1632							+	+	+	0.092962	0.895386	-0.0156822	0.326481	0.586594
5.06863	4.90604	4.95269	4.97743	4.99141	5.00912	4.97026	4.99771	4.94453	4.96263	5.21479	5.25924	3.48114	3.1237	3.43335	3.13109	3.10643	2.58661	3.42963	3.05879	3.08902	3.15701	3.35474	3.00218	3.61761	3.55901	3.58776	3.37659	3.38112	3.37265	3.18428	3.27616	3.11502	3.48081	3.86477	4.01978									+	0.747814	0.321053	-0.169768	0.757435	0.256975
6.67756	6.56979	6.27916	6.52517	6.31741	6.11301	6.33004	6.51618	6.24453	6.26197	6.30844	6.10051	6.58232	6.56751	6.32329	6.49892	6.35499	6.39147	6.28691	6.10436	6.25984	6.28364	6.33235	6.09889	4.07383	3.7412	3.90096	3.46779	3.56562	3.71084	4.26356	3.93546	4.4634	5.19734	5.29968	5.05746							+	+	+	0.993425	0.22685	0.285202	0.284156	0.637483
4.40554	4.51182	4.52258	4.16277	4.28315	4.35534	4.58791	4.41559	4.27069	3.85419	4.27967	3.74257	NaN	NaN	NaN	NaN	NaN	NaN	NaN	NaN	NaN	NaN	NaN	NaN	4.18806	4.11741	3.88858	3.98882	4.24048	3.98395	4.20162	4.15966	4.27605	4.01252	3.73445	4.14707										1.4432	0.125032	0.52117	0.825782	0.226752
2.94883	3.54652	3.45515	2.99367	3.90806	3.04793	3.67489	3.18906	3.80405	3.46141	3.7782	3.41282	NaN	NaN	NaN	NaN	NaN	NaN	NaN	NaN	NaN	NaN	NaN	NaN	NaN	NaN	NaN	NaN	NaN	NaN	NaN	NaN	NaN	NaN	NaN	NaN										0.46311	0.495376	-0.233974	0.29961	0.617291
10.872	10.9122	10.8802	10.8958	10.9113	10.9333	10.867	10.9089	10.8825	10.8986	10.928	10.9301	10.6695	10.6876	10.668	10.7622	10.7111	10.7067	10.7489	10.743	10.7114	10.6587	10.658	10.7492	10.8061	10.7904	10.8495	10.8762	10.8258	10.8852	10.8698	10.8687	10.858	10.6863	10.7132	10.7488							+	+	+	0.901487	0.257654	-0.0307821	0.133856	0.830195
7.56239	7.86283	7.89182	7.80451	6.23123	7.75234	7.60592	7.09663	7.64311	6.18847	7.27783	7.25138	7.70664	7.99346	8.03466	8.23906	7.52398	7.95784	7.97472	7.76603	7.84503	5.91025	7.22296	7.14317	7.87371	8.19812	7.95154	7.76342	7.87297	7.89914	8.07758	7.89249	8.22377	6.68801	7.32367	7.29963							+	+	+	1.08943	0.197373	0.866453	0.221449	0.720548
8.67701	8.56954	8.5889	8.61632	8.61813	8.63674	8.66091	8.53054	8.58163	8.55019	8.61202	8.60979	8.59963	8.64023	8.65403	8.67792	8.6331	8.63426	8.56194	8.5411	8.5523	8.59704	8.58545	8.61428	7.87976	7.97078	7.91493	7.77702	7.89327	7.84681	7.80413	7.80508	7.8323	8.08932	8.12069	8.11657						+	+	+	+	0.211478	0.755135	0.021148	0.709734	0.279905
8.48213	8.63202	8.61581	8.53316	8.57829	8.62384	8.49495	8.54053	8.61218	8.75584	8.71657	8.75643	8.25508	8.43494	8.39264	8.38085	8.30514	8.33466	8.26089	8.3392	8.32655	8.49121	8.49089	8.55867	7.62072	7.87986	7.62741	7.65879	7.80343	7.82646	7.82442	7.76508	7.66901	8.24107	8.19998	8.33914		+	+		+	+	+	+	+	1.55372	0.108739	-0.166294	2.3053	0.0342043
7.63463	7.67782	7.66901	7.64768	7.64773	7.70817	7.67602	7.71123	7.77095	7.64563	7.60363	7.66765	7.59548	7.73488	7.71803	7.62039	7.52195	7.56977	7.69031	7.71961	7.7664	7.57563	7.62224	7.61108	7.48112	7.60155	7.54035	7.47325	7.527	7.48594	7.4904	7.60347	7.62912	7.48828	7.50018	7.4905						+				0.396342	0.557045	0.0215135	0.451638	0.459172
10.1005	10.1269	10.1428	10.149	10.1163	10.1273	10.1045	10.0866	10.0164	10.132	10.125	10.1154	10.0403	10.053	10.0271	10.0833	9.98246	10.0499	10.0414	9.98598	9.94041	10.0524	10.02	10.0941	9.91253	9.96518	9.93839	9.90326	9.93599	9.96963	9.88715	9.909	9.92196	9.9729	9.98429	9.97997									+	0.0177733	0.981272	-0.00070858	0.247833	0.684916
11.1379	11.1531	11.1871	11.1439	11.1285	11.1397	11.1358	11.1172	11.1887	11.2169	11.1946	11.1929	11.097	10.9903	10.994	11.0679	11.0649	10.9983	11.0205	10.9778	11.0245	11.064	11.0822	11.1102	10.8703	10.8153	10.8558	10.8741	10.8593	10.8746	10.8647	10.811	10.8613	10.8846	10.8798	10.8802		+								1.20065	0.168665	-0.0420783	2.68764	0.025297
9.74164	9.55276	9.50886	9.59707	9.607	9.53341	9.53782	9.61914	9.60888	9.67371	9.62076	9.58708	9.4436	9.45956	9.46012	9.42482	9.50131	9.43779	9.36451	9.42888	9.47754	9.50201	9.39902	9.474	9.15233	9.1601	9.10184	9.09718	8.99174	9.10317	9.32315	9.22278	9.1949	9.24338	9.2	9.17644								+		0.126261	0.854928	-0.0261002	0.633547	0.323654
8.5478	8.41032	8.36597	8.52225	8.41374	8.24669	8.24457	8.32565	8.15775	8.64047	8.46442	8.44028	8.15472	7.98134	8.14931	8.36382	8.30681	8.46602	7.88763	7.95249	8.03368	8.47878	8.27066	8.39217	8.4217	8.07279	8.16512	8.18642	8.17763	8.14201	8.30463	8.30178	8.26218	8.57067	8.39565	8.38762						+		+		0.36913	0.582739	-0.0736955	0.520372	0.404106
9.05415	9.15114	9.04307	9.11258	9.09305	9.18737	9.0839	9.10313	9.09822	8.93828	9.03959	9.13834	8.55642	8.66734	8.69344	8.65777	8.61283	8.65846	8.84966	8.73506	8.835	8.76645	8.77119	8.79527	8.80895	8.9445	8.85721	8.80951	8.70895	8.79787	8.67523	8.77821	8.8414	8.78316	8.8365	8.93687					+					0.261325	0.695037	0.044047	0.646071	0.315956
7.72785	7.57665	7.55768	7.51422	7.57296	7.45846	7.63646	7.63535	7.56777	7.69172	7.66622	7.46116	7.56974	7.54491	7.5427	7.40636	7.30719	7.46725	7.25155	7.35422	7.37584	7.41757	7.35047	7.18339	4.45285	4.31131	4.47828	4.16612	4.52317	4.0901	4.79694	4.69786	5.09839	5.09144	5.25987	5.16656							+	+		0.0546079	0.938344	0.0143615	0.496572	0.422372
9.02394	9.06757	8.90513	8.99564	8.90155	8.91489	8.85599	9.04058	8.96103	8.96113	8.85298	8.95553	8.53129	8.74776	8.60667	8.63933	8.78728	8.7532	8.64433	8.77555	8.53755	8.73136	8.54198	8.69415	8.70373	8.68181	8.71803	8.82818	8.72231	8.69412	8.82021	8.73368	8.80223	8.75708	8.60805	8.72633										0.560133	0.423823	0.0756645	0.111809	0.859955
9.80325	9.63731	9.57577	9.69559	9.67249	9.55149	9.62363	9.67565	9.67531	9.71977	9.62312	9.54568	9.62277	9.55478	9.59913	9.56405	9.61886	9.57584	9.43532	9.5195	9.53061	9.39184	9.37527	9.3651	9.64524	9.65844	9.53107	9.57615	9.62846	9.54603	9.59409	9.61783	9.60415	9.34052	9.18729	9.22446				+	+		+	+	+	0.193125	0.775018	0.0425844	0.0528246	0.932985
9.0023	9.11852	9.10687	9.0574	9.07901	9.14996	9.0139	9.11242	9.10962	9.08467	9.15174	9.16599	8.56471	8.57867	8.4729	8.45181	8.5036	8.46159	8.5509	8.55854	8.4716	8.62788	8.6208	8.68504	8.80259	8.78516	8.84423	8.84224	8.81053	8.85048	8.83685	8.8362	8.84976	9.05581	9.05498	9.13933					+		+	+	+	0.581413	0.409187	-0.0582345	0.442197	0.467701
7.8893	7.72239	7.85639	7.95332	7.80089	7.87249	7.74718	7.78336	7.7825	7.77072	7.85837	7.90145	7.54346	7.5365	7.51938	7.50958	7.40256	7.42178	7.49595	7.50093	7.41109	7.73521	7.65436	7.80483	7.57545	7.30808	7.46572	7.63636	7.55057	7.53491	7.47413	7.5228	7.55905	7.53719	7.57777	7.68264				+	+	+				0.118648	0.864286	-0.02082	0.212763	0.731115
10.5711	11.0266	11.0447	10.9357	10.9637	11.0227	11.1114	10.9807	11.1044	11.3881	10.7541	10.7735	10.631	10.5728	10.6804	10.6148	10.7735	10.6148	10.7992	10.5768	10.819	10.3091	10.4015	10.4474	10.6745	10.6779	10.6298	10.5884	10.5157	10.6116	10.6713	10.6538	10.6703	10.4017	10.448	10.4918				+			+	+	+	0.128852	0.852149	-0.0910959	0.0033186	0.996758
11.1025	11.1433	11.1265	11.1646	11.1234	11.1811	11.1289	11.1749	11.1304	11.0917	11.1643	11.1852	11.0384	11.0513	11.0738	11.0286	11.1931	11.0625	11.1344	11.0662	11.0628	11.0048	11.0133	11.0843	10.8646	10.9407	11.0013	10.9819	10.9624	10.9215	11.0649	11.0159	10.9862	10.9065	10.8682	10.9698										0.304297	0.646541	-0.0229511	0.100831	0.875204
11.8809	12.0122	11.9785	11.9583	11.9734	12.0073	11.9111	11.9508	11.9335	11.8293	11.8967	11.9816	11.7047	11.738	11.7415	11.7571	11.8016	11.7563	11.7874	11.7793	11.7658	11.7234	11.7366	11.827	11.7247	11.7311	11.7639	11.7669	11.7439	11.7436	11.7319	11.7573	11.7886	11.7153	11.8021	11.8377										0.39015	0.562884	0.0546478	0.765192	0.253158
7.87848	7.93271	8.01996	7.87211	7.99252	7.95906	7.95865	7.91758	7.93079	8.17418	8.06722	8.08365	7.10495	7.04538	7.1296	6.91771	7.11657	7.10619	7.04537	7.04229	7.06993	7.15309	7.19219	7.18673	7.30075	7.31572	7.45266	7.29884	7.28745	7.34973	7.23855	7.3799	7.36826	7.5713	7.61625	7.53267						+	+	+	+	1.44478	0.124474	-0.164632	1.57057	0.0763899
5.5338	5.7965	5.56673	5.47137	5.48222	5.58148	5.36625	5.26912	5.48351	5.70332	5.83546	5.62776	5.86144	6.02296	5.71879	5.64961	5.55146	5.44875	5.73767	5.49693	5.43246	5.87735	5.98198	6.04373	3.06143	2.53591	3.1512	2.27898	2.26079	2.15359	3.02952	3.28926	3.14133	5.73021	5.9001	5.80265					+		+	+	+	0.366167	0.585626	-0.0898356	1.40013	0.0967606
8.72856	8.71009	8.77494	8.75127	8.79474	8.80466	8.73278	8.77316	8.75562	8.72445	8.78445	8.74628	8.47812	8.51838	8.43856	8.45395	8.47059	8.51229	8.56141	8.50446	8.39515	8.40286	8.31544	8.47501	8.3431	8.42583	8.36505	8.41316	8.31055	8.40443	8.35406	8.51871	8.40088	8.52346	8.42324	8.47053										0.205472	0.762708	-0.0138613	0.592675	0.352801
10.3611	10.5307	10.5181	10.4804	10.5236	10.5914	10.5581	10.4688	10.5663	10.4335	10.3943	10.4862	10.4221	10.4708	10.4929	10.4888	10.6007	10.4991	10.6508	10.5855	10.5743	10.4188	10.4807	10.5215	10.4928	10.6244	10.4963	10.4173	10.4689	10.4924	10.3959	10.5067	10.495	10.3948	10.4408	10.4131										0.203095	0.765236	0.031957	1.05249	0.157259
7.8718	8.11607	8.03556	7.91497	8.01312	8.06554	7.92896	7.87025	8.01926	8.03167	8.14277	7.84801	7.77073	7.87812	7.83821	7.90584	7.81334	7.87579	7.96874	7.96206	7.89568	7.89274	7.87514	7.75999	7.93591	7.81998	7.81612	8.021	7.83842	7.82982	8.08626	7.88432	7.81273	7.82383	7.886	7.64806										0.000953948	0.9986	0.000327746	0.0335946	0.958656
6.43483	4.99055	6.25276	6.05744	5.58854	5.99548	6.18438	6.21428	6.12523	5.75044	5.90323	5.92496	6.8536	6.65753	6.80426	6.38157	7.43284	6.64449	7.26199	6.46954	7.21406	5.8557	6.1079	6.29785	5.82531	6.30597	6.73537	5.98528	6.31295	5.87715	7.07938	6.46222	6.23423	5.69803	5.94769	5.9046			+	+						0.0242568	0.97337	0.0331685	0.0456023	0.94257
8.5839	8.55555	8.571	8.54579	8.41863	8.6633	8.51858	8.6064	8.54135	8.5539	8.50749	8.63439	8.47244	8.56604	8.73563	8.67029	8.66236	8.63702	8.57903	8.45824	8.50298	8.58091	8.57971	8.65267	8.54394	8.58098	8.62405	8.6233	8.4798	8.21435	8.74026	8.35404	8.26884	8.68499	8.63326	8.74397										0.0439352	0.95073	0.00488726	0.10225	0.87347
6.70973	6.83976	6.74185	6.79782	6.93271	7.17437	7.24214	6.90775	7.24467	7.09766	7.20774	7.17255	6.78114	6.63173	6.71102	6.55635	6.87829	6.76459	6.80729	6.57874	7.06261	6.90942	6.92365	6.84568	5.98835	6.26492	6.53774	6.3073	6.15532	6.12581	6.81118	6.39228	6.28957	6.50143	6.17131	6.29052	+									2.8328	0.0257286	-0.395535	0.765612	0.253108
6.81663	6.63795	6.64342	6.68258	6.6429	6.68184	6.74046	6.54092	6.64892	6.81302	6.72776	6.57569	6.83592	6.5537	6.81721	6.84067	6.76071	6.74257	6.76961	6.58909	6.52214	6.60709	6.77017	6.61312	6.92802	7.01075	6.78067	6.72483	6.96073	6.85004	6.7591	6.72085	6.70327	6.84603	6.77745	6.69638										0.0226225	0.976063	-0.00615644	0.198172	0.748455
9.58262	9.67718	9.64641	9.66907	9.60479	9.68287	9.58723	9.58298	9.52335	9.48351	9.47875	9.66881	9.65418	9.67758	9.69389	9.78189	9.74591	9.65374	9.76988	9.679	9.6677	9.61294	9.69683	9.78835	9.45955	9.39854	9.52479	9.58476	9.45621	9.50983	9.49207	9.46469	9.47463	9.48976	9.45359	9.57456										0.599307	0.398434	0.0917107	0.742999	0.264492
9.82705	9.99968	10.2443	10.1244	10.0267	10.0358	10.0105	9.84352	10.04	9.63917	9.7961	9.75158	9.83155	9.77231	9.83754	9.77376	9.80797	9.87295	9.77218	9.76499	9.95615	9.61635	9.78066	9.71958	9.81419	9.77526	9.82503	9.73738	9.68329	9.75615	9.77816	9.78754	9.74156	9.53725	9.67415	9.63815		+					+		+	1.06774	0.205886	0.294712	2.39424	0.0325172
9.02269	9.08361	9.04453	9.04462	9.01218	9.06915	9.08439	9.11503	9.12213	9.05019	9.02415	9.1087	8.9482	8.89348	8.944	8.96116	9.03508	8.89746	8.94716	8.93197	8.98946	8.93543	8.91197	8.93306	9.05829	8.98053	9.06168	9.04637	9.00761	9.08012	9.02764	9.05671	9.05198	9.04134	8.96297	8.96091										0.128251	0.852502	-0.0107317	0.251963	0.680137
5.88279	5.63867	5.60625	5.8963	6.00613	5.49958	6.48852	6.18121	6.6396	6.1224	6.42978	5.92385	5.52603	5.37618	5.42332	5.39588	5.34876	5.77179	6.09212	5.60105	6.27583	5.73283	6.19115	5.70877	5.31524	5.10764	5.06082	5.03496	5.51937	4.9683	5.77058	5.44708	5.71099	5.53507	6.04618	5.42404										1.23368	0.160569	-0.449439	0.774814	0.248884
7.8251	8.03244	8.02035	7.86885	7.96207	8.00957	8.12732	7.90617	7.99696	7.80978	8.24799	8.16704	7.79009	7.69922	7.87733	7.86437	7.76119	7.72364	7.94501	7.83159	7.64179	7.40741	7.95407	7.67288	7.5485	7.34059	7.43401	7.31983	7.42349	7.50267	7.21437	7.51406	7.55261	7.61029	7.64105	7.62547								+		0.314251	0.636216	-0.115638	0.382529	0.526445
7.49743	7.34329	7.19687	7.44455	7.31077	6.77438	7.48209	7.10015	7.1662	6.22407	6.63931	6.04464	7.40835	7.14831	6.75286	7.20796	6.85746	6.84777	7.11642	6.85599	6.84742	6.35933	6.50714	6.07195	7.18609	6.90951	6.82723	7.0072	6.68826	6.06861	7.14349	6.45996	6.2105	6.19371	6.52365	5.91588							+			2.21957	0.0524539	1.04319	1.49751	0.0841969
9.50469	9.3812	9.32974	9.40648	9.45694	9.39585	9.39943	9.44981	9.43874	9.62964	9.49652	9.4725	9.6125	9.69105	9.54948	9.47986	9.69696	9.50747	9.31938	9.64457	9.53935	9.81206	9.53817	9.47709	9.37347	9.35012	9.31625	9.34521	9.36134	9.36268	9.54566	9.31001	9.30755	9.46338	9.39608	9.36085										0.830255	0.28514	-0.127673	1.01363	0.1663
7.39567	7.29093	7.33009	7.42702	7.34197	7.37991	7.33773	7.479	7.37961	7.2628	7.27089	7.41685	7.34134	7.38273	7.46281	7.41049	7.21192	7.40194	7.36449	7.31214	7.36913	7.15726	7.28856	7.3143	7.27875	7.37832	7.35923	7.52935	7.29714	7.31359	7.44488	7.39255	7.36691	7.24875	7.33821	7.4358										0.139031	0.840726	0.0220459	0.520802	0.403826
8.74554	8.96789	9.03569	8.88278	9.02193	9.00886	9.1844	8.8437	9.02187	8.83428	8.99159	8.7649	8.68718	8.78584	8.88731	8.8209	8.82024	8.75126	8.78468	8.85357	8.98963	8.61665	8.86602	8.45831	8.97841	8.89356	8.78544	8.68182	8.64577	8.70416	8.69285	8.68022	8.65178	8.60699	8.80664	8.49504										0.182195	0.789845	0.0527849	0.598875	0.34799
8.85937	8.686	9.54094	9.34391	8.79111	9.15637	8.90803	8.82433	9.08969	8.70316	8.86021	8.94395	9.10407	8.75387	8.90839	8.82907	8.57174	9.03208	9.68358	8.91682	8.7538	8.7907	8.98811	8.95169	8.71084	8.56152	8.66715	8.61977	8.53605	8.65474	8.31679	8.54906	8.63503	8.50239	8.49225	8.53411										0.288468	0.664635	0.192999	0.669995	0.301201
10.4377	10.477	10.5555	10.5211	10.4951	10.5025	10.5192	10.4784	10.4724	10.361	10.3886	10.4949	10.3942	10.4088	10.4373	10.4789	10.4985	10.3832	10.509	10.419	10.3616	10.416	10.3975	10.4662	10.2861	10.2253	10.2663	10.282	10.2522	10.2882	10.1778	10.2879	10.2653	10.2482	10.2264	10.3097										0.633737	0.379227	0.0752395	1.03339	0.161173
5.58176	5.59379	5.59338	5.65001	5.65294	5.53207	5.5525	5.67245	5.36127	5.62521	5.53411	5.66529	5.38659	5.01115	5.10108	5.37198	5.40363	5.27946	5.37734	5.11971	5.25946	5.6202	5.60492	5.55972	3.57568	3.56447	3.3539	2.99002	3.39994	3.81094	2.94413	3.39284	3.73858	3.4094	3.45183	3.43527					+	+				0.181075	0.790862	-0.0185604	0.0208079	0.975178
9.52771	9.63249	9.55023	9.58761	9.57042	9.59424	9.55651	9.57676	9.48522	9.4609	9.43407	9.50658	9.43044	9.51384	9.54632	9.58873	9.55931	9.55693	9.5218	9.60274	9.51664	9.45346	9.41758	9.50803	9.42881	9.4546	9.42881	9.49685	9.50742	9.46051	9.4702	9.39964	9.32971	9.39188	9.40383	9.41202		+					+	+		1.2635	0.155165	0.102959	2.19693	0.03608
6.92774	7.15461	7.05711	7.07588	6.9144	7.14162	7.11044	7.13776	7.11479	7.20234	7.05415	7.09168	7.02186	7.17762	7.14554	7.23313	7.13357	7.19269	7.22263	7.19622	7.23519	7.22322	7.01059	7.20096	7.00524	7.30456	7.27017	7.36651	7.2918	7.42033	7.44627	7.39225	7.28332	7.16166	7.14875	7.17427								+	+	0.366403	0.585424	-0.0695674	0.373736	0.535522
7.38809	7.23452	7.33289	7.53443	6.86585	7.18387	6.63251	6.79289	6.7937	6.85383	7.10336	6.78553	6.07037	5.90818	6.05366	5.95316	5.84222	5.8258	5.80662	5.8704	5.80747	6.01767	5.86422	5.84238	5.99764	6.02694	5.92328	5.9833	6.06243	5.97407	6.09096	5.94446	5.9006	5.87618	5.80321	5.70793							+	+		1.717	0.0912464	0.40426	0.578863	0.360338
8.40605	8.1108	8.53317	8.43914	8.29174	8.40584	8.33828	8.11687	8.32832	8.18519	8.33636	8.3746	8.45161	8.05	8.40885	8.07625	8.07836	8.2883	8.22909	8.02254	8.22894	8.07287	8.1394	8.19689	8.47298	8.38012	8.51418	8.45291	8.50101	8.46435	8.29478	8.48583	8.23411	8.1536	8.31565	8.32127								+		0.137477	0.842343	0.0512911	0.476351	0.438797
7.15186	7.27252	7.3107	7.07912	7.25519	7.30288	7.31458	7.17016	7.28138	7.20691	7.37923	7.27796	7.56531	7.47411	7.67756	7.41216	7.79237	7.46937	7.79752	7.7226	7.89298	7.78016	8.01213	7.75031	6.65333	6.60162	6.75049	6.40132	6.40051	6.44508	6.43575	6.61489	6.66185	6.92438	7.13272	6.99355							+	+	+	0.245627	0.714181	-0.0430079	0.375719	0.533543
NaN	NaN	NaN	NaN	NaN	NaN	NaN	NaN	NaN	NaN	NaN	NaN	NaN	NaN	NaN	NaN	NaN	NaN	NaN	NaN	NaN	NaN	NaN	NaN	NaN	NaN	NaN	NaN	NaN	NaN	NaN	NaN	NaN	NaN	NaN	NaN										NaN	1	0	NaN	1
7.69251	7.62344	7.46617	7.61271	7.61892	7.54102	7.63243	7.67017	7.55209	7.82733	7.77686	7.65679	7.51502	7.42132	7.45534	7.47487	7.26753	7.4339	7.32374	7.44772	7.27006	7.42582	7.45428	7.39747	7.65057	7.52811	7.63102	7.58543	7.5939	7.52385	7.66554	7.62793	7.4694	7.68178	7.6286	7.5759										0.886222	0.263557	-0.159619	1.3489	0.103406
8.43309	8.34278	8.48979	8.42345	8.5211	8.42951	8.55748	8.63056	8.60771	8.94183	8.98849	8.9513	8.41576	8.35764	8.51856	8.34144	8.48573	8.4557	8.45086	8.46168	8.40915	8.90113	8.9426	8.87506	7.32425	7.20875	7.33195	7.00082	7.06073	6.93301	7.56897	7.74014	7.83874	8.26331	8.23375	8.18715	+	+	+	+	+	+	+	+	+	3.54993	0.016375	-0.538656	3.88139	0.0112778
7.26687	7.1402	7.13908	7.10382	7.09667	7.12345	7.16541	6.99696	7.0384	7.2534	7.24611	7.16788	6.47358	6.54995	6.45938	6.42308	6.49372	6.65148	6.37986	6.45563	6.43993	6.5552	6.4041	6.45984	6.62247	6.53659	6.63425	6.72452	6.62091	6.6533	6.59881	6.6345	6.65118	6.66643	6.7333	6.51318										0.329515	0.621383	-0.0404092	1.79747	0.0565634
9.64211	9.6388	9.80924	9.78508	9.81549	9.81864	9.98164	9.77116	9.88567	9.5922	9.76814	9.82765	9.50264	9.42436	9.48984	9.41041	9.30052	9.48553	9.55999	9.52352	9.53508	9.26838	9.44441	9.51721	9.554	9.50562	9.7939	9.54718	9.77447	9.80447	9.62451	9.77065	9.85533	9.58833	9.75562	9.71003										0.132903	0.847718	-0.0326131	0.466425	0.44687
11.0548	11.0855	11.1019	11.1023	10.9977	11.0651	11.0754	11.0155	11.0204	10.9427	10.9504	10.9589	10.9075	10.9548	10.9267	10.9829	10.9159	10.9268	10.8542	10.8932	10.8217	10.8586	10.7863	10.8351	11.0908	11.0918	11.027	11.0433	11.0443	11.0825	11.0799	11.0131	11.0499	10.8461	10.8849	10.9346	+			+			+	+	+	3.05882	0.0233814	0.130073	1.55188	0.0781939
10.5984	10.6715	10.6534	10.604	10.6435	10.6537	10.6484	10.6747	10.688	10.6823	10.7609	10.6707	10.6418	10.5569	10.5128	10.5187	10.5452	10.5196	10.5577	10.5128	10.5917	10.6133	10.588	10.6204	10.2241	10.3681	10.3109	10.2374	10.2895	10.302	10.2574	10.2902	10.3313	10.4531	10.4542	10.4507					+		+	+	+	0.820181	0.289645	-0.0635217	1.03575	0.160715
4.249	4.50999	4.76536	4.37305	4.63362	4.53414	4.81494	5.12813	5.26156	4.09528	4.21927	4.14134	NaN	NaN	NaN	NaN	NaN	NaN	NaN	NaN	NaN	NaN	NaN	NaN	NaN	NaN	NaN	NaN	NaN	NaN	NaN	NaN	NaN	NaN	NaN	NaN			+							1.09168	0.197309	0.356156	1.89808	0.0503563
8.96373	8.80732	8.86528	8.9397	8.9046	8.86544	8.92175	8.85754	8.84815	8.97156	9.05004	8.94164	8.08407	7.85473	8.02326	7.90952	7.96265	7.88287	7.96535	7.88849	7.84985	8.03545	8.08224	7.94445	6.98978	7.31428	7.09489	7.17851	7.11559	7.19312	7.06209	7.05366	7.15108	7.29427	7.21762	7.24099									+	0.909316	0.254862	-0.10897	1.02271	0.163758
10.8207	10.8492	10.9223	10.8087	10.9003	10.8711	10.9533	10.776	10.9519	10.7234	10.8387	10.7603	10.8022	10.8003	10.7801	10.7446	10.7573	10.8013	10.784	10.8023	10.8522	10.6773	10.7202	10.6743	10.9275	10.941	10.8967	10.9114	10.9483	10.9598	10.8826	10.9538	10.9082	10.5832	10.6118	10.6331				+		+	+	+	+	0.922864	0.249847	0.08988	0.923807	0.192344
9.13895	9.16326	9.15243	9.17955	9.08659	9.13922	9.21289	9.1309	9.15954	9.01441	9.09294	9.10675	9.54974	9.36465	9.50156	9.4328	9.48258	9.36426	9.58694	9.36675	9.55978	9.0975	9.31176	9.14548	9.0477	9.02005	9.09012	8.76514	8.75405	8.70648	9.26462	9.19269	9.18121	8.84329	8.89757	8.91232							+	+	+	1.27058	0.15384	0.0801732	0.742672	0.264651
10.148	10.2616	10.3184	10.2324	10.2795	10.3141	10.2486	10.2686	10.2696	10.1952	10.2527	10.2016	10.0851	10.1011	10.0633	10.0712	10.1225	10.0198	10.1283	10.1416	10.0741	10.0495	10.0692	10.0489	10.0159	9.87372	10.076	9.90746	10.11	9.95595	9.84723	10.0084	9.85239	9.88021	9.8645	9.8428										0.18782	0.782832	0.0261911	0.920965	0.193291
5.67068	5.79818	5.86567	5.66667	5.72685	5.57934	5.78538	5.6943	5.6448	5.62787	5.82819	5.79326	4.03978	3.18744	3.97102	3.60986	4.28502	3.63463	4.17992	3.87598	3.74533	4.09522	3.73208	3.64744	NaN	NaN	NaN	NaN	NaN	NaN	NaN	NaN	NaN	NaN	NaN	NaN										0.123337	0.858511	0.0284012	0.541392	0.388863
6.36059	6.44888	6.54484	6.28424	6.40187	6.41869	6.44463	6.44198	6.45266	6.41768	6.5435	6.54639	4.54315	4.85309	4.68199	4.74686	4.45747	4.65257	4.8048	4.80954	4.8729	5.12767	4.95456	4.66538	4.6757	4.61413	4.7733	4.84204	4.69126	4.71851	4.56126	4.69458	4.84426	4.55835	4.53635	4.41938								+		0.305761	0.645061	-0.0510858	1.05296	0.157076
10.7219	10.8521	10.8881	10.7599	10.8345	10.8264	10.8222	10.7515	10.8302	10.7303	10.8661	10.789	10.5803	10.6447	10.643	10.6492	10.5654	10.5735	10.6362	10.6109	10.5905	10.6061	10.6668	10.661	10.1083	10.1444	10.1586	10.0338	10.033	10.0387	10.059	10.1391	10.1674	10.332	10.3417	10.2827							+	+	+	0.148878	0.82707	0.0255884	0.0916708	0.887896
7.27044	7.23294	7.02583	7.26344	7.02118	7.17652	7.16497	7.18351	7.2436	6.73063	6.6299	6.68822	5.88769	6.19169	6.00825	5.80331	5.83212	5.84491	5.65657	5.61891	5.6774	4.69251	4.84578	4.77218	6.64691	6.59686	6.59632	5.65392	5.5048	5.58911	6.85264	6.92878	7.0629	6.48709	6.43278	6.52625	+	+	+	+	+	+	+	+	+	2.42595	0.0385394	0.493487	2.44845	0.0307186
8.86015	8.84346	8.83655	8.68052	8.88776	8.76647	8.82109	8.80179	8.89221	8.94227	8.9181	8.77667	6.94322	6.96459	7.02921	6.97161	7.00905	6.95507	6.97624	7.08358	7.08011	7.52896	7.09842	7.17625	6.97606	7.11594	7.0006	7.01879	7.02982	6.9951	7.05405	7.03479	7.0216	7.25777	7.29485	7.24005							+	+	+	0.244881	0.714947	-0.0322975	0.564717	0.368712
8.29513	8.28479	8.29489	8.16386	8.21322	8.20877	8.2239	8.19798	8.2406	8.27346	8.31486	8.26709	6.66613	6.78491	6.77392	6.76015	6.75727	6.76555	6.7568	6.86799	6.94822	6.62898	6.90049	6.77512	6.56347	6.72982	6.67092	6.56146	6.6933	6.70895	6.58361	6.67428	6.69425	6.86279	6.8803	6.79429							+	+	+	0.157788	0.816413	0.00646655	1.83976	0.0530776
3.12118	2.83108	3.4261	2.87517	3.30828	3.40341	3.06997	3.21535	3.33514	3.25536	3.23035	3.41698	3.02223	3.39876	3.30103	3.23025	3.38886	3.27629	3.06375	3.17727	3.47475	3.24261	3.27042	3.58503	NaN	NaN	NaN	NaN	NaN	NaN	NaN	NaN	NaN	NaN	NaN	NaN										0.408893	0.545487	-0.174771	0.240187	0.695594
5.86068	6.06326	5.80545	5.71088	5.81259	6.05376	5.38771	5.78069	5.65798	5.7251	5.68976	5.9189	5.51963	5.54254	5.58558	5.44307	5.42328	5.54088	5.45474	5.54667	5.31106	5.81673	5.75253	5.80371	3.60733	3.1377	3.57998	3.03128	3.46681	3.36963	3.12206	3.32616	3.80079	5.72671	5.80569	5.83693				+	+	+	+	+	+	0.551311	0.429346	0.131876	0.26047	0.668137
9.46215	9.53867	9.56605	9.49792	9.51133	9.58672	9.54626	9.4904	9.50036	9.45152	9.53411	9.56831	9.29668	9.28318	9.36353	9.32629	9.2896	9.31615	9.49472	9.3823	9.32779	9.24325	9.32116	9.4091	8.98874	9.06795	9.08841	9.05344	9.06451	9.03489	9.00239	9.07869	9.08096	9.0765	9.11439	9.17829										0.0312029	0.965326	0.0043122	0.114728	0.85545
4.10671	4.17413	3.93341	4.3201	4.03832	4.23368	3.99402	4.08214	4.00109	4.14568	4.26771	4.28633	NaN	NaN	NaN	NaN	NaN	NaN	NaN	NaN	NaN	NaN	NaN	NaN	NaN	NaN	NaN	NaN	NaN	NaN	NaN	NaN	NaN	NaN	NaN	NaN										0.896507	0.259818	-0.161826	0.140906	0.822623
10.3811	10.3381	10.4018	10.3951	10.3902	10.3712	10.3761	10.3321	10.3482	10.4169	10.4113	10.3748	10.2198	10.2701	10.3034	10.306	10.2383	10.2487	10.2088	10.2652	10.2797	10.3636	10.3769	10.322	10.1595	10.1278	10.1323	10.1607	10.1022	10.1737	10.116	10.1235	10.1232	10.2111	10.1966	10.22							+		+	0.523998	0.447982	-0.0273555	0.441261	0.46827
8.90707	8.94472	9.04342	8.92617	9.05328	9.02901	9.02746	8.8885	9.11832	9.1601	9.26449	9.20014	8.36212	8.33179	8.46502	8.24886	8.19078	8.45056	8.42889	8.37606	8.55277	8.46763	8.6775	8.72319	8.71666	8.48035	8.60909	8.5446	8.63448	8.58365	8.65548	8.57578	8.72692	8.75589	8.93514	8.83161								+		2.05994	0.0623636	-0.24318	1.84828	0.0524996
8.84647	8.80406	8.76129	8.7966	8.74728	8.76433	8.75385	8.77137	8.73971	8.52317	8.49997	8.53864	7.82586	7.91065	7.93008	7.86185	7.77336	7.90226	7.95778	7.90863	7.83413	7.66172	7.56702	7.65827	7.3314	7.2463	7.37702	7.37702	7.36323	7.32419	7.22088	7.38477	7.28398	7.81499	7.56762	7.60668	+	+	+	+		+	+	+	+	3.32941	0.0209612	0.283349	3.76985	0.00944186
9.85072	9.85634	9.87794	9.84957	9.76095	9.82812	9.86356	9.88936	9.90127	9.85461	9.87869	9.91864	9.89915	9.90415	9.92375	9.93932	9.86689	9.84039	10.0519	9.84796	9.95002	9.73989	9.87867	9.82205	10.0413	10.0031	10.0109	10.0268	9.97726	9.91576	9.9879	9.98029	10.0257	9.80173	9.84385	9.85333							+	+	+	0.473303	0.488058	-0.0223093	1.02465	0.163256
10.1092	10.1676	10.1509	10.0816	10.1609	10.1544	10.2206	10.1196	10.2115	10.1224	10.1955	10.1892	9.6899	9.662	9.68001	9.64814	9.68282	9.64134	9.72774	9.67191	9.71134	9.64769	9.76325	9.71205	9.89922	9.82815	9.84365	9.83766	9.86525	9.86107	9.88803	9.8125	9.85093	9.81905	10.0225	9.97134										0.382032	0.570501	-0.0264756	0.459121	0.452489
6.68215	6.67315	6.76425	6.62391	6.63281	6.67585	6.71388	6.69775	6.7855	6.60228	6.76483	6.59703	5.61772	5.76099	5.88088	5.48714	5.70859	5.68053	5.73772	5.62382	5.60802	5.55512	5.58944	5.48662	5.88242	6.02191	5.99719	5.95838	5.95251	6.04986	5.99584	5.95455	6.03844	5.98335	6.05813	5.94381										0.344838	0.606376	0.0518041	0.0637787	0.920325
10.0269	10.1676	10.144	10.1082	10.1151	10.1257	10.0972	10.1459	10.1982	10.1557	10.2071	10.1744	9.86335	9.9455	9.98052	9.91623	9.93315	9.93223	10.0075	9.97872	9.95899	9.88185	10.0376	9.97691	9.72186	9.83146	9.82596	9.8773	9.80128	9.81739	9.79591	9.82879	9.84236	9.71175	9.7411	9.79777										0.650423	0.370377	-0.0662387	1.77697	0.0579109
9.73877	9.81733	9.84594	9.74859	9.79481	9.83071	9.83521	9.83669	9.85215	9.63472	9.72198	9.70092	9.76394	9.88496	9.90849	10.0069	9.88988	9.85957	10.0467	9.97091	10.0102	9.74087	9.81121	9.76749	9.12638	9.09947	9.05579	9.09653	9.06594	9.15331	9.1349	9.12667	9.26383	8.95261	8.97201	9.10993			+			+				1.29829	0.149715	0.114804	1.38863	0.0976452
9.30287	9.34394	9.40204	9.44985	9.41265	9.33211	9.32432	9.37682	9.18605	9.287	9.3327	9.31587	9.09346	9.01942	9.04482	9.20969	9.04301	9.12493	9.06265	9.06041	9.03379	9.23988	9.23788	9.28828	9.10203	9.06976	9.12099	9.13659	9.15159	9.1775	9.01575	9.15182	9.16443	9.21657	9.27888	9.26498				+		+	+	+		0.52352	0.447797	0.0377642	1.09077	0.148713
9.24417	9.47665	9.44782	9.28087	9.44433	9.39446	9.38166	9.40264	9.53178	9.46554	9.59413	9.49846	8.53755	8.67016	8.63842	9.19738	8.74967	8.53132	8.53105	8.82209	8.97501	8.88689	9.23616	8.73356	8.41051	8.43751	8.44222	8.32497	8.48009	8.44605	8.42513	8.52216	8.56455	8.7782	8.87045	8.83949							+	+	+	0.717708	0.335322	-0.12983	1.11103	0.144844
8.67087	8.58943	8.53449	8.59904	8.59722	8.59878	8.55865	8.57706	8.5478	8.42751	8.44094	8.42752	8.61735	8.76535	8.72436	8.64288	8.52952	8.61686	8.43848	8.49764	8.52864	8.51869	8.54532	8.44585	8.3505	8.2846	8.33972	8.24483	8.38095	8.26096	8.28176	8.19807	8.26984	8.35556	8.34384	8.31799		+	+							1.85311	0.0801339	0.166273	5.4914	0
5.15796	5.35961	5.38828	5.22834	5.31585	5.22226	5.1589	5.2495	5.22806	5.14556	5.38071	5.07122	5.09052	5.05384	5.17615	5.18973	5.25868	5.05862	4.88722	4.82176	4.77194	5.11784	5.06913	4.93676	2.32827	1.55326	1.57923	2.00167	2.18386	2.08494	1.68768	1.78816	1.82577	2.43457	2.29456	2.35411								+	+	0.363222	0.587589	0.102789	0.224402	0.717172
10.2362	10.1475	10.1201	10.1766	10.1245	10.1317	10.128	10.1198	10.1969	10.3081	10.2841	10.2381	10.1704	10.1506	10.1955	10.1551	10.2412	10.2763	9.9585	10.081	10.1112	10.2436	10.149	10.1145	9.96774	9.94675	9.86773	9.82992	9.95786	9.98562	9.83221	9.93122	9.88068	10.1353	10.1151	10.0896		+					+	+	+	1.25721	0.156793	-0.108816	2.14312	0.0385455
6.65304	6.99278	6.84707	6.67051	6.932	6.85607	6.93091	6.86425	6.91899	6.70251	6.69208	6.53758	NaN	NaN	NaN	NaN	NaN	NaN	NaN	NaN	NaN	NaN	NaN	NaN	NaN	NaN	NaN	NaN	NaN	NaN	NaN	NaN	NaN	NaN	NaN	NaN										0.768914	0.310408	0.186905	0.866477	0.212433
9.45902	9.26429	9.22356	9.302	9.31842	9.28829	9.33278	9.34385	9.35455	9.45903	9.31078	9.37405	9.3768	9.37691	9.36611	9.40763	9.39841	9.35797	9.28867	9.32049	9.36747	9.37844	9.22996	9.28936	9.28262	9.26003	9.16329	9.32994	9.27729	9.25234	9.31327	9.25245	9.25926	9.22088	9.13317	9.16847								+		0.318759	0.632449	-0.0656659	0.829252	0.2259
6.91058	6.78635	6.84186	6.74978	6.77839	6.6543	6.73926	6.88246	6.98666	7.23143	7.21046	7.16943	6.40002	6.32292	6.32442	6.36385	6.5154	6.28129	6.09903	6.227	6.11657	6.67272	6.56157	6.56709	NaN	NaN	NaN	NaN	NaN	NaN	NaN	NaN	NaN	NaN	NaN	NaN	+	+		+		+				3.05056	0.0229091	-0.357508	3.4746	0.0123664
9.50737	9.54374	9.54456	9.50143	9.55653	9.5111	9.49584	9.49287	9.4535	9.59804	9.68579	9.58156	9.22248	9.07221	9.22105	9.10071	9.37662	9.07192	9.20594	9.1278	9.19061	9.16846	9.31574	9.1915	9.46903	9.35693	9.41787	9.33481	9.32941	9.30114	9.34383	9.30458	9.36199	9.41738	9.48878	9.37589								+		1.22106	0.163246	-0.0899083	1.26843	0.114777
5.06236	5.10461	5.19998	4.96984	4.99413	4.95707	4.89156	5.18395	5.08164	5.75458	5.87351	5.67784	NaN	NaN	NaN	NaN	NaN	NaN	NaN	NaN	NaN	NaN	NaN	NaN	4.78921	4.92007	4.69124	4.52542	4.56824	4.58363	4.62042	4.74609	4.81149	5.94356	5.73254	5.72468	+	+	+				+	+	+	3.11707	0.0245581	-0.646326	3.78625	0.00978313
9.05105	9.10938	9.12643	8.99053	9.06013	9.04877	8.95785	9.07521	9.06417	8.95261	9.03603	8.70823	8.86504	8.81168	8.90367	8.74928	9.1246	8.86545	8.81205	8.76477	9.10789	8.55715	8.62424	8.51699	8.37961	8.63266	8.50392	8.60698	8.45232	8.47729	8.78533	8.6674	8.57132	8.38959	8.41922	8.48556				+					+	0.909151	0.254879	0.19667	0.596043	0.350236
6.37457	6.25186	6.27424	6.37918	6.38329	5.96156	5.89313	6.46304	5.82031	6.53758	6.46925	6.44747	3.31511	3.61696	3.50289	3.19247	3.85036	3.6756	3.48219	3.57238	3.2824	3.53243	3.91654	3.69059	4.08423	3.8551	3.80037	3.98109	4.18664	4.03479	3.88046	3.74034	4.06539	4.70331	4.42384	4.5008							+	+	+	1.78161	0.0857403	-0.184542	0.788364	0.241921
9.66483	10.1251	10.0748	9.84683	9.65491	9.90831	9.82249	9.81867	10.0603	9.65476	9.90618	9.89106	9.62969	9.67707	9.76559	9.89722	9.74805	9.79239	9.97967	9.76569	9.86675	9.4708	9.84086	9.67965	9.42136	9.61893	9.33376	9.4559	9.3526	9.42895	9.43314	9.35501	9.49528	9.08231	9.35453	9.30512										0.340837	0.610309	0.137578	0.0427076	0.946988
9.14017	9.25767	9.21247	9.16412	9.24006	9.22401	9.26829	9.3267	9.35749	9.18925	9.19376	9.2214	9.18547	9.28458	9.28481	9.19781	9.27601	9.29916	9.34153	9.34571	9.41269	9.22328	9.27832	9.33459	8.75661	8.81886	8.83304	8.77276	8.8414	8.84235	8.88062	8.8707	8.9321	8.83156	8.89011	8.86754										0.0183844	0.98037	0.0019722	0.114242	0.855865
9.79383	9.64847	9.66425	9.74417	9.73297	9.63104	9.67546	9.71866	9.63285	9.75524	9.67852	9.671	9.73224	9.7218	9.75075	9.76886	9.75069	9.74522	9.56626	9.75243	9.69967	9.77854	9.74535	9.70101	9.65804	9.62881	9.6117	9.59606	9.57194	9.64526	9.56927	9.66554	9.65646	9.60945	9.5293	9.44606										0.00365916	0.994728	0.000596682	0.00834116	0.989225
11.283	11.2451	11.331	11.2106	11.3067	11.2718	11.3152	11.3316	11.3214	11.542	11.559	11.4633	11.1002	11.0941	11.1288	11.0618	11.1319	11.0951	10.9949	11.1492	11.1661	11.3094	11.3045	11.1894	10.9996	10.9789	10.9647	10.9339	10.9906	11.0035	11.0041	10.9667	10.9934	11.1454	11.1341	11.0681	+	+	+	+			+	+	+	2.43575	0.0392936	-0.235049	2.50097	0.027985
12.2615	12.2295	12.2521	12.1743	12.2393	12.1493	12.1882	12.2027	12.2115	12.3173	12.3524	12.2385	11.9666	11.9614	11.9118	11.9668	12.1898	11.9983	11.8397	11.9968	11.9409	12.2051	12.1595	12.0746	11.7708	11.7493	11.7547	11.7549	11.7793	11.7648	11.7935	11.7177	11.7186	12.0489	12.0542	11.9541				+			+	+	+	0.719622	0.334299	-0.0550413	1.25488	0.116992
7.82852	7.94853	7.92691	7.81114	7.92102	7.97504	7.88018	8.00428	8.0583	7.95435	7.91862	8.0019	5.94463	6.07229	5.89943	5.68815	5.81622	6.01045	5.9984	5.75416	5.94492	5.88833	5.94119	6.0707	6.35518	6.28094	6.29099	6.13955	6.2857	6.35084	6.00747	6.50725	6.60352	6.83404	6.76844	6.85669							+	+		0.574956	0.413726	-0.0569728	0.445527	0.46466
7.78842	7.79532	7.92384	7.89716	7.83302	7.98296	7.91781	7.76405	7.79822	7.9305	8.09318	8.05304	7.67492	7.48745	7.40645	7.29168	8.16297	7.51158	7.49036	7.51816	7.52722	7.642	7.68947	7.72597	6.79625	6.49049	6.65442	6.37803	6.56396	6.40916	6.64729	6.57689	6.6266	7.49112	7.58551	7.5581						+	+	+	+	1.3476	0.143476	-0.189713	0.861351	0.214071
9.13813	9.18435	9.22096	9.13535	9.19206	9.15645	9.21241	9.1695	9.19304	9.0968	9.13469	9.1883	8.2256	8.23946	8.26576	8.31641	8.21681	8.21993	8.28171	8.30344	8.25164	8.15188	8.16741	8.22602	8.99994	8.97422	8.96398	9.05981	9.01733	8.98293	9.02424	8.95982	9.04135	8.91753	8.9644	9.01411										0.504012	0.463017	0.0412127	0.273871	0.649958
7.2364	7.27965	7.30771	7.30745	7.33622	7.26325	7.21504	7.32731	7.30501	7.24405	7.21009	7.2331	6.66875	6.73567	6.58427	6.68624	6.65795	6.49484	6.66254	6.68893	6.64535	6.57374	6.48855	6.53236	6.53122	6.39779	6.61012	6.47954	6.3851	6.50968	6.41768	6.45684	6.41289	6.39786	6.43112	6.44541						+				0.923231	0.249909	0.0455062	1.44996	0.0911903
8.81355	8.88584	9.1195	8.96242	9.07921	9.08846	8.90118	9.03678	9.01751	9.08679	9.18075	9.13171	8.57585	8.7755	8.67171	8.6431	8.87691	8.89565	8.88362	8.77023	8.58572	8.69498	8.83487	8.62232	8.52046	8.5705	8.6731	8.65376	8.67648	8.54619	8.59448	8.65462	8.65973	8.63132	8.74677	8.68075										0.940257	0.244259	-0.193456	0.854421	0.217116
7.89064	7.77086	7.86528	7.82198	7.85714	7.75662	7.88026	7.7891	7.76852	7.85281	7.94819	7.78556	7.75358	7.84228	7.76344	7.81026	7.65351	7.77654	7.82614	7.74375	7.76425	7.74673	7.79485	7.79014	7.62038	7.71308	7.6955	7.71728	7.77566	7.7716	7.62106	7.68922	7.65254	7.64004	7.72301	7.61761										0.122055	0.860028	-0.0199253	0.379717	0.529876
9.68558	9.57812	9.57327	9.67365	9.50095	9.65512	9.62682	9.60418	9.53997	9.68595	9.5292	9.56259	9.72453	9.71058	9.71189	9.73248	9.65405	9.73924	9.5495	9.70567	9.70758	9.61414	9.55717	9.64908	9.45418	9.47422	9.47331	9.47847	9.39835	9.49498	9.50505	9.53578	9.55063	9.37949	9.34252	9.42737				+			+		+	0.11967	0.86316	0.0197417	0.0845692	0.896531
5.61644	5.61347	5.57894	5.5367	5.45271	5.69399	5.7112	5.63561	5.66567	5.54828	5.55102	5.65464	NaN	NaN	NaN	NaN	NaN	NaN	NaN	NaN	NaN	NaN	NaN	NaN	NaN	NaN	NaN	NaN	NaN	NaN	NaN	NaN	NaN	NaN	NaN	NaN										0.189159	0.78093	0.0183028	0.107615	0.865687
7.64189	7.68182	7.62597	7.5497	7.65287	7.6192	7.69234	7.60464	7.64239	7.64861	7.72171	7.72775	7.57188	7.57595	7.67888	7.70939	7.51172	7.50202	7.61418	7.56774	7.58543	7.62519	7.65222	7.51207	7.62966	7.71863	7.80899	7.48108	7.53703	7.54877	7.83859	7.5918	7.65465	7.58787	7.54091	7.52975										0.747709	0.321102	-0.0494653	1.09306	0.14857
8.02247	8.02712	7.95753	7.98831	8.03818	8.02479	8.05363	7.99936	8.0134	8.18178	8.11504	8.02841	7.95618	7.94184	7.95611	7.94058	7.80816	7.9416	7.88123	7.80221	7.85881	7.94832	7.95235	7.94239	7.59174	7.61846	7.47618	7.41615	7.35332	7.46169	7.57395	7.46492	7.59467	7.63318	7.66152	7.5913								+		0.999656	0.224723	-0.106038	0.910171	0.196793
5.12665	5.14793	5.08576	4.97457	5.18248	5.13168	5.26762	5.20134	5.31868	5.10298	5.11995	5.17496	5.50449	5.01178	5.45901	5.05399	5.53405	5.23702	5.50272	5.3177	5.29276	5.09872	5.40064	5.27159	4.93345	5.19908	5.10872	4.64546	4.90411	5.10162	4.81587	5.02121	4.98876	5.04294	5.13978	5.22213										0.166344	0.806124	-0.0125187	0.213252	0.730655
10.0243	10.0054	9.94989	9.94782	9.99012	9.95217	9.981	10.0249	10.0303	10.0341	10.0106	10.0027	9.61037	9.71354	9.61509	9.5533	9.64209	9.6238	9.57794	9.57096	9.60946	9.5036	9.47635	9.52687	9.50854	9.56717	9.52418	9.14061	9.19254	9.13993	9.60468	9.59612	9.60954	9.58414	9.57063	9.60469				+		+		+		0.392932	0.559425	-0.0225693	1.47963	0.0865788
5.18895	5.29693	5.14731	5.16466	5.36223	5.07647	5.20182	5.27515	5.28593	5.27551	5.37444	5.30525	4.63062	4.70095	4.79604	4.71201	4.49587	4.6829	4.66798	4.73482	4.65061	4.80898	4.86659	4.76854	4.93977	4.36699	4.65699	4.79647	4.77063	5.03404	4.82927	4.8147	4.74856	4.73795	4.84794	4.67763										0.941024	0.244111	-0.107339	0.585244	0.357209
11.7131	11.7823	11.7964	11.8012	11.7518	11.7976	11.7363	11.7535	11.7294	11.655	11.6825	11.759	11.6571	11.6484	11.6378	11.6876	11.6706	11.6494	11.7328	11.6562	11.617	11.5817	11.6228	11.7319	11.3758	11.3759	11.4577	11.4499	11.4397	11.4401	11.4605	11.4471	11.4654	11.4856	11.5594	11.6194							+	+		0.73976	0.32425	0.0650876	1.14026	0.138457
7.40742	7.40048	7.49608	7.46597	7.38842	7.42169	7.35564	7.36439	7.38161	7.61091	7.79148	7.82829	4.48289	4.59966	4.74093	4.45686	4.36677	4.28925	4.63777	4.4544	4.35397	4.75696	4.68539	4.88477	7.00435	6.74744	6.96202	6.88403	6.69605	6.84197	7.04122	7.01417	7.03594	7.66558	7.74723	7.79179		+	+		+		+	+	+	1.85669	0.0794547	-0.308901	1.96323	0.046886
5.49394	5.71115	5.78406	5.74301	5.25816	5.59637	5.52628	5.7227	5.41665	5.44318	5.39749	5.33991	4.45253	4.47391	4.28644	4.05461	4.93123	4.4731	4.18183	4.25844	3.82116	4.21796	4.39644	4.19015	3.73242	3.75938	3.77541	3.58392	3.58918	3.69181	3.38658	3.73538	3.57649	3.35597	3.10286	3.46712							+			1.36665	0.138886	0.269521	0.401326	0.507151
6.35741	6.07259	6.2409	6.0611	6.1129	6.15406	6.03415	6.07188	6.30075	6.11913	6.18725	6.12053	NaN	NaN	NaN	NaN	NaN	NaN	NaN	NaN	NaN	NaN	NaN	NaN	NaN	NaN	NaN	NaN	NaN	NaN	NaN	NaN	NaN	NaN	NaN	NaN										0.402065	0.551667	0.0813314	0.397495	0.510665
8.8896	9.05505	9.02984	8.95532	8.97926	9.0362	9.02659	9.04256	9.07819	9.09858	9.13043	9.05985	8.89918	8.96552	8.92082	8.94997	8.87051	8.9167	8.89002	9.00117	8.98514	8.96352	8.95433	8.96833	8.63578	8.63878	8.67567	8.57845	8.60931	8.62707	8.6573	8.61844	8.71099	8.87859	8.99762	8.94361							+	+	+	0.881664	0.265654	-0.104795	1.55078	0.0781563
6.29734	6.14901	6.00731	5.96118	6.03214	6.17031	6.13474	6.20717	6.21467	6.27995	6.27895	6.14179	6.03807	6.06632	6.00448	5.96763	5.82056	5.96147	5.78231	5.76346	5.84431	6.1944	6.23025	6.03652	5.94031	5.94758	5.89249	6.01187	5.89909	5.93423	5.85583	5.82175	5.92114	6.14978	6.08275	5.91337						+				0.359413	0.590407	-0.0823415	1.09816	0.147982
8.78382	8.64697	8.63957	8.76323	8.69915	8.64805	8.77825	8.71018	8.73294	8.74303	8.7486	8.739	8.76018	8.76415	8.75024	8.71149	8.74951	8.72996	8.73751	8.73527	8.74217	8.79362	8.77133	8.75329	8.75197	8.62107	8.69782	8.59449	8.68695	8.6198	8.7382	8.65036	8.69554	8.64413	8.75337	8.60095										0.496209	0.470558	-0.0534207	0.527274	0.399826
7.05811	6.96398	6.86697	6.71306	6.8572	6.8434	6.64554	7.04651	7.01633	7.07441	6.97466	6.96275	6.67089	6.83125	6.74547	6.90377	7.03137	6.90204	6.94538	6.85896	6.68462	6.90079	6.81725	6.76816	5.98305	6.23296	6.1117	6.12328	6.14176	6.00687	6.12222	6.08463	6.03934	5.94809	6.08783	5.98537										0.246884	0.71234	-0.0409174	1.57963	0.075258
7.55339	7.63042	7.55868	7.50844	7.53349	7.61849	7.58786	7.57929	7.57537	7.74206	7.72351	7.62922	7.36376	7.50244	7.53284	7.3691	7.59438	7.55451	7.44898	7.45172	7.42417	7.59447	7.57677	7.56523	5.89633	5.93805	5.85563	5.85365	5.70525	5.88365	5.87425	5.94408	5.98953	6.01238	6.07128	6.00991						+	+	+		1.28458	0.151386	-0.117431	1.39859	0.0970682
3.56294	3.67085	3.91534	4.06513	4.17204	4.09666	3.48025	4.29365	4.49961	3.69089	3.97442	3.41282	NaN	NaN	NaN	NaN	NaN	NaN	NaN	NaN	NaN	NaN	NaN	NaN	NaN	NaN	NaN	NaN	NaN	NaN	NaN	NaN	NaN	NaN	NaN	NaN										0.0418184	0.952928	0.023666	1.19108	0.127424
7.73661	7.84967	7.98361	7.82995	7.84171	7.85907	7.79787	7.79394	7.87775	7.78369	7.83804	7.65143	7.07011	7.29775	7.37489	7.14754	7.22397	7.25375	7.21054	7.20864	7.41511	7.11347	7.14917	6.98383	7.93636	7.85799	7.95822	7.88757	7.90978	7.86162	8.0469	8.00642	8.06728	7.86501	8.01721	7.91475										0.474674	0.487232	0.0989089	0.698185	0.286236
7.92015	7.98139	7.98398	8.01227	7.96914	7.99334	7.89951	7.92497	7.97435	7.89657	7.99259	7.91274	7.33077	7.30373	7.25429	7.23476	7.31975	7.32002	7.43595	7.42013	7.28298	7.28228	7.35647	7.28299	7.39203	7.27118	7.51327	7.42122	7.38718	7.32233	7.30245	7.46567	7.36505	7.09852	7.2465	7.36004										0.314133	0.636044	0.027873	0.829677	0.225723
6.71175	6.72227	6.5906	6.59732	6.61267	6.67442	6.57592	6.76287	6.60717	6.88772	6.74484	6.74976	5.13133	5.059	5.09193	5.1574	4.75684	5.06519	4.86874	5.04451	4.87436	5.12002	4.99128	5.24795	6.25123	6.35643	6.30493	6.25479	6.15742	6.36672	6.11984	6.18915	6.25941	6.48747	6.57769	6.3249									+	0.880553	0.266073	-0.119235	1.46871	0.0881866
8.23389	8.23874	8.16918	8.16538	8.21954	8.2061	8.08512	8.17502	8.13969	8.14426	8.16148	8.12206	7.49277	7.61354	7.55786	7.45746	7.60413	7.58389	7.56533	7.52405	7.51974	7.50809	7.55972	7.57969	7.97806	7.95884	8.19383	8.00471	8.03451	7.88242	7.98825	7.98809	8.06328	7.92722	8.03316	8.01574										1.32704	0.145364	0.0713323	1.28307	0.111692
5.1242	4.99806	5.23241	5.14087	5.12639	5.09132	5.15581	5.01642	5.28696	5.17024	5.22979	5.14451	NaN	NaN	NaN	NaN	NaN	NaN	NaN	NaN	NaN	NaN	NaN	NaN	NaN	NaN	NaN	NaN	NaN	NaN	NaN	NaN	NaN	NaN	NaN	NaN										0.365909	0.585955	-0.0632911	0.994628	0.171245
7.25588	7.26078	7.28435	7.22084	7.25254	7.29174	7.2604	7.20789	7.26614	7.37974	7.22601	7.17397	5.92005	5.99913	5.95136	5.94599	6.0183	6.00341	6.00062	6.08771	5.9502	5.96738	5.93967	5.88413	6.49247	6.49278	6.51559	6.63583	6.54667	6.64153	6.50357	6.54979	6.47906	6.56947	6.39542	6.50074										0.0386222	0.95763	0.00709788	0.0250227	0.969805
2.11657	2.30202	2.51167	2.40352	2.5061	2.43477	2.45964	2.41238	2.41458	2.05856	2.23343	2.39747	2.57623	2.61331	2.7494	2.6622	3.03102	2.25561	2.47688	2.11188	2.59266	1.54585	2.16882	2.64712	2.0888	2.27643	1.97418	1.87295	2.51589	2.6169	2.26677	1.86978	2.45837	2.38628	1.75002	3.01936										0.206429	0.761121	0.080267	0.999491	0.169443
2.8989	3.12183	2.24934	2.40306	2.78974	2.40682	2.79575	2.8617	2.53396	2.2815	2.06335	2.29207	NaN	NaN	NaN	NaN	NaN	NaN	NaN	NaN	NaN	NaN	NaN	NaN	NaN	NaN	NaN	NaN	NaN	NaN	NaN	NaN	NaN	NaN	NaN	NaN										0.935374	0.245934	0.544386	1.01521	0.165595
3.79492	3.21064	3.52293	3.83957	3.72373	3.19791	3.96951	3.91704	3.32957	4.03268	3.60584	4.10685	3.76357	4.12483	3.50275	3.65098	3.86993	3.84671	3.78906	3.78677	3.7279	3.96706	3.80533	3.60226	3.63843	4.118	3.97914	3.621	3.70141	3.92796	3.65378	3.87881	3.80456	3.87067	3.72404	4.00523										0.816812	0.291465	-0.405628	0.581022	0.359705
6.73634	6.62499	6.74641	6.85564	6.7308	6.66171	6.74609	6.66374	6.98798	7.13058	6.97816	7.05528	6.52507	6.41772	6.5507	6.48894	6.58657	6.49763	6.73039	6.7364	7.05977	7.39342	7.46848	7.23489	6.56683	6.37548	6.61511	7.08898	6.54086	6.33034	6.5898	6.52931	6.29957	6.77145	7.48705	6.7588	+			+	+					2.4095	0.039629	-0.352093	1.88131	0.0507624
6.3308	5.86655	6.03732	6.01844	6.26156	5.98529	6.26867	5.86904	6.05066	5.83219	6.33531	5.88377	NaN	NaN	NaN	NaN	NaN	NaN	NaN	NaN	NaN	NaN	NaN	NaN	6.15979	6.02119	6.33826	6.15073	6.15557	5.98664	6.45327	6.12207	6.30446	5.93633	6.03243	5.82349										0.105133	0.880575	0.0611361	0.145665	0.815755
7.67816	7.826	7.7868	7.62733	7.51393	7.78956	7.66962	7.63978	7.72433	7.75473	7.69173	7.82252	7.33987	7.53491	7.73162	7.26481	7.51924	7.56285	7.83275	7.78662	7.60231	7.84613	7.796	7.87253	6.78721	7.04069	6.92512	6.91444	6.95792	6.94217	6.66614	6.90671	6.96133	7.06275	7.06619	7.12166								+		0.0429773	0.951568	0.00732915	0.56619	0.367782
6.6066	6.44484	6.54318	6.56242	6.42299	6.5103	6.3917	6.53586	6.60543	6.48039	6.39684	6.4059	6.53538	5.84529	5.82755	5.74884	5.4257	5.36306	5.37055	5.40214	5.4844	5.78387	5.55122	5.38908	NaN	NaN	NaN	NaN	NaN	NaN	NaN	NaN	NaN	NaN	NaN	NaN										0.8968	0.259892	0.103829	0.66149	0.306233
9.37292	9.48906	9.39839	9.33275	9.36866	9.40154	9.31614	9.47463	9.383	9.52607	9.43204	9.41472	8.97017	8.97769	8.92894	8.98769	8.96404	8.97027	9.05047	9.07633	8.96915	9.15808	9.18418	9.11104	9.36338	9.41318	9.32791	9.27506	9.37502	9.26564	9.22189	9.32852	9.36911	9.22837	9.25576	9.15718				+	+		+			0.309701	0.641339	-0.0374842	1.05967	0.155661
9.38513	9.44938	9.42704	9.4238	9.42004	9.40058	9.337	9.3753	9.39141	9.44882	9.30968	9.35075	9.30084	9.30084	9.31633	9.21375	9.30406	9.2099	9.24601	9.25189	9.19569	9.30062	9.28565	9.26922	8.67805	8.72992	8.71353	8.54683	8.61763	8.60243	8.52769	8.66864	8.69072	8.9367	8.93071	8.86821							+	+	+	0.487083	0.478084	0.0507689	0.465077	0.447935
7.23175	7.20259	7.2392	7.20506	7.30158	7.21381	7.0602	7.34407	7.25182	7.41034	7.42955	7.44327	6.999	7.16105	7.1069	6.88542	7.01669	7.1834	6.91437	7.2065	7.16838	7.15776	7.09773	7.26706	6.71257	6.87203	7.01215	7.00006	6.70795	6.66117	7.05378	7.00182	6.86401	7.09337	6.93836	7.1476	+	+								3.79965	0.0145161	-0.203207	2.36085	0.0336947
4.16701	4.02161	4.45098	3.98235	4.18616	4.38083	3.95994	4.00414	4.14694	4.70356	4.57871	4.4797	NaN	NaN	NaN	NaN	NaN	NaN	NaN	NaN	NaN	NaN	NaN	NaN	NaN	NaN	NaN	NaN	NaN	NaN	NaN	NaN	NaN	NaN	NaN	NaN			+							1.23947	0.159459	-0.374126	1.42487	0.0939499
9.98564	10.0845	10.0244	10.0018	10.0755	10.0812	10.0492	10.0115	10.0266	9.96108	9.94224	10.0013	9.69828	9.78825	9.78064	9.81868	10.0233	9.72615	9.83239	9.83661	9.95001	9.67946	9.6798	9.75726	9.79653	9.79526	9.82284	9.78234	9.7713	9.80679	9.65193	9.76411	9.84139	9.67809	9.74236	9.78873										0.876436	0.267225	0.0633084	1.28204	0.111803
6.08187	5.98414	6.17134	5.98516	6.05796	5.98828	5.85383	5.98605	6.11214	6.05895	6.1849	6.1897	6.00069	6.14124	6.12142	6.04581	6.0347	5.99802	6.09506	5.9114	6.06509	6.1174	6.10826	6.07925	5.84465	5.90179	5.81847	5.96345	5.92368	6.02768	5.69393	5.98382	5.83631	5.98574	5.93829	6.01886							+			0.401655	0.551792	-0.0654004	1.28389	0.111551
9.86025	9.87593	9.93844	9.82966	9.92393	9.93629	9.89029	9.94187	10.0069	9.85548	9.89857	9.87793	9.67095	9.67694	9.67764	9.66695	9.76429	9.64995	9.84284	9.81889	9.70387	9.6958	9.69861	9.73286	9.54101	9.58625	9.58314	9.57461	9.56245	9.58057	9.53871	9.60582	9.62291	9.62299	9.66868	9.6634							+	+		0.203656	0.764584	0.0142088	0.208041	0.736193
4.74037	5.0525	4.85723	4.4595	4.54176	4.89867	4.56571	4.84921	4.75061	4.83978	4.75415	4.53209	3.57092	3.89969	3.53933	3.59673	3.81355	3.68317	3.81614	3.46711	3.55565	3.50091	3.5823	3.58757	NaN	NaN	NaN	NaN	NaN	NaN	NaN	NaN	NaN	NaN	NaN	NaN										0.605945	0.394025	0.174694	0.175298	0.776638
8.13149	8.1516	8.2149	8.13177	8.22724	8.14943	8.21266	8.15895	8.23341	8.18639	8.22213	8.27047	6.00498	6.09626	6.0548	6.07065	6.29549	6.13413	6.25494	6.19654	6.03907	6.08475	5.95599	6.08961	7.46629	7.46779	7.64519	7.50321	7.57343	7.47217	7.61294	7.64943	7.53475	7.52312	7.56508	7.53778										0.796308	0.298886	-0.0603367	0.677353	0.296794
10.5441	10.5818	10.6112	10.5566	10.5869	10.5888	10.5348	10.6087	10.5659	10.6143	10.6313	10.6643	10.0473	10.2205	10.1247	10.083	10.1819	10.1242	10.1603	10.0896	10.0641	10.0797	10.0488	10.1572	10.0964	10.1564	10.1285	10.1657	10.1178	10.149	10.0697	10.1561	10.2299	10.2572	10.2717	10.2652							+	+		1.11322	0.190807	-0.0576	1.52079	0.0813993
8.35689	8.2755	8.25219	8.13112	8.21277	8.18826	8.19475	8.29179	8.35706	8.32079	8.3488	8.10358	7.37139	7.41567	7.28745	7.24218	7.40607	7.20177	7.02577	7.20942	7.20571	7.39008	7.21732	7.15003	6.6841	6.65863	6.71242	6.5909	6.67336	6.56069	6.59547	6.72409	6.70718	6.98063	7.06439	6.92648							+	+	+	0.167256	0.805375	0.0371354	0.422079	0.486384
8.45318	8.32364	8.26858	8.27848	8.37657	8.34992	8.26681	8.34386	8.27761	8.4046	8.28843	8.34547	7.60197	7.61733	7.74853	7.55868	7.49284	7.47296	7.49689	7.56227	7.50337	7.68773	7.56981	7.58015	6.26615	6.14469	6.31058	6.16901	6.39843	6.32965	6.13484	6.3463	6.48366	6.52746	6.44822	6.38971							+			0.0118311	0.987306	0.00230026	0.0892818	0.890401
7.02512	7.05712	6.93287	7.04062	6.83845	6.9493	6.86597	7.15348	7.13881	7.34583	7.31141	7.19799	6.26262	6.28417	6.28955	6.1444	6.58255	6.50995	6.24707	6.27877	6.52915	6.19918	6.15623	6.1801	NaN	NaN	NaN	NaN	NaN	NaN	NaN	NaN	NaN	NaN	NaN	NaN		+		+						2.06797	0.0613246	-0.28004	2.01594	0.0439685
8.29248	8.44546	8.35725	8.28826	8.36816	8.35465	8.33005	8.34666	8.4296	8.40962	8.35622	8.48394	8.15687	8.16171	8.1085	8.19035	8.20994	8.14514	8.12603	8.0804	8.19545	8.12609	8.13268	8.06013	7.75698	7.76011	7.71985	7.61071	7.63297	7.70325	7.71773	7.81704	7.74058	7.87312	7.85418	7.84085							+	+		0.373862	0.578816	-0.051528	0.828628	0.226026
8.44952	8.31933	8.30218	8.24813	8.27785	8.27843	8.20183	8.4793	8.31181	8.62597	8.35936	8.28461	8.25293	8.28877	8.29778	8.2351	8.45272	8.28413	8.11361	8.1959	8.12209	8.28668	8.14114	8.16883	7.94507	7.9824	7.89941	7.89588	7.93325	7.96256	7.86905	8.00789	7.94348	8.26853	8.17572	7.97846										0.228647	0.734666	-0.0663023	0.677259	0.296812
5.23904	5.15281	4.8998	5.00092	4.94125	4.88303	4.68834	5.13366	5.22891	5.2912	5.22756	5.03878	4.76903	4.7407	4.79482	4.83611	4.8223	4.49367	4.69425	4.6651	4.59794	5.05389	4.69905	4.69054	NaN	NaN	NaN	NaN	NaN	NaN	NaN	NaN	NaN	NaN	NaN	NaN										0.281156	0.672609	-0.0886354	1.37195	0.0997196
7.00783	7.08073	7.11131	6.89707	7.12297	7.00885	6.97414	7.18468	7.0149	7.17249	7.17458	7.14985	6.92419	6.90113	7.02006	6.92797	6.8458	6.91397	6.82099	6.81675	6.90242	7.0406	6.97116	6.96699	5.36301	5.74279	5.23952	5.37366	5.51237	5.22845	5.50065	5.49383	5.44557	5.51275	5.51773	5.47504										1.45109	0.123768	-0.0990151	1.11678	0.14354
6.10179	6.47122	6.46362	6.18669	6.21408	6.18805	6.29408	6.18337	6.3991	6.66743	6.75521	6.54809	6.10987	6.2062	6.343	6.06541	6.21317	6.10723	5.97297	6.17773	6.34954	6.51797	6.687	6.37596	5.75235	5.82611	5.57277	5.49851	5.50542	5.69265	5.67049	5.72337	5.84621	6.61441	6.52652	6.37862		+					+	+	+	1.07726	0.201558	-0.31137	2.79178	0.0232697
5.7019	5.65922	5.83911	5.68716	5.84122	5.70625	5.71802	5.892	5.87612	5.93792	5.72962	5.73896	NaN	NaN	NaN	NaN	NaN	NaN	NaN	NaN	NaN	NaN	NaN	NaN	NaN	NaN	NaN	NaN	NaN	NaN	NaN	NaN	NaN	NaN	NaN	NaN										0.324856	0.62568	-0.0687566	0.275588	0.647898
6.44076	6.50883	6.39063	6.26131	6.31505	6.46753	6.24802	6.2304	6.36161	6.46472	6.42936	6.22614	6.01233	6.0718	6.05168	6.05911	5.8285	5.96848	5.97293	5.84891	5.84982	6.25178	6.17806	6.05886	4.41488	4.193	4.34496	4.10688	4.00174	4.0837	4.32668	4.45096	4.25445	4.63355	4.90572	4.84103							+	+	+	0.375801	0.577168	0.0733336	0.0940154	0.884582
7.1346	7.33836	7.29614	7.18205	7.26194	7.27278	7.28237	7.21168	7.26556	7.24895	7.15785	7.09427	7.13651	7.15828	7.07403	7.09833	7.01191	7.10629	7.2978	7.09871	7.05619	7.18055	7.1852	7.10553	6.86568	6.94908	6.95305	6.75429	6.87867	6.8908	6.77634	6.91458	6.97877	6.88276	6.90642	6.95097										0.510951	0.456927	0.089344	0.605355	0.343129
6.86354	6.71051	6.67376	6.59208	6.6392	6.56558	6.60163	6.681	6.5781	6.66433	6.77829	6.58521	6.58191	6.50373	6.37822	6.5177	6.50559	6.49105	6.46679	6.40789	6.53062	6.57268	6.50457	6.56785	6.62175	6.64667	6.62487	6.71997	6.64971	6.74214	6.73715	6.78872	6.66268	6.58319	6.53319	6.59435								+	+	0.381837	0.570464	0.0733252	0.570303	0.364888
7.9953	7.80466	7.66032	7.88849	7.87212	7.77647	7.81176	7.84587	7.79035	7.7888	7.82114	7.94278	NaN	NaN	NaN	NaN	NaN	NaN	NaN	NaN	NaN	NaN	NaN	NaN	NaN	NaN	NaN	NaN	NaN	NaN	NaN	NaN	NaN	NaN	NaN	NaN										0.102871	0.882636	-0.0308118	0.0300087	0.962285
6.64656	6.40816	6.40343	6.57782	6.5078	6.48134	6.46173	6.51374	6.43658	6.47281	6.53714	6.60903	6.26963	6.39285	6.53694	6.29152	6.67747	6.55671	6.31379	6.44921	6.46584	6.35899	6.17188	6.21614	4.06014	4.3485	4.23703	4.34267	4.5248	4.17339	4.46686	4.15527	4.41302	4.02839	4.22307	4.40868										0.235818	0.726155	-0.0536087	0.130764	0.83402
7.66083	7.71491	7.74814	7.61449	7.62924	7.66994	7.69187	7.72723	7.70836	7.55079	7.72697	7.69226	7.63325	7.6687	7.68675	7.67282	7.70459	7.67214	7.69295	7.71655	7.68629	7.55478	7.53744	7.57817	7.76602	7.72078	7.75687	7.75218	7.76224	7.67414	7.81262	7.7234	7.83993	7.51341	7.59148	7.64532				+	+	+	+	+	+	0.358586	0.591478	0.0512846	0.121648	0.845686
5.02528	4.96336	5.06492	4.80745	5.44098	5.25052	5.36777	5.49791	5.65595	5.51512	5.80423	5.65686	NaN	NaN	NaN	NaN	NaN	NaN	NaN	NaN	NaN	NaN	NaN	NaN	NaN	NaN	NaN	NaN	NaN	NaN	NaN	NaN	NaN	NaN	NaN	NaN	+									2.71369	0.0302561	-0.640885	1.1275	0.141064
7.88577	7.50055	7.79473	7.49577	7.95462	7.87831	7.96277	7.85708	8.16581	7.87828	8.07011	7.68693	7.14038	7.22201	7.22184	7.09332	7.17547	7.11986	7.34189	7.20658	7.22742	7.20302	7.24479	7.23911	6.4349	6.43301	6.72506	6.68964	6.64983	6.70121	6.80733	6.74869	6.71706	6.4913	6.64153	6.67105										0.399279	0.554434	-0.151423	0.221532	0.720701
5.73904	5.99036	5.69117	5.95199	4.62977	5.70383	5.69748	5.05305	5.58597	5.57336	5.95544	5.7993	5.98918	6.82568	6.64626	7.04134	5.47326	5.53379	6.48608	6.79542	6.43485	5.22351	5.83453	5.59052	5.82987	5.60652	5.7449	5.91275	5.62081	5.73251	5.84813	5.61944	5.77456	5.58879	5.89752	5.83622						+				0.0748794	0.915029	0.0308229	0.341838	0.569181
6.03628	5.89553	5.95228	5.9366	5.8649	5.87548	5.77548	5.87162	5.99973	5.95717	5.7708	5.7363	4.43212	4.25573	4.75336	4.44851	4.69248	4.42491	4.34518	4.20753	3.91938	4.53662	4.07992	4.33449	5.41715	5.55524	5.4776	5.49604	5.4758	5.48774	5.58879	5.21387	5.63626	5.6622	5.49483	5.1825										0.810805	0.292896	0.139941	0.418643	0.490078
8.3955	8.46216	8.45657	8.37035	8.4276	8.44629	8.40206	8.38016	8.35574	8.38838	8.43417	8.34684	8.14668	8.35301	8.23448	8.24988	8.16794	8.17601	8.21653	8.20753	8.15566	8.21846	8.2121	8.17488	7.35217	7.42725	7.54976	7.42395	7.55353	7.55331	7.34467	7.52108	7.58266	7.41416	7.46743	7.40633										0.661955	0.363401	0.048281	0.297457	0.62023
8.98945	8.88392	9.00963	9.02843	8.94085	9.03293	9.0048	9.02418	9.00443	8.85238	8.97676	9.05051	9.02893	9.00961	8.83491	8.94096	8.93866	8.97322	9.05746	9.03866	8.86694	8.88443	8.91459	8.99609	8.67603	8.76474	8.82714	8.77101	8.77471	8.74986	8.81476	8.85265	8.84582	8.94549	8.93082	9.06773							+	+		0.00523911	0.992936	0.00111485	0.248339	0.684406
9.65393	9.79608	9.78852	9.65079	9.79199	9.8179	9.73769	9.74816	9.73842	9.76095	9.84492	9.74695	9.31526	9.47594	9.43246	9.31717	9.43726	9.44127	9.42229	9.52228	9.49871	9.54691	9.5435	9.57704	9.03951	9.15286	9.08361	8.91726	9.00028	9.04277	9.14894	9.1405	9.17968	9.26864	9.25308	9.28685							+	+	+	0.276205	0.677816	-0.0380945	0.195747	0.751225
12.279	12.2987	12.3007	12.2685	12.2649	12.2932	12.2339	12.2543	12.2722	12.1963	12.2422	12.2255	12.2307	12.1737	12.2211	12.191	12.2337	12.1823	12.2158	12.1939	12.2033	12.1093	12.1756	12.1018	12.1871	12.1453	12.1728	12.1455	12.1821	12.1555	12.1591	12.1604	12.1435	11.9834	12.0224	12.0216							+	+	+	2.04232	0.0634271	0.0714747	1.55049	0.0782594
5.97124	5.95563	6.03934	5.88902	5.88329	6.00669	5.90231	5.83951	5.90601	5.8789	6.02656	5.89654	5.42362	5.79088	5.50787	5.50322	5.39023	5.77099	5.66615	5.64225	5.55697	5.78061	5.59155	5.75534	1.72687	1.47055	1.39163	1.20096	2.13058	2.06292	1.57891	1.58069	2.09117	2.04989	1.53916	1.37402										0.441876	0.516146	0.0547382	0.0424582	0.947383
10.3348	10.4241	10.4364	10.3669	10.3623	10.3878	10.37	10.4312	10.4816	10.3377	10.3413	10.3668	10.0426	10.0892	10.074	10.0485	10.0356	10.0475	10.1088	10.1022	10.1052	9.9486	10.0067	10.0074	10.1079	10.1444	10.1674	10.1338	10.1453	10.1706	10.1227	10.1054	10.1975	9.95584	9.99903	10.0391						+	+	+	+	0.679766	0.354903	0.0498021	0.919692	0.193835
6.45591	6.39305	6.43371	6.46371	6.4706	6.48294	6.48935	6.33751	6.54549	6.46067	6.50329	6.50267	5.8832	5.84976	5.89021	5.85827	5.64276	5.89058	6.09955	5.75418	5.90939	5.92766	5.95081	5.94588	5.81475	5.90827	6.18101	5.91421	5.9553	6.03475	5.93786	5.91713	6.02328	6.01068	6.04161	5.96319				+						1.24185	0.158888	-0.0613227	0.469468	0.444746
8.19931	8.16777	8.2056	8.116	8.25513	8.24081	8.13443	8.24356	8.22643	8.27382	8.26022	8.16341	8.09063	8.13602	8.13853	8.17029	8.13456	8.10073	8.13758	8.11143	8.13721	8.15362	8.06228	8.13568	7.79495	7.8554	7.76683	7.77241	7.77596	7.83863	7.66921	7.78949	7.84211	7.97805	7.94515	7.92362							+	+	+	0.494639	0.471844	-0.0415913	0.194598	0.752544
3.22251	3.01037	3.0425	2.81597	3.09923	3.22052	2.56559	2.36547	2.33919	2.6116	2.97681	2.73701	NaN	NaN	NaN	NaN	NaN	NaN	NaN	NaN	NaN	NaN	NaN	NaN	2.52203	3.45063	2.42917	2.2047	2.37761	2.19025	2.48264	2.81397	2.69022	2.53077	2.45717	2.5734								+		1.18301	0.17369	0.316658	0.774104	0.249128
5.57725	5.62179	5.5952	5.5343	5.51764	5.60095	5.48256	5.69702	5.59343	5.86884	5.76135	5.68476	5.09745	5.25884	4.92116	5.02969	5.36584	4.85789	5.11036	4.89318	4.96393	5.21185	5.20013	5.12038	1.67552	1.83536	1.88643	1.7297	2.21943	1.74819	1.91366	1.9626	2.13231	2.06489	2.2903	2.29256							+			1.46599	0.121544	-0.173567	1.69304	0.065758
6.62584	6.58762	6.68574	6.53168	6.74322	6.70614	6.62036	6.51354	6.77363	6.59412	6.94724	6.81862	4.10483	4.06055	4.73165	4.33613	3.89759	3.42643	4.30698	3.45958	3.73683	4.15275	3.95174	3.47669	6.67764	6.51424	6.74462	6.50906	6.58088	6.48695	6.67421	6.57012	6.78816	6.46928	6.85493	6.81563										0.648402	0.371314	-0.153597	0.444649	0.465297
9.69326	9.87047	9.86589	9.75627	9.77774	9.86409	9.77006	9.91419	9.94385	9.74432	9.70286	9.80239	9.61156	9.63202	9.67817	9.7117	9.66116	9.6441	9.81296	9.67537	9.64735	9.58456	9.64128	9.68175	9.38472	9.45187	9.41285	9.38263	9.43185	9.425	9.24384	9.456	9.4854	9.43701	9.462	9.47359										0.388745	0.564173	0.0600166	0.492769	0.425456
7.73291	7.95558	8.03914	7.82463	7.96518	7.91808	7.93609	7.83192	7.91657	7.7158	7.93578	7.84204	6.86598	6.54137	7.08177	6.70679	6.91115	7.11058	6.91358	6.76382	7.29522	6.68571	6.8007	6.40265	6.09657	6.13545	6.06085	6.27636	6.22749	6.15234	6.15244	6.09537	6.3261	6.00505	6.30199	5.99131										0.281953	0.671739	0.0780034	0.397677	0.510547
5.09789	4.82153	5.15495	5.04352	4.96923	4.99465	5.36777	5.1478	5.797	5.73271	5.74192	5.64346	NaN	NaN	NaN	NaN	NaN	NaN	NaN	NaN	NaN	NaN	NaN	NaN	NaN	NaN	NaN	NaN	NaN	NaN	NaN	NaN	NaN	NaN	NaN	NaN	+	+								2.49625	0.0384687	-0.681242	4.29033	0.00218182
5.7852	5.88368	5.96469	5.77617	5.74447	5.8661	5.72659	5.82285	5.92402	5.77277	5.80262	5.626	NaN	NaN	NaN	NaN	NaN	NaN	NaN	NaN	NaN	NaN	NaN	NaN	4.91489	4.87502	5.10864	4.80401	5.08897	5.19922	4.74588	4.83275	5.05312	4.71867	4.60331	4.78895										0.891652	0.261225	0.144061	0.398148	0.510424
NaN	NaN	NaN	NaN	NaN	NaN	NaN	NaN	NaN	NaN	NaN	NaN	NaN	NaN	NaN	NaN	NaN	NaN	NaN	NaN	NaN	NaN	NaN	NaN	NaN	NaN	NaN	NaN	NaN	NaN	NaN	NaN	NaN	NaN	NaN	NaN										NaN	1	0	NaN	1
4.42004	4.418	4.4115	4.61753	4.5492	4.52339	4.21208	4.45279	4.44358	4.08751	4.64438	4.46986	3.91382	4.09094	4.22789	4.09517	4.54469	3.95187	4.3991	3.91795	4.2675	4.20739	4.29178	4.15582	4.01586	4.0578	4.27906	4.05523	4.15208	4.22233	3.8897	4.16115	4.14287	3.92215	4.27349	4.1152										0.032689	0.963742	0.0159305	0.415215	0.493008
7.98574	7.92458	7.96217	8.00544	8.02292	7.96795	7.958	7.95048	7.94389	7.83879	7.91032	7.94169	7.81253	8.01069	7.8676	7.89437	7.73856	8.04614	7.90367	7.84545	7.7061	7.82506	7.89725	7.86645	7.07447	7.32514	7.25108	7.09326	7.15331	7.25175	7.06145	7.15207	7.07417	7.19432	7.11894	7.16201										0.792927	0.29995	0.0605674	1.37796	0.0985826
9.97796	9.918	9.85482	9.98153	9.97361	9.95756	9.99656	9.9471	9.95394	9.97658	9.97126	9.92143	9.63683	9.59863	9.5847	9.60848	9.50366	9.49508	9.57971	9.55993	9.54278	9.54119	9.51381	9.44701	9.59117	9.64696	9.5631	9.50821	9.53287	9.50219	9.51139	9.64869	9.60639	9.62345	9.56739	9.58018								+		0.425305	0.530684	-0.0394999	0.312479	0.603742
8.47438	8.43222	8.43585	8.31079	8.42761	8.43749	8.4364	8.48773	8.52473	8.51699	8.48178	8.35176	8.29903	8.32996	8.26678	8.22327	8.14521	8.19361	8.1393	8.20485	8.17519	8.21198	8.24276	8.20388	6.36168	6.23664	6.30682	6.24884	6.28528	6.30515	6.33853	6.28027	6.26991	6.34536	6.22007	6.14119										0.017183	0.982412	-0.00269254	0.37792	0.531823
5.4409	5.2668	5.59038	5.43661	5.66084	5.51236	5.4621	5.43984	5.47551	5.69513	5.65873	5.79255	NaN	NaN	NaN	NaN	NaN	NaN	NaN	NaN	NaN	NaN	NaN	NaN	NaN	NaN	NaN	NaN	NaN	NaN	NaN	NaN	NaN	NaN	NaN	NaN			+							1.30313	0.148774	-0.282776	1.09183	0.148691
8.97393	8.99184	8.93104	8.95321	8.98973	9.00364	8.97857	8.97189	8.95756	8.74119	8.85709	8.82775	8.84936	8.89629	8.87726	8.82184	8.90466	8.80618	8.94226	8.83132	8.85042	8.58455	8.60486	8.63957	8.31682	8.35135	8.3974	8.26313	8.28062	8.24961	8.13306	8.18493	8.26846	7.8413	7.96685	7.86832		+		+	+	+	+	+	+	1.79389	0.0850349	0.156928	1.99141	0.0454871
5.55391	5.97095	5.95579	5.7708	5.61739	5.91514	5.99561	5.98705	5.88418	5.74826	5.88779	5.90155	5.66698	5.86074	5.72311	5.68934	6.02903	5.93841	6.2817	6.35516	6.23036	5.81762	5.67892	5.80728	1.05093	1.37545	1.19831	1.27395	1.29478	1.08999	1.99529	1.92783	1.35157	1.43407	1.47027	1.31381						+				0.0446952	0.950057	-0.0189838	0.324148	0.588882
5.39809	5.2739	5.16673	5.34424	5.4189	5.35705	5.18358	5.38835	5.33218	5.22183	5.38332	5.28877	5.10329	5.26978	5.31909	5.21355	5.17863	5.30997	5.21461	5.33235	5.39891	5.30579	5.35737	5.40901	NaN	NaN	NaN	NaN	NaN	NaN	NaN	NaN	NaN	NaN	NaN	NaN										0.0794934	0.91032	-0.0183964	0.653554	0.310827
6.09345	5.95115	6.07445	6.02984	5.81268	6.07385	6.16082	5.94113	6.04045	6.10327	6.23328	6.02215	NaN	NaN	NaN	NaN	NaN	NaN	NaN	NaN	NaN	NaN	NaN	NaN	NaN	NaN	NaN	NaN	NaN	NaN	NaN	NaN	NaN	NaN	NaN	NaN										0.45305	0.504696	-0.0798817	0.657767	0.308044
5.40767	5.0391	5.22822	5.23988	5.12517	5.34742	5.25724	5.32527	5.22574	5.38683	5.22682	5.40944	4.81932	4.70744	4.85839	4.39949	4.36234	4.82241	5.00785	4.76812	4.78563	4.49377	4.69867	4.74698	5.10812	5.12349	5.35888	5.23959	5.18861	5.01931	5.24224	5.37635	5.18429	5.08188	5.09394	5.14925										0.407064	0.547066	-0.116032	0.529141	0.398521
6.78676	6.70425	6.66263	6.67326	6.71026	6.68964	6.83991	6.95309	6.85637	7.00426	6.9645	6.74727	6.61177	6.65143	6.39611	6.44413	6.77151	6.41253	6.58719	6.5167	6.71172	6.75923	6.5563	6.78161	6.47157	6.40901	6.34298	6.49237	6.5751	6.35419	6.36193	6.54124	6.43153	6.42442	6.60151	6.53901										1.0016	0.224291	-0.187465	1.24851	0.117953
6.7681	6.39901	6.3205	6.40094	6.39371	6.45821	6.26405	6.41094	6.3807	6.64229	6.93207	6.4883	6.23979	6.36333	6.31413	6.26187	6.28094	6.26016	6.16889	6.11811	6.2311	6.6025	6.59671	6.5187	2.66255	2.91188	3.44211	3.21549	2.03175	2.88884	3.17804	2.63076	2.86889	3.83941	3.96744	3.48211				+	+	+			+	0.432622	0.524548	-0.191686	0.959796	0.18014
7.2062	7.22992	6.90053	6.90482	6.93936	6.81377	6.74329	6.87594	6.94054	6.8542	6.85408	6.90567	6.96287	7.08656	7.10614	6.84757	7.01871	7.06372	7.07625	7.05113	6.96829	6.93006	6.82147	6.77253	5.02555	4.9123	5.03521	4.84852	4.86054	4.97743	4.9919	4.90021	4.94072	4.75325	4.91209	5.14899										1.05347	0.208847	0.240902	0.130843	0.833906
5.85708	5.95937	5.75868	5.77891	5.83423	5.87241	5.84548	6.00364	5.79762	5.6547	5.85971	5.75138	5.9365	5.72252	5.696	5.79783	5.95944	5.80885	5.80206	5.68228	5.76391	5.63613	5.78687	5.65909	3.77353	3.29868	4.41831	4.15708	3.70806	3.70249	4.69123	4.33279	4.00899	4.14003	3.9894	3.9768										0.550992	0.429554	0.103114	0.489905	0.428283
3.37684	3.6421	3.74192	3.7945	3.64077	3.78934	3.78923	3.47303	3.57748	3.74529	3.7812	3.42374	NaN	NaN	NaN	NaN	NaN	NaN	NaN	NaN	NaN	NaN	NaN	NaN	3.71649	3.71762	3.60381	3.62381	3.71899	3.57534	3.11502	3.87467	3.72459	3.8699	4.01583	3.71647										0.149405	0.826267	-0.0631259	0.298677	0.61863
8.31248	8.2789	7.9922	7.91113	8.09025	8.01608	8.04628	8.17395	8.19364	8.33683	8.47299	8.24352	7.78676	7.73141	7.58784	7.54633	7.93177	7.70205	7.70225	7.63203	7.69623	7.85806	7.85403	7.80393	7.84477	7.89628	7.85883	7.78155	7.92968	7.91449	7.80273	7.84069	7.83118	8.09417	7.98521	7.97946						+	+		+	0.573456	0.414394	-0.156589	1.82344	0.0546596
7.21055	7.11303	7.09768	7.02724	7.12167	7.11568	7.03376	7.03907	7.09462	7.37573	7.23548	7.13331	6.62018	6.57852	6.42722	6.37895	6.69933	6.51578	6.13385	6.48194	6.59938	6.76511	6.79955	6.52577	6.44529	6.5549	6.41528	6.3718	6.41558	6.26069	6.70443	6.41234	6.38133	6.81282	6.74021	6.4509										0.615187	0.38885	-0.107756	0.978619	0.174987
8.22206	8.28623	8.22452	8.02307	8.20421	8.19736	8.1776	8.23008	8.26884	8.48087	8.46535	8.43699	5.73433	5.61984	5.35027	5.33937	5.788	5.73032	5.97974	6.1253	6.13777	6.4445	6.28981	6.36108	8.09893	8.09918	8.06543	7.91723	8.01429	8.04724	7.98712	7.95767	8.07442	8.18413	8.24769	8.23215	+	+	+	+	+		+	+	+	3.03797	0.0237214	-0.216801	2.20634	0.0358573
9.12197	9.13951	9.12246	9.15135	9.09898	9.14455	9.07613	9.13628	9.04683	9.25912	9.21439	9.22597	8.82278	8.87825	8.79556	8.83252	8.84009	8.79549	8.83027	8.79334	8.82443	8.93196	8.94763	8.9284	8.63869	8.67237	8.73717	8.68512	8.56388	8.67632	8.64698	8.65512	8.74322	9.18959	9.02209	9.03222	+	+	+	+	+	+	+	+	+	2.70666	0.0303082	-0.105177	2.05874	0.0421311
7.72028	7.68692	7.78936	7.77996	7.83717	7.7642	7.70586	7.8556	7.78771	7.93809	7.9785	7.93349	7.19052	7.32188	7.27494	7.22787	7.22683	7.25505	7.37447	7.35743	7.52055	7.77034	7.68633	7.65765	5.97538	5.94948	6.07542	5.91902	5.98069	6.06143	5.8899	5.97583	6.04633	5.97912	5.97767	6.1246	+	+		+	+	+				2.54542	0.0343559	-0.21784	2.39038	0.0325575
7.94586	7.7368	7.84711	7.87941	7.81456	7.84062	7.80026	7.75018	7.84234	7.94976	7.83499	7.88781	7.98362	7.65546	7.8827	7.57923	7.69021	7.83725	7.6888	7.56575	7.76567	7.73603	7.75488	7.6932	7.36316	7.41779	7.34747	7.41063	7.52467	7.47684	7.47927	7.50989	7.4172	7.56966	7.48809	7.55117							+			0.277666	0.676142	-0.0475968	0.531079	0.39674
8.51371	8.58018	8.52544	8.50133	8.49762	8.55824	8.49225	8.54025	8.57415	8.72661	8.69795	8.67494	8.27351	8.31377	8.30635	8.30172	8.21893	8.40578	8.67467	8.72413	8.65196	8.65112	8.75453	8.65876	8.36364	8.40182	8.3368	8.29242	8.34798	8.38622	8.38512	8.45343	8.4805	8.66294	8.64522	8.69167	+	+	+	+	+		+	+	+	2.4919	0.0382243	-0.160059	2.73436	0.0234787
9.42053	9.2724	9.27429	9.33761	9.35918	9.3435	9.35459	9.34011	9.34144	9.40767	9.33565	9.40931	9.21179	9.13855	9.19776	9.2078	9.13888	9.1254	9.13172	9.19611	9.07193	9.35045	9.17793	9.20278	9.14932	9.2492	9.23491	9.23425	9.27381	9.28451	9.15409	9.23829	9.20152	9.30705	9.24305	9.20805										0.492109	0.473916	-0.0618064	0.677152	0.296793
1.84428	2.36036	2.3221	1.73075	2.31406	2.92376	2.00199	2.29096	2.35576	2.15423	2.50216	2.11157	2.10298	2.99011	2.7284	2.61741	2.8129	1.99151	2.85273	2.57519	1.87078	2.69404	2.28974	2.42237	NaN	NaN	NaN	NaN	NaN	NaN	NaN	NaN	NaN	NaN	NaN	NaN										0.144166	0.833076	-0.0804081	0.0635356	0.920238
9.14632	9.13191	9.17984	9.16176	9.21166	9.24144	9.3324	9.22704	9.30007	9.30181	9.44639	9.31607	9.11926	9.10449	9.09823	9.0323	9.01197	9.10985	9.12774	9.10625	9.14657	9.101	9.15684	9.10328	8.93274	8.91863	8.90121	8.8132	8.88973	8.95547	9.11314	9.02763	9.05784	9.08063	9.21211	9.07601							+	+		1.86253	0.0790031	-0.202067	1.35826	0.101787
5.5606	5.49629	5.66258	5.7088	5.54053	5.54746	5.44019	5.48294	5.66386	5.81525	5.72796	5.8248	5.50214	5.63357	5.4856	5.47825	5.46267	5.43064	5.40995	5.37825	5.33743	5.64667	5.54108	5.4478	4.39953	4.36415	4.30831	4.52776	4.29681	4.41526	4.35381	4.57992	4.32156	4.84621	4.7869	4.56021							+	+		1.70661	0.0917255	-0.216182	1.40776	0.0959287
5.60406	5.52659	5.49789	5.57099	5.66937	5.46177	5.62516	5.57236	5.64744	5.51199	5.60918	5.62244	4.69323	4.99428	4.97965	5.03039	4.99418	5.14304	5.10036	5.0787	4.97904	4.84128	4.9284	5.18835	3.53152	3.42792	2.76613	3.29087	2.75484	3.06704	3.58818	3.27425	3.19482	2.40103	3.14251	3.09501										0.336207	0.616062	-0.0383538	0.0697292	0.913938
4.91652	5.02785	4.82684	4.83315	4.94197	4.7457	4.85153	4.97623	4.86217	4.96034	4.95626	5.02168	4.77948	4.83989	4.79011	5.00483	4.51638	4.79639	4.92214	4.82529	4.77678	4.75795	4.87174	4.87572	4.64008	4.93308	4.78987	4.62023	4.73674	4.62086	4.37936	4.74541	4.67331	4.85329	4.77269	4.75212										0.37784	0.574282	-0.0556912	1.07972	0.150474
6.77139	6.79106	6.93702	6.69414	6.96772	6.84651	6.96395	6.82703	7.00855	6.88749	6.96667	6.70578	NaN	NaN	NaN	NaN	NaN	NaN	NaN	NaN	NaN	NaN	NaN	NaN	5.22603	5.42384	5.43707	5.44909	5.33981	5.21266	5.47667	5.47209	5.28466	5.30646	5.26037	5.32284										0.0760202	0.914119	-0.0201562	0.0535434	0.931999
6.2259	5.71965	5.84548	5.80424	5.9733	5.76102	6.0612	5.61557	5.73928	5.31217	5.62194	5.6833	NaN	NaN	NaN	NaN	NaN	NaN	NaN	NaN	NaN	NaN	NaN	NaN	NaN	NaN	NaN	NaN	NaN	NaN	NaN	NaN	NaN	NaN	NaN	NaN										0.960764	0.238815	0.391211	1.09488	0.14853
8.01476	8.15876	8.40402	8.11581	8.18328	8.1717	8.13044	8.06438	8.21977	8.14837	8.31267	8.15047	7.44637	7.52113	7.46639	7.48128	7.45024	7.45754	7.50557	7.55968	7.55133	7.56562	7.57674	7.54581	6.77942	7.00681	7.10944	6.89585	6.88704	6.942	6.91044	6.98137	6.93509	7.0956	7.05847	7.11517					+			+	+	0.0302629	0.966787	-0.0113262	0.33166	0.580843
9.86432	9.75943	9.78956	9.77258	9.84328	9.82574	9.8622	9.83465	9.92914	10.0451	10.061	9.95838	9.6714	9.64115	9.65098	9.62015	9.62462	9.6034	9.59431	9.63967	9.59566	9.73276	9.71272	9.66213	9.33591	9.3361	9.37263	9.33106	9.37796	9.37775	9.35593	9.36172	9.39141	9.48739	9.51219	9.48178		+					+	+	+	2.08418	0.0600325	-0.217044	2.24988	0.034672
8.14309	8.40665	8.39638	8.25579	8.23868	8.40549	8.25642	8.29753	8.24184	8.31835	8.32011	8.33789	7.58169	7.5323	7.58665	7.54096	7.6634	7.41431	7.74083	7.59388	7.58044	7.48203	7.46034	7.45437	8.2059	8.32098	8.22115	8.19155	8.18477	8.32087	8.14422	8.24771	8.22909	8.20447	8.22739	8.27761				+						0.0396265	0.956216	-0.0100765	0.181767	0.768759
8.69242	8.60254	8.62304	8.67156	8.69215	8.74926	8.80533	8.76524	8.86358	8.85363	8.82405	8.97329	8.31674	8.41108	8.34934	8.30931	8.38937	8.31964	8.36748	8.31172	8.23836	8.29218	8.37859	8.33221	8.56505	8.62587	8.65404	8.67819	8.60729	8.58689	8.57998	8.57181	8.57743	8.4711	8.54184	8.56136										1.99864	0.0674078	-0.244323	1.60484	0.0729607
9.15012	9.13452	9.20257	9.14878	9.11234	9.16547	9.16163	9.13802	9.10063	9.1531	9.16961	9.21139	8.94805	9.01479	8.98466	9.04102	9.02514	9.02827	9.10623	8.98401	9.0082	8.9587	8.96041	9.04716	9.18382	9.26269	9.22734	9.22933	9.1883	9.19312	9.29803	9.21098	9.20455	9.16337	9.20474	9.19092										0.227257	0.736596	-0.0156307	0.698609	0.286184
9.11358	9.16573	9.07048	9.07577	9.1236	9.1008	9.15743	9.08577	9.07455	9.04868	9.10815	9.163	8.92985	9.1078	8.96747	8.99523	9.13663	8.9559	9.00381	8.97466	9.00407	8.89758	8.96858	9.00858	9.01147	9.08149	8.98966	9.01271	9.00442	9.03283	8.88912	9.04982	9.02039	8.87607	8.87279	8.93099							+	+		0.0821343	0.9067	0.00998751	0.0637002	0.920372
8.25721	8.20962	8.34897	8.18846	8.24649	8.15057	8.26331	8.27568	8.26632	8.21845	8.3054	8.25502	7.96494	8.04192	8.06864	8.04833	7.98447	8.02285	8.08667	8.04084	8.12877	8.01204	7.99793	8.07317	7.91892	7.70588	7.91429	7.78019	7.82807	7.77878	7.85462	7.81145	7.97224	7.79884	7.81271	7.73917										0.0912886	0.897639	0.0123084	0.791561	0.240865
5.02377	4.69229	5.02175	4.97311	4.95651	4.79222	4.88889	4.99228	4.80313	5.09072	5.10607	4.87568	4.96842	5.29172	5.01064	4.88017	4.67882	4.47878	4.8225	5.1339	4.70695	5.38966	4.98862	4.73381	NaN	NaN	NaN	NaN	NaN	NaN	NaN	NaN	NaN	NaN	NaN	NaN										0.348207	0.602889	-0.111555	0.549343	0.381742
8.62002	8.72733	8.63373	8.60208	8.60515	8.7259	8.60155	8.70149	8.67924	8.77318	8.68958	8.67271	8.42065	8.43282	8.51574	8.47913	8.61263	8.47911	8.38808	8.49545	8.51993	8.45888	8.45309	8.48535	6.98425	7.10707	7.10892	7.05755	7.10954	7.04454	7.00845	7.10386	7.16589	6.79864	7.03114	6.94337										0.48887	0.476359	-0.0514634	0.587476	0.356272
9.87774	10.0255	10.0623	9.85423	10.0004	9.98586	9.98308	9.8822	10.0049	9.89114	10.047	9.91474	9.56539	9.62165	9.59513	9.52732	9.71596	9.58974	9.78588	9.74161	9.63556	9.54165	9.53078	9.55023	9.48116	9.66317	9.57106	9.51724	9.52783	9.51266	9.44123	9.52071	9.55449	9.5171	9.60218	9.4754										0.193713	0.775072	0.0375551	0.0204756	0.975608
7.05129	6.82226	6.98372	6.86393	7.06933	7.03032	6.93547	6.9974	7.03558	7.01202	7.21284	7.03551	6.74744	6.8665	6.83755	6.85734	6.85152	6.86457	6.728	6.86057	6.80761	6.86809	6.9158	6.8321	6.01108	6.17185	6.16227	5.99361	6.09671	5.91718	6.03305	6.02072	6.1219	6.23439	6.23743	6.11938								+		0.654239	0.36807	-0.134365	0.481035	0.435536
6.01925	6.12855	5.94421	5.91395	6.02682	5.92969	6.03303	6.01818	5.94205	6.00642	5.93031	5.83484	5.42516	5.88604	5.73255	5.68511	5.97996	5.39638	5.51041	5.74259	5.79646	5.83806	5.88656	5.56715	4.97956	5.2921	5.00047	4.85458	5.23081	5.01665	5.03297	4.83788	4.86602	5.28843	5.16225	4.98103										0.663132	0.363481	0.106816	0.20968	0.734478
9.16905	9.05324	9.01439	9.00659	9.06773	9.06615	9.10725	9.15749	9.13302	9.31972	9.21413	9.11357	8.62633	8.57553	8.54983	8.45225	8.62259	8.55685	8.49303	8.53293	8.62262	8.76103	8.73358	8.57094	8.24416	8.34799	8.25441	8.2352	8.28903	8.41804	8.33605	8.45891	8.38493	8.54746	8.4626	8.34457										0.841751	0.280748	-0.136918	1.26227	0.116074
4.72357	4.73659	4.739	4.77144	4.82473	4.67164	4.83804	4.65369	4.80724	4.73549	4.58787	4.7747	1.53586	1.5309	1.80497	1.83308	1.55135	2.20718	1.5192	2.14651	1.6424	2.50015	1.79394	1.93798	1.91234	2.29581	1.18496	1.31296	1.2958	2.36029	1.51671	1.6696	0.869899	1.10346	1.23373	2.13848										0.231602	0.731297	0.0336997	0.320207	0.593465
1.28718	2.26512	2.10287	1.50132	NaN	1.39384	1.77435	1.81476	1.88499	2.01592	2.10757	2.02274	1.43375	1.23058	1.25808	0.849617	NaN	0.776256	1.6954	NaN	1.64245	1.21235	1.33532	1.01022	NaN	NaN	NaN	NaN	NaN	NaN	NaN	NaN	NaN	NaN	NaN	NaN		+	+							0.208408	0.758859	-0.163685	2.77951	0.0228209
2.77573	2.1947	2.67512	2.57079	2.37187	2.83798	2.36289	2.46173	2.5986	1.9455	2.27685	2.23556	NaN	NaN	NaN	NaN	NaN	NaN	NaN	NaN	NaN	NaN	NaN	NaN	2.85959	2.43335	3.02092	2.18929	2.60172	3.41963	2.59061	2.31721	2.35288	3.13052	2.74988	2.76258										0.889704	0.262137	0.395877	1.21441	0.122829
7.31296	7.21715	7.32426	7.21836	7.20425	7.27805	7.22302	7.29658	7.27027	7.62527	7.64149	7.55937	7.1664	7.11686	7.09622	7.14064	7.19453	7.02226	7.12857	7.05612	7.14969	7.65752	7.58584	7.59173	6.15011	6.28813	6.27153	6.14513	6.05037	6.19946	6.10269	6.0392	6.09305	7.08118	7.07511	6.88011	+	+	+	+	+	+	+	+	+	2.80812	0.0254658	-0.323917	3.42646	0.0143724
8.46966	8.52617	8.45592	8.42869	8.40696	8.51568	8.42249	8.47939	8.41057	8.66927	8.61839	8.63731	7.71097	7.76327	7.812	7.67734	7.96481	7.80296	7.82018	7.80103	7.68475	7.94322	7.95051	7.97024	8.0064	7.94878	8.06451	7.97553	8.15734	8.05458	8.07324	8.00736	8.0805	8.28594	8.36825	8.32176	+	+	+	+		+	+	+	+	2.42085	0.0386612	-0.157739	2.20242	0.0359949
6.34116	6.22802	6.26355	6.14474	6.23071	6.31448	6.47196	6.25808	6.37185	6.25896	6.25776	6.21883	6.00489	6.24352	6.25054	6.09271	6.19507	6.23918	6.2709	6.06659	6.21418	5.93668	6.21537	6.16499	5.37976	5.26499	5.59942	5.4851	5.56123	5.48471	5.42155	5.50984	5.53524	5.26501	5.39725	5.39127								+		0.378799	0.573383	0.0323941	0.108275	0.864471
5.45479	5.24918	5.30592	5.07049	5.4682	5.00319	5.08379	5.17817	5.259	5.2815	5.15818	5.21264	NaN	NaN	NaN	NaN	NaN	NaN	NaN	NaN	NaN	NaN	NaN	NaN	NaN	NaN	NaN	NaN	NaN	NaN	NaN	NaN	NaN	NaN	NaN	NaN										0.7742	0.3087	0.119195	0.0874988	0.892272
9.29208	9.18418	9.15096	9.19601	9.18564	9.19396	9.19427	9.24997	9.1971	9.29582	9.23511	9.26055	9.06184	9.03165	9.10959	9.0868	9.04958	8.97379	9.08974	9.03521	9.0493	9.05643	9.07487	9.03903	9.24331	9.22818	9.24535	9.18771	9.12091	9.1845	9.15566	9.20356	9.27052	9.09691	8.96714	9.03769							+	+	+	0.52209	0.448965	-0.0547543	1.80057	0.0563368
10.5594	10.6381	10.6531	10.5921	10.5755	10.6319	10.6042	10.6346	10.6884	10.6667	10.723	10.7406	10.2449	10.266	10.307	10.277	10.339	10.2772	10.4287	10.3769	10.3966	10.3198	10.4344	10.4632	9.95812	10.0148	10.0196	10.0157	10.0471	9.99428	9.96674	9.95517	10.0441	10.0098	10.0721	10.0768										1.19677	0.169532	-0.0932728	1.777	0.0578634
5.83679	5.87183	5.78407	5.63599	5.66527	5.78799	5.88413	5.89846	5.89821	4.77501	4.56843	4.75636	5.40457	5.32496	5.55958	5.27633	5.70194	5.6239	5.759	5.52101	5.76536	4.73108	4.63149	4.61488	3.9039	3.55461	4.01101	4.09505	4.00967	4.04918	3.93052	3.81337	3.80021	3.12275	3.12572	3.25223	+	+	+	+	+	+	+	+	+	4.04853	0.0105455	1.13097	3.60603	0.00964486
9.14233	9.12159	9.1024	9.00874	9.12662	9.14147	9.07462	9.12202	9.17157	9.19508	9.18311	9.16915	8.30735	8.36386	8.34774	8.35948	8.41292	8.31662	8.44926	8.44436	8.34771	8.44821	8.42753	8.41016	8.32555	8.40761	8.45097	8.32816	8.50698	8.33699	8.37375	8.40489	8.40554	8.41802	8.45487	8.41021				+						1.92806	0.0714967	-0.0603418	0.991331	0.171637
5.57729	5.56978	5.68941	5.74354	5.70728	5.66017	5.64124	5.39116	5.65985	5.23278	5.42243	5.29778	NaN	NaN	NaN	NaN	NaN	NaN	NaN	NaN	NaN	NaN	NaN	NaN	NaN	NaN	NaN	NaN	NaN	NaN	NaN	NaN	NaN	NaN	NaN	NaN		+								1.91364	0.0726659	0.294493	2.5051	0.0279546
7.29112	7.09922	7.13473	7.14828	7.21982	7.11553	7.28077	7.16394	7.21076	7.35789	7.43494	7.27228	6.66375	6.7841	6.79237	6.6361	6.756	6.81164	6.65778	6.95877	6.81227	6.97423	6.96831	6.80065	7.15229	6.9109	6.99641	6.9068	7.04696	7.11264	7.10522	6.97189	7.02641	6.99335	7.06245	6.98475										1.12313	0.188327	-0.180016	1.58441	0.0748995
7.78021	7.88739	7.85186	7.99935	8.01614	7.87161	7.97983	7.8763	7.94736	7.9405	7.99005	8.00835	6.7847	6.60893	6.73863	6.93386	6.79719	6.78615	6.8425	6.68649	6.85685	7.06166	6.84172	6.92422	7.67559	7.78492	7.83594	7.69151	7.68535	7.9528	7.82838	7.6837	7.82601	7.90172	7.93691	8.06224										1.69289	0.0942623	-0.139812	0.126675	0.839334
5.99292	6.30088	6.32184	5.96859	6.11739	6.25802	6.15452	6.45414	6.46408	6.47965	6.18404	6.18203	5.52172	5.55868	5.43063	5.38552	5.72779	5.33732	5.3488	5.50783	5.40365	5.2666	5.35519	5.29918	5.69731	5.62691	5.46976	5.68107	5.59774	5.61086	5.5857	5.58054	5.52295	5.64819	5.50102	5.61184				+						0.203924	0.764248	-0.0766942	0.57516	0.362309
8.14455	8.15669	8.15582	8.23763	8.16073	8.19581	8.15754	8.2293	8.05323	8.09155	8.1341	8.22788	8.26335	8.29482	8.30088	8.39395	8.28742	8.26524	8.30388	8.23147	8.28727	8.28677	8.27622	8.29951	8.18485	8.15994	8.26556	8.2609	8.16568	8.08502	8.22152	8.17881	8.24021	8.21727	8.22063	8.33139										0.00956422	0.988999	0.00117524	0.436814	0.472561
6.71838	6.78903	6.72419	6.63693	6.66895	6.70556	6.5073	6.79631	6.87716	6.919	6.7292	6.86225	6.69907	7.08381	6.97977	6.76626	6.89156	6.76127	6.91747	6.98659	6.90241	6.94861	6.96378	6.96129	6.41802	6.41585	6.41859	6.42401	6.42742	6.37631	6.29338	6.44595	6.44781	6.47114	6.28819	6.41102										0.69879	0.344643	-0.0929464	1.30657	0.107976
7.40999	7.4009	7.49674	7.40842	7.2875	7.29725	7.37758	7.34623	7.4157	7.31796	7.40964	7.30609	7.1757	7.20668	7.33579	7.20519	7.10458	7.06109	7.14251	7.17021	7.19109	7.06754	7.26063	7.13029	7.24931	7.29202	7.15546	7.25026	7.23576	7.22674	7.34556	7.33413	7.33215	7.39354	7.56199	7.40892							+	+		0.954953	0.239601	0.091314	0.0951671	0.883125
9.61581	9.53173	9.55233	9.59564	9.58523	9.58377	9.66745	9.5521	9.49248	9.51048	9.59354	9.54046	9.54667	9.57426	9.54282	9.57856	9.52549	9.5283	9.6182	9.57571	9.64351	9.66299	9.82293	9.65551	9.60733	9.55507	9.62181	9.64654	9.67954	9.6097	9.63888	9.64767	9.66351	9.64677	9.80931	9.67629										0.203113	0.765302	0.0184619	0.748452	0.261722
9.053	9.1162	9.12679	9.05212	9.17174	9.15712	9.23936	9.12479	9.17496	9.07852	9.13426	9.1503	9.11745	9.08278	9.19215	9.16396	9.1325	9.13589	9.20049	9.20137	9.19243	9.03753	9.17224	9.12963	8.25182	8.37157	8.2644	8.25205	8.26311	8.34178	8.2993	8.32055	8.26476	8.4893	8.53745	8.39651							+	+	+	0.284748	0.669404	-0.0223684	0.04695	0.94128
7.16098	7.16064	7.00668	7.07674	7.09508	7.09662	7.09698	7.11199	6.9593	7.16967	7.10671	7.14478	7.02792	7.04642	7.0342	7.05583	7.06469	7.02977	7.07481	7.11639	7.0763	7.19069	7.13824	7.12686	6.74853	6.87321	6.9116	7.04406	7.02183	6.95605	6.86855	6.9308	6.85495	6.93398	6.9378	6.90298				+	+			+		0.221322	0.743231	-0.030951	1.23316	0.120385
8.37798	8.21439	8.1475	8.41006	8.27804	8.25401	8.29586	8.31543	8.20975	8.24369	8.26772	8.28053	8.48712	8.45213	8.39814	8.42341	8.48822	8.41549	8.50747	8.5279	8.5694	8.59096	8.65114	8.65579	8.37976	8.3063	8.28839	8.4206	8.29775	8.38603	8.31381	8.38125	8.20241	8.13266	8.09906	8.13972				+	+		+	+	+	0.0890694	0.899754	-0.0173578	0.430839	0.477365
8.24568	8.68946	8.73809	8.52581	8.61678	8.58593	8.63113	8.53234	8.54393	8.32422	8.67311	8.35032	8.07631	7.9231	8.08818	7.882	8.54271	7.84765	8.46503	8.04364	8.60633	7.87307	8.53151	8.07161	8.52026	8.51265	8.36531	8.2092	8.27824	8.28862	8.22592	8.25954	8.33985	8.33542	8.59833	8.36668										0.219414	0.745086	0.108527	0.477828	0.437963
7.56672	7.44509	7.52246	7.5517	7.31093	7.42401	7.49565	7.46951	7.37511	7.61753	7.58179	7.45043	6.87401	6.89583	6.93303	7.08703	6.71853	6.89197	6.94213	6.8916	6.97047	6.90348	6.98593	6.96335	6.99302	6.64551	6.8643	6.8979	6.82506	6.8631	6.78249	6.93056	6.88987	7.07124	7.03793	6.89046										0.245413	0.714325	-0.0384935	0.633339	0.32368
8.06837	7.96428	7.97496	8.01074	8.03282	7.99016	7.97772	7.96528	7.97693	8.09407	8.02211	7.97461	7.71073	7.59889	7.74594	7.63276	7.52418	7.58722	7.59794	7.54247	7.62078	7.7984	7.74994	7.57981	7.45495	7.5254	7.37545	7.41141	7.44093	7.38328	7.29771	7.44902	7.41562	7.362	7.31845	7.26744								+		0.226154	0.737615	-0.0277255	0.198689	0.747751
8.72869	8.79612	8.72262	8.74836	8.70716	8.8007	8.77993	8.81804	8.74358	8.86522	8.69693	8.84157	8.21137	8.19691	8.2032	8.03728	8.34233	8.09254	8.18667	8.15114	8.26152	8.09635	8.1954	8.21687	8.65529	8.75362	8.76052	8.61407	8.69738	8.59773	8.66049	8.6687	8.74483	8.76342	8.78028	8.79734								+		0.379712	0.572239	-0.0520983	0.344256	0.566659
5.33265	5.57996	5.61779	5.3301	5.49732	5.57286	5.43853	5.51231	5.38336	5.48009	5.65656	5.29941	NaN	NaN	NaN	NaN	NaN	NaN	NaN	NaN	NaN	NaN	NaN	NaN	5.36735	5.37587	5.53248	5.44836	5.39671	5.53377	5.42885	5.51067	5.48199	5.60488	5.53943	5.50521										0.0814055	0.907941	0.0314452	0.0320302	0.960403
5.95733	6.08288	6.26835	6.06287	6.11292	6.11941	6.06242	6.05399	6.13444	6.27983	6.14929	6.26383	5.28565	5.46605	5.36175	5.59144	5.71825	5.42374	5.33436	5.48426	5.44888	5.33	5.25936	5.41355	4.98789	4.99012	5.03009	4.84607	4.94299	4.88175	4.72722	5.00309	4.77618	4.87433	5.02325	5.23587										0.574693	0.414064	-0.128131	1.38057	0.0983512
10.3761	10.155	10.1248	10.3134	10.1967	10.2272	10.2543	10.265	10.2619	10.3691	10.2771	10.2389	10.2426	10.2791	10.2806	10.1558	10.1981	10.2485	10.1122	10.215	10.1515	10.3236	10.2181	10.2412	10.3608	10.3307	10.3664	10.3621	10.4039	10.3643	10.4141	10.3541	10.3548	10.1474	10.1513	10.1136							+	+	+	0.36124	0.58893	-0.0763439	0.399699	0.508634
9.63599	9.59242	9.55376	9.63941	9.60085	9.60821	9.62312	9.6398	9.52672	9.73109	9.66264	9.62097	9.70309	9.66783	9.6479	9.63832	9.64608	9.6407	9.61308	9.58218	9.59826	9.64253	9.48528	9.59097	9.70125	9.72004	9.71851	9.71325	9.74574	9.71047	9.74843	9.72324	9.71233	9.65611	9.60225	9.60737							+	+	+	0.905728	0.255914	-0.0775073	0.743206	0.26451
5.61145	5.84303	5.81538	5.75065	5.79468	5.87403	5.64191	5.83936	5.7733	5.64289	5.67118	5.66347	5.71482	5.69767	5.69471	5.81368	5.81559	5.53178	5.7783	6.01652	5.71552	5.77162	5.6193	5.77079	5.64172	5.68279	5.72162	5.63364	5.55903	5.65537	5.65315	5.63881	5.70877	5.90146	5.62058	5.62005										0.592384	0.402728	0.0974404	1.78235	0.0576865
2.67308	2.1215	2.53436	2.79342	2.45284	2.67837	2.73026	2.56631	2.48201	2.73479	2.49316	1.82863	NaN	NaN	NaN	NaN	NaN	NaN	NaN	NaN	NaN	NaN	NaN	NaN	3.02984	2.84967	3.14694	3.27339	3.40107	3.54473	3.17132	3.37164	3.62426	1.9457	2.73036	NaN								+		0.102838	0.882602	0.0907857	0.428205	0.479862
7.02341	6.95632	6.71654	6.76626	7.03473	6.68249	7.04561	7.01529	6.81414	7.09659	7.12753	6.99744	5.8056	5.61502	5.73266	5.8147	5.60069	5.63625	5.69195	5.77557	5.5539	5.94805	5.74964	5.79771	5.98028	6.51177	5.88246	6.27942	5.97169	6.40523	6.62203	6.10326	6.59948	6.6702	6.54277	6.39328										0.800695	0.296767	-0.175097	1.01973	0.164283
7.25846	6.94418	7.10468	6.9984	7.30837	7.05356	7.42904	7.19654	7.42161	7.28851	7.46945	7.34802	6.21312	6.28553	6.17201	6.13246	6.03457	6.17597	6.08725	6.08808	6.00951	6.22662	6.12229	5.86392	6.91727	6.85644	6.92876	6.65923	6.85785	6.8794	7.12306	7.25577	7.29614	7.59358	7.51404	7.42093							+	+	+	1.18959	0.171945	-0.266221	1.0687	0.153251
5.08962	5.03289	5.06036	5.03971	5.0496	4.88985	4.7439	4.9285	4.89139	4.85352	4.716	4.72786	5.05667	4.9275	5.15573	5.15199	4.54138	4.80173	5.06238	5.19136	5.01089	4.64715	4.88441	5.08475	3.83394	3.84084	3.8137	3.3294	3.58037	3.66821	4.16917	4.26056	3.88666	5.02663	4.84692	4.88418	+						+	+	+	2.48556	0.0379636	0.29516	1.54343	0.0784708
8.45436	8.4312	8.44424	8.37171	8.40009	8.49999	8.39333	8.4888	8.42723	8.4547	8.48447	8.48235	8.40409	8.52919	8.45684	8.38988	8.39768	8.37639	8.48317	8.42389	8.42197	8.38622	8.44262	8.4518	8.23015	8.2865	8.13547	7.9999	8.04281	8.03695	8.07347	7.95686	8.01663	8.23079	7.98594	8.01824										1.2276	0.161599	-0.0305773	0.551487	0.380259
9.50113	9.36645	9.38362	9.29687	9.44703	9.39297	9.41893	9.42949	9.41495	9.5011	9.47628	9.37121	9.32463	9.25825	9.21844	9.21992	9.25942	9.22051	9.15586	9.26946	9.16965	9.22972	9.2198	9.10909	9.70813	9.71101	9.58142	9.59576	9.59747	9.62253	9.61717	9.61746	9.60305	9.07594	9.13269	9.06194							+	+	+	0.217381	0.747186	-0.0324586	0.523456	0.402357
8.05511	7.92641	7.86426	7.93184	8.01868	7.89771	7.89131	8.00142	7.9025	8.14482	8.11124	8.06901	7.79509	7.74764	7.81347	7.77339	7.63125	7.80085	7.62648	7.75287	7.82121	7.95532	7.78876	7.80894	8.01405	8.04304	7.93116	7.95373	8.0036	7.88073	7.8623	7.85438	7.72666	8.08168	8.03364	7.95484									+	1.24344	0.158372	-0.159761	1.70763	0.0638535
7.60296	7.64527	7.60304	7.7224	7.63794	7.58963	7.5659	7.7294	7.7048	7.96526	7.89343	8.00818	7.77609	7.94761	8.07231	7.87325	8.27172	8.0186	7.76635	7.84909	8.08547	8.04591	7.92944	8.02589	7.76518	7.84597	7.68362	7.90671	7.82779	7.71365	8.16621	7.6815	7.65482	7.9294	7.82276	8.02744	+	+								3.13237	0.0247018	-0.338533	2.40143	0.0324393
9.80833	9.81569	9.86528	9.85249	9.8513	9.88228	9.88461	9.83499	9.88358	9.76632	9.86535	9.90792	9.51641	9.53558	9.53082	9.43172	9.51627	9.48864	9.56785	9.51671	9.58809	9.43168	9.53887	9.55483	9.4307	9.47274	9.46308	9.49236	9.492	9.44611	9.40825	9.43626	9.43537	9.38445	9.38175	9.45082										0.135607	0.844611	-0.0167608	0.132145	0.832005
6.47928	6.45729	6.55875	6.57004	6.40733	6.49579	6.34538	6.44572	6.60896	6.81299	6.66442	6.7073	6.51641	6.51073	6.50621	6.58184	6.555	6.42437	6.49708	6.37201	6.46125	6.46279	6.47047	6.44145	NaN	NaN	NaN	NaN	NaN	NaN	NaN	NaN	NaN	NaN	NaN	NaN				+						1.88714	0.0752395	-0.229798	1.67239	0.0669114
8.90928	8.82747	8.80107	8.78793	8.81697	8.71653	8.8344	8.87598	8.85069	8.857	8.79563	8.7414	8.31675	8.31721	8.12431	8.24135	8.12785	8.35936	8.19351	8.32235	8.18154	8.31446	8.10142	8.2229	8.70807	8.74139	8.72364	8.71737	8.6518	8.7369	8.68306	8.68881	8.80383	8.72274	8.70481	8.76412										0.440992	0.516796	0.0479314	0.20928	0.73479
5.39009	5.42003	5.24642	5.3823	5.31759	5.30016	5.2071	5.34525	5.50999	5.06092	5.05715	5.17966	NaN	NaN	NaN	NaN	NaN	NaN	NaN	NaN	NaN	NaN	NaN	NaN	5.09392	5.18996	5.00834	5.13954	5.26846	5.07864	5.10081	5.07433	5.17155	4.71013	4.68102	4.76158		+					+	+	+	1.70965	0.0917169	0.252939	2.10826	0.0398097
9.91214	9.92088	9.93674	9.84225	9.92694	9.93255	9.9516	9.927	10.0173	9.98877	10.0398	9.94094	9.63954	9.68865	9.56981	9.66923	9.56907	9.59121	9.64269	9.63469	9.65574	9.68916	9.59893	9.66602	9.68528	9.6463	9.67489	9.64922	9.69355	9.68931	9.55404	9.64217	9.6428	9.67979	9.68629	9.74236										1.06276	0.20641	-0.066597	1.02603	0.162959
6.3705	6.43229	6.3607	6.18882	6.37895	6.21958	6.0964	6.34049	6.3064	6.03821	6.14	6.16292	6.04419	6.16648	6.01989	6.14679	6.22085	6.11898	6.28724	6.23952	6.21147	6.10765	6.11899	6.21116	6.10563	6.17879	6.18914	6.26392	6.20042	6.32813	6.12172	6.30499	6.1331	6.2219	6.17939	6.14941	+									2.45654	0.0386083	0.27412	0.992293	0.171505
8.90861	8.90976	9.04599	8.93201	8.9471	8.94785	8.98445	8.93072	8.9982	8.90941	9.06492	8.98467	8.17116	7.97517	8.27903	7.94011	8.05659	8.16241	8.27796	8.14909	8.28461	8.04225	8.24015	8.12067	8.73721	8.81998	8.71969	8.57146	8.5541	8.61106	8.71066	8.75749	8.77087	8.71858	8.82562	8.83404								+		0.188504	0.781814	-0.0315469	0.414212	0.493915
6.54689	6.53572	6.59168	6.55263	6.60447	6.52021	6.55498	6.50698	6.54657	6.71549	6.60961	6.64235	6.36066	6.53363	6.49082	6.23024	6.54461	6.28244	6.34792	6.22155	6.35248	6.31301	6.42175	6.26005	7.00254	5.75228	6.28847	5.79771	5.80038	5.76746	5.75122	5.39076	5.73172	5.90968	5.66603	5.53764										1.28484	0.151399	-0.0977178	1.14361	0.138095
8.44767	8.82861	8.71604	8.60518	8.6736	8.71802	8.55252	8.57393	8.57684	8.85481	8.79112	8.79729	7.74082	7.98664	7.87648	7.95125	8.19082	8.01947	7.81892	8.07616	8.0212	8.40027	8.44119	8.33377	8.02052	8.03515	8.17378	8.09341	8.15107	8.09951	8.08875	8.18377	8.1292	8.1721	8.18559	8.20903			+	+		+		+		0.584066	0.407823	-0.150304	1.74018	0.0624976
4.0646	3.84307	4.11473	4.11994	4.07701	3.64421	4.00775	3.91213	3.85679	4.04972	4.16389	4.19066	4.55809	3.61889	4.03579	3.7045	4.44255	4.26622	4.35763	4.26412	3.78145	4.16813	4.07648	3.64646	4.32783	4.08861	3.99352	4.03135	4.29769	4.11614	4.45069	4.12968	3.94735	4.13171	4.32193	4.07855										0.60715	0.393448	-0.127288	0.522246	0.402893
8.28267	8.33627	8.40917	8.23457	8.25588	8.32298	8.24788	8.27202	8.19649	8.33845	8.29785	8.44085	7.70381	7.78339	7.78672	7.64122	7.61949	7.74133	7.77322	7.66848	7.77984	7.85515	7.86725	7.87057	7.38656	7.45914	7.58467	7.51601	7.52299	7.42893	7.44697	7.46825	7.45931	7.78363	7.71116	7.76073					+		+	+	+	0.10487	0.880725	-0.0163466	0.81026	0.233097
4.73215	4.11872	4.27589	4.61677	4.28663	4.26987	4.45279	4.3338	4.4774	4.72562	4.46545	4.27892	NaN	NaN	NaN	NaN	NaN	NaN	NaN	NaN	NaN	NaN	NaN	NaN	4.34963	4.65696	4.36339	4.28661	4.55118	4.24559	4.44131	4.35952	4.31739	4.40661	4.1539	4.40922										0.195281	0.773643	-0.114415	0.224926	0.716839
8.71497	8.58494	8.67358	8.64866	8.73697	8.63478	8.67082	8.73249	8.7211	8.84423	8.86372	8.69881	8.22006	8.28384	8.31005	8.24774	8.07737	8.22473	8.11638	8.22478	8.24321	8.3025	8.2688	8.21484	7.41346	7.54812	7.40196	7.33421	7.41183	7.39582	7.50526	7.65048	7.45934	7.96132	7.7959	7.78378							+	+	+	1.04975	0.209493	-0.144422	0.988566	0.172356
9.67905	9.71212	9.66543	9.6722	9.68067	9.66856	9.63257	9.65391	9.64763	9.81977	9.7595	9.69433	9.64338	9.66626	9.71379	9.59249	9.69856	9.63687	9.60435	9.68864	9.61912	9.68032	9.72128	9.65212	9.37113	9.41105	9.4401	9.4841	9.48572	9.4609	9.35177	9.42391	9.37524	9.48793	9.46354	9.44822									+	0.867702	0.269835	-0.072334	1.08571	0.149131
6.34026	6.05289	6.27878	6.05376	6.08025	6.00901	6.23612	6.21761	6.15563	6.4249	6.38953	6.10173	NaN	NaN	NaN	NaN	NaN	NaN	NaN	NaN	NaN	NaN	NaN	NaN	6.2538	6.21608	6.19668	6.09417	6.27144	6.26912	6.15676	6.07103	6.28412	6.31534	6.33374	5.98963										0.238224	0.723877	-0.0814128	1.16048	0.134745
4.07382	4.08811	4.14825	3.81654	4.08584	4.3176	3.91645	4.18077	4.075	3.94426	4.21604	3.84276	3.7453	3.66807	3.65452	3.78585	4.02992	3.76469	3.93762	3.73644	3.84509	3.68702	3.56282	3.71242	NaN	NaN	NaN	NaN	NaN	NaN	NaN	NaN	NaN	NaN	NaN	NaN										0.377802	0.574315	0.102372	0.147234	0.813613
8.94864	8.70858	8.77121	8.81244	8.77851	8.71491	8.87783	8.76408	8.80545	8.96318	9.03118	8.98309	8.99371	8.73895	8.89493	8.81605	8.89976	8.86489	8.64234	8.79372	8.92009	9.11776	9.15308	9.0893	8.4612	8.28423	8.24845	8.2902	8.28428	8.268	8.4894	8.26029	8.20492	8.69017	8.639	8.64033		+			+		+	+	+	1.1525	0.179979	-0.183005	2.51343	0.0274297
5.89925	6.09685	6.02828	5.97236	6.01804	6.17346	6.06403	6.09059	6.03215	6.04425	6.12271	6.10387	5.35355	5.44989	5.374	5.31416	5.55041	5.4681	5.43044	5.52103	5.3721	5.51445	5.64333	5.4631	5.06005	5.07797	5.21913	4.87101	5.00928	5.19974	5.32247	5.13861	5.37452	5.4526	5.15736	5.39524										0.585944	0.406509	-0.0821503	0.21178	0.732248
8.56449	8.46428	8.41941	8.51777	8.51787	8.47492	8.5595	8.55254	8.57419	8.79961	8.65845	8.63699	8.58102	8.69958	8.60798	8.47859	8.55388	8.60762	8.46783	8.59418	8.67919	8.89688	8.90752	8.77077	8.51845	8.37391	8.51081	8.59307	8.52673	8.52384	8.60705	8.56247	8.50071	8.63227	8.77502	8.66644				+	+		+	+		1.49749	0.119088	-0.21562	1.6727	0.0669968
7.01047	6.86892	6.96857	7.0393	7.03386	6.97968	6.9177	6.86205	6.80555	6.79368	6.98864	6.96672	7.10601	7.06005	7.02333	6.99113	7.10313	6.99178	7.15168	6.90391	6.96907	6.85176	6.95273	7.03224	7.02612	6.83529	7.02669	7.03119	7.00955	6.78972	7.13759	6.91569	6.78442	6.77706	6.90117	6.87718										0.166645	0.806053	0.0329711	0.717482	0.276494
5.69517	5.51828	5.54868	5.47835	5.6413	5.6066	5.69247	5.71287	5.70367	5.59101	5.38264	5.60848	5.46727	5.21647	5.38846	5.51615	5.1583	5.32452	5.4843	5.37125	5.4127	5.44369	5.49878	5.46243	5.24799	5.27582	5.33763	5.27587	5.30987	5.22833	5.27987	5.32168	5.23644	5.39074	5.55267	5.52819							+	+	+	0.263706	0.692568	0.0599968	0.212113	0.731583
9.06091	8.92855	8.87544	8.93999	8.92807	8.93522	8.92056	8.932	8.86794	9.18605	9.09841	9.09651	8.97814	9.03106	8.9728	8.94594	8.99964	8.95921	8.84816	8.93772	8.87361	9.17673	9.08767	9.052	8.01395	8.05245	8.05461	7.93532	8.06056	7.98685	8.05292	8.03069	7.99194	8.55139	8.47269	8.47289		+	+			+	+	+	+	1.28917	0.15061	-0.172024	2.53296	0.027574
7.08976	6.968	6.86507	6.90339	6.90682	6.9296	6.67432	7.0481	6.92176	7.27475	6.70176	7.30804	NaN	NaN	NaN	NaN	NaN	NaN	NaN	NaN	NaN	NaN	NaN	NaN	6.89987	6.90109	6.79578	6.90771	6.93323	6.94083	6.85396	6.87848	6.92382	7.01843	6.90042	6.98258										0.227773	0.736001	-0.120574	0.388565	0.520043
5.15544	5.23578	5.3107	5.17299	5.01626	5.19976	5.21659	4.89568	5.15722	5.56086	5.2362	5.34911	5.32447	5.10119	5.46367	5.19477	5.63004	5.19588	5.17715	5.39459	5.24475	5.55868	5.57549	5.59429	3.66153	3.99428	4.07883	3.88323	3.59703	3.58901	3.77106	3.87952	3.79946	4.18683	4.3499	4.08016						+		+	+	0.634607	0.378942	-0.148084	1.06829	0.153355
3.33412	3.65755	3.72096	3.49352	3.67426	3.61442	3.72986	3.86848	3.78991	3.68238	3.32115	3.43373	NaN	NaN	NaN	NaN	NaN	NaN	NaN	NaN	NaN	NaN	NaN	NaN	NaN	NaN	NaN	NaN	NaN	NaN	NaN	NaN	NaN	NaN	NaN	NaN										0.223425	0.740996	0.0917919	0.409548	0.499041
8.3316	8.36365	8.39675	8.41987	8.37589	8.40109	8.3926	8.34846	8.31969	8.24883	8.34505	8.32901	8.1304	8.23796	8.27294	8.24333	8.17675	8.13952	8.25466	8.16337	8.24034	8.07179	8.14034	8.13421	8.38681	8.26247	8.3885	8.34274	8.38278	8.34141	8.26274	8.34336	8.35474	8.31249	8.36695	8.23705										0.733694	0.327242	0.0563704	1.32055	0.105834
4.34454	5.13651	4.64918	5.20258	3.79374	4.60507	4.19416	4.2077	4.0147	5.09927	5.21924	5.19311	NaN	NaN	NaN	NaN	NaN	NaN	NaN	NaN	NaN	NaN	NaN	NaN	5.46691	5.3547	5.63385	5.24553	5.65836	5.49693	4.77355	5.37941	5.31139	5.43258	5.46796	6.10965			+							0.921209	0.250212	-0.460463	0.709365	0.279962
6.57865	6.53791	6.37993	6.37908	6.5757	6.3628	6.38427	6.5396	6.6363	6.42493	6.48908	6.43854	6.40444	6.38388	6.5458	6.38497	6.43677	6.44682	6.44008	6.49758	6.40249	6.5358	6.49766	6.51134	5.66771	5.50032	5.65007	5.53827	5.64034	5.50642	5.6494	5.58711	5.8067	5.98394	6.10823	6.07759							+	+	+	0.307141	0.643601	0.0479795	0.0566038	0.928856
9.99885	9.83797	9.88843	10.0057	9.95856	9.94473	9.97909	9.94319	9.93216	10.0524	9.98625	9.97637	9.95853	10.0041	9.94002	9.96992	9.92238	10.037	9.82662	9.99672	9.87005	9.9974	9.86954	9.89844	9.92434	9.90563	9.90617	9.90818	9.91606	9.88148	9.97435	10.0017	9.98069	10.0011	9.95959	9.98186							+	+		0.843456	0.279796	-0.0965958	0.513397	0.409277
5.89603	5.73819	5.97452	5.86122	5.95205	5.73617	5.82264	5.88604	5.7706	5.83722	5.80843	5.79425	NaN	NaN	NaN	NaN	NaN	NaN	NaN	NaN	NaN	NaN	NaN	NaN	4.8566	4.99141	4.96366	4.87794	5.0215	5.00211	4.8501	4.85512	4.88908	4.3962	4.54078	4.75511							+	+		0.327745	0.622738	0.0562817	0.223328	0.718311
10.822	10.7037	10.7201	10.7923	10.682	10.7361	10.726	10.7709	10.7632	10.9169	10.7972	10.8581	10.7351	10.7548	10.8691	10.8589	10.6732	10.7119	10.7996	10.6933	10.6994	10.8147	10.8142	10.8287	10.7992	10.7706	10.7276	10.8878	10.7714	10.7914	10.726	10.7232	10.7586	10.7524	10.7627	10.7815										1.00796	0.22166	-0.108788	1.20581	0.124655
5.05725	5.00746	4.76114	4.94671	4.92641	4.7347	5.12216	4.89739	4.76628	4.72745	4.89026	4.77136	5.26617	5.23193	4.85963	4.97796	4.92275	5.11917	4.70714	5.13244	5.27341	5.4259	5.32267	4.91153	4.91276	4.56972	4.79162	4.52355	4.65295	4.39127	4.74021	4.59509	4.58281	4.77943	5.02594	4.74835										0.632936	0.379625	0.145593	0.366087	0.543131
7.91471	7.99566	7.89825	7.94524	7.92725	7.89771	7.9446	7.91841	7.87451	7.91347	8.03571	7.9326	7.08818	7.27689	7.22705	7.14308	7.24549	7.07888	7.18589	7.13004	7.02464	7.13587	7.02861	6.93161	6.42752	6.33468	6.40039	6.1965	6.03628	6.01578	6.54284	6.56154	6.46466	7.27849	7.23393	7.04428							+	+	+	0.193016	0.775084	-0.0243866	0.387802	0.520953
9.00399	9.06871	9.16278	9.05171	9.07325	9.10843	9.09574	9.06152	9.04609	9.09852	9.18375	9.11425	8.08811	8.10675	8.08877	7.95344	7.96995	8.10561	8.11125	8.08038	8.05761	8.08873	8.21728	8.14495	8.17687	8.25203	8.27595	8.10167	8.19835	8.26744	8.17484	8.24999	8.22914	8.37219	8.40871	8.35006							+	+	+	0.433526	0.523314	-0.0536833	0.812788	0.232373
9.68478	9.80511	9.74481	9.71316	9.78728	9.73116	9.68468	9.81295	9.74856	9.61479	9.68885	9.75236	9.12745	9.14018	9.19263	9.15101	9.18028	9.09828	9.18679	9.21241	9.22425	9.05025	9.04431	9.11053	9.15161	9.25515	9.18795	9.12804	9.1523	9.16679	9.12609	9.24415	9.25641	9.08703	9.07338	9.09593						+	+	+		0.491761	0.474167	0.0595662	0.571025	0.364597
8.23424	8.14664	8.13095	8.1544	8.12731	8.13152	8.08652	8.17318	8.16206	8.21844	8.19879	8.25553	7.9623	8.08963	8.00495	7.87089	8.1644	8.00883	8.04594	8.00978	8.00604	7.81932	7.87312	7.84959	7.97827	8.03512	7.97689	7.9853	7.98227	7.99111	8.06893	7.94911	7.92462	7.89933	7.88042	7.92271		+		+		+	+	+		0.67289	0.358588	-0.053642	2.01163	0.0443086
7.23928	7.21536	7.17797	7.2358	7.23345	7.21845	7.25393	7.29466	7.2143	7.35642	7.33403	7.21355	6.97496	6.92049	6.9716	6.84025	6.90577	6.8667	6.87251	6.84109	6.95624	6.94527	6.81964	6.83493	7.26811	7.29809	7.28395	7.18331	7.18764	7.22281	7.19636	7.25616	7.14389	7.39698	7.31593	7.31965								+	+	0.881146	0.265751	-0.0904625	0.739851	0.266224
5.37714	4.60316	5.19834	5.32552	4.64788	5.10866	5.77135	5.16184	4.76735	5.19221	5.37521	4.34286	4.39158	4.53945	4.58242	4.48805	4.44537	4.55301	4.52536	4.36468	4.38541	4.35387	4.53905	4.43004	4.3754	4.25386	4.32591	4.44336	4.56444	4.51345	4.32409	4.41876	4.44762	4.30303	4.72978	4.54371										0.0799436	0.909766	0.0894512	0.0524662	0.933409
6.51986	6.54172	6.43849	6.47537	6.36621	6.48382	6.44334	6.45377	6.52473	6.28208	6.50645	6.55131	6.23092	6.29521	6.38707	6.36368	6.36754	6.2493	6.33928	6.24099	6.28214	6.02318	6.17273	6.28385	5.94044	5.95087	6.02093	6.02502	5.96465	5.89047	5.80882	5.9236	5.99211	5.82205	5.79258	5.91817										0.235973	0.726225	0.0534088	0.0174874	0.978548
8.92643	8.83858	8.8643	8.88903	8.87945	8.87683	8.9957	8.94862	8.96858	8.99378	9.18433	8.99597	8.5315	8.72578	8.52708	8.63927	8.39684	8.73681	8.52094	8.72373	8.62368	8.71302	8.673	8.71292	8.26686	8.37554	8.43085	8.298	8.30517	8.32767	8.53379	8.3252	8.36147	8.3028	8.36703	8.34638										1.24775	0.157756	-0.18159	1.30533	0.10823
7.79956	7.62269	7.73616	7.86176	7.6943	7.71369	7.72761	7.81507	7.68147	7.87638	7.85666	7.93781	7.57031	7.61517	7.72652	7.58836	7.85665	7.64232	7.63362	7.48343	7.69265	7.5232	7.64375	7.71734	7.42872	7.60558	7.74715	7.63088	7.67454	7.53204	7.81104	7.68625	7.56643	7.54465	7.69244	7.77851										1.39227	0.134146	-0.170808	1.07878	0.150474
7.73973	7.65534	7.70293	7.68237	7.75791	7.61486	7.62839	7.59389	7.68554	7.78737	7.74508	7.56572	6.53758	6.49259	6.55373	6.34834	6.6682	6.50058	6.36838	6.37341	6.49499	6.58417	6.49268	6.55603	7.10649	7.26683	7.24117	7.04762	7.16147	7.14171	6.94875	7.08028	7.13067	7.28428	7.32502	7.37233								+	+	0.000268263	0.999502	-5.94457e-05	0.0626883	0.921488
3.07062	2.93564	2.6349	2.98192	2.6601	2.55295	3.4555	3.06391	2.616	2.88105	3.12441	2.85336	NaN	NaN	NaN	NaN	NaN	NaN	NaN	NaN	NaN	NaN	NaN	NaN	2.32047	1.53719	2.69783	2.25689	2.49458	2.00518	2.51876	2.29048	2.57482	2.98936	3.59121	3.09661								+	+	0.177893	0.794515	-0.0725567	0.644733	0.316525
8.34712	8.21067	8.2062	8.23234	8.29538	8.30171	8.41926	8.41748	8.5211	8.5221	8.49036	8.44159	8.49896	8.33386	8.39315	8.22653	8.232	8.3984	8.23988	8.465	8.48138	8.6068	8.56082	8.46111	8.05328	8.04207	7.96453	7.95695	8.00224	8.05163	8.12563	8.07432	8.12037	8.328	8.31625	8.17081		+					+	+		1.94471	0.0695648	-0.230018	2.52927	0.0273581
9.29253	9.35439	9.39568	9.32654	9.34845	9.44106	9.33353	9.43443	9.39503	9.35507	9.433	9.48669	9.2073	9.213	9.20848	9.19457	9.22439	9.20615	9.3064	9.31627	9.27075	9.4131	9.30795	9.37992	9.15728	9.08188	9.24874	9.16096	9.19223	9.18222	9.08622	9.21722	9.30377	9.29523	9.43432	9.42718				+	+		+	+		0.729884	0.330105	-0.0773862	0.437077	0.472409
8.09833	7.93541	7.88696	7.89372	7.96381	7.95969	7.91758	7.96349	7.97605	8.12294	7.96934	8.01334	7.88492	7.95502	7.82139	7.88183	7.85271	7.92612	7.7461	7.83968	7.78879	7.8821	7.80938	7.77675	8.16487	8.18711	8.12286	8.12934	8.16253	8.22213	8.13171	8.09266	8.0785	8.08212	8.0374	7.9815							+	+		0.32186	0.629256	-0.0616385	0.877694	0.207628
8.5153	8.55618	8.57298	8.4931	8.5108	8.5389	8.52027	8.54978	8.58783	8.36112	8.36562	8.332	8.62214	8.75585	8.64679	8.55195	8.6357	8.6247	8.70298	8.69313	8.62197	8.53185	8.41514	8.48376	8.3807	8.43655	8.43683	8.43014	8.40425	8.44841	8.24554	8.33189	8.42154	8.22409	8.27625	8.29814	+	+	+			+	+	+		3.20058	0.0234133	0.195243	3.16288	0.0195769
5.06708	4.9134	4.8577	5.04954	4.79734	4.87562	4.96824	4.92898	4.73648	4.82745	4.62208	4.92064	5.14645	5.05517	5.05415	5.15384	4.92207	4.89878	4.93466	4.91317	4.91732	4.6683	4.65547	5.05113	4.82859	4.7499	4.80785	4.898	4.98835	4.73253	4.88401	4.88069	4.88289	4.94037	5.00475	4.99063							+		+	0.652374	0.369225	0.156004	0.435799	0.473154
7.994	8.02783	7.95202	7.93265	8.02197	8.01832	7.83102	7.9245	7.82729	8.0201	8.06447	8.03846	6.66837	6.80374	6.75502	6.58562	6.47502	6.63408	6.73673	6.67845	6.58241	6.81382	6.92327	6.93184	2.76817	2.21823	3.01755	2.00522	2.05414	2.28221	3.30654	3.42322	3.03388	4.71952	5.21104	5.1136			+		+		+	+	+	0.913158	0.253466	-0.0497262	0.717133	0.276564
8.01368	7.89965	7.82399	7.96289	8.03816	8.06097	8.04471	8.06278	7.99001	8.05039	8.06449	8.0099	8.1642	8.11038	8.09756	8.06059	8.26681	8.0987	7.98558	8.05929	8.1222	8.09508	8.02617	8.01447	7.72225	7.72154	7.7247	7.75744	7.79687	7.70024	7.75805	7.67753	7.68653	7.72162	7.65131	7.71374										1.05526	0.208763	-0.129152	0.244134	0.690028
8.62768	8.65388	8.61962	8.52673	8.62451	8.57429	8.50438	8.54651	8.6155	8.81841	8.83534	8.83032	8.36225	8.40342	8.42939	8.32872	8.63798	8.65032	8.36975	8.36594	8.65005	8.8782	8.87631	8.81825	7.816	8.09953	8.00247	7.95809	7.82152	7.97314	7.74913	7.82014	7.83689	8.81328	8.70229	8.66115	+	+	+	+			+	+	+	4.14357	0.0128889	-0.194297	3.03968	0.0203239
8.7173	8.77194	8.7585	8.67837	8.81075	8.81472	8.83549	8.86904	8.95828	9.05018	9.03519	8.96774	8.21887	8.2188	8.25178	8.15534	8.20938	8.24138	8.00364	8.20872	8.27184	8.52295	8.66162	8.48933	8.09483	8.18272	8.23472	8.10913	8.1893	8.19169	8.27447	8.19502	8.30614	8.53009	8.58927	8.38306	+	+		+	+		+	+	+	3.05212	0.0230254	-0.268453	2.07932	0.0415361
6.89872	6.7618	6.81116	6.65042	6.8332	6.70692	6.57876	6.62377	6.51031	6.78394	6.69619	6.52317	6.31236	6.12113	6.16455	6.26612	6.46486	6.14878	5.75774	6.05361	6.00876	6.34695	6.27024	6.18809	5.5031	5.3917	5.62505	5.04588	5.28448	5.16589	5.5337	5.59476	5.53345	6.44775	6.38069	6.17434							+	+	+	0.8381	0.281562	0.156126	0.266028	0.660716
8.38523	8.3934	8.40823	8.39752	8.43714	8.48778	8.52817	8.60125	8.68221	8.54149	8.58754	8.42237	7.27884	7.39968	7.18353	6.99211	6.464	7.41336	7.22785	7.24908	7.68472	7.58229	7.71669	7.36065	7.72641	7.68173	7.75777	7.58255	7.7465	7.62637	7.76623	7.86201	7.81903	7.73983	7.761	7.74229										1.1504	0.181118	-0.121508	0.615115	0.336384
9.84291	9.74882	9.79859	9.81461	9.78062	9.76977	9.71362	9.739	9.75053	9.93808	9.99384	9.91655	9.42707	9.4669	9.50379	9.4599	9.43858	9.43324	9.45413	9.39169	9.37752	9.52313	9.52002	9.53692	9.65953	9.64255	9.61127	9.68081	9.6211	9.60694	9.71641	9.53737	9.56267	9.75291	9.75551	9.74981		+	+		+	+	+	+		1.89364	0.0742627	-0.152715	2.42037	0.0319863
5.64148	5.50643	5.49749	5.55619	5.55417	5.57404	5.52194	5.70405	5.55121	5.64505	5.6366	5.53568	5.49279	5.09791	5.35953	5.24516	5.09862	5.32853	5.28495	5.38497	5.44029	5.50829	5.42362	5.47608	5.48328	5.37465	5.42757	5.62337	5.45596	5.51389	5.44658	5.36198	5.42298	5.4741	5.34626	5.31481										0.418427	0.537271	-0.0573087	0.549236	0.381726
10.6971	10.9521	10.9107	10.764	10.8081	10.8571	10.83	10.8813	10.9182	10.7905	10.8232	10.9113	10.4089	10.5368	10.4977	10.5026	10.6	10.5263	10.5525	10.589	10.6853	10.4988	10.5342	10.5493	10.2372	10.3029	10.2766	10.2808	10.2974	10.3325	10.3295	10.3967	10.3929	10.369	10.3255	10.3304										0.0458121	0.948969	0.0116342	0.286585	0.633755
9.3685	9.41318	9.56915	9.52911	9.40918	9.55875	9.46792	9.28058	9.49961	9.34631	9.57522	9.52104	8.58168	8.39671	8.64887	8.46458	8.20274	8.50174	8.67395	8.39838	8.59804	8.28897	8.56437	8.57456	9.32301	9.25772	9.31586	9.14472	9.14276	9.17225	9.31149	9.26303	9.21845	9.05837	9.23193	9.08258										0.121274	0.860788	-0.0305805	0.0771555	0.904687
8.08895	8.06135	8.03725	8.06721	8.02184	7.99991	8.04181	8.06546	8.00095	7.91437	8.03668	8.04538	7.94498	8.13588	8.07274	7.98666	8.02838	8.16735	7.96335	8.04167	7.93595	8.11166	8.18203	8.11723	7.51406	7.56507	7.57255	7.41453	7.44459	7.46161	7.50507	7.56952	7.4791	7.73415	7.78453	7.66214							+	+	+	0.641081	0.375124	0.063712	0.263535	0.664233
9.46482	9.4123	9.39979	9.43318	9.41844	9.32304	9.42795	9.40252	9.39741	9.48035	9.35979	9.35652	8.52467	8.39268	8.41591	8.42369	8.45589	8.49211	8.43173	8.52092	8.48527	8.58194	8.48283	8.47592	9.19441	9.29378	9.19199	9.24589	9.21627	9.20856	9.16012	9.13575	9.10146	9.14606	9.09431	9.03622								+		0.231334	0.731665	0.026749	0.0470445	0.941287
9.99227	9.8454	9.91174	9.87897	9.91262	9.87516	9.92444	9.84792	9.98584	9.9783	10.0109	9.96317	9.88457	9.83121	9.87246	9.82959	9.81364	9.83149	9.75952	9.81252	9.86698	10.0021	9.91812	9.89746	9.7907	9.76819	9.7521	9.78712	9.72737	9.80463	9.73776	9.73077	9.75591	9.8541	9.79959	9.83623		+							+	0.688126	0.350745	-0.06764	2.17586	0.0364683
3.04378	3.37027	3.13946	2.98235	2.89666	3.54589	3.51978	3.35294	3.48213	3.23569	3.44668	3.10921	NaN	NaN	NaN	NaN	NaN	NaN	NaN	NaN	NaN	NaN	NaN	NaN	NaN	NaN	NaN	NaN	NaN	NaN	NaN	NaN	NaN	NaN	NaN	NaN										0.224472	0.739745	-0.0793565	0.209289	0.734903
9.2279	9.42444	9.44454	9.33941	9.38532	9.43957	9.32773	9.39395	9.415	9.52097	9.47824	9.49284	7.9733	8.00066	8.04778	7.96725	8.02333	7.9192	8.10172	7.97881	7.97703	8.00623	8.02141	8.02212	8.11367	8.16074	8.19535	8.17068	8.20544	8.24539	8.05338	8.1776	8.16895	8.40557	8.45819	8.46742							+	+	+	0.872906	0.268838	-0.131721	1.58932	0.0744947
6.75428	6.75349	6.78149	6.73389	6.81403	6.718	6.55393	6.74091	6.5733	6.96376	6.82221	6.802	6.23557	6.55557	6.55813	6.60171	6.36622	6.54101	6.16939	6.33216	6.44414	7.03121	6.70421	6.6	NaN	NaN	NaN	NaN	NaN	NaN	NaN	NaN	NaN	NaN	NaN	NaN										0.89803	0.259368	-0.099572	0.845925	0.219531
8.38771	8.63763	8.56278	8.49076	8.53775	8.60831	8.51615	8.60806	8.58457	8.7203	8.65454	8.66996	6.39127	6.3066	6.58881	6.35231	6.98123	6.77459	6.5249	6.61456	6.95193	6.59515	6.61801	6.47146	8.11771	8.09952	8.14696	8.13045	8.13038	8.12972	8.15001	8.09797	8.09947	8.06444	7.99342	8.03023							+	+	+	0.927915	0.248237	-0.152228	1.58088	0.0751558
10.7926	10.6871	10.6992	10.6786	10.7177	10.6723	10.743	10.7642	10.768	11.0543	11.0305	10.9324	10.6022	10.5814	10.5568	10.5591	10.5415	10.5461	10.4697	10.5212	10.549	10.7436	10.7182	10.6737	10.7568	10.5905	10.7726	10.6488	10.8399	10.7586	10.8078	10.7144	10.8037	10.9579	11.0273	10.8724	+	+	+	+	+	+	+		+	2.29826	0.0493453	-0.279434	2.86238	0.0206098
7.47807	7.46385	7.46411	7.26402	7.28426	7.33132	7.27	7.51376	7.37487	7.43606	7.38321	7.47583	7.35001	7.33644	7.33726	7.35817	7.31774	7.27944	7.43993	7.20088	7.31085	7.37668	7.31664	7.43361	7.16268	7.31028	7.23552	7.092	7.13576	7.18377	7.00805	7.10455	7.12563	7.38907	7.28445	7.40923								+	+	0.608949	0.392175	0.0369781	1.84375	0.0526719
8.81625	8.86529	8.83978	8.82068	8.81036	8.87379	8.70188	8.81559	8.85278	8.77143	8.75683	8.80788	8.23204	8.26668	8.36295	8.20972	8.26137	8.29721	8.26731	8.25483	8.22825	8.16939	8.27785	8.30756	7.79699	7.85196	7.93493	7.62661	7.685	7.59978	7.75142	7.76313	7.84879	8.36499	8.41498	8.38626							+	+	+	1.38727	0.13539	0.061725	1.06436	0.15429
7.81227	7.67232	7.64493	7.78913	7.72265	7.69257	7.70782	7.65475	7.61482	7.8574	7.71039	7.72747	7.8335	7.76855	7.80077	7.93684	7.82952	7.84891	7.68382	7.70501	7.70115	7.83981	7.75277	7.8362	7.58654	7.69994	7.52621	7.60725	7.49103	7.4437	7.60928	7.40536	7.38522	7.58738	7.62301	7.50928										0.326424	0.624105	-0.0552456	0.21631	0.72662
8.47543	8.56255	8.58145	8.56527	8.56872	8.59434	8.67259	8.69041	8.80642	8.71301	8.58664	8.67943	8.68012	8.57054	8.6602	8.45006	8.74212	8.62687	8.72066	8.5922	8.74268	8.60267	8.63741	8.61835	8.35874	8.35982	8.30278	8.27947	8.32654	8.30267	8.27434	8.44878	8.58381	8.41663	8.42388	8.40719							+	+		1.12891	0.186991	-0.119882	1.00862	0.167047
8.78083	8.73241	8.79899	8.65724	8.80674	8.73827	8.69152	8.70197	8.72593	8.7782	8.83027	8.76436	7.76043	7.78842	7.79821	7.78047	7.7518	7.7334	7.77221	7.78841	7.72884	7.57887	7.84971	7.68279	8.44526	8.52508	8.4107	8.36801	8.43004	8.43982	8.4477	8.41463	8.45726	8.44812	8.40569	8.31543										0.289115	0.664276	-0.020201	0.52496	0.401369
7.22822	7.50102	7.2337	7.36513	7.16201	7.43875	7.21577	7.46554	7.27556	7.55895	7.54084	7.42875	7.32215	7.45432	7.43172	7.46922	7.424	7.33592	7.40905	7.42011	7.37994	7.33676	7.36843	7.38669	6.46506	6.95203	6.7297	6.73755	6.48082	6.79471	6.57394	6.92356	6.65627	6.85408	6.64758	6.90253										0.889267	0.262239	-0.188534	0.95172	0.182438
6.58383	6.48866	6.54222	6.49305	6.41347	6.48549	6.54462	6.49107	6.52805	6.55291	6.55121	6.48121	6.68648	6.78026	6.69477	6.76001	6.59701	6.63972	6.47004	6.73641	6.77928	6.89937	6.75392	6.82836	6.59061	6.52958	6.83015	6.89171	6.91167	7.01007	7.1281	6.90875	6.82335	6.32815	6.45731	6.47142								+	+	0.0965597	0.890764	0.00979058	0.864908	0.212635
8.67698	8.8936	8.93276	8.79188	8.83918	8.88096	8.799	8.85118	8.87919	8.70881	8.81148	8.82657	7.93148	7.98174	8.00395	7.96542	8.18321	7.97437	8.09326	8.07644	8.07658	8.01688	8.07348	8.11504	7.31718	7.36227	7.36194	7.4194	7.4676	7.54581	7.43665	7.46654	7.40377	7.55029	7.47256	7.53542							+			0.233509	0.729553	0.0521625	0.539232	0.390516
9.31842	9.42276	9.45389	9.29141	9.40747	9.45142	9.36279	9.36664	9.4739	9.38024	9.45022	9.38622	8.48283	8.53962	8.48925	8.47008	8.54687	8.50092	8.53214	8.5483	8.45528	8.50695	8.42797	8.51334	8.32462	8.23302	8.32312	8.25529	8.2966	8.25382	8.28711	8.24541	8.42751	8.41384	8.46749	8.42602							+	+		0.0531147	0.940158	-0.00720151	0.157227	0.799905
8.95835	8.88794	8.8418	8.85635	8.87457	8.74342	8.87376	8.82401	8.8008	8.81724	8.88462	8.63639	8.15024	8.09583	7.92076	8.05963	8.05959	8.0572	7.97076	7.904	8.0086	7.94568	8.0414	7.86598	8.17524	7.98447	8.05727	8.0136	8.02815	7.94905	8.08053	8.03511	7.9606	7.96174	8.06491	7.80533										0.64652	0.372486	0.116614	0.207135	0.737352
6.52217	6.31054	6.51411	6.28949	6.36559	6.29336	6.47649	6.42515	6.53565	6.48987	6.60818	6.61005	6.31216	6.14334	6.16102	6.32834	6.39699	6.26786	6.27304	6.18722	6.19038	6.24623	6.17157	6.23358	5.66086	5.60593	5.70316	5.65618	5.58377	5.70629	5.41561	5.75871	5.77459	5.76227	5.86692	5.95287		+					+	+		0.686234	0.351359	-0.120428	2.24696	0.0349358
10.4966	10.561	10.5158	10.5459	10.5146	10.4858	10.5262	10.5323	10.5458	10.4909	10.5373	10.4719	10.4562	10.4683	10.3837	10.4965	10.5502	10.406	10.5172	10.5466	10.5238	10.5127	10.4946	10.4796	10.2601	10.2968	10.2547	10.3637	10.2904	10.3332	10.3443	10.3165	10.3473	10.2256	10.1732	10.1947							+	+	+	0.376508	0.576426	0.0244395	0.232434	0.707034
7.93694	7.85988	7.97734	7.76596	7.90648	7.84402	7.84593	7.88661	7.85319	7.98729	8.03779	7.85725	7.78419	7.62149	7.68494	7.56623	7.54866	7.69884	7.59782	7.65532	7.61491	7.80186	7.77211	7.81839	7.38099	7.35045	7.38856	7.24282	7.38185	7.30367	7.24733	7.36241	7.34685	7.55717	7.57196	7.57271						+	+	+	+	0.220022	0.744806	-0.0360568	0.839552	0.222094
8.98267	9.16549	9.17783	9.03486	9.08935	9.15385	9.07919	9.10784	9.15306	9.06058	9.08036	9.07522	8.69142	8.82499	8.78744	8.7212	8.86157	8.72875	8.82059	8.82582	8.9022	8.70923	8.73497	8.68661	7.97759	7.99377	8.02081	7.95389	7.96885	7.97785	7.89836	8.01948	8.05662	7.95183	7.9396	7.90976						+	+			0.225902	0.737792	0.0366128	0.231998	0.707537
5.15025	5.74851	5.53237	5.47059	5.39708	5.44917	5.42143	5.67373	5.53722	5.721	5.63993	5.75993	5.57161	5.58402	5.66346	5.65637	5.72957	5.52606	5.61009	5.60778	5.85012	5.64137	5.77131	5.74009	5.654	5.61247	5.60286	5.35031	5.42746	5.47017	5.34566	5.48202	5.53278	5.62148	5.74267	5.52529		+						+		0.573368	0.414298	-0.229906	2.527	0.027462
6.60241	6.6666	6.53216	6.55851	6.71126	6.63373	6.72253	6.81215	6.91155	7.10239	7.04587	6.98391	5.90792	5.88866	5.89359	5.7429	6.10898	6.02676	6.12749	5.95915	6.29154	6.47923	6.40368	6.39738	4.45039	4.29752	4.23216	4.19211	4.22369	4.41781	4.38552	4.48413	4.59848	4.59373	4.47465	4.31231	+	+		+						2.99294	0.0239266	-0.443668	2.7361	0.0235413
2.22489	2.6031	2.42991	2.56353	2.42717	2.5223	2.84638	2.70363	2.39136	2.16414	1.44668	2.12214	NaN	NaN	NaN	NaN	NaN	NaN	NaN	NaN	NaN	NaN	NaN	NaN	NaN	NaN	NaN	NaN	NaN	NaN	NaN	NaN	NaN	NaN	NaN	NaN										0.924554	0.249063	0.508314	1.18226	0.129472
9.683	9.84385	9.86203	9.71605	9.84391	9.80929	9.86625	9.83041	9.97285	9.74186	9.88327	9.84462	9.48207	9.46611	9.47728	9.43969	9.51393	9.48112	9.48664	9.55315	9.56829	9.51089	9.57387	9.60012	9.58363	9.5435	9.54397	9.53844	9.51123	9.51576	9.47011	9.5832	9.69562	9.52953	9.6189	9.67729										0.140949	0.838011	-0.0269572	0.230845	0.708709
3.64275	3.32294	3.394	3.14476	3.49242	3.78106	3.58879	3.46707	3.44147	3.59839	2.7274	3.22487	3.69639	3.75337	3.87272	4.19086	3.49151	3.85092	4.05279	4.04572	3.93058	3.33843	3.25679	3.4648	3.56103	4.09814	3.85714	3.56024	3.93305	3.95411	3.66517	4.10442	3.87466	3.84942	3.43212	3.85081				+		+				0.426145	0.530401	0.269674	0.390674	0.518011
6.39812	6.44801	6.35804	6.38732	6.21869	6.46089	6.40373	6.23533	6.46807	6.22906	6.26285	6.05407	NaN	NaN	NaN	NaN	NaN	NaN	NaN	NaN	NaN	NaN	NaN	NaN	5.80966	6.02377	5.78233	5.8356	5.85505	5.64029	5.77923	5.8998	5.8254	5.27245	5.5788	5.35883							+	+	+	1.46028	0.122068	0.219395	0.833966	0.224278
6.41362	6.44602	6.48036	6.33805	6.53815	6.5764	6.52201	6.36666	6.44135	6.35153	6.38443	6.58856	4.26185	4.24075	3.80194	3.86881	4.03895	4.42125	3.84419	4.14996	3.92206	4.49358	4.27907	4.42207	4.69956	5.01059	4.74381	4.84853	4.83501	4.7516	4.659	4.86852	4.65353	4.68878	4.79191	4.6073										0.0224824	0.976107	0.00515763	0.152245	0.80691
8.42158	8.59925	8.50405	8.57902	8.5552	8.64093	8.49079	8.50315	8.46119	8.49473	8.39021	8.45484	8.26991	8.24817	8.2998	8.28151	8.32275	8.18986	8.45414	8.3061	8.26311	8.09267	8.12562	8.14559	8.35207	8.41109	8.30418	8.2435	8.39334	8.33375	8.00408	8.20898	8.30098	8.26121	8.33994	8.15305				+						0.444083	0.513756	0.061698	1.66238	0.0678534
9.1376	9.13706	9.16495	9.02284	9.08047	9.09776	9.08605	9.08401	9.06313	9.30851	9.3286	9.18246	8.13295	8.23857	8.21427	8.11963	8.30473	8.21697	8.08265	8.32303	8.24055	8.45871	8.40556	8.31542	7.94727	8.13255	7.97657	7.89006	7.96487	7.99125	8.039	8.06012	8.06008	8.2981	8.22185	8.1845							+	+	+	1.27358	0.153535	-0.126657	1.8067	0.0561916
5.56991	5.37749	5.399	5.44161	5.44416	5.3852	5.27195	5.47291	5.36607	5.48552	5.41199	5.234	5.5804	5.57713	5.5642	5.44968	5.23579	5.47595	5.28851	5.26914	5.29198	5.73835	5.67984	5.30347	5.13373	5.37664	5.20859	5.11878	5.3448	4.93266	4.54395	5.12611	5.04939	5.59947	5.62784	5.63692							+	+	+	0.302378	0.648588	0.07163	0.237264	0.699958
5.68561	5.78032	5.76769	5.8545	5.59313	5.75588	5.79242	5.72951	5.93938	5.98521	6.01545	5.98246	4.74993	4.93143	4.88932	4.80322	4.90621	4.81875	4.75413	4.89163	5.02724	4.65824	4.81891	4.85921	4.75829	5.19198	5.18415	4.77938	5.18237	4.84883	4.89942	4.84827	5.06382	5.32101	5.10876	4.85557	+									2.86316	0.0244133	-0.249834	1.55529	0.0780283
5.23001	5.49733	5.57598	5.23953	5.38261	5.3465	5.29754	5.14976	5.25316	5.31961	5.35398	5.28109	4.47646	4.6648	4.42823	4.37469	4.66574	4.50889	4.59729	4.48306	4.25877	4.61215	4.42364	4.34464	4.955	5.5491	5.15612	4.5646	4.96239	4.88513	4.50643	4.63995	4.9406	4.87225	5.21207	4.93383										0.471444	0.489871	0.116213	0.0328212	0.959815
6.20243	6.2884	6.28753	6.0355	6.39344	6.31962	6.56814	6.57231	6.69099	6.91084	7.05369	6.89594	5.75471	5.71413	5.64915	5.47706	5.5322	5.60523	5.84122	5.52497	5.6693	5.98887	5.72923	5.5791	NaN	NaN	NaN	NaN	NaN	NaN	NaN	NaN	NaN	NaN	NaN	NaN	+	+	+							3.55932	0.0169032	-0.694036	2.37327	0.0331646
8.88664	8.6911	8.76311	8.82131	8.76045	8.74795	8.83235	8.79819	8.8707	8.99565	8.97534	8.96184	8.48267	8.6526	8.53232	8.52194	8.75667	8.57174	8.60629	8.6611	8.55403	8.64682	8.72466	8.65545	8.79563	8.78625	8.77068	8.74426	8.78135	8.65596	8.8738	8.79717	8.77743	8.94899	9.05028	8.85976		+	+					+		1.56655	0.107439	-0.197325	2.90676	0.0213725
9.24028	9.31392	9.25479	9.30977	9.27871	9.31968	9.2463	9.22085	9.20752	9.15491	9.2418	9.25192	9.11393	9.20486	9.16728	9.18308	9.21804	9.12676	9.19122	9.10412	9.18628	9.02775	9.11059	9.18228	9.10126	9.13297	9.1621	9.16953	9.13181	9.12811	9.14319	9.09101	9.13683	9.03767	9.1553	9.17731										0.631209	0.380621	0.0534499	1.22517	0.121384
3.09789	3.21555	3.21035	3.55591	3.39511	3.20433	3.2268	3.46469	3.584	2.91085	3.29468	3.22168	NaN	NaN	NaN	NaN	NaN	NaN	NaN	NaN	NaN	NaN	NaN	NaN	NaN	NaN	NaN	NaN	NaN	NaN	NaN	NaN	NaN	NaN	NaN	NaN										0.0927716	0.895422	0.0321891	0.713254	0.278395
9.49869	9.53677	9.51607	9.34416	9.55347	9.50121	9.38121	9.46887	9.51031	9.95456	9.92384	9.81884	9.02339	9.1104	9.11901	9.02735	9.01783	9.00528	8.9477	8.98311	9.00686	9.6521	9.63616	9.53753	8.59217	8.62501	8.64697	8.60824	8.63177	8.70639	8.55513	8.52524	8.5848	9.48248	9.37665	9.31087	+	+	+	+	+	+	+	+	+	3.06966	0.0241277	-0.381907	2.34635	0.0334579
4.90928	4.99505	4.8564	4.92444	4.7174	4.80064	4.45717	4.7753	4.70882	4.82518	4.75022	4.8427	3.68875	3.84756	3.63113	3.33073	3.7435	3.53118	3.50902	3.50293	3.34734	3.00862	3.45757	3.61035	2.54047	3.04056	2.95828	2.7246	3.00996	2.64819	2.42434	3.03446	3.04709	3.43089	2.86355	2.72056										1.0878	0.197815	0.114207	0.0416133	0.948559
8.60001	8.53913	8.66541	8.53971	8.61481	8.53158	8.56018	8.53041	8.62912	8.58061	8.52026	8.49447	5.25144	5.32616	5.02675	4.9309	5.53873	5.16641	5.32021	5.01111	5.19254	5.18747	4.94891	5.14756	7.3781	7.37108	7.36657	7.35478	7.32602	7.40805	7.28637	7.43737	7.52163	7.31185	7.38556	7.41472										0.716207	0.335995	0.0697362	0.340013	0.571478
8.69706	8.7282	8.73044	8.68779	8.72079	8.70611	8.67026	8.75387	8.63793	8.71522	8.7367	8.77225	8.42565	8.50066	8.55337	8.53675	8.53195	8.43699	8.52163	8.46358	8.49423	8.59886	8.54331	8.70619	8.33986	8.58155	8.50124	8.44862	8.49883	8.41732	8.29504	8.29139	8.41759	8.40869	8.58824	8.52634										0.503768	0.463116	-0.022824	0.88685	0.204318
6.29122	6.16123	6.07309	6.09039	6.30308	6.08194	6.25869	6.15198	6.14277	6.33814	6.09438	6.19284	NaN	NaN	NaN	NaN	NaN	NaN	NaN	NaN	NaN	NaN	NaN	NaN	NaN	NaN	NaN	NaN	NaN	NaN	NaN	NaN	NaN	NaN	NaN	NaN										0.128513	0.852198	-0.0332708	0.188863	0.759855
4.6379	4.96606	4.86287	4.78809	4.54509	5.04793	4.79575	4.80266	4.90265	4.968	4.73455	4.95503	NaN	NaN	NaN	NaN	NaN	NaN	NaN	NaN	NaN	NaN	NaN	NaN	NaN	NaN	NaN	NaN	NaN	NaN	NaN	NaN	NaN	NaN	NaN	NaN										0.198996	0.769489	-0.0635824	0.219227	0.723437
8.69076	8.66142	8.85587	8.64005	8.91004	8.66218	8.65263	8.67603	8.64563	8.65204	8.6565	8.68075	8.92424	8.92527	8.85543	8.88793	8.86478	8.88674	8.96082	8.9094	8.89362	8.88111	8.92868	8.89846	8.88427	8.88411	8.88925	8.85335	8.84634	8.82378	8.94003	8.4901	8.91192	8.93324	8.93805	8.87296								+		0.524119	0.447903	0.0729195	0.355477	0.55417
5.06726	5.03927	5.12852	5.20257	4.97894	5.17426	4.99891	5.1273	5.22447	5.4102	5.04426	5.30976	5.38517	5.56023	5.35116	5.29145	5.5503	5.37009	5.29578	5.30082	5.32904	5.44747	5.35841	5.29293	5.32403	5.28448	5.3211	5.40944	5.36693	5.25621	5.22901	5.43212	5.26213	5.20892	5.40952	5.22438										0.718233	0.335058	-0.176395	0.451586	0.459123
10.0342	10.0327	10.0763	10.0417	10.0461	10.1047	10.0856	10.0493	10.072	10.0048	10.0105	9.97358	10.0369	10.0255	10.0872	10.0616	10.0478	10.0686	10.0738	9.97013	10.0138	9.97829	9.91024	9.93061	9.49447	9.4466	9.54431	9.47439	9.40419	9.46241	9.5481	9.50429	9.52808	9.47836	9.49942	9.49844				+	+					1.3136	0.146519	0.0514418	1.35959	0.101595
8.05675	8.29561	8.24741	8.19692	8.28448	8.25197	8.20261	8.22759	8.1376	8.2323	8.25824	8.29004	7.67486	7.7362	7.80456	7.711	7.86201	7.74898	7.76767	7.79527	7.95609	7.79986	7.89933	7.78404	7.92338	8.01705	8.05188	7.98184	7.9781	8.05901	7.97164	8.01359	8.09261	8.11843	8.16497	8.20946							+	+		0.331959	0.62032	-0.0602706	0.198324	0.748495
7.06714	7.45485	7.50081	7.24574	7.39308	7.36102	7.36452	7.43069	7.59167	7.18914	7.34715	7.30418	NaN	NaN	NaN	NaN	NaN	NaN	NaN	NaN	NaN	NaN	NaN	NaN	NaN	NaN	NaN	NaN	NaN	NaN	NaN	NaN	NaN	NaN	NaN	NaN										0.156503	0.81761	0.0607758	0.337536	0.573973
7.38036	7.33951	7.35733	7.25134	7.32387	7.35414	7.40991	7.41033	7.41357	7.29782	7.15662	7.20562	6.83912	6.93742	6.85541	6.88037	6.96775	6.95549	6.94547	6.97874	6.89033	6.83018	6.58879	6.79883	5.82455	5.87989	5.96906	5.75634	6.00569	5.91988	5.86211	5.80326	5.79464	5.79156	5.6718	5.62477										1.49523	0.119235	0.139045	0.807538	0.234072
5.06924	4.8632	4.85014	5.11964	4.28158	4.88929	4.16565	5.04009	4.98138	4.25554	4.77145	4.60983	3.83262	3.98614	3.8527	3.79983	3.62511	3.69036	3.91164	3.95636	3.99398	3.54557	3.89385	3.87114	3.1649	3.66418	3.47424	3.51668	3.26528	3.40223	3.37451	3.48059	3.54771	3.75965	3.32904	3.18567										1.06804	0.205828	0.38192	0.302749	0.613268
2.6318	2.65086	2.84707	2.46128	2.34564	2.69399	2.68188	2.44666	2.10185	2.83609	2.7197	2.89222	NaN	NaN	NaN	NaN	NaN	NaN	NaN	NaN	NaN	NaN	NaN	NaN	NaN	NaN	NaN	NaN	NaN	NaN	NaN	NaN	NaN	NaN	NaN	NaN										0.548842	0.430834	-0.106092	1.29418	0.110103
8.21398	8.29534	8.35367	8.29263	8.31439	8.27106	8.28118	8.35008	8.32741	8.36877	8.40857	8.41679	7.99472	8.04388	8.04159	7.99777	8.03137	8.08516	8.09812	8.02271	8.026	7.91147	7.99865	8.02953	7.59767	7.60735	7.75903	7.49429	7.64551	7.60916	7.5839	7.66114	7.7313	7.78949	7.8723	7.75171		+						+		1.20257	0.16836	-0.110378	2.2534	0.0346452
8.12581	8.01057	8.04689	8.12672	8.13351	8.05008	8.14233	8.13049	8.13203	8.28002	8.25516	8.22608	7.66419	7.57348	7.59306	7.5607	7.51546	7.74515	7.64328	7.66511	7.67259	7.81003	8.03478	7.85096	6.24634	6.30141	6.21589	6.27302	6.48686	6.86974	6.50319	6.57843	6.68621	7.0698	7.02115	7.0033		+	+				+		+	2.1708	0.0552995	-0.192666	2.08052	0.0415368
4.70566	4.84646	4.07487	5.22581	4.94988	4.86604	4.9575	5.25739	4.69113	5.22529	4.44477	5.16632	4.74177	4.64967	4.77401	4.598	5.00294	4.81392	4.53171	4.71555	4.8533	4.68532	4.55266	4.36771	3.98594	3.92859	3.92893	4.01007	4.0001	3.67391	4.26339	4.03651	3.96721	4.54259	4.33733	4.38697							+	+		0.511608	0.456466	-0.403129	0.089019	0.890546
7.36824	7.43513	7.3739	7.20824	7.34597	7.389	7.36982	7.3242	7.38341	7.25576	7.36551	7.39124	6.38132	6.31574	6.42583	6.31666	6.61819	6.36047	6.35493	6.46456	6.42324	6.30056	6.45027	6.36223	7.03859	7.01237	7.13345	6.96614	7.03301	6.93906	7.06289	7.04783	7.10542	7.22634	7.22067	7.19808							+	+	+	0.515459	0.453607	0.0549156	0.12318	0.843613
5.45996	5.07008	5.61671	5.50345	5.39714	5.6475	5.39354	4.34809	5.64814	4.968	5.62194	5.48471	NaN	NaN	NaN	NaN	NaN	NaN	NaN	NaN	NaN	NaN	NaN	NaN	NaN	NaN	NaN	NaN	NaN	NaN	NaN	NaN	NaN	NaN	NaN	NaN										0.0315245	0.965402	0.0240355	0.302946	0.613049
3.62896	4.29864	4.27639	4.01963	4.0155	3.9464	4.19013	4.19758	3.65838	4.15599	4.20865	4.14605	3.94155	4.15978	3.58424	3.84652	4.05001	3.89754	4.12657	4.0475	3.9786	3.94141	4.31472	4.10687	NaN	NaN	NaN	NaN	NaN	NaN	NaN	NaN	NaN	NaN	NaN	NaN		+								0.175901	0.796244	-0.102235	2.34305	0.0334429
5.27049	5.12065	5.31222	5.30498	5.41784	4.99074	5.06035	5.12671	4.99013	5.1848	5.19598	5.24709	3.52423	3.55659	3.1005	3.04492	3.20938	3.26601	3.32409	3.44421	3.51629	3.43098	3.30475	3.52498	4.57053	4.84611	4.71601	4.53736	4.33354	4.17852	4.62835	4.45449	4.64225	5.38213	5.35786	5.34733							+	+	+	0.153517	0.821286	0.0251627	0.0778553	0.903945
9.5333	9.62902	9.54987	9.56571	9.5596	9.61359	9.56408	9.66195	9.64966	9.57868	9.53822	9.56647	8.6391	8.70106	8.71107	8.63393	8.68867	8.68099	8.77698	8.75721	8.69973	8.69001	8.79117	8.69736	8.96003	8.95489	8.99635	8.92642	8.89842	8.90485	8.95664	9.14935	9.01131	9.12989	9.16214	9.1108							+	+		0.108919	0.876054	0.00960382	0.371712	0.537509
6.34827	6.2422	6.42979	6.31948	6.41087	6.31655	6.25632	6.31288	6.34405	6.39902	6.42434	6.39308	4.50784	4.51041	4.45238	4.37025	4.4433	4.5202	4.7193	4.27502	4.67971	4.35272	4.76479	4.51316	NaN	NaN	NaN	NaN	NaN	NaN	NaN	NaN	NaN	NaN	NaN	NaN										0.520926	0.449505	-0.0653887	0.806367	0.234815
5.51198	5.2598	5.11356	5.2984	5.35424	4.93815	5.33663	5.21826	5.14327	5.51068	5.61352	5.20449	5.36575	5.03047	5.12148	5.03979	5.61235	5.23254	5.5588	5.72566	5.45287	5.14652	5.87295	5.18157	5.14017	5.28743	5.3411	5.01963	5.23215	5.03186	5.0932	5.01486	5.16959	5.87104	5.48608	5.40812								+	+	0.364759	0.586671	-0.147781	0.61674	0.335134
10.6849	10.7196	10.7031	10.7402	10.7185	10.7601	10.7008	10.6948	10.6345	10.8415	10.7339	10.8437	10.6551	10.5834	10.5628	10.6644	10.5744	10.6272	10.6039	10.6254	10.5697	10.7729	10.7489	10.7851	10.4315	10.3836	10.4513	10.5281	10.5023	10.517	10.4824	10.4535	10.4687	10.5266	10.5155	10.6299				+	+	+	+			1.29367	0.150557	-0.103806	0.808828	0.233507
9.64349	9.42605	9.33929	9.43801	9.39176	9.39079	9.39639	9.51991	9.49506	9.70801	9.51783	9.63837	9.49163	9.38436	9.42437	9.41807	9.50923	9.41709	9.38637	9.31126	9.38206	9.4205	9.2919	9.40456	9.47449	9.51239	9.40881	9.52332	9.43178	9.40213	9.45465	9.42229	9.40143	9.54406	9.32861	9.43912										0.645877	0.372381	-0.151795	1.68831	0.065848
6.50095	6.56046	6.58491	6.61614	6.54951	6.72341	6.58475	6.70073	6.75041	6.65529	6.57207	6.4646	5.20292	5.03533	5.01952	4.96177	5.121	5.0998	5.25598	5.30762	5.18672	4.94189	4.93913	4.85035	5.36985	5.51179	5.32829	5.58839	5.36613	5.43596	5.40147	5.55595	5.55594	5.18077	5.03491	5.19624						+	+	+	+	0.0893704	0.899238	-0.015216	0.366506	0.542559
10.0493	9.94041	9.95811	9.97767	10.0186	9.97001	10.0543	10.0691	10.0945	10.1543	10.0918	9.98262	9.69299	9.6722	9.6024	9.58461	9.60449	9.64754	9.51602	9.6606	9.69597	9.61644	9.57622	9.55157	9.72107	9.63087	9.66166	9.56956	9.63967	9.66384	9.59299	9.64065	9.63081	9.48142	9.46439	9.38243							+	+	+	0.706966	0.340867	-0.0936429	0.769175	0.251111
9.81977	9.87139	9.84212	9.7992	9.83048	9.88154	9.85387	9.93173	9.85602	9.94275	9.96171	9.91124	9.34053	9.14834	9.36227	9.21801	9.48846	9.28308	9.52682	9.4345	9.40652	9.38426	9.47738	9.48202	9.39344	9.42143	9.4428	9.38402	9.45706	9.43524	9.51567	9.59335	9.67606	9.61933	9.63486	9.64611							+	+		1.96168	0.0689387	-0.0941388	1.64495	0.0692696
6.6608	6.50989	6.52767	6.43464	6.41601	6.3655	6.42003	6.44394	6.55577	6.5191	6.65276	6.29351	6.08265	5.95925	6.06156	5.96004	5.60881	5.86869	5.74921	5.80994	5.98629	5.83221	5.74614	5.45999	6.41767	6.34595	6.15701	6.19234	6.3478	6.19875	6.22538	6.06323	6.24422	6.12564	6.36276	5.88255										0.270056	0.685769	0.0776634	0.318483	0.595008
8.87593	8.95744	9.0521	8.93294	8.94724	8.91915	8.94857	8.97229	8.99349	8.95863	8.90078	9.03286	8.63957	8.62372	8.72069	8.60834	8.68443	8.58744	8.61286	8.63124	8.67951	8.69059	8.69577	8.57797	7.69716	7.79921	7.57456	7.57911	7.77377	7.68542	7.81646	7.87704	7.82616	8.11955	8.00045	7.91143							+	+		0.0117569	0.987368	-0.00226752	0.325818	0.587246
9.6567	9.74046	9.72827	9.63649	9.68428	9.73746	9.70621	9.69308	9.66378	9.78016	9.82194	9.8435	8.81789	9.01565	9.11189	9.06917	8.87078	8.88941	9.08013	8.97335	9.03504	8.97326	9.00543	9.06681	8.67147	8.62826	8.741	8.62887	8.63477	8.67406	8.73796	8.71088	8.77583	8.91916	9.05163	9.04541			+				+	+	+	1.53523	0.112778	-0.10672	1.69397	0.0657629
0.958611	1.65755	0.77541	0.99367	NaN	0.406825	1.19785	0.94113	0.982554	NaN	NaN	NaN	NaN	NaN	NaN	NaN	NaN	NaN	NaN	NaN	NaN	NaN	NaN	NaN	NaN	NaN	NaN	NaN	NaN	NaN	NaN	NaN	NaN	NaN	NaN	NaN										0	0.999926	NaN	0	1
4.61024	4.69708	4.36037	4.30655	4.50434	4.52626	4.44372	4.40056	4.5382	3.68238	3.73946	3.95865	NaN	NaN	NaN	NaN	NaN	NaN	NaN	NaN	NaN	NaN	NaN	NaN	NaN	NaN	NaN	NaN	NaN	NaN	NaN	NaN	NaN	NaN	NaN	NaN	+	+	+							2.35719	0.0433835	0.762403	2.40049	0.0325373
9.23054	9.21037	9.2578	9.228	9.22213	9.24387	9.1966	9.32326	9.27958	9.25561	9.29373	9.2912	9.14873	9.14556	9.21675	9.11575	9.14335	9.20253	9.18707	9.16174	9.17961	9.25237	9.11798	9.13593	9.01784	9.06553	9.05619	9.04105	9.04812	9.06391	9.02435	8.96028	8.98586	9.03837	9.06117	9.04412										1.20431	0.167801	-0.0472765	1.60781	0.0726619
6.60492	6.42161	6.32974	6.89314	6.34017	6.5484	6.26723	6.5217	6.61046	6.66823	6.53053	6.28401	6.58501	6.51485	6.63944	6.47959	6.4587	6.74092	6.64933	6.45216	6.57919	6.24143	6.36004	6.25525	5.69506	5.86759	5.70338	5.5251	5.56644	5.22226	5.73996	5.89992	5.81227	6.12312	6.13149	6.04481				+			+	+	+	0.110186	0.875508	-0.0421672	0.194612	0.752595
7.67236	7.70909	7.71705	7.69508	7.84801	7.83605	7.88992	8.00702	7.92552	7.69055	7.637	7.69686	7.3545	7.45084	7.4634	7.52159	7.44418	7.27402	7.52722	7.5273	7.54269	7.41773	7.31165	7.3728	6.59506	6.28946	6.47951	6.32326	6.27198	6.32123	6.30974	6.27115	6.38463	6.45039	6.60546	6.48436			+			+		+	+	0.453702	0.504316	0.0246927	1.05523	0.156731
10.0263	10.2149	10.2116	10.0394	10.1695	10.117	10.0842	10.1331	10.2307	10.0788	10.085	10.0288	9.72932	9.78636	9.81096	9.7331	9.91852	9.80255	9.84582	9.88137	9.8898	9.72227	9.75633	9.7307	9.89133	9.90684	9.84705	9.86013	9.87215	9.88357	9.79769	9.88643	9.9028	9.79197	9.84114	9.84826						+				0.599093	0.398757	0.0867316	0.459408	0.452414
9.15918	9.20858	9.22563	9.15057	9.20658	9.25691	9.23647	9.23885	9.24418	9.22139	9.19061	9.26331	8.93773	8.9555	8.90363	8.96381	9.04805	9.02672	9.13746	9.10488	9.09695	9.02293	9.02565	9.05225	8.43667	8.45514	8.49488	8.54472	8.48721	8.47265	8.36091	8.50906	8.57799	8.56415	8.53964	8.62898				+		+	+			0.398264	0.555794	-0.0273056	0.212746	0.731037
7.90714	7.58103	7.66786	7.57109	7.80655	7.67685	7.83099	8.03679	7.99202	8.17924	8.15619	7.87995	6.76032	6.74994	6.76896	6.61257	6.71147	6.63246	6.52273	6.70479	6.67869	6.69954	6.72231	6.72492	5.17033	4.83183	5.28589	5.02411	5.39572	4.90063	5.40335	4.90508	5.20548	5.1323	5.19492	5.02523				+						1.2117	0.165879	-0.353117	1.51748	0.0814306
9.60249	9.65721	9.56675	9.51558	9.66075	9.7094	9.57459	9.63704	9.66688	9.71917	9.69386	9.73792	9.12011	9.18352	9.11605	9.16559	9.18494	9.19255	9.29074	9.26284	9.28602	9.19551	9.16591	9.23426	9.00924	9.02666	9.06306	8.9908	9.07454	9.04997	9.07198	9.09871	9.18555	9.07588	9.19387	9.16518										1.68099	0.0956801	-0.108167	0.673404	0.298987
5.49636	5.52961	5.49001	5.33327	5.44195	5.4181	5.47326	5.56293	5.44596	5.42224	5.64739	5.53655	5.13639	4.73009	5.04137	5.29925	4.94413	5.19135	5.22679	4.9729	5.1373	5.3496	5.1664	4.98609	5.47005	5.27283	5.40396	5.33751	5.43704	5.38198	5.32845	5.35774	5.46646	5.51431	5.4688	5.40848										0.171994	0.800312	-0.0300695	0.879342	0.207057
2.44844	2.40435	2.67289	2.08472	2.53552	2.55536	2.36575	2.43713	2.71605	3.43285	2.64833	2.91865	2.73712	2.40372	3.04688	3.07256	2.68531	1.87116	3.03299	2.75545	2.93784	3.87801	2.55138	2.90031	2.71284	2.1877	2.16955	2.16733	1.97114	2.2048	2.63421	2.41145	2.16382	2.86522	2.71661	2.6324								+		0.939328	0.244511	-0.491386	1.03201	0.161488
7.90874	7.9035	7.76874	7.78996	7.88258	7.86018	7.8207	7.89104	7.86532	8.03472	7.99586	8.08435	7.97387	8.01019	7.98464	7.82479	8.18519	7.96802	7.99001	8.01945	7.93566	8.07262	8.00774	8.10307	7.07065	6.94772	7.239	7.06581	6.97386	6.96385	6.89271	7.12066	7.28874	7.28774	7.45815	7.28589		+	+					+		1.56051	0.108146	-0.177981	2.16347	0.0369544
8.60212	8.55457	8.61936	8.43138	8.5534	8.51503	8.59073	8.60021	8.6862	8.7424	8.71851	8.65067	7.95206	7.98942	8.02637	7.8439	7.94019	7.92456	7.91781	7.96046	7.99365	8.01673	8.07325	7.79272	8.41258	8.45071	8.35654	8.2954	8.38746	8.30922	8.35777	8.43859	8.44383	8.60923	8.58773	8.41298		+						+		1.53461	0.112933	-0.11184	1.96597	0.0468303
9.85267	9.78589	9.84894	9.81246	9.80382	9.81959	9.81552	9.81327	9.85864	9.79478	9.83611	9.81912	9.80581	9.82224	9.78055	9.80477	9.83914	9.78462	9.80103	9.74509	9.7603	9.71647	9.70608	9.73407	9.61686	9.66206	9.65176	9.65104	9.6619	9.71683	9.67019	9.64213	9.63165	9.73082	9.69354	9.66262				+	+					0.193565	0.77488	0.0124963	0.135537	0.827943
9.28159	9.25176	9.30439	9.19265	9.22223	9.19502	9.25277	9.23972	9.272	9.45145	9.5019	9.25346	9.12737	9.09922	9.2126	9.10337	9.13299	9.10503	9.04239	9.15785	9.13627	9.40215	9.39378	9.27226	9.06932	9.20465	9.06958	9.07265	9.14166	9.17188	9.11921	9.16434	9.14286	9.22028	9.22223	9.0696					+	+				0.728478	0.330984	-0.12302	1.22337	0.121634
7.64872	7.62833	7.59442	7.56285	7.68183	7.62572	7.67461	7.68348	7.64074	7.85607	7.868	7.75764	7.43212	7.38832	7.41536	7.32554	7.50583	7.437	7.30269	7.48906	7.4872	7.60145	7.54413	7.50147	7.32893	7.35473	7.38597	7.31495	7.40225	7.45946	7.58379	7.35104	7.3788	7.66804	7.6313	7.58752				+			+	+		2.21529	0.052707	-0.20341	1.84804	0.0524173
6.334	6.25145	6.23128	6.28536	6.18085	6.26225	6.21817	6.30401	6.31352	6.38066	6.36	6.38304	6.20653	6.22603	6.31301	6.04532	6.13561	6.11197	6.21541	6.19605	6.1271	6.1408	6.50862	6.37771	NaN	NaN	NaN	NaN	NaN	NaN	NaN	NaN	NaN	NaN	NaN	NaN										1.47096	0.121525	-0.10232	1.81036	0.055997
8.86363	8.68655	8.67883	8.8822	8.49992	8.65442	8.68721	8.6612	8.69293	8.82089	9.0039	8.81091	8.87201	8.78438	8.7438	8.91335	8.6063	8.77553	8.73162	8.66885	8.68549	8.78432	8.84093	8.72826	7.84481	7.97618	7.78848	8.05483	7.82511	7.87768	7.86252	7.83427	7.80908	8.00722	7.80346	7.91736										0.711311	0.338065	-0.135563	0.715858	0.277114
7.74317	7.39631	7.50996	7.64088	7.65335	7.53068	7.67322	7.72518	7.72524	7.63796	7.51399	7.43779	7.12221	7.07652	6.97427	6.95375	6.96244	6.91938	6.74476	6.87817	6.87598	6.88569	6.84179	6.74735	7.64628	7.8041	7.55256	7.51817	7.6375	7.66667	7.62436	7.5328	7.55436	7.43282	7.25681	7.12413							+	+		0.0585687	0.933168	0.0198965	0.486256	0.431021
8.03961	8.24241	8.17836	8.09113	8.14172	8.18063	8.23529	8.14195	8.27778	8.16003	8.27903	8.20801	7.79331	8.11254	8.08388	8.03291	7.94723	8.00299	7.99826	7.97895	7.96232	7.7748	7.87444	7.75507	7.36073	7.46293	7.39403	7.31687	7.3307	7.37423	7.39446	7.53461	7.52599	7.31777	7.40945	7.45921						+				0.377955	0.574235	-0.0622292	0.836162	0.223279
8.58736	8.59294	8.55812	8.61339	8.50467	8.58052	8.56396	8.64878	8.57456	8.40453	8.60145	8.4266	8.68571	8.689	8.74431	8.69565	8.39521	8.65589	8.69578	8.73021	8.71311	8.49651	8.53184	8.63671	7.70617	7.79247	7.82139	7.73547	7.78295	7.74598	7.84049	7.80809	7.78696	7.62048	7.66952	7.63183							+	+	+	0.739602	0.324012	0.101942	0.561158	0.37153
7.10001	6.87201	6.77198	6.80863	6.97186	6.85632	6.99151	6.93575	6.8697	7.16771	7.11792	7.01311	6.11144	6.05595	6.16944	6.06255	5.67156	5.86361	6.17702	5.73598	5.72634	5.86776	5.75519	6.0946	5.96205	5.99408	6.00555	5.71503	6.00424	5.99555	5.97457	6.03748	5.91123	6.53116	6.43008	6.40164							+	+	+	0.796691	0.298617	-0.184916	1.53085	0.0804278
3.69741	3.94746	3.7654	4.01018	4.13979	4.18016	3.81701	3.814	3.32417	3.91902	4.03422	4.11603	3.35334	3.35793	3.07907	3.2777	3.52285	3.09517	3.33541	3.33994	2.67551	3.72897	3.83334	3.59592	3.60484	3.73531	3.91763	3.18081	3.67363	3.52242	3.65356	3.87181	3.73741	4.41802	4.01893	4.21061				+				+	+	1.09873	0.194604	-0.219664	0.493921	0.424304
7.01729	6.93752	6.96861	7.01746	6.8772	6.94731	7.09771	7.03683	7.15942	6.86516	6.84325	6.92755	6.16063	6.28334	6.16001	6.00033	6.05371	6.07591	6.18131	6.17982	6.21784	5.96274	6.24947	6.17922	6.82889	6.94194	6.89198	6.82619	6.86932	6.78861	6.8422	6.78177	6.76813	6.64933	6.6967	6.7125			+				+	+	+	1.30863	0.147543	0.0958206	0.650695	0.312708
6.30056	6.16299	6.11235	6.28697	6.03851	6.13935	6.1976	6.15008	6.05958	6.03127	6.02421	6.01873	5.70372	5.78974	5.83925	5.80818	5.87718	5.89238	5.69732	5.74498	5.76554	5.68196	5.70971	5.47977	5.82966	5.73051	5.89509	5.79728	5.80984	5.8352	5.65586	5.82665	5.63048	5.60853	5.50868	5.51946							+	+		1.38473	0.135199	0.167225	0.836195	0.223306
8.57982	8.53658	8.60218	8.56424	8.58394	8.5767	8.57715	8.53488	8.52744	8.54039	8.45458	8.51894	8.33051	8.37625	8.37006	8.27738	8.38613	8.43217	8.45221	8.49883	8.35321	8.36141	8.37921	8.37166	8.32003	8.34548	8.31334	8.29399	8.29269	8.31909	8.38604	8.42457	8.45714	8.35054	8.29018	8.21405										0.994204	0.226554	0.0682236	1.24963	0.117826
6.79177	6.82132	6.62663	6.67805	6.64807	6.7501	6.65444	6.84349	6.72882	6.52213	6.51293	6.48178	6.68715	6.81912	6.66172	6.71159	6.93172	6.74236	6.68141	6.80144	6.69633	6.46906	6.4632	6.69211	6.69008	6.75695	6.61777	6.80153	6.76917	6.81153	6.53271	6.70631	6.76401	6.49732	6.55287	6.71944		+						+		1.7557	0.0888605	0.240962	2.33273	0.0333651
7.50332	7.35589	7.3643	7.33374	7.4191	6.96747	7.41175	7.20439	7.34845	7.15566	7.18233	6.77943	7.44966	7.33466	7.32322	7.42606	7.2375	7.15074	7.23982	6.9208	7.18304	7.13804	7.28408	6.817	6.17966	6.23542	6.07718	6.19082	5.82435	5.68343	6.16601	5.9221	5.81834	5.77245	5.98059	5.63014							+			1.24898	0.157553	0.3687	0.456049	0.455125
7.98741	8.15539	8.17081	8.16774	8.04034	8.13877	8.18439	8.22827	8.36637	8.58967	8.53955	8.60507	8.01585	8.05291	8.17064	8.14828	8.1399	8.10839	8.16586	8.1213	8.24294	8.44634	8.55568	8.58191	7.51369	7.55039	7.6138	7.71232	7.68879	7.67882	7.54506	7.56211	7.55557	7.56722	7.60177	7.68012	+	+	+	+	+	+				2.80255	0.0260751	-0.473567	3.35993	0.0155355
6.85311	6.60113	6.72997	6.63418	6.7951	6.72183	6.67654	6.66587	6.66014	6.77285	6.71641	6.58649	6.79318	6.65951	6.80252	6.64025	6.83693	6.72888	6.54567	6.74229	6.68096	6.66546	6.65049	6.52255	6.94607	7.05457	6.97197	6.86293	6.92263	6.88091	6.88042	7.08464	6.84241	6.85434	6.6425	6.57114							+			0.147306	0.828944	0.0361527	0.127641	0.838115
10.5033	10.4585	10.4953	10.5038	10.4794	10.4975	10.5672	10.5511	10.5883	10.5915	10.5511	10.6052	10.5012	10.4995	10.4756	10.4588	10.5641	10.5378	10.6268	10.5505	10.6066	10.5463	10.5796	10.5677	11.1444	11.1127	11.1583	11.0858	11.1083	11.0724	11.1668	11.1814	11.2728	10.5425	10.5133	10.5759		+		+			+	+	+	1.98103	0.067891	-0.0968533	2.12492	0.0385909
9.59464	9.76154	9.71894	9.66129	9.57435	9.7386	9.58163	9.48871	9.5828	9.54339	9.5613	9.53267	9.28734	9.33682	9.23559	9.28172	9.30395	9.34319	9.25498	9.34758	9.27065	9.3728	9.27374	9.4034	9.71635	9.64693	9.589	9.61616	9.66551	9.68904	9.63758	9.6433	9.62647	9.49537	9.63036	9.56472										1.34436	0.143676	0.145921	1.09609	0.148402
6.03363	5.92901	6.00165	5.80037	5.96827	5.88602	5.9515	5.93075	5.91012	5.9945	5.88667	5.907	5.39259	5.32823	5.67919	5.32168	5.49069	5.39587	5.37904	5.5391	5.29491	5.42531	5.43913	5.41826	5.87478	6.09353	6.04741	5.85433	5.93028	5.98457	6.01316	6.04737	6.16352	6.05505	5.88165	5.9158										0.577226	0.412376	0.0587083	0.309412	0.606409
5.6946	5.4782	5.46761	5.50542	5.32877	5.43025	5.52561	5.51099	5.47992	5.11439	5.40088	5.35645	NaN	NaN	NaN	NaN	NaN	NaN	NaN	NaN	NaN	NaN	NaN	NaN	NaN	NaN	NaN	NaN	NaN	NaN	NaN	NaN	NaN	NaN	NaN	NaN										1.03988	0.213434	0.256232	0.566417	0.367618
9.34133	9.47384	9.44201	9.41617	9.34816	9.44399	9.41832	9.42149	9.41242	9.45874	9.44476	9.49213	9.23906	9.39463	9.32143	9.33896	9.47815	9.34552	9.43259	9.45138	9.45401	9.51911	9.65411	9.55817	8.91004	8.96978	8.94953	8.95361	8.95848	8.95112	8.82687	8.91672	9.00777	9.21468	9.19417	9.3281				+			+	+	+	0.472452	0.48899	-0.0461524	0.918755	0.193966
10.2015	10.1487	10.1162	10.2538	10.1154	10.2369	10.1315	10.0809	10.1354	10.2146	10.0883	10.1244	9.66516	9.62644	9.64363	9.71042	9.60584	9.66029	9.59813	9.62829	9.63388	9.49779	9.58305	9.57023	9.68066	9.6786	9.67171	9.75321	9.69169	9.74976	9.69077	9.74379	9.671	9.83376	9.6982	9.79605										0.104322	0.881251	0.0130466	0.445076	0.465051
1.652	1.10025	0.738936	2.07708	1.5934	0.212088	1.39033	1.69044	2.15614	1.97788	1.49921	2.51237	1.48513	1.31015	1.60713	1.92089	1.85478	0.427094	NaN	1.74934	1.64962	1.90759	2.30378	1.80674	NaN	NaN	NaN	NaN	NaN	NaN	NaN	NaN	NaN	NaN	NaN	NaN										0.988192	0.22799	-0.832764	0.48423	0.433003
7.96681	7.89842	7.75642	7.84819	7.85507	7.91124	7.83152	7.8298	7.79683	7.80772	7.73147	7.74572	7.80927	7.88959	7.84422	7.85311	7.6682	7.75984	7.84738	7.71896	7.74256	7.66164	7.65553	7.68211	7.5418	7.50808	7.46356	7.52559	7.54135	7.43487	7.3945	7.44098	7.42003	7.4263	7.48105	7.56554				+						0.781474	0.305722	0.112244	1.63151	0.0701542
10.347	10.4292	10.442	10.3498	10.4032	10.4068	10.4114	10.4159	10.4611	10.334	10.3946	10.3415	10.0039	9.86823	9.9454	9.91382	9.95995	9.9387	9.95099	9.98159	9.92006	9.89573	9.81544	9.85534	10.0638	10.086	10.1077	10.118	10.1207	10.1854	10.0527	10.1289	10.1049	10.076	10.0939	10.1247										0.628825	0.382202	0.0493647	0.492174	0.425887
6.60441	6.5469	6.6719	6.63362	6.69889	6.57703	6.66612	6.8262	6.62247	6.62305	6.65918	6.59824	6.2469	6.43518	6.16102	6.16287	6.26523	6.41205	6.20398	6.1561	6.32087	6.24531	6.13077	6.15413	6.45164	6.53571	6.61594	6.33903	6.52696	6.53472	6.47384	6.59939	6.61217	6.54387	6.44093	6.37924										0.180547	0.791527	-0.0190867	0.087309	0.892323
7.61116	7.77542	7.54361	7.48462	7.54248	7.52169	7.40887	7.61785	7.59514	7.72007	7.65559	7.53457	7.34735	7.47429	7.45045	7.41673	7.57355	7.46498	7.63439	7.65568	7.70868	7.82662	7.80049	7.84984	7.63146	7.74423	7.59904	7.66984	7.66948	7.62529	7.5386	7.69775	7.74581	7.7462	7.75479	7.77753				+	+	+		+		0.0253904	0.97177	0.00664949	0.992145	0.17158
7.36969	7.35799	7.30769	7.25836	7.39403	7.30852	7.21628	7.34225	7.3809	7.36539	7.21005	7.29747	7.31473	7.37724	7.40904	7.42283	7.3259	7.38542	7.48201	7.32342	7.43392	7.21342	7.38408	7.40489	7.02359	7.13038	7.14253	7.0988	7.13079	7.21658	7.09762	7.10998	7.21893	7.33401	7.19147	7.31928										0.482113	0.481732	0.0541496	0.187022	0.762011
5.11851	5.27854	5.22199	5.00578	5.24228	5.11692	5.16222	5.36752	4.86074	5.32627	5.22114	5.05921	5.0408	5.28615	5.21076	4.96784	5.04892	5.11384	5.12025	4.95564	5.15926	5.18903	5.01555	5.09768	4.58988	4.92168	4.729	4.54019	4.41794	4.3798	4.74515	4.69619	4.51754	4.36481	4.53318	4.39593										0.0151235	0.984325	0.00414101	0.319076	0.594467
6.10445	6.19669	6.15169	6.07091	5.9378	6.18698	5.92783	5.92184	6.10456	6.97205	6.75794	6.75628	5.81913	5.81417	5.86372	5.67251	5.86678	5.78914	5.80895	5.72665	5.74134	6.74065	6.75463	6.72018	4.52575	4.94933	4.57754	4.58876	4.20314	4.38651	4.62261	4.57125	4.58441	6.18267	6.17684	6.19005	+	+	+	+	+	+	+	+	+	3.04899	0.02322	-0.677811	2.7757	0.0226959
8.31349	8.15103	8.0978	8.13423	8.1087	8.1511	8.15621	8.19023	8.08892	8.46966	8.41331	8.35935	8.19769	8.18676	8.13685	8.08498	8.02045	8.19325	7.8531	8.10182	8.10382	8.48433	8.34415	8.31524	8.12814	8.00064	7.99057	7.94667	8.07119	8.04682	8.06973	8.06299	8.01115	8.44337	8.50778	8.33554		+	+				+	+	+	1.45634	0.123289	-0.226667	2.93517	0.0213514
8.4333	8.41385	8.49525	8.33328	8.4519	8.40965	8.47015	8.50483	8.5444	8.56669	8.53889	8.40508	7.779	7.81007	7.93787	7.88499	7.87418	7.83574	7.79952	7.76126	7.83361	7.8496	7.84316	7.75183	7.2761	7.29275	7.295	7.15679	7.29325	7.22661	7.22282	7.27729	7.36654	7.50154	7.44656	7.27054										0.431606	0.525532	-0.0560837	0.800601	0.237498
3.6029	3.3659	3.74949	3.58603	3.50679	3.69781	3.45163	3.82633	3.28866	3.66131	4.02979	3.63619	3.52294	4.19147	3.86441	3.34742	3.3601	3.46299	3.32396	3.43473	3.50204	2.9714	3.59057	2.86238	NaN	NaN	NaN	NaN	NaN	NaN	NaN	NaN	NaN	NaN	NaN	NaN										0.527594	0.445231	-0.203001	0.573743	0.36303
7.9377	8.21578	8.10062	8.09422	8.0512	8.10831	8.09148	8.08219	8.1282	8.02145	8.1565	8.10884	8.02341	8.06359	8.06375	7.97284	8.11603	7.97752	8.03975	8.21797	8.08935	7.90606	8.11524	7.83407	8.05437	8.01396	7.9615	7.91834	7.78367	7.92113	8.0717	8.07113	8.10591	7.97192	8.03886	8.01342									+	0.0412825	0.953838	-0.0108951	0.0910717	0.888565
6.09359	5.88292	5.96414	5.93728	6.05308	6.00108	6.01406	5.98149	6.03439	6.08082	6.07915	6.23408	6.13188	6.32463	6.31261	5.99851	6.37767	6.20786	5.99481	6.3873	6.26279	6.41018	6.49828	6.07485	NaN	NaN	NaN	NaN	NaN	NaN	NaN	NaN	NaN	NaN	NaN	NaN										0.879716	0.26588	-0.151134	1.02763	0.162935
8.16573	7.95623	7.92036	8.11351	7.95644	7.88789	8.16725	8.00679	7.97309	7.8737	7.84488	7.87032	8.23566	8.02924	7.91117	7.95435	8.84677	7.99694	7.94724	7.96503	8.01613	7.86701	7.93763	8.78891	7.91823	8.01385	7.96412	7.98099	8.05341	8.0288	8.08093	7.97691	7.95881	7.87744	7.91364	7.93721								+		0.915949	0.252071	0.151141	0.847427	0.218955
7.40571	7.57051	7.4611	7.33007	7.55328	7.59675	7.56325	7.66321	7.72756	7.3361	7.22303	7.44099	7.49738	7.47104	7.31561	7.59475	7.5477	7.37364	7.26017	7.35431	7.35622	7.33478	7.27746	7.33418	7.35913	7.42681	7.42603	7.37893	7.27893	7.32142	7.011	7.25778	7.27578	7.2614	7.26462	7.42253										0.852784	0.275645	0.145739	0.702778	0.283666
7.05094	6.54593	6.60461	6.75708	6.9172	6.7896	7.11521	7.01849	7.06031	6.99408	6.89612	6.87245	6.51122	6.40845	6.45461	6.45535	6.81763	6.85225	6.64992	6.77479	6.74137	6.95116	6.58427	6.64096	6.08672	6.03785	6.09211	6.02367	6.23287	6.03467	6.2892	5.89335	6.06803	6.18559	6.16071	5.96085										0.498884	0.467349	-0.187059	0.744019	0.264404
6.41693	6.50577	6.59774	6.20532	6.54314	6.47325	6.44522	6.49614	6.47212	6.61421	6.61461	6.56908	4.66326	5.02414	4.85156	4.72404	4.56965	4.45097	4.78047	4.87084	4.69085	4.5916	4.71994	4.52032	6.38059	6.51587	6.34974	6.34492	6.47597	6.3501	6.03057	6.26702	6.32614	6.31191	6.27285	6.17506			+							0.785162	0.303144	-0.0924832	0.858012	0.215325
9.55296	9.44331	9.48588	9.49212	9.55243	9.51892	9.55636	9.56374	9.51077	9.54733	9.50199	9.48564	9.19874	9.22895	9.17747	9.18181	9.07282	9.21134	9.04229	9.18979	9.10192	9.33571	9.22535	9.23171	9.07931	9.07322	8.89298	9.00697	8.99176	8.9886	8.72752	8.96891	8.89859	9.28281	9.00643	9.14591										0.181802	0.78996	-0.0176016	0.138422	0.825355
10.073	10.105	10.1258	10.0662	10.1181	10.1087	10.129	10.0995	10.2123	10.1286	10.2065	10.2086	9.99035	9.98795	10.0204	9.99762	9.94296	9.98063	10.0756	10.0365	10.0505	10.0329	10.0623	10.1289	9.77287	9.6488	9.75194	9.6365	9.66054	9.66436	9.51561	9.65851	9.79152	9.80391	9.91388	9.94946								+		1.23139	0.16046	-0.0799427	1.27344	0.11339
9.89194	10.0483	10.0678	9.96222	10.0508	10.0004	10.0791	9.94244	10.0917	10.1028	10.1514	10.0759	10.0694	9.99676	10.0476	10.0024	10.0784	10.0382	10.1547	10.1155	10.2215	10.1326	10.1489	10.0321	10.1933	10.0812	10.0729	10.0626	10.0883	10.2493	10.1507	10.0916	10.1031	10.1316	10.0944	10.0909										0.831789	0.284285	-0.107394	1.44864	0.0913195
5.89567	5.98365	6.08239	5.90875	6.0458	5.97369	5.99059	5.84055	5.86069	5.86775	5.97367	5.73455	5.12428	4.81672	5.28074	4.88042	4.75037	5.2448	5.0983	4.87405	5.05041	4.12631	4.79323	4.4534	6.01203	5.95445	6.14195	5.90577	6.06145	6.04515	5.71776	5.80531	5.73904	5.39582	5.66472	5.5821							+	+		0.664402	0.363029	0.12858	0.668226	0.302074
10.719	10.6976	10.6741	10.6435	10.6754	10.647	10.7187	10.7051	10.7862	10.6711	10.5378	10.6026	10.6481	10.6367	10.5828	10.6667	10.552	10.6272	10.4806	10.6036	10.5942	10.5541	10.4313	10.496	10.4938	10.4794	10.3983	10.3818	10.4584	10.4381	10.3893	10.396	10.3943	10.3153	10.2566	10.2589							+	+	+	1.07637	0.201811	0.0930379	0.575103	0.362324
6.94826	6.93437	7.01618	6.95526	6.93232	7.00174	6.95729	6.98043	6.9832	7.00503	6.99436	6.81568	5.16562	4.92094	5.18353	5.2466	5.08905	5.24394	5.35406	5.24775	5.29427	5.04279	5.3132	5.24771	2.13382	1.76599	2.06815	1.79057	1.90789	2.39152	2.32014	2.23179	1.88238	2.3143	2.51015	2.60336							+			0.157464	0.816556	0.0279115	0.141694	0.821572
7.31118	7.57885	7.349	7.22691	7.38722	7.47616	7.41372	7.55928	7.40112	7.64219	7.57281	7.52351	7.121	7.1648	6.95893	6.93121	7.18073	7.02861	7.06435	7.20627	7.05712	7.29025	7.35086	7.29216	6.45596	6.57486	6.46469	6.55615	6.61246	6.7358	6.57899	6.75212	6.58719	6.99169	6.94519	7.12168							+	+	+	0.855585	0.27493	-0.166497	1.2575	0.116825
10.6991	10.5245	10.5709	10.5431	10.6508	10.585	10.6357	10.6496	10.6469	10.659	10.6126	10.5483	10.2679	10.245	10.2151	10.2119	10.1465	10.1607	10.1968	10.2292	10.166	10.2083	10.1655	10.1386	10.3413	10.3469	10.3355	10.2367	10.3356	10.2532	10.1581	10.3368	10.3362	10.2135	10.2369	10.2213							+			0.0475161	0.946442	-0.00850328	0.110498	0.861807
7.99265	7.99829	7.93565	8.00773	7.98073	8.05002	7.99147	8.01983	8.05208	8.18666	8.14149	8.20525	7.90064	7.75816	7.97173	7.82967	7.96933	7.87367	8.0925	7.78389	7.97057	7.91206	7.94341	7.93449	7.15142	7.1963	7.26236	7.09062	7.31632	7.11949	7.31269	7.16549	7.31419	7.19031	7.25816	7.28569	+	+	+							2.73729	0.0290566	-0.202269	2.40139	0.0323854
6.27732	6.5687	6.52308	6.50465	6.2784	6.48489	6.35894	6.60115	6.36423	6.65042	6.58175	6.64952	6.20405	6.40302	6.37149	6.53155	6.28915	6.44768	6.42249	6.40775	6.34676	6.47592	6.52805	6.58096	6.42524	6.37987	6.39555	6.46231	6.40971	6.36824	6.29206	6.36648	6.34226	6.27517	6.26577	6.2017							+	+		0.850759	0.277105	-0.170867	1.26574	0.115659
9.91897	9.91611	9.92937	9.97354	9.93857	9.96001	9.92358	9.95103	9.95054	9.98964	10.0165	10.1337	9.74612	9.69368	9.84026	9.70477	9.87134	9.74332	9.75444	9.63622	9.76468	9.78192	9.76283	9.80428	9.80033	9.93651	9.95598	9.92888	9.90768	9.8972	9.8999	9.93941	9.93741	9.97164	9.88647	10.0263										1.31946	0.146475	-0.125113	0.918479	0.194048
7.34251	7.22135	7.16774	7.24501	7.26289	7.65981	7.14103	7.85194	7.1909	7.57938	8.17821	7.94551	6.78678	6.54798	6.6707	6.47332	6.48183	6.53115	6.57461	6.3595	6.44674	7.09951	7.17441	6.99165	6.72329	6.79674	6.70085	6.78707	6.85761	6.74341	6.70211	6.46231	6.61356	7.51496	7.63206	7.46906				+	+	+	+	+	+	1.64859	0.0989805	-0.657162	1.0903	0.148704
8.66881	8.77064	8.65893	8.58195	8.68835	8.64116	8.72327	8.67236	8.70612	8.51594	8.61881	8.62473	8.65893	8.79273	8.65439	8.66755	8.65234	8.73977	8.76647	8.91055	8.67539	8.76887	8.79493	8.7179	8.4801	8.55792	8.41225	8.54217	8.4754	8.45692	8.44316	8.51392	8.479	8.52446	8.54422	8.50097										1.05695	0.207779	0.112966	0.468061	0.445584
6.65251	6.48647	6.69041	6.5653	6.70245	6.61411	6.55465	6.72347	6.62624	6.87335	6.64358	6.585	4.65282	4.52335	4.40519	3.95965	4.8628	4.37872	3.69672	4.8222	4.08484	4.61937	4.69865	4.68561	5.5879	5.66424	5.56205	5.19716	5.46647	5.45223	5.3935	5.647	5.77952	6.13806	6.02654	5.98589							+	+	+	0.34909	0.602045	-0.0908454	0.309451	0.606573
6.3498	6.62604	6.61543	6.48954	6.46675	6.37474	6.44431	6.53857	6.49726	6.8799	6.89986	6.77631	6.32054	6.40483	6.40902	6.3172	6.4272	6.27133	6.00484	6.40003	6.42885	6.57463	6.56069	6.33291	5.67137	5.71733	5.63942	5.25665	5.42354	5.35928	5.62595	5.7111	5.64982	6.54594	6.59968	6.43278		+	+				+	+	+	1.51443	0.115781	-0.3216	2.84939	0.0217229
8.51449	8.52228	8.65591	8.67378	8.43933	8.63401	8.67531	8.62614	8.68998	8.12934	8.45772	8.35863	8.55901	8.64708	8.57351	8.68662	8.47346	8.46768	8.82562	8.48899	8.54347	8.21691	8.49794	8.39597	8.19676	8.34469	8.2262	8.27172	8.17182	8.27195	8.42708	8.58135	8.5414	8.26184	8.47582	8.30947										1.08865	0.197587	0.248995	1.03463	0.160761
6.68017	6.54377	6.53425	6.58523	6.72419	6.67142	6.63316	6.68841	6.72657	6.79595	6.89732	6.73277	4.88834	4.48111	4.53585	4.56192	4.42363	4.6846	4.56512	5.0076	4.81322	4.57092	4.87591	4.46397	4.21432	3.62029	4.0707	4.1155	3.86368	4.10309	4.0847	4.16515	3.84055	4.05987	3.98961	3.95069										1.5286	0.113832	-0.222616	1.11216	0.144692
7.71765	7.7964	7.80295	7.91261	7.83063	7.89441	7.78376	7.88601	7.74336	7.71291	7.69156	7.83958	7.87625	7.67671	7.86699	7.71367	7.86042	7.78202	7.93458	7.71313	7.94747	7.55047	7.63156	7.64747	7.79947	7.62234	7.75399	7.79481	7.8631	7.60296	7.80038	7.71766	7.74184	7.69408	7.74418	7.76984										0.171195	0.800785	0.0243169	1.17594	0.130403
6.44799	6.38434	6.41688	6.56365	6.29098	6.43987	6.34705	6.55992	6.24613	6.31314	6.39832	6.39061	6.50932	6.53681	6.5237	6.51619	6.68137	6.64391	6.58532	6.43158	6.52746	6.33374	6.38599	6.45512	6.18665	6.59801	6.48506	6.45114	6.45079	6.38805	6.48838	6.51269	6.38509	6.35038	6.43511	6.50368										0.67907	0.355014	0.0490538	0.314585	0.600245
7.8254	7.4454	7.46615	7.62527	7.50688	7.35124	7.66673	7.35346	7.32892	7.21423	7.46694	7.17101	7.63146	7.32325	7.01047	7.55024	7.04506	7.49484	7.44335	7.22258	7.27136	7.24528	7.49435	7.19426	7.37472	7.32192	7.04015	7.34882	7.27161	6.82063	7.3765	7.20671	6.99136	7.03846	7.32565	7.03105										0.892467	0.260743	0.294926	0.798833	0.238006
9.76534	9.66536	9.67365	9.63813	9.63032	9.61797	9.62733	9.70943	9.63644	9.85496	9.81795	9.77209	9.30685	9.31834	9.33094	9.26363	9.44287	9.35692	9.31508	9.37192	9.32885	9.57205	9.50852	9.57352	9.00674	9.11238	9.04434	9.01618	9.02498	9.05242	9.16391	8.99216	9.06923	9.46511	9.4114	9.31352		+		+		+	+	+	+	1.32835	0.145667	-0.113554	2.78169	0.0229474
5.01125	5.25139	5.08661	5.13578	5.24356	5.23609	5.12795	5.26563	5.21469	5.35296	5.2506	5.15084	NaN	NaN	NaN	NaN	NaN	NaN	NaN	NaN	NaN	NaN	NaN	NaN	NaN	NaN	NaN	NaN	NaN	NaN	NaN	NaN	NaN	NaN	NaN	NaN										0.666874	0.361694	-0.135047	0.273574	0.650068
10.5415	10.5569	10.5554	10.5671	10.5138	10.557	10.5707	10.5431	10.5146	10.6281	10.5647	10.5588	10.5716	10.5721	10.5991	10.5311	10.535	10.4839	10.4962	10.5359	10.5418	10.5658	10.5944	10.5109	10.4419	10.5525	10.4629	10.4922	10.4506	10.5073	10.4794	10.4355	10.4028	10.3739	10.4184	10.3778								+		0.648222	0.3714	-0.0325985	0.617407	0.334671
9.70037	9.81239	9.82155	9.62587	9.85046	9.79583	9.84618	9.78771	9.87357	9.97462	10.0983	9.99502	8.72184	8.78985	8.61408	8.76706	8.77931	8.67846	8.657	8.65299	8.61805	8.78365	8.9324	8.82117	8.84591	8.84761	8.88091	8.86607	8.86376	8.91215	8.84208	8.96996	8.87076	9.14845	9.1554	9.22392						+	+	+	+	1.95796	0.0691422	-0.244559	1.5696	0.0764903
9.96204	10.1009	10.0935	9.96784	10.0915	10.0557	10.0094	10.048	10.0951	10.0557	10.1188	10.0787	9.56241	9.66125	9.57495	9.54241	9.70622	9.70383	9.5691	9.72571	9.73965	9.72403	9.77883	9.7149	9.71288	9.89102	9.63952	9.59291	9.54093	9.629	9.64231	9.67601	9.62533	9.67505	9.73303	9.82771								+		0.26431	0.692507	-0.0322625	0.488404	0.429376
8.94591	9.08077	9.13387	8.97132	9.0734	9.14219	9.14297	9.04186	9.34248	9.25076	9.23984	9.27235	8.65046	8.64571	8.61131	8.56769	8.73805	8.62105	8.51685	8.69071	8.81937	8.70743	8.76749	8.66728	8.58832	8.50445	8.56743	8.44692	8.52608	8.57148	8.60657	8.49781	8.47292	8.53822	8.65644	8.51151										1.61875	0.101225	-0.2008	1.71844	0.0641247
10.1457	10.2227	10.2081	10.1535	10.2267	10.2481	10.2129	10.1934	10.2257	10.2057	10.1976	10.2559	9.91572	9.97779	9.97459	10.0211	10.0074	9.98343	10.0358	10.082	10.0452	9.98292	10.0134	10.0638	9.9059	9.87899	9.87497	9.89893	9.98058	9.99022	9.91749	9.91494	9.9755	9.86499	9.93111	9.9517										0.389644	0.563294	-0.0275793	0.109956	0.862235
7.19511	7.32556	7.33706	7.29407	7.31825	7.39137	7.24767	7.29493	7.26577	7.23247	7.14946	7.24697	7.26295	7.38589	7.41867	7.33105	7.36902	7.44348	7.44214	7.44112	7.3984	7.28389	7.3624	7.36904	6.97148	6.87829	7.04294	6.90629	6.89833	6.96297	6.88646	6.94115	6.89008	6.77335	6.86746	6.89111										0.627343	0.382664	0.0762728	1.38247	0.0983567
8.36747	8.36378	8.37834	8.40842	8.34274	8.35566	8.37564	8.43881	8.34818	8.55585	8.68932	8.53543	7.90457	7.9477	8.00952	7.8321	8.04364	7.90355	7.92478	7.95364	7.94026	8.09783	8.2346	8.13195	7.9287	7.92434	8.00298	7.95005	7.97615	7.98144	7.88904	7.98881	7.96499	8.20359	8.27818	8.22394				+		+	+	+	+	2.00405	0.0676874	-0.223673	1.89701	0.0505415
9.45121	9.67698	9.64155	9.49045	9.65626	9.53683	9.60611	9.59747	9.69334	9.35847	9.55156	9.36196	9.00741	9.19059	9.23145	9.14227	9.17845	9.06758	9.21151	9.28981	9.21916	9.06872	9.01824	9.0759	9.19264	9.16759	8.9919	8.93666	8.91249	8.98749	9.00373	9.04721	9.02613	8.86262	9.02571	8.77472						+				0.809881	0.292972	0.165918	0.784442	0.244003
6.76736	6.96066	7.1427	7.02572	7.01147	7.10064	7.07519	7.05189	6.87695	6.78532	6.79482	6.83246	NaN	NaN	NaN	NaN	NaN	NaN	NaN	NaN	NaN	NaN	NaN	NaN	NaN	NaN	NaN	NaN	NaN	NaN	NaN	NaN	NaN	NaN	NaN	NaN		+								0.628981	0.382125	0.152705	2.82658	0.0218588
10.4058	10.2745	10.3016	10.3857	10.3287	10.354	10.4244	10.3515	10.4761	10.5107	10.5397	10.5595	10.4124	10.3623	10.3462	10.2347	10.2483	10.3498	10.2903	10.3362	10.3946	10.5243	10.5282	10.5765	10.3695	10.3093	10.3405	10.2845	10.493	10.3571	10.31	10.3544	10.3668	10.4185	10.4343	10.3449		+		+	+	+				2.10444	0.0583135	-0.20936	2.93928	0.0216438
8.10356	8.10411	8.11056	8.06479	8.04047	8.12554	8.11825	8.11373	8.07641	8.1787	8.17228	8.19795	8.11703	8.17564	8.16607	8.17994	8.19365	8.01025	8.18457	8.05545	8.10514	8.13914	8.02429	8.13072	8.15098	8.14125	8.14047	8.23988	8.26515	8.24767	8.15105	8.1841	8.1445	8.25727	8.23376	8.1356	+		+							3.17674	0.0238471	-0.0768992	1.79587	0.056582
7.37633	7.38132	7.39214	7.31396	7.32084	7.36733	7.35383	7.32519	7.36397	7.41225	7.35888	7.37623	7.18995	7.14502	7.19012	7.19252	7.17315	7.10725	7.04354	7.13881	7.13655	7.09148	7.15155	7.04548	7.19015	7.03476	7.20893	6.95804	7.033	6.96113	7.18465	7.09934	7.22351	7.18734	7.23184	7.24079								+		0.0164266	0.982966	0.000811895	0.987652	0.1727
7.63622	7.79009	7.88813	7.79731	7.98798	7.92599	8.0408	7.90434	8.05239	8.00981	8.17396	8.01112	4.54511	4.71209	4.52199	4.30436	5.07351	4.33132	4.86645	4.53855	5.04176	4.55158	4.53777	5.08207	4.91875	4.66911	4.91983	4.75163	4.84746	4.66494	5.4291	4.62121	4.79918	4.75439	4.65574	4.81014										1.48805	0.120303	-0.293485	0.964807	0.178716
9.18958	9.32291	9.25081	9.14407	9.21721	9.21189	9.18247	9.23491	9.23967	9.2125	9.13359	9.11743	8.57671	8.66428	8.65314	8.62561	8.55993	8.57658	8.64958	8.72971	8.64941	8.62669	8.56476	8.61198	9.00623	9.10324	9.1162	9.11782	9.07215	9.15746	8.98196	9.05558	9.11981	8.99373	9.03536	9.01623								+		0.966056	0.236794	0.0999298	0.412845	0.495491
8.26563	8.47512	8.48671	8.42334	8.43916	8.3583	8.37484	8.47568	8.39312	8.31614	8.46294	8.47022	8.22678	8.27468	8.29781	8.32905	8.27355	8.37106	8.36577	8.22779	8.36958	8.34722	8.34004	8.29292	8.21923	8.07431	8.24289	8.25964	8.1153	8.05068	8.402	8.19649	8.16063	8.13011	8.14166	8.229										0.0279016	0.969795	-0.00728162	0.0588053	0.926884
6.35182	6.21795	6.39015	6.30257	6.19198	6.34858	6.2699	6.32893	6.24579	6.30506	6.50372	6.38535	5.53324	5.69117	5.60762	5.53984	5.54234	5.58727	5.5749	5.6827	5.6294	5.6062	5.68804	5.56818	4.40998	4.52512	4.15836	4.11421	3.98351	4.24886	4.39636	4.04725	4.21456	4.53397	4.64353	4.34659								+		0.428912	0.527897	-0.0780662	0.722582	0.274075
9.44439	9.40789	9.43865	9.38856	9.55244	9.44359	9.56484	9.49617	9.58499	9.62193	9.65723	9.49333	9.18664	9.13241	9.26975	9.01482	9.32008	9.1508	9.21854	9.24763	9.30267	9.32705	9.31466	9.28084	8.77205	8.76481	8.74852	8.57158	8.76176	8.68517	8.69814	8.69591	8.66922	8.68433	8.7736	8.69281										1.45895	0.122339	-0.160518	0.868459	0.2117
2.85768	1.45725	2.47995	2.62303	2.54873	2.33644	2.88321	2.3817	3.28444	3.04968	2.51707	3.31479	NaN	NaN	NaN	NaN	NaN	NaN	NaN	NaN	NaN	NaN	NaN	NaN	NaN	NaN	NaN	NaN	NaN	NaN	NaN	NaN	NaN	NaN	NaN	NaN										0.656428	0.36665	-0.695551	0.851457	0.21767
8.44693	8.32885	8.62246	8.68433	8.39733	8.54132	8.44825	8.19228	8.71847	8.77369	8.94427	8.89543	8.11606	8.06416	8.19318	8.1888	8.27458	8.26521	8.22851	8.24367	8.57041	8.61154	8.71788	8.37975	8.03513	8.0191	7.86361	7.85698	7.86534	7.96396	7.98308	8.02843	8.0663	8.44311	8.35861	8.29611				+			+	+	+	1.82166	0.082741	-0.405046	1.56359	0.0771077
7.51107	7.53488	7.50545	7.59214	7.53905	7.59564	7.53748	7.62774	7.45513	7.49337	7.389	7.50795	7.59756	7.6304	7.61674	7.65397	7.5933	7.57036	7.748	7.63441	7.61729	7.53732	7.52704	7.49604	7.5015	7.69916	7.64117	7.60737	7.62937	7.51682	7.57615	7.51942	7.54852	7.51576	7.45361	7.45047				+						0.627309	0.382627	0.0536911	1.26259	0.116043
8.78609	8.71031	8.69761	8.72714	8.79857	8.79551	8.79461	8.82845	8.79209	8.80213	8.7737	8.77584	8.81319	8.83752	8.72144	8.71297	8.88339	8.82453	8.831	8.78734	8.81261	8.74128	8.6899	8.76277	8.67227	8.70042	8.67403	8.63955	8.63655	8.75456	8.66694	8.75919	8.71436	8.67322	8.64088	8.63287										0.838068	0.281391	-0.0525513	0.151171	0.808807
7.34489	7.15445	6.86592	7.11212	6.9772	6.93448	6.79685	7.32433	7.18343	7.35492	6.95591	7.26997	4.67112	5.08546	4.75356	4.76796	4.01479	4.63858	4.67375	4.85389	4.68009	4.94915	4.64254	4.64392	6.71819	6.9056	6.94284	6.91312	6.63471	6.86432	6.94661	6.6993	6.83172	7.22208	6.84848	7.02202										0.144432	0.832876	-0.0718484	0.630528	0.325608
[truncated: 6,815 more rows]
[truncated: 25 more columns]
