# Supplementary material for: SARS-CoV-2 Variants Show Different Host Cell Proteome Profiles With Delayed Immune Response Activation in Omicron-Infected Cells
Source: Mol Cell Proteomics. 2023 Mar 30;22(5):100537. doi: 10.1016/j.mcpro.2023.100537 (PMC10060015; doi:10.1016/j.mcpro.2023.100537)
Supplement: Supplementary Table 5 [file mmc10.xlsx]

## Sheet: OD vs WT 6 12 24
Multiplex 1									Multiplex 2									Multiplex 3
B.1 r1 6h	B.1 r2 6h	B.1 r3 6h	Delta r1 6h	Delta r2 6h	Delta r3 6h	Omicron BA.1 r1 6h	Omicron BA.1 r2 6h	Omicron BA.1 r3 6h Abundance: 131NF1	B.1 r1 12h	B.1 r2 12h	B.1 r3 12h	Delta r1 12h	Delta r2 12h	Delta r3 12h	Omicron BA.1 r1 12h	Omicron BA.1 r2 12h	Omicron BA.1 r3 12h	B.1 r1 24h	B.1 r2 24h	B.1 r3 24h	Delta r1 24h	Delta r2 24h	Delta r3 24h	Omicron BA.1 r1 24h	Omicron BA.1 r2 24h	Omicron BA.1 r3 24h	Sig. Delta 6h_B.1 6h	Sig. Omicron BA.1 6h_Delta 6h	Sig. Omicron BA.1 6h_B.1 6h	Sig. Delta12h_B.1 12h	Sig. Omicron BA.1 12h_B.1 12h	Sig. Omicron BA.1 12h_Delta 12h	Sig. Delta 24h_B.1 24h	Sig. Omicron BA.1 24h_B.1 24h	Sig. Omicron BA.1 24h_Delta 24h	p-value Delta 6h_B.1 6h	q-value Delta 6h_B.1 6h	Difference Delta 6h_B.1 6h	p-value Omicron BA.1 6h_Delta 6h	q-value Omicron BA.1 6h_Delta 6h	Difference Omicron BA.1 6h_Delta 6h	p-value Omicron BA.1 6h_B.1 6h	q-value Omicron BA.1 6h_B.1 6h	Difference Omicron BA.1 6h_B.1 6h	p-value Delta 12h_B.1 12h	q-value Delta 12h_B.1 12h	Difference Delta 12h_B.1 12h	p-value Omicron BA.1 12h_B.1 12h	q-value Omicron BA.1 12h_B.1 12h
6.72979	6.74974	6.64856	6.66651	6.79652	6.88975	6.88218	6.71963	6.6886	5.95216	6.17906	6.07701	5.76823	5.81463	5.87734	5.89048	6.14995	5.88602	6.05622	6.0433	6.16292	6.12387	6.22802	6.23181	6.35385	6.15886	6.20065										0.449182	1	0.0748978	0.0833399	0.976534	-0.0207904	0.329833	1	0.0541073	1.57359	0.808852	-0.249336	0.358455	0.735567
8.04134	8.10984	8.15042	7.94959	8.14762	8.03483	8.10372	8.17416	8.32645	6.60077	6.69374	6.67914	6.68761	6.79215	6.73044	6.79232	6.81859	6.84607	6.07404	6.06069	6.43592	6.43061	6.44478	6.49857	6.40109	6.22592	6.28983										0.359071	1	-0.0565206	0.837337	0.789089	0.15743	0.621252	0.952685	0.10091	0.87672	0.906408	0.0788534	2.09964	0.174806
4.21839	4.47004	4.05146	4.13894	4.14762	3.96915	4.16795	4.10959	4.17249	2.72482	2.81804	2.9145	2.80787	2.84738	2.52145	2.9093	3.03086	2.9949	2.6255	2.01281	2.44703	2.40682	2.67101	2.26762	1.81868	2.39644	2.74586										0.526716	1	-0.161391	0.453613	0.882408	0.0647703	0.321331	1	-0.0966212	0.331127	0.99735	-0.0935554	1.1422	0.327988
5.97514	5.89575	5.629	5.75511	5.67865	5.82283	5.77985	5.67571	6.01245	NaN	NaN	NaN	NaN	NaN	NaN	NaN	NaN	NaN	5.54946	5.37911	5.48069	5.26188	5.23193	5.2301	5.26742	5.34121	5.40774										0.291183	1	-0.0810982	0.26017	0.9236	0.0704695	0.0246238	1	-0.0106287	NaN	1	0	NaN	1
8.09111	8.06088	8.12467	7.97345	8.07761	8.05891	8.02881	8.11747	8.10972	7.89241	8.05866	8.02442	7.96273	7.95709	7.88201	7.97892	7.99505	7.90628	7.69546	7.53012	7.54406	7.47727	7.59396	7.58659	7.67339	7.65255	7.54065										0.68326	1	-0.0555628	0.49639	0.869109	0.0486808	0.0712774	1	-0.00688203	0.435255	0.991381	-0.0578852	0.214188	0.847713
7.22282	7.35609	7.56886	7.24925	7.37354	7.38147	7.41622	7.35616	7.44513	NaN	NaN	NaN	NaN	NaN	NaN	NaN	NaN	NaN	6.41476	6.37263	6.48025	6.47851	6.33413	6.44189	6.62007	6.58074	6.49664										0.164488	1	-0.0478371	0.638934	0.821075	0.0710875	0.0787097	1	0.0232504	NaN	1	0	NaN	1
7.0849	6.99941	7.12877	6.86394	7.0918	6.90374	7.08309	6.95494	7.06832	7.20241	6.98346	7.07918	7.10223	7.1475	7.08606	7.19664	7.03602	7.18944	6.72539	6.87256	6.87075	6.87073	6.54821	6.99381	6.70626	6.92056	6.80103										0.669466	1	-0.11787	0.434634	0.88889	0.0822918	0.254588	1	-0.0355784	0.131419	1	0.0235788	0.252638	0.81569
5.37214	5.53925	5.6174	5.51369	5.48831	5.52289	5.69101	5.43998	5.60355	5.4795	5.54608	5.79571	5.80917	5.64457	5.54912	5.69803	5.59035	5.60958	4.80269	4.82457	4.79917	4.63376	4.62098	4.60538	4.71983	4.88397	4.92244							+			0.00582911	1	-0.00129906	0.397793	0.896409	0.0698826	0.265533	1	0.0685835	0.188818	1	0.0605257	0.0893	0.938749
9.66341	9.65203	9.60639	9.57981	9.65947	9.6529	9.745	9.69448	9.69744	9.76567	9.82642	9.75266	9.69528	9.78636	9.65671	9.79132	9.76982	9.7325	9.7018	9.69654	9.77936	9.3415	9.29884	9.28324	9.8147	9.85159	9.82634							+		+	0.116279	1	-0.00988579	1.26234	0.701561	0.0815814	1.39814	0.665016	0.0716956	0.702811	0.925047	-0.0688028	0.234965	0.835107
8.39471	8.21389	8.10098	8.73507	8.17183	7.95588	8.19594	8.31444	8.21671	8.26741	8.29818	8.15991	8.30286	8.0744	8.14874	8.11956	8.0805	8.06339	8.01028	8.09167	7.91045	8.25098	7.94554	7.80271	8.01955	7.96557	7.81618										0.0723146	1	0.051068	0.0671082	0.980314	-0.0452293	0.0209242	1	0.00583871	0.348046	0.999977	-0.0665013	1.5705	0.227314
8.56738	8.29509	8.2976	8.49542	8.25152	8.09072	8.46974	8.28909	8.27612	8.32982	8.13076	8.01334	8.30244	8.69849	7.97391	8.31631	7.81605	8.59775	7.66233	7.55803	7.57929	7.49953	7.4155	7.38854	7.38421	7.26054	7.39458										0.29339	1	-0.107468	0.188808	0.952349	0.0657612	0.140563	1	-0.041707	0.295679	1	0.166972	0.126962	0.907904
4.17905	4.46232	4.99231	4.46538	4.76642	4.68964	4.90976	4.33418	4.66471	NaN	NaN	NaN	NaN	NaN	NaN	NaN	NaN	NaN	4.52794	4.26519	4.50954	3.88498	4.28835	4.40857	4.4463	4.33921	4.26193										0.139202	1	0.0959236	0.00738706	0.999369	-0.00426515	0.114389	1	0.0916584	NaN	1	0	NaN	1
9.80666	9.67549	9.66894	9.75869	9.71408	9.70828	9.69763	9.69022	9.64146	9.52838	9.50785	9.49987	9.40948	9.46487	9.44738	9.33644	9.46141	9.36127	9.39581	9.46497	9.38539	9.29219	9.2855	9.27966	9.53627	9.45945	9.37871										0.0736506	1	0.00999006	0.998903	0.754315	-0.0505803	0.34965	1	-0.0405903	1.74816	0.853156	-0.0714588	1.48752	0.24548
8.04739	7.96598	7.96028	7.92745	7.95108	7.9216	7.9638	7.93777	7.88728	7.28117	7.29403	7.3531	7.38721	7.2731	7.27471	7.43181	7.21599	7.20606	7.55356	7.6164	7.60639	7.44708	7.51472	7.50157	7.51599	7.48906	7.51449										0.914077	1	-0.0578365	0.0535529	0.982692	-0.0037624	0.789826	0.894564	-0.0615989	0.0169659	0.998851	0.00223796	0.117399	0.912485
8.60817	8.59931	8.61971	8.61256	8.60415	8.70815	8.61547	8.75991	8.69213	8.18962	8.26442	8.35065	8.14044	8.30239	8.25367	8.28025	8.31828	8.32414	7.96454	8.01626	7.92123	7.65104	7.65336	7.70237	8.04753	8.14453	8.19079									+	0.407936	1	0.0325578	0.372927	0.904579	0.0475467	0.88571	0.846223	0.0801045	0.208946	1	-0.0360613	0.334389	0.755584
7.37827	7.42407	7.52227	7.5132	7.36098	7.52062	7.4113	7.47653	7.38446	7.57302	8.02159	7.38943	7.38129	7.88445	7.44112	7.34804	7.44203	7.81728	7.39508	7.34549	7.3744	7.47955	7.47399	7.4608	7.59594	7.52124	7.44322										0.127776	1	0.0233974	0.279505	0.919382	-0.0408347	0.126487	1	-0.0174373	0.13898	1	-0.0923882	0.205384	0.854135
5.69731	5.46189	5.46704	5.45429	5.29897	5.28179	5.32943	5.76028	5.65945	4.41523	4.77305	4.61311	4.52406	4.65901	4.64036	4.47702	4.42977	4.5853	6.26376	6.58221	6.45442	6.28842	6.6975	6.22962	6.55501	7.08271	6.62565										0.971206	1	-0.197064	0.776976	0.802887	0.238039	0.0968012	1	0.0409748	0.0219303	0.998992	0.00734504	0.382806	0.719618
9.90674	9.83702	9.82113	9.84205	9.87526	9.84151	9.86031	9.90287	9.88761	9.91838	9.90589	9.91159	9.85609	9.91238	9.8391	9.84186	9.87275	9.86496	9.89619	9.9684	9.85989	9.89574	9.91147	10.0152	9.99584	10.0301	9.97582										0.0236192	1	-0.00201797	0.851803	0.785789	0.0306555	0.419477	1	0.0286376	0.888195	0.900544	-0.0427631	2.19624	0.169826
7.57038	7.6704	7.71094	7.67449	7.606	7.76374	7.642	7.5664	7.76533	7.86529	7.80166	7.76778	7.78644	7.75863	7.74684	7.92001	7.70415	7.68053	6.68406	6.69279	6.86511	6.69263	6.76638	6.62806	6.60459	6.67587	6.52377										0.190806	1	0.0308364	0.115714	0.964468	-0.0234993	0.0347242	1	0.00733709	0.702853	0.925489	-0.0476076	0.205875	0.853323
10.4631	10.4995	10.5498	10.4266	10.4964	10.48	10.5016	10.4712	10.4918	10.219	10.3356	10.2491	10.2309	10.2312	10.2694	10.2583	10.3431	10.2533	9.70911	9.67923	9.6797	9.68602	9.71637	9.6989	9.70795	9.73745	9.80446										0.483548	1	-0.0364834	0.376687	0.904402	0.0205593	0.234352	1	-0.0159241	0.257405	0.997066	-0.0240844	0.138114	0.903393
4.36018	4.19729	4.04289	4.17855	4.68756	4.66197	4.49619	4.48692	4.451	NaN	NaN	NaN	NaN	NaN	NaN	NaN	NaN	NaN	NaN	NaN	NaN	NaN	NaN	NaN	NaN	NaN	NaN										0.750694	1	0.309238	0.0656759	0.980144	-0.0313196	1.39862	0.665732	0.277919	NaN	1	0	NaN	1
6.8041	6.73476	6.74632	6.74186	6.61938	6.69487	6.70178	6.76359	6.59625	NaN	NaN	NaN	NaN	NaN	NaN	NaN	NaN	NaN	NaN	NaN	NaN	NaN	NaN	NaN	NaN	NaN	NaN										0.852277	1	-0.0763555	0.00999122	0.998306	0.00183471	0.628915	0.948519	-0.0745207	NaN	1	0	NaN	1
8.96981	8.92822	8.91597	8.83616	8.94704	8.87328	8.91957	8.95798	9.02055	8.76458	8.75069	8.79249	8.63498	8.74592	8.69896	8.59917	8.65016	8.69495	8.69904	8.55235	8.64843	8.54965	8.70571	8.72011	8.75254	8.62947	8.6838										0.651761	1	-0.0525058	0.852305	0.78522	0.0805407	0.345367	1	0.0280348	1.03658	0.892842	-0.0759678	1.79304	0.205676
8.06637	8.19601	8.01974	8.12172	7.99587	8.12462	8.04693	8.17116	8.00274	8.09943	8.1526	8.09689	8.02454	8.23144	8.17091	8.17053	8.0208	8.12504	8.00808	8.10245	8.23306	8.30861	8.24804	8.16529	8.32705	8.23083	8.29661										0.0686474	1	-0.0133015	0.0366666	0.986416	-0.00713126	0.10056	1	-0.0204328	0.151418	1	0.0259911	0.0799254	0.944524
3.85768	3.67745	4.00921	4.26046	3.97466	3.87869	3.88321	4.00414	3.91899	NaN	NaN	NaN	NaN	NaN	NaN	NaN	NaN	NaN	NaN	NaN	NaN	NaN	NaN	NaN	NaN	NaN	NaN										0.563931	1	0.189823	0.354902	0.906496	-0.102489	0.354875	1	0.0873334	NaN	1	0	NaN	1
9.52836	9.63936	9.62202	9.62593	9.56059	9.59526	9.5674	9.60115	9.61876	9.30352	9.43048	9.4769	9.25582	9.48207	9.48306	9.21404	9.31609	9.54288	8.9122	9.0067	8.9544	8.93239	8.93077	9.03652	8.92973	8.97683	8.93343										0.0225582	1	-0.00265503	0.0255845	0.992371	0.00184441	0.00707458	1	-0.000810623	0.0120568	0.9997	0.00334644	0.156229	0.890824
9.76651	9.44045	9.74689	9.666	9.76766	9.62086	9.79816	9.52498	9.79396	9.39076	9.14221	9.36889	9.18966	9.17759	9.38242	9.31885	9.23687	9.30291	9.56999	9.5175	9.54441	9.54882	9.58469	9.54411	9.55276	9.68828	9.58147										0.106015	1	0.0335557	0.0729759	0.977157	0.0208616	0.145497	1	0.0544173	0.187242	1	-0.0507294	0.0599125	0.959946
8.76084	8.84662	8.73176	8.70875	8.78316	8.81881	8.71991	8.77578	8.72592	8.39385	8.39213	8.39254	8.40772	8.33688	8.43342	8.36974	8.40443	8.40281	7.94645	8.24346	8.19685	8.1222	8.11176	8.03161	8.04246	8.08394	8.07339										0.0702185	1	-0.00949955	0.33122	0.912862	-0.0297035	0.432946	1	-0.039203	0.00183291	1	-0.000162125	0.0150292	0.991643
8.80222	8.96546	8.93877	8.83125	8.88816	8.90193	8.9431	8.8728	8.87472	8.16633	8.08659	8.13993	8.10985	8.19749	8.12884	8.11581	8.17127	8.14088	8.35783	8.38618	8.34516	8.33637	8.39058	8.43314	8.26397	8.36208	8.36817										0.198514	1	-0.0283709	0.295731	0.91931	0.0230958	0.0320001	1	-0.00527509	0.15199	1	0.0144453	0.154019	0.891518
6.10807	6.04669	6.26929	6.08512	5.98254	6.12237	6.03209	5.90091	6.01572	5.88237	5.89678	5.93951	5.8022	5.81132	5.73219	5.74385	5.80741	5.81058	6.04817	5.99732	6.06136	5.85119	5.93499	5.98539	5.92307	5.83573	5.95764										0.424426	1	-0.0780045	0.614812	0.831599	-0.0804388	0.948538	0.822744	-0.158443	1.82843	0.822759	-0.124318	1.89653	0.193077
10.4571	10.4647	10.4173	10.5252	10.464	10.5009	10.4077	10.4702	10.3939	10.3683	10.3283	10.3614	10.4224	10.3877	10.3875	10.3338	10.349	10.3024	10.3761	10.3388	10.3337	10.3838	10.3362	10.3743	10.2636	10.2987	10.3159										1.02407	1	0.0503397	1.16301	0.732237	-0.0728016	0.334647	1	-0.0224619	1.28797	0.840388	0.0465371	0.587736	0.575564
3.4496	3.26899	3.36037	3.53283	5.05123	3.38083	3.39779	3.21059	2.56752	NaN	NaN	NaN	NaN	NaN	NaN	NaN	NaN	NaN	NaN	NaN	NaN	NaN	NaN	NaN	NaN	NaN	NaN										0.514571	1	0.628645	0.721325	0.808232	-0.929667	0.514085	0.986454	-0.301021	NaN	1	0	NaN	1
10.0832	10.0948	10.1197	10.1409	9.99552	10.1434	10.086	10.0744	10.1607	9.72148	9.73778	9.69407	9.6885	9.66165	9.70886	9.74526	9.71686	9.68705	9.82877	9.89025	9.91212	9.92181	9.89054	9.90833	9.83064	9.84967	9.87114										0.0406233	1	-0.00597795	0.0873517	0.974594	0.0137424	0.0953594	1	0.0077645	0.774918	0.912952	-0.0314426	0.0219967	0.98689
5.98544	6.08898	5.94149	6.12645	5.95651	6.12623	6.04054	6.04054	6.03311	NaN	NaN	NaN	NaN	NaN	NaN	NaN	NaN	NaN	4.39416	4.75853	4.44475	4.52154	4.48753	4.2723	4.8629	4.46784	4.42532										0.378133	1	0.0644283	0.217469	0.94485	-0.0316671	0.304542	1	0.0327613	NaN	1	0	NaN	1
8.50396	8.51289	8.50005	8.47329	8.49658	8.51658	8.53013	8.44175	8.51378	8.05347	8.08768	7.95643	8.00755	8.03544	8.12086	8.08248	8.05258	8.04549	8.24193	8.40229	8.38014	8.30709	8.32889	8.39005	8.62946	8.36469	8.35485										0.317849	1	-0.0101471	0.00290548	0.999388	-0.000265757	0.140638	1	-0.0104129	0.159283	1	0.0220915	0.270768	0.801722
10.9004	11.1576	11.1215	10.9657	11.0335	10.9885	11.023	11.1033	11.1027	10.6387	10.563	10.5606	10.6148	10.6325	10.6434	10.5841	10.6233	10.7092	10.5697	10.4834	10.4634	10.4429	10.5467	10.5894	10.6099	10.5251	10.5684										0.316052	1	-0.0639683	1.13685	0.725166	0.0804599	0.0679846	1	0.0164916	0.726284	0.92156	0.0427996	0.499696	0.636534
2.92331	2.86467	3.51414	3.70685	3.27845	3.01874	2.96461	3.05228	3.05772	3.19148	3.24274	3.34146	3.3206	3.48917	3.3814	3.36277	3.09641	3.02564	2.99033	2.70907	3.03618	3.03992	2.94627	2.58684	3.53947	3.08116	3.16858										0.334468	1	0.233974	0.695832	0.814671	-0.309811	0.133251	1	-0.075837	0.982439	0.89728	0.138499	0.362217	0.73387
9.3382	9.39558	9.37075	9.33409	9.40304	9.42276	9.35824	9.38253	9.36232	9.21488	9.29496	9.32632	9.22999	9.27675	9.25032	9.2768	9.27326	9.28817	8.61374	8.73935	8.75838	8.7524	8.75142	8.78502	8.70445	8.77587	8.77899										0.228701	1	0.0184511	0.271819	0.922155	-0.0189298	0.00863739	1	-0.000478745	0.298667	1	-0.0263627	0.00676568	0.996864
7.80046	7.63672	7.727	7.78128	7.76712	7.66988	7.66585	7.69425	7.69409	7.49633	7.45114	7.4548	7.44841	7.33655	7.40167	7.48183	7.35571	7.34697	7.27043	7.2721	7.20194	7.25073	7.22703	7.18504	7.20001	7.15273	7.21928										0.110839	1	0.0180308	0.68616	0.812537	-0.054695	0.309858	1	-0.0366642	0.946674	0.893073	-0.0718826	0.723392	0.500555
10.2418	10.4226	10.4274	10.2899	10.4171	10.3876	10.3692	10.4085	10.4463	9.91635	9.96879	10.0595	9.92693	9.94215	9.99484	9.99809	9.96762	10.0343	9.85491	9.8257	9.77995	9.75888	9.76239	9.86582	9.85727	9.80226	9.71836										0.0042403	1	0.000934919	0.413088	0.894774	0.0431487	0.271715	1	0.0440836	0.225723	1	-0.0269009	0.149396	0.895368
10.9321	11.114	11.0803	10.9601	11.0367	11.1131	10.9872	11.0577	11.0381	10.7873	10.9001	10.868	10.8634	10.9206	10.8576	10.888	10.9309	10.8838	10.5161	10.6114	10.5409	10.5432	10.5614	10.5681	10.5105	10.5893	10.6015										0.025932	1	-0.00551065	0.0637164	0.979569	-0.00895882	0.0859663	1	-0.0144695	0.298436	1	0.0287441	0.598336	0.568457
10.1362	10.2937	10.2981	10.176	10.2825	10.3389	10.2139	10.2397	10.238	9.85359	9.92512	9.92019	9.84323	9.83765	9.86464	9.96771	9.9559	9.86213	9.29775	9.50322	9.44351	9.373	9.38532	9.39455	9.31434	9.38916	9.43406										0.117531	1	0.0231009	0.29411	0.917301	-0.0351925	0.0790941	1	-0.0120916	0.978429	0.902413	-0.0511262	0.288118	0.791011
7.83705	7.84291	7.86871	7.88477	7.94212	7.85304	7.98149	7.95476	7.91494	6.28553	6.3281	6.42358	6.20359	6.42365	6.33675	6.46995	6.50278	6.64527	6.53133	6.58534	6.53128	6.45678	6.59539	6.46373	6.45852	6.55721	6.55157										0.719101	1	0.0437512	0.814197	0.798023	0.0570877	2.01806	0.527938	0.100839	0.116971	1	-0.0244068	1.34076	0.280385
5.6701	5.68042	5.73496	5.64673	5.57725	5.73745	5.62506	5.54012	5.58821	5.87522	5.75225	6.03726	5.93286	6.11876	5.84513	6.00235	5.78418	5.82533	5.36467	5.40148	5.31829	5.31754	5.34915	5.30136	5.17782	5.5011	5.33606										0.33782	1	-0.0413472	0.590059	0.843907	-0.0693494	1.59743	0.638614	-0.110697	0.268024	0.998265	0.0773382	0.0573393	0.961011
9.64026	9.61997	9.61164	9.5867	9.70099	9.68625	9.69178	9.64349	9.7169	9.5883	9.64553	9.60166	9.55618	9.59721	9.61987	9.58351	9.66996	9.53246	9.37592	9.39641	9.48783	9.35926	9.39602	9.40264	9.48933	9.4636	9.48464										0.388703	1	0.0340176	0.246343	0.931108	0.026076	1.21927	0.730067	0.0600936	0.336935	0.996143	-0.0207415	0.139911	0.901352
10.8831	10.8459	10.9083	10.962	10.9021	10.8942	10.89	10.8248	10.8226	10.7237	10.7263	10.7386	10.8291	10.6907	10.7735	10.7158	10.7498	10.7258	10.8687	10.7932	10.8295	10.8911	10.854	10.8767	10.8396	10.8686	10.8413										0.65098	1	0.0403417	1.12559	0.725604	-0.0736262	0.510162	0.985052	-0.0332845	0.359688	0.997186	0.0349232	0.0283996	0.982134
6.11038	6.11874	6.25296	6.10974	6.00192	6.27026	6.10792	6.28155	6.1294	2.46434	2.14252	2.82892	2.59671	2.4916	2.15138	2.33113	2.35759	2.00404	5.97396	5.84314	6.07453	5.87391	6.00894	6.03408	6.02327	6.05385	6.32339										0.135943	1	-0.0333853	0.182674	0.953876	0.0456484	0.0593579	1	0.0122631	0.0977532	0.999899	-0.0653648	0.469184	0.654895
7.4829	7.38213	7.39083	7.38362	7.55234	7.37506	7.42094	7.38876	7.42918	7.31462	7.36576	7.40898	7.41904	7.57689	7.44501	7.25447	7.47756	7.47611	7.28133	7.40683	7.24652	7.15914	7.15	6.92765	7.33553	7.18423	7.09312										0.0997751	1	0.018384	0.152083	0.956772	-0.0240474	0.0566912	1	-0.00566339	0.981551	0.897833	0.117195	0.192139	0.862768
6.96279	7.06991	6.96121	6.99193	6.95721	7.0067	6.85952	7.09205	6.86192	6.20588	6.13879	6.23148	6.21618	6.20882	6.17986	6.31896	6.23481	6.1706	6.49238	6.23955	6.70975	6.49634	6.54262	6.55724	6.53647	6.35986	6.47209										0.119054	1	-0.0126939	0.237966	0.935087	-0.0474488	0.285093	1	-0.0601427	0.116814	1	0.0095636	0.410921	0.696547
1.44902	1.18749	1.96831	2.08585	1.61924	1.98739	0.103293	2.17941	1.59702	NaN	NaN	NaN	NaN	NaN	NaN	NaN	NaN	NaN	1.49585	1.32654	1.50162	1.71871	1.24407	1.93005	0.807868	1.65686	1.68067										0.601627	1	0.362552	0.403653	0.894691	-0.604249	0.135158	1	-0.241697	NaN	1	0	NaN	1
9.65667	9.64241	9.61294	9.65031	9.62188	9.65247	9.63074	9.71066	9.61104	9.47093	9.51325	9.41947	9.4488	9.49059	9.42112	9.52129	9.45364	9.39886	9.25573	9.26498	9.34542	9.33758	9.30225	9.3288	9.27915	9.3574	9.3036										0.0926591	1	0.00421174	0.104168	0.967072	0.00926113	0.152084	1	0.0134729	0.159564	1	-0.0143763	0.0786332	0.944907
11.4129	11.5266	11.5229	11.4679	11.4919	11.5207	11.4703	11.5226	11.5241	11.2053	11.2341	11.2389	11.2066	11.34	11.266	11.3388	11.3046	11.3074	10.8604	10.9398	10.9443	10.9469	10.9432	10.9387	10.9082	10.9889	10.9556										0.0514889	1	0.00603612	0.201523	0.949727	0.012208	0.166607	1	0.0182441	0.487386	0.974454	0.0447706	2.40797	0.181969
6.29231	6.31544	6.34113	6.21352	6.22709	6.3179	6.31753	6.20264	6.35584	NaN	NaN	NaN	NaN	NaN	NaN	NaN	NaN	NaN	6.42164	6.52104	6.60916	6.25643	6.41585	6.43419	6.40379	6.45114	6.4482										0.824287	1	-0.0634572	0.278745	0.919824	0.0391679	0.19354	1	-0.0242893	NaN	1	0	NaN	1
8.18742	8.39059	8.3871	8.3621	8.33924	8.44503	8.32323	8.38175	8.42188	7.8731	7.93163	7.91022	7.94332	8.02221	7.91101	7.91806	7.89455	7.98115	8.05626	7.99415	8.15503	8.02665	8.19524	8.03539	8.12509	7.98557	8.20929										0.334858	1	0.0604232	0.0519577	0.982387	-0.00650311	0.300031	1	0.0539201	0.655439	0.939878	0.0538632	0.352141	0.741335
3.37438	3.68344	3.56824	3.56	3.62657	3.67914	3.82774	3.72304	3.33624	4.36009	3.84229	3.73605	3.41671	3.59384	3.67312	3.35536	3.59347	3.76134	3.12073	2.87676	3.17044	3.02907	2.8556	3.11075	3.10021	3.13435	3.36174										0.342489	1	0.0798842	0.0153476	0.996881	0.00710479	0.190833	1	0.086989	0.944666	0.895139	-0.418252	0.841209	0.450354
10.0562	10.186	10.1125	10.1336	10.1921	10.1829	10.1499	10.1788	10.1477	9.90418	10.0493	9.94158	10.0263	9.93131	10.0576	10.0781	10.0982	9.97791	9.62628	9.59241	9.69864	9.7194	9.67466	9.73517	9.76635	9.64887	9.62095										0.543427	1	0.0513109	0.199369	0.949865	-0.0107381	0.448981	1	0.0405728	0.279192	1	0.0400766	0.687054	0.517115
10.0435	9.85802	9.81078	10.0048	9.93415	9.72263	9.91305	9.86571	9.8484	9.96227	9.88861	9.84265	9.90499	9.81556	9.89177	9.70918	9.74539	9.7658	9.92875	9.87364	9.80173	9.93677	9.97354	9.85051	9.89828	9.77597	9.74413										0.0526901	1	-0.0169293	0.0450471	0.985378	-0.0114622	0.143048	1	-0.0283915	0.239012	1	-0.0270704	1.82431	0.200326
9.71627	9.85039	9.81132	9.75362	9.76315	9.77857	9.7145	9.83115	9.79526	9.42369	9.52359	9.43679	9.35979	9.52726	9.4624	9.50351	9.58327	9.41082	9.35186	9.45917	9.3589	9.39073	9.3312	9.32159	9.35294	9.46847	9.45959										0.272768	1	-0.0275443	0.161906	0.954389	0.0151882	0.0829643	1	-0.0123561	0.0696314	0.995071	-0.0115426	0.255418	0.813881
5.8708	5.793	5.95986	5.97304	5.94269	6.0508	5.94384	5.9594	5.88751	4.80922	4.80559	4.96271	4.92301	4.90842	5.0075	5.07478	5.09835	4.82733	4.87464	5.01066	4.67524	4.88742	4.69682	4.80775	4.82942	4.79562	4.98473										0.921046	1	0.114291	0.685116	0.812818	-0.0585918	0.453533	1	0.0556993	0.653892	0.939377	0.0871398	0.628686	0.55009
4.10032	4.10227	4.04074	3.87135	3.91935	3.7278	3.83239	4.03348	3.9047	4.36595	3.74985	4.25397	4.28432	3.85519	3.94019	3.74308	3.73033	4.00053	2.99743	3.41273	3.38953	2.99888	2.86158	3.0821	4.20362	3.60987	3.40556										1.77859	1	-0.241614	0.437848	0.888226	0.0840242	1.1914	0.728799	-0.157589	0.157164	1	-0.0966941	0.645626	0.540616
10.4646	10.4791	10.4511	10.4085	10.446	10.4352	10.3651	10.4183	10.4104	9.55932	9.50243	9.62699	9.49098	9.51519	9.43525	9.57148	9.48435	9.57848	10.0755	10.1319	10.0539	9.99417	10.0045	9.96092	10.1471	10.1188	10.1192									+	1.19405	1	-0.0350068	0.733983	0.808069	-0.0319846	1.65555	0.615502	-0.0669915	0.891916	0.900904	-0.0824385	0.14305	0.899816
10.9331	11.0197	10.9779	10.9801	11.0327	11.0254	11.0316	10.9823	10.9793	10.9764	10.9559	10.9442	10.9945	10.985	10.9663	10.9516	10.9951	11.0447	10.9639	10.9803	10.9312	10.9747	10.9609	11.0426	10.9404	10.8951	10.9182										0.527485	1	0.0358664	0.252019	0.927495	-0.0150099	0.277623	1	0.0208565	0.856854	0.903616	0.0231009	0.60248	0.566865
6.88988	6.94853	6.96286	6.87646	6.9342	6.88404	6.86875	6.91773	6.89357	6.75997	6.87334	6.96953	6.8361	6.86934	6.88961	6.90352	6.82911	6.79733	6.76135	6.67567	6.73319	6.75769	6.85604	6.78774	6.65222	6.7	6.73311										0.546369	1	-0.0355253	0.0746564	0.976037	-0.00488456	0.696907	0.929047	-0.0404099	0.0137558	0.999614	-0.00260067	0.130852	0.906596
6.43746	6.40487	6.65526	6.50506	6.66197	6.54447	6.77984	6.69231	6.89345	6.60705	6.63432	6.63124	6.55645	6.77635	6.64202	6.58774	6.70273	6.81453	4.45229	4.67915	4.58045	4.47444	4.58435	4.48551	4.47609	4.55782	4.44361										0.318754	1	0.0713007	1.36003	0.675409	0.218037	1.38052	0.669368	0.289337	0.203645	1	0.03407	0.514447	0.626152
5.74664	5.78292	5.91311	5.87675	5.8729	5.78112	5.92179	5.89362	5.91148	5.1446	5.45695	5.39312	5.34952	5.46095	5.57674	5.48429	5.4466	5.30659	4.06457	3.18636	3.69186	4.0054	4.20226	3.54991	4.15164	3.83002	3.80061										0.189065	1	0.0293689	0.946443	0.766789	0.0653753	0.8603	0.853757	0.0947442	0.493223	0.977086	0.130849	0.300172	0.783859
9.35944	9.27373	9.23692	9.35738	9.24661	9.03771	9.25299	9.19355	9.24417	9.01544	8.91413	8.85558	8.82954	8.79245	8.87896	8.59352	8.68897	8.9017	8.92936	8.85646	8.78026	8.83096	8.73894	8.79003	9.1373	8.77266	8.78927										0.308971	1	-0.0761286	0.0592131	0.979542	0.0163339	0.665216	0.940175	-0.0597947	0.828684	0.896209	-0.0947345	0.913765	0.419325
10.2458	10.372	10.4055	10.3273	10.3279	10.372	10.323	10.384	10.4124	10.0785	10.0985	10.12	10.0929	10.1606	10.0516	10.108	10.1011	10.0297	10.1543	10.2542	10.2231	10.2353	10.2589	10.2721	10.2463	10.2328	10.2152										0.00824108	1	0.00127443	0.434963	0.888879	0.0307112	0.226073	1	0.0319856	0.0266469	0.997726	0.0026989	0.282369	0.796441
9.52385	9.32586	9.31227	9.38973	9.39014	9.23962	9.34823	9.35707	9.35618	9.28852	9.18293	9.2563	9.26137	9.28557	9.15456	9.11393	9.17667	9.20658	9.04738	9.10827	9.01328	9.00395	8.96392	9.09288	9.00682	9.06671	9.04736										0.218133	1	-0.0474974	0.100111	0.969955	0.0139977	0.187021	1	-0.0334997	0.0594855	0.994172	-0.00874933	0.861334	0.442207
3.09789	3.18807	3.47173	3.03806	2.6473	3.03688	3.19785	3.51748	3.16897	NaN	NaN	NaN	NaN	NaN	NaN	NaN	NaN	NaN	NaN	NaN	NaN	NaN	NaN	NaN	NaN	NaN	NaN										0.938121	1	-0.34515	1.06192	0.722706	0.387353	0.0951065	1	0.0422028	NaN	1	0	NaN	1
8.89024	8.76318	8.7889	8.8451	8.69535	8.74802	8.86841	8.77001	8.78924	8.83025	8.86683	8.78384	8.87875	8.79107	8.86745	8.681	8.8087	8.81989	8.91891	9.03707	8.91	8.93962	8.92942	9.00423	8.92289	8.8928	8.79582										0.365993	1	-0.0512829	0.364142	0.9065	0.0463966	0.0336152	1	-0.00488631	0.197676	1	0.0187798	0.49185	0.642224
7.97314	7.74949	7.74481	7.97461	7.71033	7.67382	7.89195	7.72799	7.56668	7.93262	7.772	7.50422	7.95119	7.61998	7.76258	7.87131	7.76933	7.64234	7.91758	7.79898	7.65837	7.96852	7.82143	7.45614	7.78409	7.73208	7.53378										0.108086	1	-0.0362255	0.161607	0.953753	-0.0573799	0.318512	1	-0.0936054	0.0944256	0.998412	0.0416374	0.0606053	0.959386
9.32409	9.42828	9.38262	9.30039	9.3263	9.34546	9.27374	9.24476	9.28026	8.92051	9.11066	8.90967	8.85721	8.91197	9.0116	8.85471	8.86359	8.81084	8.29722	8.35984	8.3434	8.16376	8.05245	8.14924	8.39663	8.3727	8.26076										0.759606	1	-0.0542755	1.56276	0.624155	-0.0578009	1.60192	0.636478	-0.112076	0.268938	1	-0.053352	0.954924	0.401098
3.23995	3.0698	2.75815	2.62259	3.22637	2.3829	2.81622	3.02573	3.22089	2.75248	3.65463	2.33564	2.87039	2.8691	3.07719	2.85107	4.21624	1.78402	2.76629	1.61159	2.7306	2.67899	2.70961	2.85827	2.78782	2.6473	2.84259										0.41136	1	-0.278678	0.42758	0.891035	0.276992	0.00300972	1	-0.00168673	0.0207763	0.997907	0.024644	0.0149031	0.991484
8.712	8.80073	8.73401	8.68383	8.66064	8.6609	8.53992	8.60072	8.46255	8.38433	8.45706	8.55683	8.57793	8.59094	8.52785	8.50576	8.47328	8.44919	7.90262	8.01103	7.99816	7.89916	7.80328	7.83239	7.75147	7.89701	7.87295										1.35466	1	-0.0804561	1.52092	0.623728	-0.134061	1.95342	0.573629	-0.214517	0.863855	0.906859	0.0995016	0.0662519	0.955163
8.89969	9.06102	9.06455	8.92647	9.05137	9.09129	8.95125	8.98366	9.08537	8.85956	8.81911	8.76838	8.78198	8.81302	8.81918	8.73695	8.81126	8.85907	8.98149	9.1001	9.0328	8.92217	8.95776	9.00633	9.01151	9.02062	9.0365										0.0694387	1	0.0146249	0.0905781	0.9747	-0.0162818	0.00803953	1	-0.00165685	0.140992	1	-0.0109564	0.108247	0.920413
10.1196	10.3599	10.3903	10.2659	10.2074	10.3034	10.1035	10.1322	10.1621	9.67884	9.74592	9.77985	9.77302	9.78595	9.73252	9.76029	9.73643	9.79678	9.5976	9.58022	9.61694	9.56987	9.54607	9.50711	9.55131	9.55213	9.65967										0.126135	1	-0.03101	1.74421	0.624865	-0.126336	0.836407	0.864796	-0.157346	0.357181	0.99474	0.0289612	0.357931	0.735014
8.47145	8.06588	8.06577	8.71922	8.13874	7.68446	8.78244	8.01498	8.03205	8.62127	8.2925	7.48037	8.46956	7.77482	7.8728	8.45401	7.76234	7.70052	8.77707	8.44292	8.01572	8.81281	8.60955	7.9157	8.99849	8.42902	8.4201										0.0205131	1	-0.0202268	0.0866148	0.975033	0.0956802	0.093916	1	0.0754534	0.0809871	1	-0.0923222	0.141595	0.899739
9.78642	9.74103	9.72489	9.78013	9.72682	9.74851	9.74557	9.76125	9.70304	9.80424	9.71825	9.7864	9.72889	9.75413	9.70391	9.85118	9.70455	9.74143	9.51105	9.5481	9.50503	9.55961	9.54776	9.5714	9.44256	9.54652	9.52921										0.0143003	1	0.00103951	0.260082	0.923671	-0.0152	0.217558	1	-0.0141605	0.608824	0.943158	-0.040652	0.0255808	0.985252
9.23476	9.30606	9.3324	9.34449	9.27572	9.39531	9.31	9.25655	9.25341	9.08754	9.04578	9.15201	9.04663	9.25318	9.09746	9.39775	9.29254	9.36617	9.15865	9.07317	9.26812	9.24242	9.30051	9.20908	9.36423	9.25976	9.25646										0.450925	1	0.0474345	0.764959	0.801766	-0.0651862	0.198149	1	-0.0177517	0.20808	1	0.0373122	2.37242	0.182964
7.37203	7.14993	7.40005	7.26221	7.53784	7.42247	7.41209	7.48372	7.40667	5.78298	5.96438	5.73796	5.90099	5.83543	5.75161	5.87752	6.07929	5.90818	6.27153	6.74398	6.47673	6.70907	6.44405	6.44977	6.94755	6.62126	6.56269										0.373244	1	0.10017	0.11575	0.9646	0.0266549	0.697027	0.929316	0.126825	0.0036196	1	0.000902971	0.607288	0.562797
9.65119	9.52975	9.57758	9.88623	9.30077	9.4817	9.29947	9.47476	9.19507	8.81453	8.68861	8.89905	8.92081	8.63368	8.7411	8.76421	8.68404	8.71474	8.58955	8.5678	8.58651	8.64596	8.59083	8.62116	8.57487	8.66614	8.5447										0.0586719	1	-0.0299393	0.537589	0.857352	-0.233133	1.38084	0.670543	-0.263072	0.125459	1	-0.0355342	0.537494	0.6087
10.0455	10.1477	10.1316	10.1136	10.1934	10.1814	10.1683	10.216	10.204	9.80769	9.90198	9.89127	9.87063	9.81464	9.83111	9.92946	9.88594	9.83654	10.1109	10.0599	10.1078	10.1071	10.1307	10.1457	10.0856	10.185	10.2244										0.606662	1	0.0545168	0.508874	0.867582	0.0333125	1.18667	0.72424	0.0878293	0.341814	0.997122	-0.0281884	0.158958	0.887873
8.52362	8.57424	8.59821	8.49515	8.4584	8.59274	8.47112	8.49842	8.50342	8.32417	8.42055	8.52583	8.54185	8.39013	8.36491	8.47425	8.22402	8.40667	7.68742	7.6983	7.83885	7.75174	7.69038	7.75742	7.42896	7.89398	7.8333										0.473414	1	-0.0499255	0.232127	0.937858	-0.0244439	1.43133	0.664391	-0.0743694	0.0370745	0.995658	0.00878016	0.22812	0.841507
3.20284	3.30631	3.09159	3.1172	3.08355	3.3171	3.10158	3.25731	3.28875	3.2165	3.34695	3.50977	3.25331	3.70275	3.07686	3.42471	3.22231	3.04442	2.3297	3.40651	2.08544	2.30723	2.47551	2.16519	2.77389	2.67488	2.50078										0.103946	1	-0.0276272	0.176395	0.956609	0.0432635	0.0641475	1	0.0156364	0.0218945	0.998866	-0.0134321	0.386069	0.716653
9.5027	9.55547	9.58189	9.58202	9.5613	9.51406	9.6124	9.60359	9.70006	9.30095	9.21546	9.21615	9.28642	8.90086	9.25265	9.27549	9.06607	9.05432	9.51032	9.38608	9.42667	9.41224	9.50362	9.47919	9.03221	9.47401	9.39505										0.0653648	1	0.00577354	1.10236	0.730918	0.0862242	1.12073	0.742343	0.0919978	0.315435	0.998435	-0.0975434	0.657701	0.534515
9.37045	9.36337	9.38681	9.4113	9.40947	9.42011	9.49595	9.40804	9.69683	8.95175	8.97322	8.9105	8.84339	8.86679	9.00945	8.99402	8.93865	8.97488	9.17848	9.24023	9.21592	9.21976	9.26543	9.14986	9.18369	9.24673	9.22943										2.19212	1	0.0400867	0.632016	0.821767	0.119976	0.86855	0.855159	0.160062	0.282556	1	-0.038619	0.41679	0.692196
7.85196	7.8183	7.91614	7.82759	7.93697	7.88686	8.08331	8.06229	7.97479	8.62121	8.57386	8.6746	8.62079	8.79632	8.73228	8.6571	8.68835	8.56923	9.72787	9.74732	9.72206	9.52586	9.52063	9.55779	9.64796	9.65952	9.6461							+		+	0.194903	1	0.0216754	1.56752	0.629848	0.156322	1.81175	0.579262	0.177997	0.7236	0.920795	0.0932388	0.118764	0.912325
7.27118	7.12327	7.35763	7.31532	7.47606	7.31413	7.53123	7.25002	7.80482	7.20019	6.58069	6.92849	6.73854	7.18198	6.8709	7.67646	7.43153	7.45323	6.06128	6.59502	6.15759	6.6252	6.27618	6.07499	6.24174	6.24344	6.45204										0.606787	1	0.117806	0.401491	0.895296	0.160189	0.731214	0.918439	0.277995	0.0419063	0.997269	0.0273496	1.46426	0.248284
8.1194	7.97476	7.99588	8.19077	8.02878	8.20401	8.03499	8.10979	7.74661	8.19058	8.09538	8.05107	8.17759	8.13628	8.13692	8.12938	8.06967	8.02305	7.80935	7.81286	7.89754	7.9418	7.96601	7.85434	8.09754	7.89073	7.79702										0.70271	1	0.111177	0.644952	0.82172	-0.17739	0.215243	1	-0.066213	0.365281	0.99665	0.0379222	0.303262	0.781099
11.9661	12.0433	12.2175	11.9789	12.0369	12.0689	12.0199	11.9724	12.0943	11.4904	11.4796	11.4798	11.465	11.5014	11.5449	11.5858	11.4946	11.4889	11.2633	11.2185	11.3414	11.3971	11.3533	11.4203	11.2307	11.2151	11.3045										0.236414	1	-0.0474189	0.0048649	0.999483	0.000656128	0.221346	1	-0.0467628	0.366616	0.996078	0.0205008	0.558999	0.593067
10.6975	10.6054	10.5824	10.672	10.5845	10.6296	10.593	10.5907	10.623	10.472	10.4861	10.4885	10.4725	10.4653	10.4561	10.4515	10.4175	10.4213	10.582	10.63	10.6293	10.6907	10.6472	10.6901	10.6288	10.6552	10.635										0.00223733	1	0.000296593	0.412299	0.895572	-0.0264966	0.288671	1	-0.0262	1.18062	0.865896	-0.0175641	1.92238	0.190333
10.5204	10.633	10.6707	10.6469	10.618	10.5696	10.6147	10.5953	10.5893	10.2827	10.4905	10.3506	10.5512	10.2676	10.4715	10.237	10.4649	10.3552	10.7282	10.5976	10.5261	10.6339	10.5607	10.6263	10.6032	10.5824	10.589										0.0231541	1	0.00349808	0.188476	0.952173	-0.011741	0.0624997	1	-0.00824293	0.205767	1	0.0555096	0.0879912	0.939576
3.82467	3.90363	4.09083	3.95586	3.89831	3.71254	3.88748	4.06189	3.52409	3.80058	3.79909	3.66938	4.00508	3.47774	4.06798	4.22059	3.58862	3.74073	NaN	NaN	NaN	NaN	NaN	NaN	NaN	NaN	NaN										0.319945	1	-0.0841361	0.061817	0.979583	-0.0310899	0.259224	1	-0.115226	0.186706	1	0.093915	0.182608	0.8715
9.10314	9.2554	9.17007	9.02894	9.1897	9.19826	9.24415	9.21025	9.15672	8.49576	8.52448	8.5088	8.57703	8.56382	8.52608	8.65151	8.57772	8.53743	9.13296	9.20506	9.0849	8.85837	8.88996	8.91905	9.0702	9.09169	9.12872									+	0.203794	1	-0.0372337	0.460922	0.881701	0.0647434	0.209402	1	0.0275097	1.24213	0.841043	0.0459633	1.08187	0.352131
8.12586	8.00972	8.00644	7.99941	8.03455	7.97208	8.07229	8.09134	7.92884	6.70148	6.61066	6.69658	6.3874	6.51108	6.59783	6.53791	6.52261	6.57076	5.25056	5.20582	5.39037	4.8325	4.7637	4.83551	5.35817	5.56232	5.49678									+	0.451398	1	-0.045321	0.204552	0.949571	0.028804	0.0910874	1	-0.016517	1.18425	0.860606	-0.170801	1.73503	0.212259
7.72201	7.71132	7.63082	7.8629	7.74547	7.62703	7.85377	7.71749	7.66945	7.64774	7.51986	7.34774	7.84239	7.38886	7.65714	7.76226	7.53926	7.45846	7.26148	7.04548	7.07794	7.32861	7.29522	7.05739	7.27662	7.0788	7.05054										0.315968	1	0.0570819	0.006631	0.999499	0.00177113	0.400098	1	0.058853	0.323636	0.996721	0.124349	0.258096	0.812605
11.1373	11.1621	11.1503	11.1417	11.1224	11.144	11.0889	11.1009	11.1141	11.021	11.0423	11.0424	11.0951	11.04	11.0524	11.1036	11.0645	10.9772	10.8893	10.9274	10.9225	10.8692	10.8421	10.846	10.8824	10.9551	10.9281										0.630579	1	-0.0138772	1.59199	0.634693	-0.0346947	2.04826	0.531509	-0.0485719	0.683853	0.934064	0.0272843	0.127313	0.908224
8.12743	7.91612	7.67765	7.88905	7.91452	7.86276	7.94052	7.97907	8.05144	7.8893	7.76384	7.85877	7.74457	7.86188	7.78465	7.65874	7.75563	7.80491	7.12216	7.02657	7.02193	7.01659	7.15472	6.64272	7.18445	7.12651	7.31318										0.0479183	1	-0.0182899	1.32841	0.683152	0.101564	0.245832	1	0.0832745	0.3235	0.996103	-0.0402703	0.787162	0.473617
4.84812	5.2989	4.96477	5.08036	4.78675	5.23645	4.79717	5.06434	5.23571	NaN	NaN	NaN	NaN	NaN	NaN	NaN	NaN	NaN	3.26187	3.34958	3.27955	3.11875	3.19192	3.18421	3.22164	3.21047	3.4072										0.00475539	1	-0.0027407	0.00376364	0.999601	-0.0021108	0.00858734	1	-0.0048515	NaN	1	0	NaN	1
5.61412	5.57774	5.54114	5.47849	5.53684	5.55754	5.44372	5.5099	5.56024	NaN	NaN	NaN	NaN	NaN	NaN	NaN	NaN	NaN	NaN	NaN	NaN	NaN	NaN	NaN	NaN	NaN	NaN										0.776364	1	-0.0533738	0.18173	0.953811	-0.0196703	0.853276	0.855489	-0.0730441	NaN	1	0	NaN	1
10.0876	10.0963	10.0776	10.0746	10.0631	10.0656	10.013	10.0568	10.0842	9.78446	9.7975	9.78081	9.85656	9.90138	9.78222	9.8742	9.87836	9.88025	9.87896	9.88463	9.90134	9.8997	9.89412	9.90607	9.86222	9.87496	10.01					+					1.40332	1	-0.0194057	0.320391	0.912519	-0.0164347	0.77007	0.905365	-0.0358404	0.775889	0.912875	0.0591237	4.12887	0.0252
9.18947	9.13584	9.22323	9.2162	9.11156	9.22026	9.14284	9.24476	9.19079	8.91985	8.92705	8.93876	8.8871	9.01933	8.91799	8.99815	8.87975	8.94933	8.93817	8.93685	9.05025	8.96709	8.98089	8.90697	8.93549	9.02611	9.0621										0.00130404	1	-0.00017484	0.0771729	0.975816	0.0101239	0.0910842	1	0.00994905	0.116495	1	0.0129156	0.148237	0.896166
9.22861	9.11997	9.18255	9.1888	9.18338	9.20088	9.23704	9.21746	9.15544	9.25597	9.23213	9.2605	9.19356	9.1664	9.24584	9.16841	9.11521	9.09681	9.1125	9.06161	9.11284	9.10653	9.13126	9.14516	9.07584	9.0957	9.03584										0.164957	1	0.0139751	0.186904	0.951587	0.0122964	0.262242	1	0.0262715	0.890445	0.899461	-0.0475992	2.21252	0.172835
7.8115	7.71845	7.85034	7.8404	7.84499	7.71028	7.74203	7.74016	7.63469	7.57189	7.69161	7.37086	7.6785	7.70933	7.57397	7.43996	7.45396	7.46541	7.53621	7.34979	7.34476	7.29299	7.36332	7.2306	7.35476	7.28153	7.38892										0.0292056	1	0.00512441	0.75398	0.803003	-0.0929316	0.76513	0.908021	-0.0878072	0.461566	0.986431	0.109146	0.415625	0.692615
9.77351	9.64745	9.76202	9.73864	9.68317	9.6647	9.62566	9.60553	9.57917	9.55964	9.49317	9.50419	9.54292	9.57509	9.58286	9.59692	9.448	9.45455	9.59031	9.51964	9.65579	9.59112	9.66936	9.54275	9.6756	9.62306	9.59484										0.281679	1	-0.0321554	1.621	0.635693	-0.0920512	1.36713	0.673958	-0.124207	0.937354	0.891817	0.04796	0.133922	0.90618
9.78145	9.72062	9.76478	9.78179	9.71484	9.71659	9.6788	9.68283	9.77264	9.58426	9.54297	9.69535	9.47113	9.53302	9.62255	9.55693	9.54727	9.65845	9.66438	9.54601	9.67682	9.63434	9.63846	9.66247	9.60546	9.64789	9.66162										0.247869	1	-0.0178747	0.280738	0.91826	-0.0263173	0.549223	0.972509	-0.044192	0.443328	0.988372	-0.0652968	0.126784	0.907784
9.4474	9.42765	9.4121	9.40204	9.36912	9.35948	9.39422	9.38298	9.37171	9.29627	9.39741	9.32686	9.32957	9.28904	9.43109	9.20568	9.33913	9.32586	9.09251	9.11965	9.02607	9.02243	9.00559	9.06782	9.07835	8.9671	8.98687										1.47161	1	-0.0521711	0.158217	0.955636	0.00609048	1.72137	0.60045	-0.0460806	0.0653547	0.994074	0.00971667	0.408243	0.699296
8.49217	8.30961	8.38651	8.45205	8.35153	8.35251	8.18797	8.06332	8.15282	7.54896	7.64935	7.63106	7.55187	7.52987	7.44347	7.32943	7.39384	7.49263	5.84664	5.29107	5.70887	5.11257	5.11733	5.05564	5.94673	5.82641	5.83106									+	0.0594474	1	-0.0107339	2.13304	0.605677	-0.250659	1.80836	0.579817	-0.261393	1.05285	0.893772	-0.101388	1.6475	0.225098
7.57794	7.57278	7.73743	7.61426	7.5715	7.63303	7.6323	7.59224	7.58742	4.62844	4.32124	4.70632	4.51259	4.29881	4.60321	4.66804	4.41398	4.60908	5.91155	5.87054	6.12944	5.89325	6.02659	6.11857	5.92689	5.93033	5.93675										0.151244	1	-0.0231191	0.0332795	0.987521	-0.0022769	0.171937	1	-0.025396	0.210418	1	-0.0804599	0.0279949	0.98283
9.75163	9.66763	9.69684	9.66346	9.6962	9.70609	9.80748	9.64309	9.71394	9.45467	9.44889	9.4878	9.49557	9.41071	9.48511	9.48898	9.52929	9.5267	9.52701	9.52358	9.56719	9.53252	9.43116	9.55818	9.54348	9.62526	9.59738										0.237783	1	-0.016784	0.266814	0.923503	0.0329205	0.108822	1	0.0161365	8.1187e-05	1	7.3115e-06	1.34571	0.279164
9.38846	9.30609	9.343	9.40742	9.36422	9.38391	9.39216	9.41349	9.34676	9.27027	9.36785	9.29877	9.30781	9.21097	9.26182	9.26964	9.24749	9.27477	9.35986	9.27802	9.37893	9.33385	9.32705	9.34719	9.25142	9.32191	9.31073										0.662756	1	0.0393384	0.014854	0.996339	-0.00104523	0.548289	0.971828	0.0382932	0.576127	0.953578	-0.0520989	0.7346	0.497634
9.70386	9.64932	9.63141	9.69753	9.499	9.66796	9.6414	9.58377	9.63254	9.71457	9.78143	9.82016	9.82988	9.65364	9.70993	9.80999	9.7246	9.73285	9.62018	9.5733	9.6044	9.63035	9.64461	9.65379	9.47182	9.58219	9.56209										0.240705	1	-0.0400289	0.0115966	0.997057	-0.00226243	0.681582	0.932618	-0.0422913	0.271153	1	-0.040905	0.146931	0.897123
11.307	11.3226	11.3137	11.3184	11.2719	11.3508	11.2696	11.3178	11.3377	11.1899	11.2061	11.2868	11.3117	11.3151	11.2486	11.3587	11.2765	11.2659	11.1719	11.1736	11.2265	11.211	11.1823	11.2074	11.1997	11.2623	11.2538										0.0106509	1	-0.000754038	0.0608249	0.979517	-0.00535806	0.106363	1	-0.0061121	0.802498	0.905911	0.064196	0.802402	0.470114
9.10199	9.16668	9.06506	9.09025	9.09555	9.10614	9.04298	9.13269	9.05903	9.06609	9.08104	9.07809	9.03368	9.08575	9.07331	8.99135	9.05726	9.06304	8.85522	9.02147	9.00218	8.94192	8.96844	8.91118	9.0521	9.07753	8.96681										0.175767	1	-0.013931	0.273138	0.921664	-0.0190818	0.335991	1	-0.0330127	0.264358	0.998628	-0.0108267	0.740742	0.494269
8.39072	8.35485	8.34782	8.37511	8.46768	8.28492	8.2819	8.41823	8.14145	8.13701	8.00433	8.00727	8.03132	7.99405	7.99905	8.0627	8.05246	8.01913	8.45124	8.58883	8.50553	8.52477	8.38368	8.49287	8.48517	8.5919	8.52967										0.0738008	1	0.0114406	0.425293	0.89116	-0.095376	0.445353	1	-0.0839354	0.384748	0.988828	-0.041395	0.035362	0.97854
9.81866	9.92365	9.95974	9.79584	9.94652	9.87245	9.89742	9.8945	9.94089	9.23274	9.3265	9.32049	9.26553	9.37723	9.31306	9.2909	9.26669	9.31845	8.75123	8.77138	8.80042	8.81377	8.79571	8.8227	8.76499	8.80503	8.90182										0.182573	1	-0.029082	0.355759	0.90809	0.0393343	0.0806278	1	0.0102523	0.223374	1	0.025363	0.0120014	0.994305
5.73068	5.39593	5.55828	5.6558	5.62595	5.6191	5.56183	5.52694	5.5882	5.33493	5.19768	5.19046	5.22866	4.82015	5.01258	4.92866	5.04168	4.9905	4.29796	4.31206	4.30152	3.90078	3.70145	3.76864	4.61874	4.47193	4.30177										0.300619	1	0.0719872	1.62357	0.637099	-0.0746242	0.00882914	1	-0.00263707	0.802799	0.907609	-0.220561	1.94515	0.188994
8.93494	8.97866	8.9283	8.96276	9.01895	8.99374	8.9861	9.0887	9.03068	8.86495	8.92326	8.96049	8.89549	8.93384	8.87769	8.94462	8.90269	8.8435	8.66743	8.68656	8.69366	8.59532	8.57707	8.61917	8.66711	8.74734	8.76548										0.917451	1	0.0445156	0.569168	0.849141	0.0433445	1.2268	0.727883	0.0878601	0.161299	1	-0.0138963	0.181799	0.872294
7.53809	7.5324	7.45999	7.37259	7.4905	7.45814	7.4375	7.52199	7.58008	4.76866	4.62841	4.89258	4.86738	4.95887	4.88143	4.87116	4.81177	4.68709	6.17416	6.18686	6.15405	6.07765	6.29346	6.00857	6.07239	6.18928	6.14266										0.739993	1	-0.0697514	0.599709	0.839355	0.0727792	0.0208392	1	0.00302776	0.789827	0.904281	0.139343	0.102955	0.926158
7.49908	7.32568	7.62058	7.47507	7.60531	7.47389	7.57848	7.38654	7.50964	7.43524	7.39075	7.38419	7.49669	7.4417	7.34179	7.51419	7.3912	7.26789	7.71237	7.41601	7.70375	7.62408	7.73957	7.42729	7.81557	7.47713	7.47722										0.139921	1	0.0363134	0.137947	0.960856	-0.0265379	0.032219	1	0.00977548	0.185155	0.99977	0.0233335	0.0584029	0.960663
8.3327	8.20025	8.19398	8.37909	8.24074	8.25592	8.23206	8.32085	8.27339	8.38467	8.34309	8.33262	8.32672	8.3603	8.26255	8.16478	8.23272	8.23824	8.20819	8.3309	8.23823	8.20707	8.24265	8.30108	8.18563	8.32898	8.22531										0.323421	1	0.049606	0.118218	0.964074	-0.016482	0.252772	1	0.033124	0.490923	0.974733	-0.0369364	2.11675	0.177214
11.4444	11.4755	11.4638	11.4742	11.4692	11.4717	11.4596	11.476	11.4443	11.3163	11.2916	11.2722	11.3379	11.4574	11.364	11.347	11.3686	11.3786	11.1807	11.2067	11.2233	11.2312	11.1791	11.2192	11.2724	11.2609	11.2532										0.497983	1	0.0104895	0.562689	0.850149	-0.0117489	0.0329708	1	-0.00125949	1.13772	0.876804	0.0930376	1.96848	0.182624
11.6583	11.7009	11.6931	11.7289	11.7295	11.7465	11.7487	11.7127	11.7489	11.5219	11.5338	11.5308	11.5374	11.6677	11.5381	11.6007	11.5775	11.5601	11.6208	11.5572	11.6613	11.5944	11.6261	11.5753	11.6949	11.6398	11.661										1.62509	1	0.0508426	0.0459971	0.984836	0.00179513	1.38182	0.671317	0.0526377	0.528587	0.962759	0.0522019	1.83304	0.200141
9.96036	9.82502	9.81199	9.95035	9.90051	9.90335	9.92507	9.97018	9.93239	9.94759	9.91112	9.95304	9.87419	9.93081	9.90498	9.83101	9.85963	9.86444	9.48261	9.53716	9.41691	9.5138	9.47824	9.43979	9.62434	9.54056	9.42985										0.448908	1	0.0522814	0.500551	0.870115	0.0244764	0.708722	0.919312	0.0767577	0.741178	0.921345	-0.0339241	2.15438	0.1744
10.8153	10.8482	10.9049	10.8687	10.8482	10.8814	10.8614	10.8947	10.9019	10.6374	10.6083	10.6002	10.6176	10.6728	10.6107	10.7021	10.6459	10.5843	10.7865	10.7909	10.793	10.7978	10.751	10.7611	10.7989	10.7943	10.8366										0.131105	1	0.00994269	0.559588	0.849221	0.0199172	0.442481	1	0.0298599	0.334623	0.998244	0.0184005	0.331103	0.757334
9.20335	8.9291	8.9534	9.00278	9.0529	8.94376	9.13912	8.91676	8.98681	8.75505	8.65284	8.7328	8.63576	8.60104	8.57529	8.49504	8.57668	8.58401	9.10469	8.99784	8.96875	8.9316	8.98072	8.91319	9.10758	8.96746	8.97369										0.112047	1	-0.0288032	0.0691866	0.979527	0.0144154	0.0448866	1	-0.0143878	1.42985	0.789755	-0.109532	1.73221	0.211289
3.90398	3.58214	3.67157	3.71477	3.65409	3.60696	3.90726	3.90856	3.7319	NaN	NaN	NaN	NaN	NaN	NaN	NaN	NaN	NaN	NaN	NaN	NaN	NaN	NaN	NaN	NaN	NaN	NaN										0.236431	1	-0.0606247	1.34176	0.681284	0.190634	0.505977	0.987284	0.13001	NaN	1	0	NaN	1
10.0694	10.1387	10.1292	10.0549	10.0634	10.1032	10.0153	10.0461	10.1008	9.80452	9.7995	9.84319	9.73191	9.81171	9.76572	9.78559	9.8211	9.81501	9.52609	9.63326	9.62456	9.61287	9.54713	9.59686	9.59184	9.58327	9.60975										0.665613	1	-0.0386346	0.272222	0.922446	-0.0197649	0.81708	0.882951	-0.0583995	0.787474	0.908486	-0.0459563	0.183929	0.87002
7.5959	7.70508	7.66235	7.57901	7.63711	7.68358	7.69185	7.67697	7.6107	7.36361	7.35732	7.30894	7.30487	7.36624	7.30733	7.11589	7.3752	7.36203	6.55086	6.55483	6.60655	6.58719	6.6537	6.68695	6.68988	6.61075	6.66116										0.184456	1	-0.0212119	0.272	0.92229	0.0266089	0.0456866	1	0.005397	0.257742	0.997229	-0.0171474	0.274693	0.799533
10.3888	10.4555	10.3993	10.3584	10.4245	10.4599	10.363	10.4395	10.4165	9.62452	9.6837	9.7323	9.69178	9.72762	9.65959	9.73415	9.66898	9.69039	9.76746	9.79239	9.79633	9.69727	9.74779	9.69852	9.7413	9.8316	9.85478										0.00219132	1	-0.000243187	0.074674	0.976132	-0.00794824	0.0954634	1	-0.00819143	0.127636	1	0.0128222	0.184103	0.870247
4.88777	5.01437	4.76285	4.94391	4.94001	4.90269	4.79505	4.9899	5.05186	NaN	NaN	NaN	NaN	NaN	NaN	NaN	NaN	NaN	4.86493	4.73049	5.02329	4.84318	5.15654	5.04154	5.18691	4.91672	4.90421										0.213283	1	0.0405396	0.0748801	0.976318	0.0167286	0.208993	1	0.0572681	NaN	1	0	NaN	1
10.427	10.481	10.474	10.4449	10.4284	10.4701	10.4306	10.4373	10.4563	10.2549	10.2799	10.3217	10.2811	10.3174	10.2149	10.289	10.2573	10.2693	10.163	10.1827	10.1707	10.2144	10.1555	10.1838	10.1382	10.2097	10.1897										0.242641	1	-0.0128117	0.168498	0.954702	-0.006416	0.443521	1	-0.0192277	0.149612	1	-0.0143582	0.249862	0.817222
9.76305	9.99538	9.98689	9.87817	9.95314	10.0066	9.97571	9.94834	10.0417	9.853	9.91376	9.88874	9.90173	9.96891	9.87826	10.02	9.95554	9.99676	9.79914	9.90733	9.76168	9.72609	9.73964	9.7889	9.6654	9.74555	9.75541										0.134242	1	0.0308498	0.386707	0.903183	0.042613	0.381452	1	0.0734628	0.408059	0.99015	0.0311343	1.82495	0.200578
11.6773	11.718	11.7342	11.5851	11.7335	11.6674	11.6684	11.686	11.7504	10.8947	10.9713	10.9164	10.8635	10.9505	10.9256	10.9021	11.0285	10.9563	10.8773	10.9433	10.9317	10.8923	10.9889	10.9043	10.8886	10.9388	10.9606										0.445374	1	-0.0478255	0.327941	0.913086	0.0395877	0.0979184	1	-0.00823784	0.154916	1	-0.0142775	0.333239	0.756044
9.37692	9.48809	9.52856	9.47884	9.53795	9.54709	9.54957	9.48034	9.42919	9.43096	9.45643	9.44166	9.44435	9.44541	9.39837	9.53027	9.49724	9.41574	9.26341	9.37397	9.33378	9.2049	9.21841	9.26008	9.30651	9.30051	9.36702										0.493933	1	0.0567694	0.355085	0.906697	-0.0349232	0.141501	1	0.0218461	0.326463	0.998424	-0.0136382	0.473925	0.652737
10.608	10.6304	10.7132	10.6922	10.6335	10.658	10.6658	10.6358	10.6291	10.4799	10.5043	10.503	10.5671	10.4795	10.5358	10.5134	10.5082	10.4387	10.4159	10.4476	10.49	10.5398	10.5025	10.5283	10.4545	10.4447	10.4641										0.107185	1	0.0107594	0.361234	0.905542	-0.0176862	0.0715266	1	-0.00692685	0.519468	0.963512	0.0317272	0.129762	0.906689
7.94294	7.82455	7.83476	7.86763	7.87811	7.93321	7.91961	7.85549	7.88578	7.82874	7.72472	7.80011	7.9435	7.74164	7.77718	7.74558	7.7986	7.85354	7.64966	7.49106	7.53138	7.59175	7.50971	7.55497	7.3428	7.45819	7.45912										0.233537	1	0.0255664	0.0770495	0.9758	-0.00602229	0.175834	1	0.0195441	0.200922	1	0.0362484	0.122211	0.910459
6.11107	6.05454	6.2379	5.95599	6.13193	5.92038	6.13897	6.20092	6.11934	4.31899	4.0098	4.05686	4.09736	4.45555	4.19648	4.12578	4.25089	4.40366	5.93539	5.81154	5.88712	5.95113	5.8789	5.98361	5.85315	5.72914	5.88404										0.708026	1	-0.131735	1.00959	0.755173	0.150307	0.113158	1	0.0185719	0.350321	0.996044	0.121247	0.452116	0.668117
7.09023	7.00319	7.17588	7.07623	7.10937	7.10895	7.10949	7.03472	7.1524	6.95304	7.01262	7.04639	7.05384	6.92938	6.93178	7.09052	6.92027	7.02503	7.06848	7.14474	7.15267	7.19696	7.19538	7.186	7.07229	7.15492	7.18321										0.0570116	1	0.00842031	0.00621427	0.999254	0.000683784	0.0516957	1	0.00910409	0.261424	0.999092	-0.0323501	0.0479817	0.967878
5.02836	5.48751	5.4153	5.21692	5.64982	5.80128	5.66884	5.48332	5.9911	2.2785	1.95668	2.70631	2.28924	2.27435	2.26832	2.33305	2.4412	2.36566	3.03516	3.06699	2.66217	2.49018	1.95415	2.50057	2.62924	3.00138	2.63835										0.471314	1	0.245614	0.277396	0.920395	0.158416	0.917152	0.841307	0.40403	0.0581873	0.99414	-0.0365289	0.108933	0.919746
8.30022	8.22654	8.33393	8.29953	8.17505	8.31262	8.16079	8.20743	8.20713	8.19684	8.14393	8.37438	8.16219	7.84134	8.15941	8.24009	8.08578	8.21756	6.85441	6.95326	7.0086	6.6152	6.65964	6.50074	7.27544	7.23502	7.3292									+	0.171223	1	-0.0244967	0.691591	0.813476	-0.0706174	1.26459	0.71445	-0.0951141	0.654369	0.938895	-0.18407	0.27068	0.801558
5.13717	5.31629	5.05395	4.82339	5.16255	5.18693	5.21721	5.13659	5.01636	NaN	NaN	NaN	NaN	NaN	NaN	NaN	NaN	NaN	NaN	NaN	NaN	NaN	NaN	NaN	NaN	NaN	NaN										0.326075	1	-0.111511	0.192366	0.951987	0.0657606	0.179443	1	-0.0457508	NaN	1	0	NaN	1
2.35948	2.52706	2.14824	2.32388	2.16105	1.97477	2.09621	2.65663	2.25229	2.35428	1.83192	2.06801	2.49309	2.13529	2.19119	2.10606	2.44792	1.90937	NaN	NaN	NaN	NaN	NaN	NaN	NaN	NaN	NaN										0.572657	1	-0.191692	0.393507	0.897762	0.181811	0.0164097	1	-0.00988015	0.429772	0.991353	0.188453	0.11621	0.913842
9.61151	9.16368	9.95897	9.79122	9.40522	9.67497	9.63853	9.1581	9.75726	9.52	9.02752	9.38274	9.05309	9.07292	9.31969	9.32889	9.02987	9.58422	9.81621	9.34078	9.7932	9.54533	9.89681	9.58502	9.93582	9.78717	9.69987										0.0618003	1	0.0457538	0.187304	0.952078	-0.10584	0.0715401	1	-0.0600866	0.402582	0.988092	-0.161518	0.00640093	0.99678
8.96988	8.85086	8.83681	8.8388	8.83373	8.84308	8.83289	8.9225	8.88711	9.11285	8.99901	9.06302	8.97576	9.13651	8.96198	8.94725	9.04	9.06264	8.59607	8.65004	8.5682	8.57099	8.66486	8.64152	8.81837	8.62963	8.50267										0.486851	1	-0.0473121	0.740561	0.805197	0.0422964	0.034174	1	-0.00501569	0.1986	1	-0.0335436	0.359626	0.735
10.0955	10.2804	10.2539	10.2478	10.1715	10.2503	10.2286	10.191	10.1877	9.96663	9.92821	9.94472	10.0861	9.94476	9.91657	10.0225	9.9508	9.93551	10.1649	10.149	10.0856	10.1181	10.0391	10.1326	10.147	10.0964	10.1202										0.0732219	1	0.0132052	0.288928	0.917273	-0.0207418	0.0434257	1	-0.00753657	0.268261	0.998691	0.0359592	0.326811	0.760753
5.18119	5.28011	5.11175	5.13381	5.05952	5.22712	5.12416	5.03171	5.24269	NaN	NaN	NaN	NaN	NaN	NaN	NaN	NaN	NaN	4.97355	5.19673	5.24275	4.86671	4.94055	4.92785	5.35316	5.29796	5.53881										0.30027	1	-0.0508682	0.0315413	0.988632	-0.00729561	0.30252	1	-0.0581638	NaN	1	0	NaN	1
10.2158	10.3233	10.3373	10.2343	10.2608	10.2946	10.3245	10.2183	10.3528	9.71447	9.81464	9.80836	9.69231	9.74228	9.78839	9.6086	9.73029	9.80109	10.0995	10.118	10.1207	10.0465	10.0978	10.1274	10.0971	10.0727	10.0787										0.275126	1	-0.0288998	0.32605	0.913729	0.035319	0.0388301	1	0.00641918	0.375206	0.990512	-0.0381629	0.434594	0.681105
8.64328	8.66069	8.69758	8.71974	8.60837	8.73399	8.67887	8.69089	8.66128	8.64051	8.74155	8.70417	8.66304	8.79852	8.69392	8.75674	8.65062	8.64945	8.61135	8.70412	8.73097	8.69923	8.69687	8.69206	8.78627	8.75241	8.71108										0.179194	1	0.0201839	0.0907432	0.975097	-0.0103534	0.209568	1	0.00983047	0.173095	1	0.0230878	0.0745297	0.94733
4.36719	4.43799	4.64401	4.42	4.514	4.4181	4.56168	4.2616	4.49297	NaN	NaN	NaN	NaN	NaN	NaN	NaN	NaN	NaN	3.59859	3.77568	3.39167	3.7536	3.58172	3.47799	3.09514	3.56669	3.54439										0.134215	1	-0.0323609	0.0423682	0.987093	-0.0119519	0.132595	1	-0.0443128	NaN	1	0	NaN	1
4.98431	4.86875	5.02307	5.21268	5.01468	4.99778	5.13874	5.15794	4.91475	5.06436	5.31677	4.85316	4.90497	5.25976	4.93525	4.84937	5.14727	4.81123	4.37916	4.08428	4.22234	4.32865	4.08427	4.45261	4.24094	4.42955	4.50011										0.63045	1	0.116338	0.0145279	0.996552	-0.0045716	0.544052	0.973575	0.111767	0.0907725	0.998867	-0.0447691	0.344287	0.746914
7.36699	7.43917	7.45965	7.43068	7.38203	7.30164	7.40641	7.27713	7.36091	6.99979	7.0771	7.103	6.88923	6.95752	6.94154	6.88446	6.87124	6.92052	6.92136	6.88257	6.99667	6.88176	6.89308	6.90737	6.88236	6.8688	6.95858										0.46489	1	-0.0504867	0.164306	0.954777	-0.0232986	0.715215	0.918266	-0.0737853	1.60606	0.838165	-0.130532	2.09192	0.175431
6.77163	6.8336	6.72663	6.86618	6.74532	6.75902	6.59944	6.76501	6.73424	6.49984	6.41305	6.42877	6.59851	6.72402	6.48052	6.48761	6.40946	6.4971	5.62418	5.64654	5.6483	5.56621	5.76985	5.7321	5.60176	5.6052	5.72018										0.0934785	1	0.0128864	0.643269	0.821282	-0.0906073	0.581902	0.966676	-0.077721	0.957433	0.889485	0.153799	0.171951	0.8792
7.54459	7.57101	7.56531	7.61116	7.53983	7.59824	7.60619	7.64131	7.57285	7.84964	7.81998	7.74776	7.71112	7.99205	7.75301	7.96417	7.81166	7.96407	7.56336	7.7892	7.71427	7.67364	7.6829	7.65386	7.81687	7.60712	7.73527										0.4147	1	0.0227755	0.330658	0.912688	0.0237099	1.02303	0.787944	0.0464854	0.0478586	0.997497	0.0129329	0.843892	0.450293
10.8006	10.907	10.9137	10.921	10.9176	10.9739	10.9747	10.9033	10.9729	10.5062	10.5153	10.5071	10.4884	10.5513	10.5554	10.5338	10.5098	10.5442	10.7624	10.7683	10.8207	10.7664	10.7979	10.7977	10.8054	10.775	10.8223										0.711558	1	0.0637188	0.162284	0.954762	0.0128317	0.814575	0.883272	0.0765505	0.433784	0.991524	0.0221853	0.86547	0.440781
9.37498	9.44707	9.41826	9.40181	9.40664	9.40426	9.37985	9.37523	9.38594	9.30883	9.29064	9.22332	9.36317	9.31685	9.30342	9.34268	9.27906	9.29249	9.01587	8.92814	9.04635	9.05145	8.99539	8.96847	9.01899	8.99029	8.90796										0.164986	1	-0.00919882	2.6658	0.512242	-0.0238965	0.714057	0.918974	-0.0330954	0.779186	0.914208	0.0535498	0.397491	0.708831
5.78183	5.85437	5.96142	6.01668	5.92397	5.93769	5.88818	5.88857	5.96832	5.84858	5.85356	6.02963	5.80973	5.91483	5.74422	6.00132	5.86364	5.91622	5.73986	5.85587	5.78283	5.89679	5.79415	5.84595	5.84673	5.76541	5.91499										0.717445	1	0.093571	0.492776	0.868782	-0.0444233	0.348095	1	0.0491478	0.492835	0.976616	-0.0876613	0.0810303	0.943826
8.91932	8.80969	8.79353	8.87072	8.8058	8.88072	8.91455	8.85946	8.89232	7.66979	7.76042	7.65113	7.5754	7.72857	7.57343	7.63994	7.67389	7.66418	7.59143	7.53978	7.53428	7.5824	7.72122	7.80774	7.65619	7.50773	7.63507										0.0895486	1	0.0115697	0.568845	0.848994	0.0363639	0.489776	0.992291	0.0479336	0.480298	0.980639	-0.0679765	0.416073	0.692832
10.6938	10.7334	10.85	10.8157	10.7955	10.8309	10.8427	10.692	10.8232	10.5908	10.5722	10.6257	10.6789	10.6421	10.613	10.7609	10.5569	10.598	10.6136	10.5358	10.5414	10.6024	10.5935	10.5679	10.5312	10.5293	10.5747										0.501297	1	0.0550413	0.227132	0.940356	-0.0281016	0.150854	1	0.0269397	0.916188	0.898251	0.0484317	0.263434	0.807627
9.66637	9.81003	10.0213	9.89493	9.78475	10.0136	9.97147	9.57087	9.94213	9.70011	9.51703	9.78971	9.37582	9.32229	9.69495	9.56874	9.42836	9.77775	9.53722	9.57333	9.55031	9.45379	9.53065	9.58979	9.14147	9.571	9.53329										0.205846	1	0.0652135	0.183129	0.953579	-0.0696173	0.00877694	1	-0.00440375	0.655102	0.940033	-0.204595	0.234878	0.834946
6.06562	6.05773	6.18167	6.12816	5.97971	6.02318	5.99482	5.80324	5.97457	5.65356	5.64459	5.91698	5.65093	6.13623	5.86133	5.78195	5.81608	5.72824	4.51102	4.61811	4.55796	4.62812	4.73917	4.64102	4.68103	4.55709	4.51843										0.414144	1	-0.0579878	0.728916	0.808768	-0.119475	1.14657	0.736821	-0.177463	0.361945	0.996308	0.144458	0.148449	0.896085
8.8403	8.36152	8.30509	8.48303	8.62922	8.51902	8.61046	8.7099	8.6207	8.77205	8.464	8.56987	8.42158	8.68813	8.56597	8.58689	8.44017	8.56752	8.48181	8.41505	8.45273	8.55093	8.50722	8.44003	8.51464	8.4963	8.36406										0.0836713	1	0.041454	0.888878	0.779604	0.10326	0.34757	1	0.144714	0.134792	1	-0.0434122	0.279427	0.79851
8.74998	8.71942	8.67651	8.7518	8.74966	8.67534	8.80155	8.72607	8.64413	8.63483	8.63352	8.65566	8.57827	8.45395	8.58404	8.62136	8.48651	8.46005	7.92538	8.05151	7.95394	7.87166	7.8291	8.03489	7.54462	8.09256	7.9957										0.113311	1	0.010294	0.0106704	0.997549	-0.00168133	0.0594246	1	0.00861263	1.121	0.879897	-0.102584	1.10612	0.343249
5.49067	5.21826	5.26236	5.30364	5.25148	5.35023	5.15738	5.46278	5.20224	2.24077	2.25598	2.01684	2.84055	NaN	2.79527	2.66388	2.29887	2.51723	4.84595	4.62555	4.73275	4.65137	4.81872	4.6667	4.90335	4.91896	4.69175										0.0876109	1	-0.021979	0.0998374	0.97008	-0.0276529	0.144858	1	-0.0496319	2.10996	0.818388	0.646716	1.15436	0.323957
6.17803	6.46704	6.35464	6.24021	6.27342	6.47211	6.23198	6.4613	6.33328	6.04393	6.25837	6.25782	6.12124	6.41094	6.31253	6.02834	6.24542	6.37525	5.25959	5.55572	5.37702	5.42684	5.41982	5.42656	5.73098	5.48496	5.485										0.0138793	1	-0.004656	0.0474528	0.983765	0.0136073	0.0280638	1	0.00895135	0.355496	0.994691	0.0948652	0.0847789	0.941417
5.19417	5.39251	5.27555	5.13322	5.35609	5.39605	5.24342	5.17269	5.13859	NaN	NaN	NaN	NaN	NaN	NaN	NaN	NaN	NaN	NaN	NaN	NaN	NaN	NaN	NaN	NaN	NaN	NaN										0.0258303	1	0.00770823	0.559361	0.84937	-0.110217	0.717504	0.915812	-0.102508	NaN	1	0	NaN	1
10.6497	10.4309	10.5493	10.5898	10.6021	10.4777	10.6311	10.509	10.4813	10.497	10.5448	10.4788	10.5435	10.4252	10.5453	10.4484	10.5234	10.5216	10.5823	10.5755	10.6342	10.5921	10.6081	10.5605	10.5606	10.5788	10.5708										0.0615244	1	0.013223	0.0943868	0.972075	-0.0160379	0.0118806	1	-0.00281493	0.0164465	0.998706	-0.0021979	0.10372	0.925782
7.35151	7.37759	7.47209	7.27777	7.43181	7.44811	7.35459	7.47349	7.43155	5.7623	5.61882	5.59452	5.81084	5.87117	5.62125	5.74181	5.85603	5.73359	NaN	NaN	NaN	NaN	NaN	NaN	NaN	NaN	NaN										0.0780113	1	-0.0144995	0.203377	0.949608	0.0339794	0.142958	1	0.0194799	0.523539	0.962015	0.109207	0.839048	0.451339
8.79737	8.73657	8.93421	8.87819	8.73293	8.81329	8.7595	8.81083	8.73446	8.75984	8.78214	8.86521	8.83846	8.83934	8.73162	8.89427	8.70718	8.79461	8.23524	8.71948	8.261	8.19136	8.14136	8.02857	8.36194	8.45382	8.38204										0.0708964	1	-0.0145779	0.34706	0.908259	-0.0398779	0.362953	1	-0.0544558	0.00505441	1	0.000741005	0.0196633	0.988228
8.38612	8.36035	8.37258	8.34439	8.38536	8.47349	8.41593	8.41134	8.41807	7.84937	7.83134	7.82259	7.80078	7.83291	7.84282	7.90563	7.8793	7.81516	8.13273	8.18104	8.15613	8.1212	8.00724	8.12517	8.10938	8.08573	8.15721										0.292747	1	0.0280638	0.135748	0.961257	0.0140333	2.26332	0.475692	0.0420971	0.234919	1	-0.00892893	0.504025	0.632929
8.61474	8.58541	8.57162	8.53638	8.65546	8.58266	8.6256	8.74087	8.91379	8.31387	8.23165	8.19374	8.21764	8.01007	8.20128	8.26753	8.23089	8.22425	8.40837	8.37946	8.39755	8.13201	8.38788	8.53184	8.60575	8.35666	8.38975										0.00814452	1	0.000914574	0.865189	0.787588	0.16858	0.935592	0.829502	0.169495	0.615292	0.94431	-0.103417	0.0500417	0.965583
7.926	7.94783	7.87823	7.89107	7.9156	7.73531	7.73717	7.8299	7.61494	7.56907	7.55338	7.44477	7.64407	7.4924	7.60365	7.26792	7.50885	7.45495	7.73473	7.71543	7.60205	7.71699	7.68377	7.62182	7.71189	7.71428	7.63407										0.510674	1	-0.0700259	0.644891	0.821497	-0.119987	1.35478	0.669166	-0.190013	0.408728	0.990537	0.0576366	0.605186	0.564805
7.61986	7.55277	7.72054	7.59617	7.59003	7.68449	7.57729	7.73811	7.65385	7.07098	6.91031	7.13436	7.05073	7.35351	7.20617	7.31651	7.37171	7.3003	7.18912	7.13888	7.27004	6.9109	6.94642	7.0024	7.30988	7.38206	7.4175									+	0.0444579	1	-0.00748809	0.231949	0.937387	0.0328495	0.13933	1	0.0253614	0.68196	0.931917	0.164922	1.84617	0.19845
9.02996	9.11234	9.1051	9.02392	9.07275	9.04896	9.07061	9.101	9.20354	8.75703	8.82848	8.75447	8.79376	8.74763	8.80648	8.8042	8.84945	8.843	8.55058	8.62202	8.54845	8.60658	8.52666	8.68386	8.55284	8.68557	8.64736										0.49551	1	-0.0339273	0.832636	0.790585	0.0765069	0.370827	1	0.0425797	0.0293175	0.997108	0.00262674	0.865303	0.440715
9.73956	9.81574	9.81811	9.7471	9.83365	9.81654	9.76681	9.80339	9.81948	9.50278	9.51978	9.53019	9.49267	9.48066	9.48453	9.61723	9.5569	9.59193	9.52393	9.59711	9.58199	9.46455	9.49642	9.53784	9.55893	9.58562	9.56373										0.075724	1	0.00796064	0.027719	0.990898	-0.0025355	0.0625279	1	0.00542514	1.65026	0.83963	-0.031627	1.68027	0.220569
8.6148	8.53709	8.52765	8.54897	8.52335	8.51744	8.54231	8.52809	8.53083	8.59058	8.48153	8.5596	8.51654	8.50096	8.4264	8.47504	8.46313	8.40902	7.61692	7.45008	7.51611	7.43269	7.49849	7.50583	7.60007	7.55777	7.50492										0.438685	1	-0.0299279	0.132686	0.960767	0.00382519	0.394416	1	-0.0261027	0.663913	0.941293	-0.0626008	1.16501	0.321493
4.55329	4.54652	4.54408	4.65545	4.34983	4.39821	4.30128	4.44211	4.46887	NaN	NaN	NaN	NaN	NaN	NaN	NaN	NaN	NaN	NaN	NaN	NaN	NaN	NaN	NaN	NaN	NaN	NaN										0.350756	1	-0.080135	0.231146	0.937206	-0.0637428	1.29548	0.700775	-0.143878	NaN	1	0	NaN	1
9.18397	9.26496	9.29181	9.31921	9.23184	9.27011	9.28381	9.11698	9.20434	9.07341	8.79864	9.01822	8.6999	8.75665	8.94893	8.72664	8.70618	8.85135	8.79042	8.68184	8.62324	8.60962	8.74323	8.70863	8.59599	8.68782	8.48642										0.259739	1	0.0268103	0.591312	0.843644	-0.0720116	0.318948	1	-0.0452013	0.647436	0.94031	-0.161596	0.993153	0.386195
7.78995	7.84204	7.77571	7.74749	7.75478	7.79828	7.74499	7.82677	7.77467	7.22393	7.37292	7.26146	7.13333	7.47336	7.24893	7.27663	7.24316	7.27114	7.17414	7.26601	7.24553	7.00665	7.07913	7.12142	7.18326	7.10829	7.22388										0.626749	1	-0.0357164	0.206057	0.949289	0.0152893	0.260248	1	-0.0204271	0.00266661	1	-0.000892798	0.186839	0.868783
10.699	10.7577	10.7947	10.7224	10.7831	10.7786	10.7558	10.744	10.7554	10.4338	10.5214	10.5291	10.5215	10.6067	10.5405	10.5835	10.5085	10.5525	10.1534	10.1994	10.2265	10.1722	10.1757	10.197	10.1848	10.2246	10.1956										0.116588	1	0.0109088	0.185015	0.952585	-0.00965977	0.0147054	1	0.001249	0.700472	0.923144	0.0614608	0.64234	0.541919
9.94799	10.2623	10.2567	10.0875	10.1843	10.1689	10.231	10.1219	10.2893	9.96355	10.0847	10.0399	10.1206	10.011	10.036	10.1959	10.1386	10.1755	10.013	9.93956	9.91328	9.97299	9.91868	10.0029	9.90847	10.0473	10.1156										0.0271622	1	-0.0087506	0.511743	0.868182	0.0671663	0.195307	1	0.0584157	0.211862	1	0.0264858	1.63983	0.226059
4.83397	4.89702	5.07037	5.06781	5.06658	5.21418	5.46615	5.46917	5.80229	NaN	NaN	NaN	NaN	NaN	NaN	NaN	NaN	NaN	NaN	NaN	NaN	NaN	NaN	NaN	NaN	NaN	NaN										0.994713	1	0.182406	1.71902	0.64168	0.463013	2.09064	0.536038	0.645419	NaN	1	0	NaN	1
9.23598	9.39985	9.34654	9.2779	9.3922	9.43645	9.3397	9.37017	9.40431	8.45147	8.55673	8.5455	8.58177	8.64773	8.54383	8.64823	8.71851	8.563	8.92111	8.9282	8.9035	8.83848	8.9378	8.93756	8.80778	8.93445	8.99167										0.241841	1	0.0413958	0.0166106	0.996721	0.0025425	0.353005	1	0.0439383	0.744786	0.92352	0.0732066	1.05176	0.365165
5.57482	5.91746	5.83912	5.74547	5.73989	5.89791	5.75883	5.73766	5.80638	5.28675	5.24217	5.39633	5.5261	5.39954	5.31267	5.5029	5.48795	5.73525	5.54811	5.47461	5.50578	5.45612	5.31908	5.65342	5.72408	5.7388	5.99721										0.0512912	1	0.0172884	0.183707	0.953039	-0.0267987	0.0303113	1	-0.00951036	0.607128	0.94463	0.104355	1.35292	0.279217
10.3363	10.4121	10.452	10.4393	10.4201	10.2638	10.4343	10.3229	10.345	10.2567	10.285	10.1642	10.3196	10.2045	10.3086	10.1002	10.2027	10.2653	10.4105	10.3437	10.3263	10.3563	10.3402	10.3358	10.4527	10.2612	10.2861										0.146999	1	-0.0257343	0.0363496	0.986194	-0.00699361	0.273057	1	-0.0327279	0.337843	0.996257	0.0422999	0.30976	0.774637
9.37877	9.46094	9.57086	9.3321	9.52194	9.45924	9.4705	9.45486	9.52609	8.97759	9.0239	8.95423	8.89321	8.91813	8.95092	8.97397	8.98523	8.95214	8.49037	8.45551	8.46839	8.36581	8.35893	8.4461	8.54371	8.52103	8.58555										0.153739	1	-0.0324316	0.314518	0.913765	0.0460574	0.0805879	1	0.0136258	1.14762	0.874203	-0.0644881	0.260094	0.810961
10.6595	10.609	10.6084	10.62	10.6636	10.6155	10.6727	10.6244	10.6344	10.0074	9.95651	9.91964	9.96087	10.0111	9.97465	9.85045	9.95969	9.92389	10.3253	10.3682	10.2414	10.2664	10.3071	10.3512	10.257	10.3206	10.274										0.117997	1	0.00740751	0.195449	0.951787	0.0108267	0.335315	1	0.0182343	0.287801	1	0.0210412	0.536082	0.610741
9.93661	10.0876	10.1022	9.99448	10.0619	10.1331	9.99926	10.1547	10.1534	9.72663	9.82696	9.81969	9.72772	10.0328	9.80992	9.89647	9.83188	9.93032	9.31943	9.42189	9.64775	9.52025	9.56869	9.41472	9.69156	9.68308	9.64264										0.115048	1	0.0210209	0.236716	0.936225	0.0392933	0.336945	1	0.0603142	0.272448	1	0.0657139	1.03103	0.37516
8.93582	9.06404	9.07927	8.96234	9.05405	8.98949	9.01869	8.97411	9.07991	8.90071	8.94155	8.84773	8.86671	8.81003	8.85782	8.96558	8.9467	9.036	8.8945	8.95035	8.8936	8.87664	8.88009	8.92269	8.92525	8.89606	8.94865										0.174578	1	-0.0244153	0.210632	0.948876	0.0222766	0.0128825	1	-0.00213877	0.733622	0.921511	-0.0518093	1.05296	0.365266
10.2026	10.1549	10.1301	10.0777	10.1998	10.1542	10.1191	10.2087	10.1367	10.0038	10.0155	9.98296	9.979	10.0099	9.97156	9.97913	10.023	9.96618	9.89439	10.025	9.96784	9.97484	9.9891	10.008	9.90609	9.92131	9.91556										0.169722	1	-0.018637	0.0865644	0.975016	0.0109653	0.0778701	1	-0.00767167	0.389343	0.988352	-0.013951	0.225825	0.841582
8.03341	7.68801	7.72247	7.77093	7.75773	7.61108	7.75862	7.82218	7.80015	7.91236	7.78502	7.78116	7.71454	7.67155	7.71323	7.62158	7.66074	7.64786	7.72279	7.63725	7.57	7.57685	7.63776	7.58589	7.56515	7.56202	7.58061										0.346858	1	-0.101385	0.669112	0.819632	0.0804006	0.0656166	1	-0.0209843	1.30567	0.833845	-0.126407	1.82697	0.201465
4.94736	5.13198	5.15659	5.22709	5.21095	5.16148	5.09349	5.0681	5.00764	NaN	NaN	NaN	NaN	NaN	NaN	NaN	NaN	NaN	4.77357	4.48047	4.64518	4.4023	4.64016	4.50911	4.46214	4.57034	4.7446										0.814016	1	0.121195	1.94977	0.635971	-0.143428	0.114026	1	-0.0222335	NaN	1	0	NaN	1
9.19478	9.09738	9.09916	9.14859	9.05917	9.048	9.09508	9.14162	9.09068	9.01952	9.14216	9.07452	9.0332	9.05963	9.03863	9.00982	9.02424	9.02611	8.523	8.59028	8.53957	8.5054	8.50132	8.53759	8.56899	8.54975	8.51511										0.426364	1	-0.0451797	0.266804	0.923306	0.0238698	0.231826	1	-0.0213099	0.407338	0.988714	-0.0349124	0.752252	0.489159
9.31961	9.26004	9.40052	9.32029	9.3036	9.3457	9.34807	9.27307	9.35888	8.94261	8.8536	8.87211	8.85906	8.85408	8.87772	8.8496	8.73258	8.84785	8.60255	8.6618	8.65603	8.56701	8.58249	8.60519	8.64421	8.67024	8.68602										0.0278361	1	-0.00352383	0.0398718	0.987097	0.00347519	0.000324506	1	-4.86374e-05	0.387858	0.987794	-0.0258252	0.774194	0.478883
10.398	10.2737	10.3182	10.3587	10.3901	10.3627	10.4541	10.3982	10.3525	10.4771	10.3829	10.4088	10.3626	10.3471	10.444	10.3483	10.452	10.4305	10.8956	10.8275	10.8351	10.719	10.8072	10.8298	10.8475	10.8198	10.8699										0.464981	1	0.0405283	0.429092	0.89053	0.031093	0.698366	0.927974	0.0716213	0.393829	0.987251	-0.0383698	0.108428	0.920323
9.59314	9.60373	9.68325	9.51389	9.7065	9.55004	9.72126	9.6182	9.77276	9.32155	9.35786	9.21299	9.2355	9.37403	9.33711	9.14714	9.23594	9.29325	9.33739	9.33081	9.31585	9.05889	9.22865	9.23225	9.33822	9.25623	9.31324										0.216862	1	-0.0365658	0.696379	0.814933	0.11393	0.652843	0.941793	0.0773643	0.10878	1	0.018082	0.52005	0.623869
8.67131	8.52531	8.58925	8.57849	8.67452	8.62207	8.65111	8.66134	8.74804	8.09597	8.17167	8.16984	8.06466	8.17696	8.09178	8.135	8.12582	8.16592	8.14032	8.00095	8.10526	8.01945	8.15579	8.08684	8.21039	8.26239	8.22196										0.230548	1	0.0297305	0.67784	0.818072	0.0618073	0.810478	0.884971	0.0915378	0.341514	0.996845	-0.0346931	0.0440597	0.970154
9.11034	9.21204	9.16794	9.19555	9.11673	9.14835	9.08077	9.1093	9.11936	8.47418	8.54049	8.4723	8.57175	8.4839	8.70478	8.55272	8.52936	8.36654	8.92012	8.82342	8.92327	8.96114	8.8692	8.87555	8.91823	8.93381	8.88284										0.0948433	1	-0.00989978	0.917525	0.776884	-0.0503976	0.888388	0.849383	-0.0602973	0.600013	0.950686	0.0911554	0.0713922	0.950523
9.0244	8.97589	9.02306	8.98177	9.00714	8.93064	8.99574	8.94017	8.89911	8.60043	8.51998	8.59684	8.52874	8.40528	8.54724	8.4938	8.48703	8.51747	8.35315	8.34376	8.3295	8.27743	8.23446	8.28211	8.33745	8.2791	8.32279										0.556058	1	-0.034598	0.321862	0.913249	-0.0281779	0.909298	0.841799	-0.0627759	0.692801	0.926749	-0.0786597	1.23243	0.298123
6.8842	7.01689	7.0728	7.00855	7.08442	6.95756	7.0399	7.08201	6.96158	NaN	NaN	NaN	NaN	NaN	NaN	NaN	NaN	NaN	4.71855	4.90388	4.86209	4.68156	4.75716	4.74839	4.59603	4.81508	4.70306										0.141281	1	0.0255461	0.0757202	0.975866	0.0109898	0.214648	1	0.0365359	NaN	1	0	NaN	1
8.33758	8.36147	8.30746	8.40819	8.35252	8.42826	8.44621	8.47451	8.48784	7.84335	7.95098	7.99279	7.90061	7.99887	7.91571	7.93942	7.84209	7.86214	7.90053	7.88433	7.98396	7.93939	8.01919	7.9659	7.78744	8.05195	8.08809										1.03788	1	0.0608222	1.32937	0.68315	0.0731955	2.59867	0.591733	0.134018	0.0600785	0.995744	0.00935777	0.374831	0.724772
7.82901	7.90525	7.86504	7.81069	7.849	7.91749	7.84542	7.86101	7.85297	7.80654	7.73965	7.8726	7.76664	7.85556	7.83453	7.89327	7.86082	7.87237	7.62962	7.68661	7.75689	7.71268	7.77272	7.71602	7.75644	7.76347	7.80852										0.0673344	1	-0.00737556	0.0653716	0.980004	-0.00592359	0.232193	1	-0.0132991	0.0966615	0.998612	0.0126478	0.810015	0.464886
8.81152	8.5903	8.48653	8.68587	8.61311	8.54997	8.56806	8.75094	8.60675	8.69862	8.67748	8.59525	8.66467	8.75147	8.59574	8.72296	8.62514	8.64989	8.37016	8.3577	8.34855	8.45891	8.47622	8.40755	8.63157	8.40294	8.48733										0.0432582	1	-0.0131356	0.139021	0.960326	0.0256004	0.0381693	1	0.0124648	0.0872283	0.999544	0.0135091	0.0722293	0.950064
10.0622	10.1459	10.1422	10.1393	10.0512	10.1677	10.0707	10.0478	10.2987	9.98132	10.0182	10.008	10.0772	10.036	9.99883	10.1004	10.0677	10.0933	9.86475	9.94403	9.9025	9.89767	9.90322	9.93604	9.95579	9.97343	10.0947										0.0197444	1	0.00263564	0.0793413	0.975823	0.019673	0.094158	1	0.0223087	0.62216	0.944709	0.0348358	2.33175	0.177913
9.94277	10.0832	10.0202	9.92418	10.0127	10.0638	9.9136	10.0501	10.0497	9.67454	9.75031	9.78209	9.74558	9.81154	9.82529	9.85929	9.83928	9.81148	9.49409	9.64044	9.60739	9.60946	9.6148	9.54879	9.5751	9.69995	9.59246										0.0942875	1	-0.0151911	0.0233199	0.994512	0.00425975	0.0623034	1	-0.0109313	0.657283	0.939902	0.058492	1.35747	0.277528
9.5342	9.49226	9.57228	9.58922	9.53138	9.59942	9.59186	9.53246	9.5007	9.45979	9.5381	9.56176	9.53371	9.5276	9.54615	9.52997	9.50963	9.48663	9.24129	9.28595	9.30555	9.34011	9.2858	9.27004	9.26241	9.32069	9.31629										0.574022	1	0.0404304	0.391954	0.898414	-0.0316687	0.088144	1	0.00876172	0.195608	1	0.0159375	0.122347	0.910331
10.7973	10.9104	10.898	10.9515	10.8058	10.9087	10.8619	10.8888	10.867	10.6634	10.7024	10.7482	10.7814	10.7923	10.7086	10.817	10.7267	10.787	10.8896	10.9869	10.9998	10.9747	10.9683	10.9647	11.107	11.0845	11.1083									+	0.13132	1	0.0200466	0.134703	0.960593	-0.0160818	0.0365515	1	0.00396474	0.713504	0.924935	0.0560671	0.933987	0.409132
7.78318	7.66525	7.70785	7.59183	7.62937	7.61987	7.66134	7.6659	7.74325	5.91148	5.81375	5.96931	5.69338	5.61725	5.66482	5.81392	5.71944	5.81149	5.70695	5.82729	5.7258	5.8983	5.59595	5.88067	5.83954	5.92592	5.65337										1.35399	1	-0.105071	1.24389	0.713443	0.0764728	0.261944	1	-0.0285981	2.04498	0.856384	-0.239699	0.993415	0.385916
9.06743	9.18051	9.14065	9.0545	9.11684	9.17195	9.13826	9.18743	9.1889	9.23472	9.3165	9.29644	9.34517	9.364	9.27844	9.34796	9.2222	9.30095	9.13863	9.09704	9.15843	9.0454	9.02982	9.02551	8.99571	9.02225	9.1047										0.115755	1	-0.0151005	0.687635	0.814481	0.0571016	0.494307	0.990899	0.0420011	0.581461	0.954193	0.0466518	0.0614085	0.958674
6.18757	6.12192	6.14752	6.07924	6.07231	6.06297	6.06098	6.05037	6.11092	NaN	NaN	NaN	NaN	NaN	NaN	NaN	NaN	NaN	5.51836	5.75992	5.71314	5.66881	5.64678	5.56988	6.08109	5.99135	5.9327										1.8308	1	-0.0808253	0.0458023	0.984527	0.00257921	1.3681	0.674269	-0.0782461	NaN	1	0	NaN	1
5.96929	6.04458	6.11743	5.90596	5.9927	6.11035	6.0156	5.84128	6.1372	NaN	NaN	NaN	NaN	NaN	NaN	NaN	NaN	NaN	5.68472	6.06666	6.001	5.68021	5.70472	6.04475	6.09793	5.82199	6.03182										0.217085	1	-0.0407616	0.0158067	0.996545	-0.00497373	0.181493	1	-0.0457354	NaN	1	0	NaN	1
8.56035	8.69177	8.57005	8.63354	8.71553	8.69544	8.63475	8.59603	8.58874	8.35724	8.45059	8.32471	8.33349	8.523	8.47117	8.41758	8.43695	8.41734	7.3198	7.67528	7.44407	7.64303	7.67034	7.37762	7.86354	7.41194	7.68563										0.689087	1	0.0741132	1.23558	0.714274	-0.0749944	0.00647908	1	-0.000881195	0.4058	0.988631	0.0650425	0.534952	0.611452
8.4708	8.49272	8.5381	8.5066	8.51404	8.47071	8.39358	8.49029	8.40276	8.42101	8.70812	8.57655	8.61734	8.1755	8.65797	8.53439	8.60279	8.58465	8.22417	7.91789	8.30131	8.11393	8.25274	8.03701	8.47297	8.14666	8.32218										0.0491525	1	-0.00342592	0.950428	0.767246	-0.0682395	0.913115	0.84079	-0.0716654	0.184826	0.99923	-0.0849581	0.0209961	0.988442
10.1155	10.1775	10.2119	10.1367	10.1809	10.193	10.1769	10.1656	10.1476	9.63921	9.70978	9.70142	9.68238	9.69316	9.71738	9.70222	9.72757	9.6435	9.70225	9.85382	9.80218	9.75241	9.71395	9.78637	9.75863	9.83112	9.82836										0.0191117	1	0.001894	0.131847	0.961062	-0.00684897	0.0582238	1	-0.00495497	0.225641	1	0.0141678	0.0805917	0.944358
8.8647	8.98548	8.98832	8.89608	8.9302	8.96479	8.90915	9.04134	9.00545	8.74374	8.80499	8.81123	8.76048	8.81693	8.84824	8.82969	8.82681	8.7879	8.02041	8.28822	8.17173	8.32776	8.18395	8.20672	8.14988	8.30468	8.23778										0.127973	1	-0.0158087	0.5507	0.853012	0.0549536	0.277291	1	0.0391448	0.260298	0.998129	0.021896	0.481511	0.648258
8.24081	8.08901	8.02805	8.00568	8.04836	8.05755	8.07168	8.09747	8.12051	7.91364	7.78745	7.78555	7.81186	7.82382	7.75631	7.70071	7.77816	7.82742	8.01848	8.08624	7.98215	7.9351	8.00705	7.95332	8.10093	8.07507	8.0424										0.557938	1	-0.0820948	1.30492	0.688684	0.0593573	0.128769	1	-0.0227375	0.267158	0.998017	-0.0315498	0.462288	0.658983
8.95903	8.91161	8.90782	8.94168	8.90534	8.83905	8.92875	8.92252	8.89794	8.9633	8.92909	8.92755	8.88958	8.91402	8.88743	8.94575	8.89944	8.89391	9.02117	9.04362	8.97151	8.97568	8.93918	9.01916	9.03188	9.01392	8.97674										0.377202	1	-0.0307973	0.267294	0.92356	0.0210466	0.19765	1	-0.00975068	1.38688	0.805101	-0.0429684	0.598232	0.568385
9.70755	9.8072	9.86563	9.66474	9.79601	9.78475	9.78796	9.77766	9.87912	9.4416	9.61744	9.58471	9.46696	9.56047	9.5668	9.53664	9.69699	9.60305	9.06393	9.06583	9.01516	9.03102	9.1365	9.15876	8.9379	9.12493	9.16699										0.291518	1	-0.0449622	0.555863	0.849609	0.0664139	0.141137	1	0.0214516	0.0936775	0.999369	-0.0165062	0.378953	0.72203
10.0171	10.1394	10.1612	10.0358	10.0754	10.1173	10.0531	10.0305	10.0155	9.36199	9.43289	9.43886	9.38489	9.36233	9.34383	9.52903	9.45671	9.37976	9.70791	9.64958	9.68848	9.73041	9.69219	9.65768	9.60409	9.69347	9.69281										0.230053	1	-0.0297136	0.765279	0.802438	-0.0431455	0.722534	0.91612	-0.0728591	0.802584	0.907033	-0.0475601	0.370043	0.726247
9.97989	10.0461	10.019	10.0358	9.98331	9.99825	9.92021	9.97373	9.96644	9.66461	9.64214	9.7035	9.66768	9.76255	9.62322	9.79939	9.64557	9.67687	9.50179	9.5476	9.52151	9.54368	9.49889	9.51974	9.5584	9.56254	9.56078										0.137441	1	-0.00921059	1.07386	0.73228	-0.0523141	1.13481	0.732163	-0.0615247	0.116831	1	0.0143989	0.300819	0.783257
4.86862	4.67654	4.88751	4.9155	4.57922	4.78453	4.93604	4.74277	4.55959	4.80616	4.70321	5.02555	4.74956	4.49484	4.72251	4.70019	4.66378	4.94559	4.60213	4.45735	4.56196	4.63394	4.47318	4.16777	4.71272	4.59142	4.54399										0.161714	1	-0.0511384	0.0313838	0.988992	-0.0136191	0.194345	1	-0.0647575	0.691102	0.926097	-0.189338	0.226217	0.841565
5.82267	5.75807	5.91695	5.67983	5.75693	5.66212	5.69029	5.92888	5.60221	5.74512	5.60611	5.63153	5.63811	5.69302	5.71456	5.64607	5.41859	5.50377	NaN	NaN	NaN	NaN	NaN	NaN	NaN	NaN	NaN										1.1462	1	-0.132939	0.149405	0.958536	0.0408336	0.355013	1	-0.0921055	0.16291	1	0.0209746	0.809586	0.465235
7.95433	7.81333	7.95153	7.8569	7.97101	7.72925	7.93895	7.89596	7.93763	7.60949	7.59087	7.45462	7.51672	7.40181	7.56734	7.4938	7.42333	7.57742	7.09592	7.3708	6.99588	7.04142	6.85304	7.30032	7.19896	7.29797	7.14407										0.255831	1	-0.0540145	0.431127	0.891029	0.0717955	0.134788	1	0.0177809	0.336544	0.996267	-0.0563647	0.333731	0.756396
8.23411	8.45638	8.46319	8.31799	8.39261	8.54505	8.44364	8.35356	8.43189	7.89855	7.90253	7.81851	7.89763	7.85581	8.23243	8.02642	7.95482	7.89622	8.02614	8.13518	8.09741	8.07673	8.08895	8.14829	7.98563	8.06709	8.13426										0.123479	1	0.0339905	0.0415477	0.986555	-0.00885296	0.113435	1	0.0251376	0.426469	0.990079	0.122094	0.858586	0.442383
5.14731	5.15947	5.28821	5.21002	5.13325	5.125	5.00997	5.02379	5.14197	4.29611	4.2341	3.92586	4.02748	4.23242	4.24311	4.08813	4.33407	3.92501	3.53045	4.43351	3.92994	4.24965	4.41405	4.04729	4.11613	3.34053	4.45764										0.330894	1	-0.0422427	0.91283	0.776725	-0.0975119	1.06745	0.763939	-0.139755	0.0395964	0.997213	0.0156457	0.0774041	0.946303
9.11217	9.15294	9.1706	9.06343	9.2453	9.1722	9.22795	9.22643	9.22772	8.75483	8.66755	8.77303	8.66579	8.77863	8.59994	8.82825	8.77286	8.83217	8.45961	8.63943	8.52773	8.44983	8.40786	8.52345	8.42774	8.55418	8.64218										0.0970555	1	0.0150725	0.563458	0.850563	0.0670567	2.04555	0.523863	0.0821292	0.338283	0.996874	-0.0503515	0.984143	0.390285
10.1169	10.1019	10.1498	10.1614	10.1764	9.93127	10.2953	10.0306	10.1912	10.1661	9.95969	9.77744	10.0718	9.91219	9.98672	10.1771	9.97126	10.105	10.1143	10.0291	9.90247	10.0854	10.0458	9.77728	10.0999	9.88414	9.90007										0.15381	1	-0.0331672	0.304355	0.916652	0.0826581	0.25062	1	0.0494909	0.0644347	0.993314	0.0224746	0.385424	0.717625
9.59047	9.6186	9.62614	9.61909	9.65117	9.62422	9.68583	9.70516	9.60274	9.62907	9.68488	9.67245	9.61075	9.68778	9.63812	9.7695	9.75702	9.78343	10.1404	10.2362	10.1168	10.0532	10.0633	10.0685	10.0721	10.1493	10.159										0.600736	1	0.0197573	0.429196	0.89035	0.0330839	0.727907	0.917945	0.0528412	0.23074	1	-0.0165857	2.36042	0.186986
8.84244	8.76209	8.75977	8.83738	8.75294	8.70114	8.78263	8.81599	8.74999	8.55677	8.60484	8.67805	8.53511	8.62498	8.52265	8.58577	8.51829	8.55201	8.28217	8.26774	8.31615	8.3575	8.33569	8.37011	8.26554	8.17264	8.191										0.193598	1	-0.0242809	0.162643	0.954191	0.0190487	0.0543465	1	-0.00523218	0.474854	0.983611	-0.0523078	0.691757	0.514371
9.9374	9.87086	9.96893	9.94214	9.94585	9.87567	9.94514	9.91331	9.93186	9.73494	9.7409	9.74759	9.74494	9.77209	9.72278	9.76635	9.72353	9.73761	9.79935	9.83545	9.84369	9.79476	9.80848	9.83089	9.70209	9.79609	9.81025										0.0416744	1	-0.00450548	0.132894	0.960583	0.00887871	0.0494533	1	0.00437323	0.136859	1	0.00545629	0.0348615	0.978231
6.10578	5.9674	5.97495	5.99061	6.0355	6.11516	6.20997	6.06795	6.13975	4.29903	4.46556	4.35597	4.04908	4.46765	4.34962	4.2742	4.49671	4.20258	NaN	NaN	NaN	NaN	NaN	NaN	NaN	NaN	NaN										0.207687	1	0.0310426	0.774082	0.801717	0.0921362	0.947641	0.822432	0.123179	0.250995	0.996739	-0.0847365	0.184919	0.86969
7.51228	7.55604	7.53713	7.46573	7.65537	7.55243	7.62751	7.59367	7.68898	7.1015	7.08008	7.03272	6.93615	7.08233	7.13747	7.04631	7.09773	7.07672	NaN	NaN	NaN	NaN	NaN	NaN	NaN	NaN	NaN										0.150413	1	0.0226943	0.570373	0.848075	0.0788773	1.53005	0.641847	0.101572	0.111049	1	-0.0194475	0.0287114	0.981928
10.4683	10.619	10.5271	10.5224	10.5568	10.5559	10.4758	10.5715	10.5616	10.096	10.1858	10.1188	10.0594	10.221	10.1288	10.167	10.1818	10.1799	10.1154	10.2087	10.1158	10.0447	10.0257	9.98378	10.2177	10.1885	10.2115									+	0.0523699	1	0.00688934	0.0963988	0.971127	-0.00873407	0.0114133	1	-0.00184472	0.0174868	0.998725	0.00284417	0.712201	0.505901
9.62043	9.7783	9.73409	9.65659	9.77991	9.75581	9.69628	9.71202	9.87769	9.12228	9.16354	9.29566	9.14901	9.26328	9.19137	9.30563	9.24272	9.25688	8.9934	8.95807	8.96982	8.83068	8.918	8.95569	8.97109	8.95752	9.07234										0.119922	1	0.019832	0.17053	0.954306	0.0312281	0.274303	1	0.05106	0.0405406	0.997232	0.00739225	0.599841	0.568156
3.93403	3.86267	3.98052	3.97666	3.61982	3.69399	3.56582	4.02252	3.98876	NaN	NaN	NaN	NaN	NaN	NaN	NaN	NaN	NaN	NaN	NaN	NaN	NaN	NaN	NaN	NaN	NaN	NaN										0.642599	1	-0.162252	0.201506	0.949637	0.0955443	0.1667	1	-0.0667078	NaN	1	0	NaN	1
8.10311	8.00062	8.07042	8.11596	8.06315	8.03116	8.03682	8.17589	8.04316	8.14446	8.29083	8.21749	8.16323	8.09053	8.17856	8.1893	8.13342	8.00876	7.05369	7.15837	7.12671	7.13248	7.00063	7.02718	7.09106	7.1889	7.13838										0.111702	1	0.0120411	0.106149	0.966324	0.015199	0.191522	1	0.0272401	0.663035	0.940917	-0.073487	0.719605	0.503627
7.76834	7.89459	7.84321	7.77582	7.91526	7.85772	7.83011	7.84787	7.93206	7.65699	7.65913	7.7683	7.61657	7.72294	7.75618	7.714	7.66948	7.8168	6.72188	6.82537	6.86291	6.93282	6.85032	6.84488	6.66352	6.96435	6.80469										0.09293	1	0.0142188	0.148328	0.958628	0.0204139	0.28994	1	0.0346327	0.0224429	0.999427	0.00375652	0.271234	0.801733
6.83234	6.77095	6.74689	6.69688	6.71365	6.85962	6.75492	6.79489	6.78296	6.3479	6.28762	6.43215	6.2966	6.61397	6.27607	6.41512	6.414	6.35837	5.31971	5.39337	5.52533	5.31336	5.4866	5.32034	5.16325	5.51001	5.39826										0.175642	1	-0.0266754	0.146394	0.958465	0.0208761	0.0724376	1	-0.00579929	0.123806	1	0.0396557	0.363114	0.732998
4.58205	4.78531	4.72443	4.34682	4.39916	4.64386	4.41046	4.28352	4.41459	NaN	NaN	NaN	NaN	NaN	NaN	NaN	NaN	NaN	NaN	NaN	NaN	NaN	NaN	NaN	NaN	NaN	NaN										1.00164	1	-0.233981	0.390992	0.898037	-0.0937548	1.94162	0.562685	-0.327736	NaN	1	0	NaN	1
6.1254	5.9019	6.00488	5.97589	6.05645	5.87587	5.91298	5.94303	5.89655	5.60065	5.92325	5.85569	5.49362	5.55866	5.77061	5.64069	5.5987	5.56408	5.52957	5.65379	5.54406	5.50051	5.44379	5.44921	5.53861	5.58818	5.59376										0.190479	1	-0.0413235	0.407977	0.895043	-0.0518815	0.636805	0.945751	-0.093205	0.650359	0.940106	-0.185568	0.888868	0.430838
8.2004	8.06011	8.05665	8.0752	8.06809	7.99281	8.19546	8.13595	8.18064	7.78389	7.66956	7.74957	7.69099	7.56109	7.70568	7.56648	7.67252	7.74536	8.55784	8.5774	8.42787	8.56805	8.52528	8.53187	8.55472	8.55812	8.48659										0.484346	1	-0.0603531	1.76838	0.624303	0.125318	0.570809	0.968966	0.0649649	0.647188	0.937916	-0.0817588	0.515708	0.6256
4.40236	3.72796	3.52114	4.08236	3.55339	3.45534	3.51226	3.05159	3.29542	3.49172	3.18621	2.61817	3.50344	3.4086	3.52577	3.3814	3.19962	3.31964	NaN	NaN	NaN	NaN	NaN	NaN	NaN	NaN	NaN										0.220899	1	-0.186788	0.805025	0.796587	-0.410606	0.939177	0.828504	-0.597394	0.667839	0.936638	0.380574	0.315307	0.771188
3.13219	2.93074	2.86245	2.69982	2.67222	3.02731	3.29836	3.0596	2.63807	3.17806	3.351	3.45651	3.26377	3.41376	3.39395	2.78763	3.16216	3.10551	NaN	NaN	NaN	NaN	NaN	NaN	NaN	NaN	NaN										0.555579	1	-0.175342	0.371482	0.905474	0.198896	0.0381866	1	0.0235542	0.110488	1	0.0286392	1.02502	0.376747
6.77226	6.61963	6.87285	6.74189	6.73172	6.76879	6.87893	6.84971	6.90929	6.74256	6.62467	6.7903	6.77336	6.7408	6.8508	6.86856	7.04299	6.89884	8.2674	8.3883	8.39818	8.33379	8.28696	8.39632	8.5343	8.41523	8.38627										0.0337898	1	-0.0074447	2.52607	0.577366	0.131843	0.756501	0.912302	0.124398	0.51336	0.963718	0.0691395	1.39173	0.265851
8.01773	8.01481	8.15905	7.98757	8.11208	8.03655	8.13027	8.0258	8.14618	7.84407	7.67718	7.74125	7.6165	7.64955	7.73071	7.5494	7.75088	7.91744	7.31485	7.18517	7.21541	7.18858	7.35418	7.39434	7.31207	7.1537	7.27475										0.111834	1	-0.0184622	0.456244	0.881815	0.0553474	0.239154	1	0.0368853	0.679033	0.934625	-0.0885819	0.0435282	0.970369
9.62944	9.56423	9.59087	9.52715	9.60942	9.48035	9.65232	9.58298	9.62287	9.43091	9.39656	9.34856	9.27994	9.1614	9.39835	9.18292	9.28414	9.2713	9.31362	9.31954	9.27559	9.18175	9.20023	9.21558	9.21687	9.31637	9.20443										0.5915	1	-0.0558736	0.875966	0.779543	0.0804167	0.372465	1	0.0245431	0.706301	0.922372	-0.112119	1.66871	0.222487
4.84191	5.27335	5.28497	4.72838	5.00419	4.81864	4.6923	5.05859	5.01332	NaN	NaN	NaN	NaN	NaN	NaN	NaN	NaN	NaN	NaN	NaN	NaN	NaN	NaN	NaN	NaN	NaN	NaN										0.782183	1	-0.283009	0.193091	0.951707	0.0709995	0.498022	0.988319	-0.21201	NaN	1	0	NaN	1
9.0347	9.02042	9.01352	9.0185	9.04873	8.9543	9.04097	9.07874	9.06555	8.68406	8.68393	8.70337	8.69844	8.61654	8.61321	8.56467	8.72862	8.72066	8.2273	8.35711	8.27219	8.20496	8.23402	8.15875	8.27567	8.31174	8.37182										0.213726	1	-0.0157035	0.845902	0.78794	0.0545769	1.42441	0.66339	0.0388734	0.76799	0.920374	-0.0477235	0.130845	0.906443
8.08948	8.15999	8.21013	8.13272	8.20457	8.15921	8.23155	8.24368	8.24907	6.37343	6.24341	6.39087	6.30105	6.29402	6.39392	6.24283	6.40735	6.42129	7.3518	7.42561	7.33117	7.10614	7.39243	7.35619	7.27265	7.32604	7.27254										0.108957	1	0.0122973	1.60944	0.63884	0.0759325	1.17276	0.726348	0.0882298	0.0374213	0.995825	-0.00624291	0.103628	0.925685
5.42511	5.14346	5.09734	5.20312	5.03051	5.11254	5.40414	5.42149	5.14416	NaN	NaN	NaN	NaN	NaN	NaN	NaN	NaN	NaN	NaN	NaN	NaN	NaN	NaN	NaN	NaN	NaN	NaN										0.395243	1	-0.106578	0.947886	0.767293	0.207871	0.302568	1	0.101293	NaN	1	0	NaN	1
8.90435	8.91284	8.91574	8.89994	8.8981	8.94635	8.8833	8.95944	8.91181	7.93667	7.97271	8.04233	7.94528	7.92542	8.03922	7.91896	7.86207	7.94142	8.4193	8.45104	8.54346	8.39101	8.51176	8.42415	8.45806	8.51862	8.51286										0.0837723	1	0.00382137	0.042291	0.987081	0.00338173	0.116566	1	0.0072031	0.10737	1	-0.0139279	0.915502	0.418578
7.43993	7.32564	7.19719	7.35584	7.28687	6.91733	7.37429	7.26861	7.19255	7.26611	7.22299	6.70191	7.11285	6.83075	7.03715	7.15094	7.11131	6.87387	7.11782	7.108	6.90558	6.84349	6.71482	6.38156	7.22735	6.88551	6.88335										0.366353	1	-0.134239	0.249068	0.929308	0.0918048	0.18455	1	-0.0424345	0.128651	1	-0.0700897	0.0306774	0.980487
8.2872	8.24542	8.20868	8.1553	8.20604	8.33021	8.36852	8.28918	8.38196	6.68829	6.70058	6.59545	6.41714	6.97811	6.52586	6.76179	6.83597	6.81748	6.0319	5.76497	6.02498	5.80921	6.10573	6.05004	5.89942	6.04686	5.99003										0.105445	1	-0.0165831	0.910776	0.777297	0.116035	1.26875	0.712246	0.099452	0.0409839	0.997339	-0.0210684	1.64013	0.226263
6.78252	6.83523	6.95887	6.71248	6.97113	6.96636	6.97489	7.05609	7.11918	4.54592	4.38336	4.25008	3.85312	3.96348	3.80452	3.94217	4.22918	4.60022	3.53611	3.81535	3.50471	3.45902	3.54748	3.49408	3.94734	3.93138	3.59565										0.0866291	1	0.0244463	0.811315	0.796026	0.166732	1.33692	0.676906	0.191179	2.22177	0.7528	-0.519415	0.259206	0.81166
5.11864	4.96562	4.98719	4.97136	4.88161	5.05451	6.09719	6.0759	6.69889	NaN	NaN	NaN	NaN	NaN	NaN	NaN	NaN	NaN	5.12098	5.0819	5.10876	4.95203	5.1322	5.06861	5.59301	6.07801	6.59829										0.324767	1	-0.0546556	2.48533	0.52312	1.3215	2.42153	0.473164	1.26684	NaN	1	0	NaN	1
6.01627	5.91691	6.01882	5.99996	5.94679	6.11847	5.93358	5.93157	6.01605	6.14316	6.14589	6.31439	6.20603	6.31112	6.30175	6.12439	5.99226	6.17427	5.83728	5.97186	6.06411	5.98797	5.95832	5.96357	6.11317	6.00648	6.05185										0.24522	1	0.0377429	0.457242	0.882237	-0.0613421	0.209713	1	-0.0235991	0.472843	0.98416	0.0718184	0.593552	0.5724
9.49847	9.60875	9.62497	9.5631	9.54198	9.58148	9.53544	9.56662	9.51879	9.52976	9.44317	9.55964	9.54464	9.56693	9.48354	9.67716	9.52014	9.57683	9.49858	9.44889	9.44378	9.49264	9.44568	9.42133	9.46134	9.43603	9.47691										0.135725	1	-0.0152102	0.534144	0.856296	-0.0219014	0.368331	1	-0.0371116	0.185446	0.999789	0.0208489	0.628497	0.550018
7.1726	7.21839	7.15614	7.10577	7.16077	7.21665	7.06756	7.09439	7.12358	6.16559	6.28563	6.19448	6.20263	6.41124	6.23344	6.47825	6.62702	6.83696	6.11784	6.24371	6.38259	6.24863	6.13668	6.18566	6.36359	6.04604	6.31322										0.224955	1	-0.0213154	0.853672	0.785379	-0.0658886	1.61762	0.630466	-0.087204	0.379389	0.990831	0.0672018	1.76442	0.208361
5.21673	5.0521	4.98308	5.14438	5.07825	5.19202	5.09189	5.18023	4.86639	3.40413	2.99866	3.50078	3.43696	4.15224	3.0741	2.80143	3.16132	3.34909	5.0436	5.16706	5.01583	5.25665	4.9333	5.09481	4.96514	5.06159	5.09859										0.285082	1	0.0542507	0.39199	0.898592	-0.0920445	0.118294	1	-0.0377938	0.290923	1	0.253245	0.371283	0.726664
9.90411	10.035	9.97258	9.92664	9.99018	9.99485	9.9705	10.0302	10.0695	9.36147	9.44454	9.34996	9.41535	9.43626	9.45697	9.46455	9.50386	9.55547	9.03745	9.2418	9.15936	9.1071	9.10232	9.11958	9.15553	9.19543	9.28467										0.000104168	0.999837	-1.39872e-05	0.660808	0.820296	0.0528514	0.483499	0.992197	0.0528374	0.724689	0.920972	0.0508677	1.43452	0.253382
7.21758	7.05614	7.01889	7.23407	7.14623	7.08002	7.22054	7.08408	7.07002	7.16645	7.02454	7.01573	7.11922	7.18089	7.10613	7.19657	7.06963	6.92562	6.08848	6.02848	5.85315	5.96406	5.93394	5.84573	5.91231	5.94852	5.97975										0.300652	1	0.0559041	0.164002	0.954252	-0.0285592	0.129392	1	0.0273449	0.544245	0.958936	0.0665051	0.0179043	0.989343
6.96163	6.99217	6.96202	6.95343	6.95911	6.88628	6.87196	6.94792	6.94071	6.59674	6.80113	6.64649	6.672	6.58038	6.75125	6.78673	6.78462	6.63708	6.97137	7.26438	7.12796	7.13583	7.11071	7.12592	7.07543	7.11025	7.13832										0.697674	1	-0.0390026	0.140078	0.960825	-0.0127389	0.92127	0.838513	-0.0517414	0.0596176	0.994528	-0.0135756	0.278314	0.798927
7.1387	7.22292	7.34116	7.18518	7.28669	7.28612	7.31417	7.26016	7.32108	6.4868	6.35221	6.3028	6.21925	6.31338	6.39819	6.52194	6.36715	6.39045	7.03712	6.92576	7.08627	7.10977	7.11864	7.07077	7.02994	7.00394	7.04735										0.0972754	1	0.0183978	0.517537	0.862645	0.0458078	0.446738	1	0.0642056	0.393555	0.98717	-0.07033	0.248674	0.819154
3.36387	3.69708	3.65715	3.47749	3.54143	3.35436	3.93676	3.26306	3.55084	NaN	NaN	NaN	NaN	NaN	NaN	NaN	NaN	NaN	NaN	NaN	NaN	NaN	NaN	NaN	NaN	NaN	NaN										0.412183	1	-0.114941	0.24523	0.930424	0.125795	0.016243	1	0.0108542	NaN	1	0	NaN	1
7.55905	7.34703	7.41018	7.46862	7.40053	7.25856	7.48015	7.27599	7.33117	6.84747	6.83509	6.6858	6.8273	6.64141	6.84468	6.66497	6.70758	6.62347	7.56827	7.49397	7.52321	7.4702	7.47056	7.36302	7.48638	7.47536	7.42555										0.287783	1	-0.0628448	0.0534013	0.982642	-0.0134686	0.363838	1	-0.0763133	0.0775115	0.998434	-0.0183266	1.01588	0.379371
7.36787	7.34092	7.54906	7.33209	7.42159	7.36528	7.37694	7.47021	7.49976	6.79095	7.07638	6.86551	6.67917	7.24284	6.93404	6.83688	6.82882	6.93024	7.18859	7.3663	7.18934	7.19513	7.10645	7.17062	7.53271	7.3634	7.29927										0.262334	1	-0.0462969	0.772585	0.801716	0.075978	0.146987	1	0.029681	0.0786622	0.999135	0.0410693	0.191112	0.863598
7.66321	7.53812	7.58222	7.3677	7.69548	7.58707	7.62288	7.64487	7.5668	7.21432	7.18455	7.15366	7.14967	7.25605	7.1749	7.11343	7.11568	7.17298	6.12441	5.90726	5.83971	5.87449	5.83883	5.75878	5.80864	5.90057	5.84483										0.161907	1	-0.0444331	0.244743	0.929559	0.0614284	0.145569	1	0.0169953	0.0913103	0.998911	0.00936921	0.89228	0.428354
5.61611	5.61362	5.70517	5.23265	5.52722	5.43977	5.57077	5.54995	5.74207	3.61325	3.5259	3.12709	3.19379	3.1443	3.23858	3.40214	3.30575	3.38661	5.16366	5.33775	4.8439	5.04823	4.8575	4.9448	4.98987	4.69882	5.05109										1.24556	1	-0.245091	0.972839	0.770128	0.221053	0.130053	1	-0.0240385	0.687736	0.928329	-0.229854	0.138719	0.902647
6.85514	6.85363	6.92146	6.77463	6.87188	6.66537	6.77403	6.89198	6.82761	6.25544	6.47265	6.05098	6.09541	6.21384	6.13786	6.18015	6.27481	6.23765	5.50056	5.5021	5.65204	5.68072	5.58829	5.5559	5.53052	5.69953	5.603										0.766779	1	-0.106112	0.368799	0.906192	0.0605745	0.48592	0.994352	-0.0455376	0.365171	0.996378	-0.110654	0.0815833	0.943253
5.39015	5.11807	4.98817	4.70768	4.99596	4.86772	4.85178	5.06964	5.19824	5.19099	4.98482	5.22451	4.81679	5.03688	5.03561	4.79586	4.96409	5.12384	5.10905	5.01528	5.14872	5.14015	5.02306	5.16137	4.86282	4.83644	4.81653										0.998486	1	-0.308344	0.627775	0.82244	0.182767	0.332333	1	-0.125578	0.746807	0.926128	-0.170349	0.643866	0.541432
8.1668	8.45045	8.4538	8.23215	8.38112	8.37527	8.42742	8.38391	8.38431	8.1427	8.19251	8.25394	8.11136	8.26345	8.15865	8.21775	8.26087	8.34904	7.55878	7.72146	7.57242	7.58797	7.66732	7.59321	7.62554	7.65716	7.7032										0.0917292	1	-0.0275014	0.609422	0.834307	0.0690327	0.162281	1	0.0415312	0.122744	1	-0.0185661	0.723624	0.500429
9.35318	9.50629	9.60603	9.33079	9.5314	9.49099	9.41759	9.45516	9.49558	9.06802	9.13396	9.00494	9.04979	9.15981	9.04754	9.13764	9.08096	9.07211	8.78522	8.87612	8.80821	8.6913	8.75944	8.75105	8.64592	8.74304	8.75601										0.145343	1	-0.0374413	0.0259441	0.992287	0.00505257	0.157844	1	-0.0323887	0.115778	1	0.0167379	0.261813	0.809517
10.1266	10.1818	10.2274	10.1756	10.2025	10.2328	10.1816	10.1899	10.2062	9.61325	9.65389	9.66918	9.66074	9.71605	9.66096	9.74227	9.68909	9.65851	9.37235	9.56214	9.45655	9.43126	9.44269	9.48512	9.45725	9.46085	9.48048										0.304004	1	0.0250266	0.242563	0.931099	-0.011089	0.176052	1	0.0139376	0.610627	0.942629	0.0338113	0.798501	0.470284
7.13991	7.1519	6.9345	7.05166	6.98608	6.94548	6.89116	6.99256	7.13552	7.1195	7.19873	7.22097	6.97537	7.3525	7.1601	7.19982	7.23303	7.32829	5.81063	5.98001	6.04071	5.97249	5.97319	5.78222	5.89974	5.97163	5.82291										0.45319	1	-0.0810308	0.0534778	0.982707	0.0120061	0.27734	1	-0.0690247	0.051911	0.996229	-0.0170771	0.682266	0.51921
9.41335	9.38984	9.35646	9.38847	9.41374	9.42162	9.36951	9.43966	9.52738	8.88203	8.93071	8.94796	8.82494	8.92593	8.89408	8.76829	8.86489	8.91013	8.60663	8.7695	8.63214	8.63832	8.65036	8.70412	8.60322	8.69206	8.62143										0.481829	1	0.0213919	0.331092	0.912751	0.0375754	0.535541	0.973476	0.0589673	0.466881	0.987182	-0.0385793	0.716046	0.504418
3.77896	4.13047	3.5909	3.72227	3.84538	3.57501	3.59759	4.15881	4.07094	3.57463	3.69705	3.42025	3.61716	4.01275	3.82538	3.33087	3.4101	3.49096	NaN	NaN	NaN	NaN	NaN	NaN	NaN	NaN	NaN										0.270716	1	-0.119224	0.525575	0.857927	0.228223	0.17567	1	0.108999	0.846934	0.901282	0.254453	0.762997	0.482598
8.95388	9.00164	9.01225	8.95691	9.01243	8.97481	9.05273	9.13313	9.0932	8.82372	8.70913	8.6998	8.71669	8.71788	8.65573	8.57472	8.57644	8.80128	8.90501	8.96667	8.79493	8.84086	8.894	8.86798	8.90422	8.75532	8.79606										0.118085	1	-0.00787767	1.76752	0.621868	0.11164	1.61816	0.632993	0.103762	0.45669	0.985496	-0.0474513	0.476006	0.65155
6.7456	6.91831	6.91536	6.58772	6.79461	6.95624	6.86409	6.86054	6.97317	6.56126	6.59764	6.63451	6.58753	6.67107	6.73022	6.731	6.71531	6.69452	6.57199	6.84798	6.66529	6.7488	6.60575	6.64509	6.50251	6.66856	6.64534										0.264854	1	-0.080231	0.457712	0.882365	0.11974	0.227361	1	0.0395088	0.63131	0.950648	0.0651355	2.09433	0.174476
10.0658	10.1352	10.163	10.109	10.1506	10.1846	10.1217	10.186	10.1379	9.29514	9.35438	9.30313	9.30113	9.31316	9.34756	9.39101	9.44508	9.35121	9.37199	9.49767	9.53373	9.42223	9.45681	9.41293	9.61535	9.53906	9.54403										0.299572	1	0.0267277	0.00541449	0.999726	0.000481923	0.320895	1	0.0272096	0.0452283	0.997358	0.00306988	1.11698	0.338734
10.0615	10.0195	9.97417	9.9915	10.0057	10.0468	10.004	10.0599	10.0167	9.76735	9.7697	9.7702	9.69218	9.8044	9.71764	9.77878	9.71549	9.74413	9.52858	9.58121	9.57276	9.60047	9.60508	9.46891	9.55759	9.53487	9.62333										0.0420306	1	-0.00372473	0.197743	0.950382	0.0121752	0.0998673	1	0.00845051	0.38394	0.990267	-0.0310084	0.555094	0.596507
5.96977	6.01275	6.02407	5.95441	6.07568	6.09752	6.01038	6.09893	6.04267	4.19944	4.18621	4.45382	4.57587	4.68647	4.24953	4.58259	4.34157	4.3859	NaN	NaN	NaN	NaN	NaN	NaN	NaN	NaN	NaN										0.353149	1	0.0403398	0.0543967	0.982303	0.00812356	0.722034	0.916709	0.0484633	0.642752	0.940665	0.224137	0.616316	0.559846
7.69777	7.79514	7.76639	7.75358	7.82324	7.71434	7.76671	7.74717	7.72831	7.14178	7.33876	7.35522	7.36631	7.45184	7.27934	7.37952	7.35412	7.40155	7.17089	7.28193	7.20748	7.10501	7.12648	7.16603	7.21169	7.13991	7.34802										0.0877723	1	0.0106219	0.184668	0.952317	-0.0163226	0.0641093	1	-0.00570075	0.441995	0.988226	0.0872426	0.644681	0.540547
3.59465	3.64413	3.54408	3.10219	3.78974	3.44077	3.48025	3.67293	3.34374	NaN	NaN	NaN	NaN	NaN	NaN	NaN	NaN	NaN	NaN	NaN	NaN	NaN	NaN	NaN	NaN	NaN	NaN										0.304533	1	-0.150052	0.0883241	0.975009	0.0547382	0.405083	1	-0.0953135	NaN	1	0	NaN	1
3.655	4.23667	3.84108	3.69353	3.97858	3.96481	4.02203	3.9743	3.94727	3.53884	3.602	4.15431	3.37304	3.34593	3.55614	3.8777	3.89776	4.10767	NaN	NaN	NaN	NaN	NaN	NaN	NaN	NaN	NaN										0.0565975	1	-0.0319463	0.463443	0.879361	0.10223	0.151705	1	0.0702833	0.757655	0.92087	-0.34001	0.396677	0.708468
9.82064	9.8852	9.93353	9.8062	9.8683	9.84577	9.82042	9.85786	9.91024	9.52089	9.55555	9.54257	9.49006	9.58343	9.4948	9.59886	9.53991	9.53479	9.2781	9.29766	9.24497	9.30694	9.33185	9.25867	9.35608	9.26383	9.35972										0.45808	1	-0.0397024	0.289708	0.917198	0.0227521	0.151258	1	-0.0169503	0.203923	1	-0.0169048	0.326192	0.761624
8.18771	8.27725	8.2339	8.08185	8.23436	8.26125	8.32881	8.21895	8.27064	7.6439	7.62755	7.62412	7.56579	7.61772	7.52641	7.53369	7.63729	7.58361	7.58279	7.65497	7.66036	7.59832	7.67328	7.78658	7.63631	7.67719	7.68119										0.262158	1	-0.040466	0.553745	0.85014	0.0803102	0.414031	1	0.0398442	1.07195	0.883763	-0.0618873	0.70215	0.510005
10.0295	9.88197	9.83661	10.0134	9.97111	9.94963	9.92592	9.97707	9.9094	9.88203	9.80906	9.83189	9.8385	9.79698	9.81778	9.66037	9.72075	9.78168	9.67684	9.61704	9.68245	9.69828	9.72548	9.65554	9.84537	9.6546	9.61528										0.434194	1	0.0620228	0.6648	0.819892	-0.0405871	0.127405	1	0.0214357	0.398542	0.987505	-0.023234	1.364	0.273481
9.40886	9.31412	9.25844	9.39341	9.30231	9.24491	9.27209	9.32579	9.42831	9.15022	9.24172	9.13738	9.15599	9.16081	9.20576	9.11084	9.18991	9.14083	8.60964	8.68686	8.61847	8.52755	8.52321	8.60976	8.6875	8.61801	8.75185										0.0777057	1	-0.0135965	0.171178	0.955544	0.0285184	0.0831963	1	0.0149218	0.0206192	0.997426	-0.00225671	0.295461	0.785743
9.418	9.26797	9.29274	9.34155	9.35613	9.36018	9.39312	9.34629	9.37264	8.75517	8.73767	8.73573	8.5917	8.72748	8.71315	8.59215	8.72009	8.73642	8.57792	8.5315	8.54173	8.37362	8.55428	8.53917	8.66933	8.58708	8.57626										0.219778	1	0.0263834	0.543397	0.857866	0.018061	0.38701	1	0.0444444	0.683639	0.933803	-0.0654144	0.580776	0.580329
8.03	8.05729	8.08662	8.0784	8.09269	8.08642	8.03746	8.02583	7.9521	7.14805	7.31003	7.27645	7.13067	7.12558	7.14244	7.15154	7.19666	7.11846	7.64692	7.52616	7.69222	7.55352	7.33888	7.50889	7.59313	7.58993	7.60906										0.760064	1	0.027867	1.39175	0.660247	-0.0807074	0.777346	0.900101	-0.0528404	1.06036	0.894235	-0.111943	0.75564	0.486914
9.4484	9.50678	9.51219	9.38733	9.45662	9.4752	9.45231	9.46893	9.51301	8.77287	8.88213	8.89177	8.86627	8.78749	8.82315	8.86758	8.88748	8.82552	8.44419	8.49502	8.52537	8.5189	8.58103	8.63034	8.33823	8.63249	8.627										0.665794	1	-0.0494054	0.52221	0.860856	0.0383705	0.150777	1	-0.011035	0.202202	1	-0.0232859	0.0952802	0.933063
5.36966	5.50054	5.3693	5.03542	5.42343	5.31373	5.20576	5.37956	5.43224	5.52126	5.64131	5.42564	5.41734	5.69191	5.60386	5.54464	5.65528	5.4239	4.26705	4.26245	4.58467	4.50135	4.288	4.35055	4.27123	4.42217	4.59945										0.559133	1	-0.155643	0.239737	0.932852	0.0816633	0.383311	1	-0.0739799	0.152053	1	0.0416303	0.0443147	0.969923
7.16259	7.21559	7.24221	7.14441	7.13728	7.16364	7.22103	7.1086	7.26097	2.96867	2.94743	3.22021	2.97221	2.78116	3.01592	2.88165	3.46245	3.05788	5.88532	5.97315	5.91443	5.8588	6.04377	6.07012	5.96721	5.96609	5.92597										1.11136	1	-0.0583501	0.450249	0.882371	0.0484173	0.0676205	1	-0.00993284	0.466544	0.987103	-0.122337	0.173856	0.877227
4.59336	4.32955	4.77055	4.58166	4.4348	4.42609	4.38762	4.31577	4.4309	2.53208	2.44193	2.39014	2.75219	2.29278	2.19114	2.64688	2.63238	2.53037	4.56755	4.71906	4.79993	4.81154	4.72508	4.46166	4.86882	4.63152	4.66823										0.239278	1	-0.0836369	0.78176	0.804969	-0.102752	0.634325	0.946093	-0.186389	0.0852214	0.999904	-0.0426751	1.25906	0.293436
9.30611	9.37937	9.38627	9.24378	9.40243	9.39548	9.39672	9.37787	9.45339	9.00638	8.93674	8.90783	8.97564	9.05816	8.97486	9.1146	9.08112	8.96407	8.54485	8.5105	8.56507	8.44559	8.54986	8.52529	8.49758	8.63712	8.64847										0.0601162	1	-0.0100196	0.476731	0.871715	0.0620934	0.692496	0.930609	0.0520738	0.582583	0.954198	0.05257	0.884906	0.431451
5.8634	5.69693	5.70057	5.72888	5.67682	5.7014	5.94233	6.07557	6.20258	5.46457	5.4688	5.41078	5.40016	5.48844	5.36041	5.24921	5.25916	5.36616	5.95661	5.80384	5.78567	5.71113	5.83857	5.74465	5.64255	5.79271	5.6707										0.378162	1	-0.0512671	2.07682	0.65304	0.371131	1.57917	0.634473	0.319864	0.306244	1	-0.0317162	1.69711	0.218125
4.67397	4.79141	4.90011	4.3201	4.68425	4.77938	4.59202	4.56423	4.78991	NaN	NaN	NaN	NaN	NaN	NaN	NaN	NaN	NaN	NaN	NaN	NaN	NaN	NaN	NaN	NaN	NaN	NaN										0.556583	1	-0.193919	0.126385	0.962707	0.0541434	0.655501	0.943987	-0.139775	NaN	1	0	NaN	1
5.74417	5.41661	5.33659	5.7433	5.77703	5.52845	5.62125	5.89201	6.02793	NaN	NaN	NaN	NaN	NaN	NaN	NaN	NaN	NaN	5.86923	6.06746	5.72784	5.85109	5.86912	6.14921	5.70026	5.72341	5.63476										0.553949	1	0.183805	0.503095	0.868756	0.164135	0.942269	0.826076	0.347941	NaN	1	0	NaN	1
10.8871	10.9957	10.9423	10.8264	10.9245	10.9356	10.8434	10.9531	10.8997	10.2181	10.2831	10.2416	10.1997	10.3872	10.2206	10.3691	10.2409	10.1985	9.55001	9.61825	9.63949	9.58466	9.63378	9.61631	9.48928	9.5457	9.558										0.421342	1	-0.0462122	0.0232303	0.994412	0.0032657	0.409224	1	-0.0429465	0.12665	1	0.0215343	0.148888	0.895688
2.34483	2.35589	2.38968	2.36283	1.91147	1.96863	2.41414	2.30202	2.35767	NaN	NaN	NaN	NaN	NaN	NaN	NaN	NaN	NaN	2.25984	2.30307	2.5923	2.51153	2.21365	1.7911	2.3608	2.33349	2.40467										0.926157	1	-0.28249	0.886818	0.780541	0.276968	0.0542857	1	-0.00552185	NaN	1	0	NaN	1
8.55245	8.49502	8.48016	8.49681	8.56061	8.59489	8.5626	8.55559	8.47035	8.08358	8.12246	8.06556	7.96554	8.10088	8.00728	7.9883	8.10362	8.04867	8.0668	8.53044	8.09782	8.06327	8.0231	8.10455	8.53579	8.26004	8.25499										0.501569	1	0.0415637	0.198065	0.95048	-0.0212606	0.213347	1	0.0203031	0.692319	0.926958	-0.0659677	0.513383	0.62674
9.00529	9.06994	9.06082	8.98247	9.03181	9.04633	9.0187	9.08275	8.9926	8.71421	8.69582	8.74438	8.64999	8.81429	8.65554	8.73342	8.78677	8.79608	8.70161	8.728	8.83488	8.72408	8.70631	8.72297	8.72321	8.80181	8.83877										0.377472	1	-0.0251446	0.123349	0.962365	0.0111453	0.156215	1	-0.0139993	0.0725509	0.996002	-0.0115264	1.05136	0.364886
4.97845	5.24372	5.36903	5.01442	5.02269	5.31864	5.39459	5.60331	5.67928	3.45436	3.45321	3.2985	3.17624	3.32267	3.70788	3.40036	3.62163	3.34308	1.68802	1.91183	2.01397	1.61778	2.0411	1.54889	2.29088	1.76822	2.1033										0.197909	1	-0.078486	1.54543	0.628509	0.440474	1.18851	0.725516	0.361988	0.000482808	1	0.000247081	0.205978	0.853289
NaN	NaN	NaN	NaN	NaN	NaN	NaN	NaN	NaN	NaN	NaN	NaN	NaN	NaN	NaN	NaN	NaN	NaN	NaN	NaN	NaN	NaN	NaN	NaN	NaN	NaN	NaN										NaN	1	0	NaN	1	0	NaN	1	0	NaN	1	0	NaN	1
8.93606	8.81919	8.8006	8.81747	8.92368	8.85425	8.93412	8.93782	8.97717	8.52834	8.53618	8.49997	8.51896	8.62718	8.45234	8.52701	8.66806	8.59891	8.16754	8.1583	8.1075	8.10634	8.11327	8.03344	8.01044	8.15821	8.02025										0.0891363	1	0.0131833	1.16794	0.730108	0.084568	1.02971	0.78936	0.0977513	0.0765142	0.998859	0.0113354	0.841817	0.450222
8.8114	8.70919	8.76331	8.78365	8.71923	8.76217	8.78911	8.82067	8.73102	8.65236	8.66183	8.64734	8.60666	8.56667	8.60443	8.60197	8.54526	8.5502	8.3423	8.28724	8.37458	8.29793	8.28416	8.24828	8.3153	8.3751	8.3231										0.062221	1	-0.00628408	0.319697	0.91391	0.025252	0.182934	1	0.0189679	1.96113	0.826045	-0.0612555	2.03949	0.175298
4.71504	4.64092	4.9111	4.91732	4.73926	4.74079	4.76801	4.75023	4.66081	4.76682	5.07777	4.77426	4.74969	4.9627	4.86916	4.85638	4.78773	4.79192	3.23067	2.10114	3.25777	3.29678	3.52526	3.52418	2.37388	2.76488	3.02408										0.163514	1	0.0434376	0.464237	0.878441	-0.0727733	0.123006	1	-0.0293357	0.0351889	0.995642	-0.012434	0.227573	0.842154
9.19714	9.00491	8.9887	9.04831	9.0733	8.96814	9.12721	9.02931	9.02557	8.73218	8.66581	8.71251	8.70308	8.55827	8.73907	8.53734	8.57026	8.49562	8.657	8.7039	8.63817	8.4984	8.58227	8.59483	8.54582	8.64932	8.61275										0.171942	1	-0.033666	0.267767	0.923538	0.0307811	0.0127509	1	-0.00288486	0.247604	0.999624	-0.0366977	2.35358	0.179034
6.8211	6.89125	6.89128	6.9112	6.87042	6.88721	6.77405	6.89134	6.74401	6.86208	7.04109	6.85873	6.90758	6.9576	6.73252	6.99803	6.82014	6.87188	NaN	NaN	NaN	NaN	NaN	NaN	NaN	NaN	NaN										0.343228	1	0.0217306	0.86548	0.788169	-0.0864733	0.567939	0.970542	-0.0647427	0.236545	1	-0.0547331	0.107974	0.920723
5.54297	5.18458	5.43177	5.6244	5.31015	5.65253	5.92106	5.23259	5.67557	NaN	NaN	NaN	NaN	NaN	NaN	NaN	NaN	NaN	5.19981	5.02083	5.2691	5.28001	5.41022	5.51381	5.84665	5.44862	5.4769										0.394952	1	0.142586	0.129181	0.962692	0.0807131	0.417847	1	0.223299	NaN	1	0	NaN	1
9.35589	9.17633	9.14412	9.31223	9.28182	9.25606	9.32013	9.28343	9.19129	9.26005	9.20619	9.16082	9.19262	9.12227	9.18214	9.08989	9.21082	9.11517	9.21414	9.41671	9.26536	9.21415	9.27918	9.23529	9.40156	9.34869	9.29596										0.355192	1	0.0579243	0.166922	0.95407	-0.0184237	0.19955	1	0.0395006	0.528655	0.963093	-0.0433467	0.686102	0.517373
7.47246	7.69002	7.55716	7.56036	7.56096	7.64151	7.61745	7.65948	7.64197	7.28791	7.49312	7.4222	7.24788	7.53422	7.38472	7.49306	7.48258	7.4516	7.26957	7.37688	7.36494	7.35059	7.35313	7.4006	7.30631	7.38764	7.36725										0.0733896	1	0.0143944	0.814057	0.797731	0.052021	0.442281	1	0.0664155	0.0403536	0.997484	-0.0121342	0.535974	0.610495
10.0896	10.0877	10.1213	10.0236	10.124	10.0688	10.0758	10.0489	10.0892	9.7934	9.76441	9.77485	9.7419	9.80564	9.79052	9.68906	9.70152	9.72501	9.51676	9.50324	9.53952	9.47006	9.51956	9.49152	9.44894	9.55521	9.48468										0.370097	1	-0.0274172	0.0086293	0.997777	-0.000822703	0.81218	0.884409	-0.0282399	0.0287665	0.99759	0.00179863	2.23017	0.17074
5.28417	5.21532	4.9749	5.22209	5.27486	5.00364	5.12728	5.40711	5.36412	1.42885	1.87571	1.52804	NaN	NaN	1.42329	1.93561	1.88046	NaN	1.91502	1.61361	2.0652	1.71103	1.0547	2.05618	1.17586	1.7812	1.44022										0.0233073	1	0.00873311	0.478933	0.87078	0.132637	0.480144	0.993627	0.14137	0	0.999936	-0.187579	0.721004	0.502871
10.3106	10.5227	10.4973	10.3601	10.4958	10.5578	10.5523	10.4635	10.5677	10.0478	10.0585	10.0561	10.0792	10.1879	10.0946	10.1815	10.1795	10.097	10.3098	10.3997	10.3416	10.3518	10.3374	10.4278	10.2769	10.3791	10.4361										0.113074	1	0.0276791	0.352192	0.907535	0.056633	0.494708	0.991161	0.0843121	0.908964	0.903147	0.0664371	1.60944	0.225539
4.74068	4.48763	4.40854	4.38169	4.67092	4.38083	4.81176	4.83074	4.65595	NaN	NaN	NaN	NaN	NaN	NaN	NaN	NaN	NaN	NaN	NaN	NaN	NaN	NaN	NaN	NaN	NaN	NaN										0.186074	1	-0.0678031	1.21718	0.720387	0.28834	0.898703	0.847604	0.220537	NaN	1	0	NaN	1
9.58993	9.53973	9.50692	9.49035	9.52312	9.48081	9.45155	9.59239	9.43938	9.30645	9.27119	9.35122	9.35831	9.36981	9.27467	9.28549	9.32502	9.31962	9.20453	9.23423	9.19481	9.2516	9.29232	9.31465	9.2548	9.33182	9.32085										0.802331	1	-0.0474329	0.0240909	0.993377	-0.0036548	0.394379	1	-0.0510877	0.258967	0.997743	0.0246426	0.00527637	0.997278
5.04607	5.94706	5.9935	5.32906	5.57222	5.51236	5.7763	5.4825	6.0479	NaN	NaN	NaN	NaN	NaN	NaN	NaN	NaN	NaN	NaN	NaN	NaN	NaN	NaN	NaN	NaN	NaN	NaN										0.237152	1	-0.190998	0.765887	0.802619	0.297686	0.110682	1	0.106689	NaN	1	0	NaN	1
8.4851	8.61088	8.52681	8.43211	8.46486	8.57839	8.52792	8.54504	8.52131	8.08091	8.16843	8.15534	8.19228	8.17316	8.15656	8.25722	8.24535	8.20926	8.25724	8.1988	8.21059	8.13496	8.19715	8.15506	8.1173	8.22083	8.28453										0.354	1	-0.0491435	0.369466	0.906161	0.0396331	0.0898684	1	-0.00951036	0.600755	0.950853	0.0391076	1.53215	0.235106
6.00664	5.97264	6.15272	5.82342	5.85472	6.07557	5.97252	5.79405	5.79532	5.01348	5.07446	4.61426	5.02287	4.76794	5.06132	4.96221	4.75682	4.8714	5.665	5.72925	5.85337	5.89924	5.85984	5.73502	5.79682	5.97084	5.92228										0.581454	1	-0.126095	0.256703	0.925329	-0.063941	1.10286	0.749913	-0.190036	0.105223	1	0.0499765	0.0845667	0.941453
8.11632	8.32638	8.23557	8.14386	8.07236	8.07269	8.15462	8.09171	8.30833	6.75393	6.72329	6.74326	6.5639	6.87626	6.70372	6.49461	6.63909	6.64185	5.41604	5.58755	5.66409	5.5129	5.72162	5.68476	5.67406	5.77944	5.63247										0.928867	1	-0.129787	0.574965	0.845595	0.0885887	0.176591	1	-0.0411987	0.10104	0.998715	-0.025537	1.39823	0.265537
10.047	10.203	10.1655	9.97756	10.1395	10.1364	10.0679	10.1283	10.1465	9.84537	9.9158	9.93511	9.87562	9.90078	9.83473	9.90233	9.94734	9.89917	10.1347	10.1469	10.1201	9.94656	9.98087	10.0322	9.99088	10.0311	10.1183										0.309579	1	-0.0540276	0.195176	0.951691	0.0297403	0.174784	1	-0.0242872	0.353599	0.993374	-0.0283852	0.217184	0.845784
5.38882	5.38667	5.07212	5.39613	5.16559	5.27404	5.21532	5.37598	5.31411	3.7624	3.51508	3.99131	4.05601	4.56591	3.99692	3.81037	3.97215	3.70495	3.20406	3.44863	3.10486	3.00258	3.07506	3.35699	3.38237	3.04029	3.30611										0.0104523	1	-0.00394869	0.102596	0.967649	0.0232167	0.0578826	1	0.019268	0.926356	0.889126	0.45002	0.174959	0.87634
2.61952	3.26022	3.33341	3.05976	2.86189	2.53807	2.85876	3.39116	3.56752	NaN	NaN	NaN	NaN	NaN	NaN	NaN	NaN	NaN	NaN	NaN	NaN	NaN	NaN	NaN	NaN	NaN	NaN										0.387549	1	-0.251141	0.799037	0.798091	0.452573	0.257561	1	0.201431	NaN	1	0	NaN	1
6.05414	6.03224	6.08562	5.84949	6.11071	5.93774	5.88413	6.16256	5.92838	4.37172	4.96303	4.68304	4.65009	4.11202	4.59303	4.14137	4.7184	4.40511	4.14957	4.13032	3.98749	4.01032	4.08669	4.17051	3.98513	3.8323	3.86943										0.511489	1	-0.0913507	0.0784042	0.975664	0.0257057	0.304481	1	-0.0656451	0.385119	0.989244	-0.220886	0.452961	0.667167
6.66692	6.85812	6.65432	6.63136	6.85828	6.81038	6.76164	6.76397	6.66329	4.87565	4.79661	4.97597	4.85222	5.38692	5.04575	5.1516	5.1456	4.81873	6.36153	6.32987	6.28579	6.2827	6.29916	6.08596	6.12945	6.27233	6.27715										0.157865	1	0.040218	0.184394	0.952476	-0.0370396	0.0142518	1	0.00317844	0.573451	0.952239	0.212222	0.570126	0.587769
7.25808	7.02794	7.20885	7.17983	7.16288	7.14479	7.29095	7.2427	7.20988	7.06151	7.09841	7.14447	7.04205	7.1195	7.10824	7.12271	7.011	7.0666	NaN	NaN	NaN	NaN	NaN	NaN	NaN	NaN	NaN										0.0114728	1	-0.0024581	1.53607	0.625729	0.0853426	0.488952	0.991002	0.0828845	0.123849	1	-0.0115329	0.35968	0.734905
9.42848	9.65186	9.52231	9.4972	9.53738	9.63259	9.58484	9.49886	9.70193	9.53881	9.54979	9.59963	9.58654	9.56203	9.56156	9.5173	9.61378	9.62359	9.77436	9.75629	9.63432	9.64581	9.52831	9.67846	9.79718	9.64501	9.68348										0.101447	1	0.0215127	0.21542	0.946232	0.0394824	0.280538	1	0.0609951	0.13127	1	0.00730069	0.223228	0.842847
9.87523	9.76934	9.80981	9.80504	9.83587	9.83064	9.85833	9.88209	9.78949	9.60832	9.67747	9.60391	9.55101	9.60538	9.59025	9.53838	9.56097	9.63668	9.41028	9.53684	9.41574	9.57042	9.50098	9.54189	9.42947	9.45123	9.50365										0.0614996	1	0.00572077	0.264687	0.923387	0.0194591	0.238974	1	0.0251799	0.761379	0.922456	-0.0476834	0.602193	0.566712
NaN	NaN	NaN	NaN	NaN	NaN	NaN	NaN	NaN	NaN	NaN	NaN	NaN	NaN	NaN	NaN	NaN	NaN	NaN	NaN	NaN	NaN	NaN	NaN	NaN	NaN	NaN										NaN	1	0	NaN	1	0	NaN	1	0	NaN	1	0	NaN	1
6.34161	6.42623	6.51338	6.33686	6.30847	6.49731	6.3249	6.34201	6.49308	NaN	NaN	NaN	NaN	NaN	NaN	NaN	NaN	NaN	NaN	NaN	NaN	NaN	NaN	NaN	NaN	NaN	NaN										0.236216	1	-0.0461923	0.0243538	0.99318	0.00578308	0.215462	1	-0.0404092	NaN	1	0	NaN	1
4.22155	4.36661	4.19119	4.64283	4.28399	4.35779	4.29121	4.45541	4.33281	4.41938	4.64721	4.39617	4.39796	5.2336	4.63119	4.36704	4.41105	4.6625	NaN	NaN	NaN	NaN	NaN	NaN	NaN	NaN	NaN										0.620203	1	0.16842	0.222439	0.942191	-0.0683943	0.613344	0.958934	0.100025	0.437075	0.990741	0.266667	0.0201634	0.98872
2.85097	3.52647	2.94297	3.44144	2.8567	3.04561	3.29518	3.29093	3.25079	2.54608	2.65053	2.96784	3.12294	3.46005	3.2214	2.45158	3.249	2.61104	NaN	NaN	NaN	NaN	NaN	NaN	NaN	NaN	NaN										0.00938729	1	0.00777904	0.402857	0.895151	0.164382	0.335104	1	0.172161	1.5577	0.811179	0.546649	0.0620253	0.958251
5.40629	5.25392	5.2856	5.05777	5.25509	5.18348	5.07389	5.43565	5.2897	3.48821	3.82895	3.87678	3.62397	2.68537	3.3574	3.19165	3.56928	3.89705	3.88169	3.77441	3.81072	3.6321	3.2743	3.70191	3.64245	3.74067	3.83916										0.946883	1	-0.149825	0.349698	0.907462	0.100971	0.159574	1	-0.0488542	0.768826	0.91972	-0.509071	0.306194	0.778702
9.97582	10.0197	9.98226	9.9282	9.96494	9.98771	9.96593	10.0127	9.98203	9.74878	9.7694	9.8091	9.7518	9.78975	9.77922	9.85007	9.82873	9.80304	9.60613	9.61494	9.70008	9.61551	9.60496	9.62195	9.79323	9.7095	9.72054										0.662975	1	-0.0323029	0.530045	0.856509	0.0266088	0.106012	1	-0.00569407	0.0350266	0.995751	-0.00217501	1.08513	0.350798
4.50311	4.72308	4.80283	4.54831	4.81311	4.78625	4.48859	4.7007	4.88567	4.86884	4.62719	4.55446	4.7644	4.73153	4.47983	4.60359	4.38346	4.48008	4.57632	4.38757	4.68167	4.44505	4.28238	4.46656	4.4803	4.52651	4.61121										0.117031	1	0.0395495	0.0589935	0.97954	-0.0242392	0.0355976	1	0.0153103	0.0663969	0.994214	-0.0249101	0.784105	0.474235
7.82639	7.81746	7.6483	7.79424	7.78228	7.52745	7.54006	7.84503	7.78769	7.19371	7.18304	7.06549	7.23442	7.10291	7.09938	7.19471	7.05525	7.17765	6.99662	7.06298	6.97367	6.95769	6.93802	6.78762	7.00433	6.88798	6.98054										0.236	1	-0.0627305	0.0623515	0.979221	0.0229371	0.133147	1	-0.0397933	0.0100399	0.999525	-0.00184425	0.0272171	0.983196
8.2205	8.22107	8.13759	8.17881	8.14702	8.23645	8.09373	8.22549	8.20641	7.8417	7.9948	7.93489	7.94186	8.0338	7.96211	7.88147	7.8305	7.88881	7.8523	7.97591	7.88915	8.02648	8.06348	7.82038	7.80399	7.85374	7.88795										0.0507216	1	-0.00562954	0.0891512	0.975129	-0.0122163	0.132449	1	-0.0178458	0.454965	0.984978	0.0554651	0.518352	0.624894
4.27047	4.43925	4.41015	4.42637	4.52707	4.59888	4.3679	4.44391	4.25319	5.3072	4.97964	5.42649	4.96064	5.30662	4.83946	5.22092	5.06891	5.14083	4.38766	4.42167	4.32606	4.43155	4.06681	4.21051	4.40454	4.40471	4.17042										0.933026	1	0.144151	1.0212	0.753394	-0.162443	0.0852389	1	-0.0182918	0.449788	0.985843	-0.202199	0.268006	0.803932
9.42904	9.37931	9.38623	9.38512	9.43314	9.3947	9.4134	9.39939	9.3886	8.91574	8.8142	8.86039	8.84291	8.82009	8.78375	8.85124	8.83533	8.77907	9.3673	9.28923	9.2565	9.29861	9.25587	9.2356	9.28739	9.30021	9.29144										0.103069	1	0.00612577	0.0835538	0.976573	-0.00385666	0.0452691	1	0.00226911	0.633812	0.947812	-0.0478605	0.495251	0.639675
9.19936	9.09013	9.21618	9.17371	9.13803	9.1587	9.27742	9.20125	9.34378	9.28938	9.17569	9.26017	9.28612	9.24997	9.33896	9.36536	9.32174	9.3549	9.02229	9.06422	9.02238	9.09925	9.10264	9.02585	9.02709	9.0041	8.99325										0.103447	1	-0.0117407	1.29533	0.693161	0.117335	0.86028	0.853154	0.105594	0.511607	0.964748	0.0499344	1.35103	0.277509
6.00431	6.14198	6.07368	5.98669	5.99819	6.01896	6.10919	6.06686	6.14632	5.80928	5.81538	5.81545	5.80739	5.93466	5.8942	5.98778	5.90244	5.94151	5.58276	5.50275	5.7146	5.43294	5.61392	5.65735	5.32168	5.60664	5.52046										0.816589	1	-0.0720437	1.89048	0.652877	0.10618	0.302497	1	0.0341361	0.804007	0.908448	0.0653776	2.20813	0.172134
6.99003	7.03844	6.81637	6.81462	6.69527	6.85926	6.77277	7.01533	6.9278	6.64243	7.06393	6.65373	6.81178	6.74411	6.99993	6.6996	6.81314	6.78031	6.48964	6.74984	6.44881	6.55305	6.32518	6.60665	6.50424	6.42408	6.39292										0.886815	1	-0.158562	0.600452	0.83822	0.115583	0.16546	1	-0.0429791	0.153981	1	0.065244	0.053964	0.962842
8.2051	8.20147	8.19765	8.18226	8.19825	8.22915	8.19228	8.17118	8.27501	8.16691	8.06534	8.13944	8.02486	8.10224	8.008	8.13046	8.05175	8.08578	7.31964	7.35401	7.43172	7.37432	7.31607	7.42816	7.29374	7.26673	7.30953										0.0444561	1	0.00181325	0.0997679	0.969956	0.00960509	0.132317	1	0.0114183	0.874561	0.908468	-0.0788622	0.383195	0.719286
6.8873	6.90135	6.90573	6.78226	6.7507	6.84763	6.8202	6.89374	6.90942	6.16141	6.55217	6.47793	6.17663	6.40342	6.21453	6.22129	6.20323	6.21416	6.15885	6.19309	6.1554	6.108	6.15091	6.1575	6.07138	6.06053	6.18243										1.64166	1	-0.104597	0.955694	0.768409	0.0809232	0.350375	1	-0.023674	0.403918	0.990034	-0.132313	0.700705	0.50946
7.68959	7.46739	7.57908	7.48843	7.56595	7.51404	7.47119	7.55347	7.48224	6.9818	7.01063	7.26972	7.04349	6.9494	6.99683	6.93932	6.937	6.91828	7.32286	7.39264	7.34297	7.29826	7.39188	7.36137	7.21897	7.32218	7.37305										0.339269	1	-0.0558778	0.234005	0.937076	-0.020504	0.479899	0.993532	-0.0763818	0.402881	0.988451	-0.090809	0.783133	0.475398
6.06323	6.15804	6.03737	6.11388	6.10013	5.84053	6.13925	6.14877	6.04145	NaN	NaN	NaN	NaN	NaN	NaN	NaN	NaN	NaN	5.8967	6.22646	5.94691	5.89659	5.92695	5.99496	5.84486	6.04328	5.90352										0.285351	1	-0.0680335	0.408182	0.895304	0.0916444	0.17867	1	0.0236109	NaN	1	0	NaN	1
10.4776	10.469	10.4715	10.49	10.4494	10.5083	10.4826	10.4781	10.4958	10.5683	10.467	10.454	10.4868	10.4981	10.5421	10.5014	10.5796	10.6219	10.3997	10.4189	10.3446	10.3692	10.4113	10.3798	10.4858	10.3772	10.3979										0.217497	1	0.00983238	0.0560829	0.981893	0.00295671	1.01517	0.792256	0.0127891	0.114438	1	0.0125717	0.635353	0.545423
7.96648	7.91755	7.881	7.94477	7.83935	7.91786	7.93708	7.98442	7.81555	8.02038	8.11556	8.05939	7.99547	8.10779	7.99419	7.95875	8.03885	8.23263	7.62022	7.67294	7.63499	7.5767	7.62987	7.66329	7.43039	7.64577	7.54907										0.201736	1	-0.0210168	0.0687339	0.979992	0.0116882	0.0575411	1	-0.00932852	0.281324	1	-0.0326304	0.046344	0.968034
9.38647	9.42465	9.456	9.41113	9.36642	9.46873	9.4564	9.45681	9.4379	9.33655	9.46553	9.4226	9.3978	9.41419	9.409	9.48448	9.44887	9.38865	9.43341	9.45546	9.55357	9.54294	9.52001	9.45349	9.54628	9.58345	9.53088										0.0677349	1	-0.00694561	0.505139	0.867686	0.0349426	0.594717	0.960947	0.027997	0.0106359	1	-0.00123342	0.276526	0.799459
9.69726	9.85195	9.79087	9.88118	9.7456	9.83136	9.75762	9.83692	9.87298	9.78746	9.74033	9.77765	9.73669	9.98234	9.8004	9.72245	9.70186	9.90764	9.69032	9.70208	9.60669	9.81995	9.65266	9.68927	9.8467	9.74052	9.63211										0.261817	1	0.0393521	0.0199308	0.994921	0.00312646	0.306738	1	0.0424786	0.403007	0.988979	0.0713272	0.0450489	0.969117
5.75533	5.69774	5.52004	5.68532	5.70443	5.75994	5.66085	5.81346	5.74667	5.89657	5.82933	5.81638	5.78184	6.16763	5.95923	6.01835	6.04779	5.70288	NaN	NaN	NaN	NaN	NaN	NaN	NaN	NaN	NaN										0.325737	1	0.0588641	0.182867	0.954014	0.0237629	0.42229	1	0.082627	0.461961	0.987731	0.122137	0.267008	0.804765
9.10186	8.97583	8.97213	8.88836	8.99075	8.97898	9.02794	9.00734	9.12913	6.84031	6.85902	6.87855	6.74866	6.92679	6.77882	6.74218	6.75342	6.762	7.30291	7.26911	7.47276	7.32673	7.41176	7.37914	7.39848	7.36822	7.51562										0.525248	1	-0.0639143	0.963554	0.765712	0.102109	0.268702	1	0.0381947	0.297831	1	-0.0412021	2.99399	0.121
7.63359	7.66219	7.5772	7.62379	7.56259	7.56204	7.55557	7.60811	7.59544	7.4059	7.4876	7.52324	7.46764	7.58719	7.4855	7.49058	7.43629	7.63245	5.50381	5.67177	5.59709	5.43061	5.5858	5.5383	5.44308	5.45653	5.44914										0.571897	1	-0.0415215	0.0471776	0.983845	0.00356785	0.571046	0.97021	-0.0379537	0.333661	0.996543	0.041199	0.281336	0.79693
5.59123	5.47289	5.58889	5.45157	5.46279	5.45366	5.63624	5.49437	5.56651	4.57595	4.43927	4.68132	4.78603	4.73383	4.448	4.51217	4.50514	4.52676	NaN	NaN	NaN	NaN	NaN	NaN	NaN	NaN	NaN										1.1393	1	-0.0949972	1.25284	0.70784	0.109699	0.0926551	1	0.0147015	0.289489	1	0.090442	0.292386	0.788993
10.2541	10.1661	10.1858	10.1888	10.2229	10.2097	10.213	10.2576	10.2333	9.8122	9.93158	9.85024	9.82895	9.82382	9.85286	9.82665	9.8833	9.83295	9.7353	9.75577	9.73888	9.64856	9.73636	9.7313	9.72165	9.69523	9.78579										0.0629715	1	0.00515906	0.779135	0.80284	0.0274738	0.478286	0.993066	0.0326328	0.334614	0.997981	-0.029466	0.162107	0.886218
7.2737	7.38873	7.30077	7.31706	7.30586	7.33645	7.25767	7.21246	7.1684	6.76205	6.70286	6.69442	6.44691	6.43768	6.45559	6.55501	6.49159	6.55949	1.17875	1.85942	2.26968	1.7488	1.80248	1.31092	2.06897	1.9234	1.50211										0.0117465	1	-0.00127602	1.76365	0.619776	-0.106949	1.17675	0.728565	-0.108225	3.62371	0.856	-0.273048	2.42045	0.190295
7.57074	7.68461	7.72229	7.61878	7.64364	7.60087	7.7272	7.69516	7.64416	7.58766	7.70345	7.78629	7.66913	7.79475	7.77616	7.64053	7.75956	7.74865	6.52359	6.30614	6.46933	6.40281	6.58831	6.63404	6.50879	6.50781	6.52614										0.332764	1	-0.0381152	1.17215	0.736605	0.0677433	0.22445	1	0.0296281	0.318927	0.997692	0.0542102	0.126221	0.907712
8.15243	8.04641	8.01681	7.89491	8.07846	8.02253	8.05428	8.02789	7.95647	7.06496	7.08282	6.97863	6.84336	7.10973	6.93938	7.11374	7.2123	6.75439	7.4289	7.60006	7.58309	7.55107	7.44938	7.52217	7.46266	7.5642	7.53265										0.464716	1	-0.0732503	0.0816378	0.975829	0.0142482	0.512304	0.985919	-0.0590021	0.390254	0.9889	-0.0779808	0.036348	0.977003
7.54123	7.6369	7.54088	7.49527	7.69826	7.58974	7.62995	7.63324	7.73211	7.27588	7.49628	7.42743	7.33582	7.43278	7.43724	7.31848	7.49539	7.3979	6.97063	7.13058	7.10776	6.85617	7.05542	7.03489	6.91176	7.0547	7.0911										0.116662	1	0.021423	0.450393	0.882412	0.0706731	0.929622	0.831931	0.0920962	0.00939929	0.999693	0.00208505	0.0162701	0.990949
10.6248	10.6722	10.6125	10.629	10.6594	10.6652	10.6227	10.6411	10.62	10.5227	10.5159	10.5722	10.482	10.5854	10.524	10.5848	10.5492	10.5205	10.4564	10.5689	10.465	10.5065	10.5103	10.4974	10.4342	10.4836	10.4615										0.275682	1	0.0146681	0.828674	0.793382	-0.0232693	0.167621	1	-0.00860119	0.0646124	0.993348	-0.00647895	0.220832	0.844981
9.26331	9.27012	9.43526	9.22409	9.38087	9.39264	9.52407	9.42507	9.62567	8.9498	8.85464	8.93943	8.9078	8.81072	8.79519	8.99273	8.80435	8.8033	9.15062	9.04202	9.10261	9.02051	9.11576	9.06313	9.04206	9.06799	9.06588										0.0419881	1	0.00963624	1.13953	0.727466	0.192406	1.17701	0.729068	0.202042	0.761116	0.922685	-0.0767218	0.274982	0.799315
9.39731	9.44695	9.5055	9.31066	9.43854	9.40895	9.37044	9.40229	9.46476	8.12784	8.26004	8.20596	8.19209	8.22747	8.19423	8.11882	8.24729	8.19152	8.59829	8.61001	8.68783	8.64043	8.64124	8.74584	8.50194	8.57764	8.63824										0.57147	1	-0.0638688	0.216253	0.945524	0.0264444	0.375744	1	-0.0374244	0.0574043	0.993429	0.00664902	0.0796832	0.944528
9.86098	9.82176	9.78142	9.84	9.83358	9.8437	9.87743	9.90639	9.83754	9.87688	9.8162	9.82001	9.79582	9.83742	9.79864	9.79707	9.77817	9.76181	9.65882	9.58358	9.6366	9.62621	9.66169	9.61993	9.59492	9.54472	9.59441										0.312375	1	0.0177078	0.794235	0.795103	0.034694	0.795488	0.892799	0.0524019	0.497095	0.97589	-0.0270739	1.24621	0.296889
9.34759	9.28576	9.31434	9.06171	9.27531	9.05733	9.21887	9.18976	9.31463	8.78773	8.89562	8.84598	8.77698	8.95343	8.82874	8.84081	8.89109	8.85536	8.61539	8.55669	8.6046	8.54156	8.64598	8.62033	8.5941	8.56347	8.62453										1.17001	1	-0.184445	0.604808	0.837255	0.109639	0.831066	0.87308	-0.0748065	0.0563307	0.994202	0.00993951	0.217356	0.846193
8.36013	8.40086	8.42452	8.37301	8.43324	8.40912	8.51068	8.46776	8.50221	4.63607	4.65565	4.33965	4.46783	4.75079	4.7256	4.50985	4.40585	4.21589	7.96232	7.97898	7.8691	7.65951	7.86919	7.87071	8.00772	7.995	8.12595										0.143764	1	0.00995191	1.80753	0.62233	0.088426	1.89462	0.553629	0.0983779	0.312131	0.99992	0.104282	0.55201	0.597568
8.49818	8.52632	8.57814	8.43153	8.55925	8.51971	8.61042	8.59467	8.57511	6.58006	6.57277	6.54198	6.44485	6.31373	6.46712	6.53581	6.39342	6.41855	6.73189	6.81346	6.82438	6.74428	6.95094	6.85764	6.88158	6.79729	6.86871										0.277909	1	-0.0307153	1.08071	0.729093	0.0899038	1.0892	0.753134	0.0591885	1.47232	0.799032	-0.156371	1.19757	0.307838
6.09638	5.92133	6.15189	6.04027	6.17426	6.07765	6.18474	6.17802	6.13345	5.55248	5.58229	5.5671	5.74328	5.57867	5.45703	5.37581	5.33456	5.72132	5.13993	5.6169	5.68141	5.37056	5.50017	5.35058	5.58081	5.60204	5.58693										0.195908	1	0.0408618	0.722993	0.810249	0.0680122	0.695621	0.930006	0.108874	0.111657	1	0.0257025	0.2972	0.784439
8.1581	8.14187	8.1881	8.10585	8.32061	8.21253	8.154	8.17431	8.23056	7.97611	7.86531	7.78979	7.89753	7.80616	7.85669	7.99375	7.79869	7.7965	7.86753	8.07953	7.98888	7.82377	7.86715	7.93111	7.8699	7.70919	7.87935										0.325793	1	0.0503076	0.150695	0.958335	-0.0267073	0.371457	1	0.0236003	0.145707	1	-0.0236098	0.0574051	0.961351
8.45788	8.46133	8.44349	8.37696	8.41619	8.45687	8.40992	8.38742	8.42951	7.89239	7.92279	7.9007	7.84044	7.90415	7.94991	7.90177	7.8542	7.87998	6.7209	6.92235	6.86321	6.65771	6.55856	6.63196	6.5345	6.77893	6.80656										0.725203	1	-0.0375636	0.106847	0.966879	-0.00772158	1.56299	0.635076	-0.0452852	0.0758764	0.998297	-0.0071249	0.742093	0.494214
9.82352	9.88611	9.85753	9.88672	9.87299	9.88992	9.904	9.82236	9.84207	9.78418	9.81721	9.79889	9.83836	9.80411	9.8029	9.84013	9.85868	9.83969	9.48797	9.38939	9.45251	9.54297	9.55352	9.57672	9.53498	9.56811	9.58008										0.661711	1	0.0274922	0.465797	0.878852	-0.0270716	0.00450971	1	0.00042057	0.426731	0.989805	0.0150309	1.8047	0.203399
10.0163	10.0669	10.0766	9.93709	10.0793	10.039	10.1199	10.1542	10.1843	8.8055	8.84684	8.85621	8.75901	8.82166	8.7597	8.87216	8.79711	8.84135	9.43139	9.45171	9.49454	9.35374	9.48409	9.49253	9.52078	9.55531	9.56966										0.306688	1	-0.0348167	1.35813	0.672835	0.134366	1.70937	0.610914	0.099549	1.01336	0.89436	-0.0560598	0.00849918	0.995477
8.79722	8.64306	8.74772	8.6539	8.76101	8.7098	8.77596	8.66566	8.89302	8.77579	8.72186	8.76695	8.7199	8.8649	8.83509	8.80729	8.86814	9.04898	8.74702	8.6929	8.70492	8.73642	8.78666	8.82126	8.85559	8.83335	9.04591										0.142266	1	-0.0210962	0.409501	0.895272	0.0699762	0.24149	1	0.0488799	0.475062	0.983295	0.0517623	0.963749	0.397894
5.84092	5.82964	5.66733	5.81507	5.79547	5.62681	5.74609	5.78111	5.83835	5.67875	5.6912	5.74943	5.75502	5.28009	5.61381	5.67303	5.58982	5.56641	4.99642	4.78647	4.82398	4.99492	5.04028	4.93876	4.97723	4.96203	4.83849										0.152691	1	-0.0335073	0.259707	0.924199	0.0427316	0.0509676	1	0.00922426	0.477764	0.980673	-0.156817	1.16587	0.321421
11.466	11.4739	11.5332	11.4462	11.5311	11.5299	11.4917	11.4905	11.5571	11.2567	11.2461	11.2697	11.1937	11.3239	11.2799	11.2688	11.3251	11.3406	11.145	11.1483	11.1738	11.1182	11.1996	11.1769	11.1587	11.1567	11.176										0.11761	1	0.01137	0.10831	0.966792	0.0106929	0.292436	1	0.0220629	0.0755723	0.998118	0.00835037	1.10978	0.342452
10.5598	10.7026	10.6787	10.595	10.6133	10.6711	10.6067	10.6818	10.6679	10.2458	10.3748	10.3434	10.3511	10.2622	10.2823	10.3217	10.2942	10.2813	9.85026	9.93273	9.88055	9.89729	9.85324	9.84862	9.85241	9.86496	9.903										0.15464	1	-0.0205758	0.324168	0.912335	0.0256758	0.034608	1	0.00509993	0.184101	0.999686	-0.0228116	0.212438	0.848799
9.74948	9.8108	9.80305	9.74057	9.80885	9.80312	9.79677	9.81157	9.77052	9.47076	9.55087	9.51018	9.55177	9.59179	9.54218	9.54554	9.51872	9.51781	9.74018	9.75451	9.77472	9.72894	9.74182	9.73933	9.7781	9.75382	9.80739										0.0420493	1	-0.00359853	0.129143	0.962606	0.00877444	0.0804518	1	0.00517591	0.862292	0.907613	0.0513074	0.2699	0.802122
9.64193	9.58046	9.64622	9.5925	9.65142	9.56909	9.68116	9.63153	9.66685	9.51308	9.41806	9.48661	9.5205	9.49603	9.49741	9.57421	9.49286	9.43327	9.183	9.19786	9.13005	9.17479	9.1895	9.16488	9.07246	9.24779	9.17836										0.223153	1	-0.0185302	0.906011	0.774246	0.0555096	0.646019	0.9431	0.0369794	0.47254	0.984229	0.0320594	0.215274	0.846817
8.72835	8.7521	8.88883	8.87011	8.91163	8.92389	8.90738	8.85826	8.86269	8.76115	8.68425	8.69766	8.66852	8.74566	8.66271	8.84696	8.77655	8.72053	8.4146	8.67017	8.55842	8.59653	8.48492	8.66623	8.55803	8.75522	8.62582										1.00006	1	0.112119	0.497676	0.86867	-0.025768	0.757492	0.912595	0.0863511	0.243715	1	-0.0220537	0.700879	0.509352
9.05725	8.94526	9.08874	9.00019	9.19673	9.04471	9.17226	9.05219	9.13288	8.85412	8.95548	8.95715	8.88079	8.8461	8.86737	8.86979	8.85162	8.92848	8.78467	8.90291	8.85363	8.75876	8.87993	8.83401	8.84886	8.86802	8.76264										0.272566	1	0.050128	0.21678	0.946002	0.0385656	0.723839	0.916985	0.0886936	0.742391	0.920559	-0.0574983	0.399981	0.707543
4.63321	4.22172	3.93934	4.00744	4.16209	4.35571	4.21534	4.27919	4.34357	NaN	NaN	NaN	NaN	NaN	NaN	NaN	NaN	NaN	4.05366	4.35517	4.21418	3.6052	4.0259	4.14904	4.09807	4.55658	4.56675										0.148223	1	-0.0896825	0.413126	0.894894	0.104286	0.0238411	1	0.0146037	NaN	1	0	NaN	1
5.73707	6.34372	6.28056	6.0739	6.25366	6.12895	6.27552	6.17359	6.22494	4.7972	4.85328	5.11584	4.88766	4.55073	4.7168	4.91299	5.07656	4.87006	4.86126	5.18519	4.79101	4.80391	4.74372	4.84198	4.80871	5.04396	4.96511										0.0547641	1	0.0317203	0.524687	0.858358	0.0725106	0.206947	1	0.104231	0.668461	0.936776	-0.203711	0.0953261	0.933092
11.7004	11.7633	11.7405	11.7074	11.7532	11.7426	11.7245	11.7413	11.7334	11.5175	11.5592	11.5588	11.5317	11.6186	11.5306	11.6185	11.5811	11.5757	11.4284	11.5315	11.4775	11.5142	11.5408	11.5222	11.5128	11.5226	11.4929										0.00458741	1	-0.000322342	0.0311033	0.989265	-0.00135485	0.0296847	1	-0.0016772	0.178936	1	0.0151949	1.13484	0.331335
9.62916	9.66876	9.71419	9.62576	9.65346	9.68737	9.62636	9.63037	9.66404	9.54901	9.58072	9.60388	9.61147	9.53924	9.52623	9.69337	9.63676	9.57005	9.37194	9.41716	9.3601	9.36448	9.3959	9.3986	9.2859	9.3496	9.35793										0.191543	1	-0.0151714	0.28756	0.917054	-0.015275	0.484778	0.995455	-0.0304464	0.240914	1	-0.0188891	0.642248	0.54177
3.85609	3.8093	3.91946	3.43318	3.5752	3.94398	3.91029	3.85214	3.8775	4.30832	4.13575	3.9354	4.12862	4.07481	4.19289	3.87469	3.74289	3.76888	3.69516	3.83714	3.66373	3.66297	3.52315	3.77368	3.61045	3.72394	3.80865										0.607771	1	-0.210829	0.680148	0.817456	0.229191	0.195404	1	0.0183616	0.0164843	0.998766	0.00561595	1.34542	0.279064
9.7979	9.62222	9.64883	9.7396	9.66191	9.62668	9.62669	9.63384	9.64157	8.89463	8.82828	8.90612	8.73101	8.75533	8.84192	8.74946	8.75805	8.80495	9.22418	9.26983	9.24597	9.15084	9.23867	9.20448	9.39526	9.31454	9.24663										0.0744954	1	-0.0135854	0.553634	0.850101	-0.0420351	0.434375	1	-0.0556205	1.13637	0.876191	-0.100252	1.62166	0.223783
5.65738	5.76743	5.6045	5.75207	5.68162	5.72594	5.73261	5.76056	5.87137	5.9421	6.06799	6.10726	6.01889	6.13349	6.08358	6.10705	6.21083	6.1972	NaN	NaN	NaN	NaN	NaN	NaN	NaN	NaN	NaN										0.344729	1	0.043444	0.656391	0.82034	0.0683026	0.807348	0.888587	0.111747	0.263629	0.998281	0.0395379	1.04655	0.367851
10.1734	10.2306	10.2574	10.2079	10.1873	10.2637	10.1916	10.1506	10.2227	9.77909	9.7979	9.77264	9.83545	9.77322	9.79233	9.85442	9.76833	9.76381	9.50849	9.65771	9.52109	9.53087	9.56128	9.47663	9.45138	9.41892	9.49061										0.00871684	1	-0.000892639	0.43273	0.890227	-0.0312847	0.423823	1	-0.0321773	0.358401	0.995018	0.0171216	0.15079	0.89403
3.81247	3.80045	3.60621	3.74383	3.99437	3.70009	3.75785	4.09168	3.96875	NaN	NaN	NaN	NaN	NaN	NaN	NaN	NaN	NaN	4.56858	3.95157	4.03557	4.59001	4.89285	5.18443	4.30326	4.09336	4.00544										0.255941	1	0.0730552	0.400698	0.89573	0.126662	0.779013	0.903225	0.199717	NaN	1	0	NaN	1
7.56395	7.57429	7.46375	7.39301	7.61181	7.56368	7.56276	7.62902	7.59068	6.11672	6.20044	6.21483	6.18927	6.13285	6.07759	6.23817	6.2112	6.05909	5.56278	5.65669	5.62059	5.58766	5.5957	5.478	5.67204	5.72562	5.82734										0.051037	1	-0.0111621	0.443253	0.883127	0.0713174	0.681189	0.932386	0.0601552	0.423332	0.989907	-0.0440912	0.0420188	0.971772
6.22866	6.2419	6.40452	6.25721	6.24163	6.16824	6.15948	6.29218	6.38129	6.03765	5.97837	5.90661	6.01493	6.02812	5.6356	6.124	5.91905	5.85495	5.19762	5.27066	5.14988	5.12914	5.2922	5.33255	5.08855	5.12329	5.26227										0.479051	1	-0.0693288	0.324203	0.912673	0.0552901	0.0565713	1	-0.0140387	0.238755	1	-0.0813289	0.0309021	0.980876
7.842	7.85642	7.83353	7.93339	7.84765	7.82442	7.84815	7.88492	7.85961	6.38776	6.41985	6.54613	6.49787	6.5482	6.45833	6.57069	6.65866	6.71309	7.87485	7.93251	7.92484	7.9305	7.9467	7.89885	7.89553	7.92808	7.86794										0.293579	1	0.024504	0.0415839	0.986648	-0.00425863	0.726649	0.918103	0.0202454	0.385105	0.988958	0.0502197	1.4329	0.254046
5.97402	5.90847	5.71707	6.10387	5.85364	5.74064	5.74067	5.94894	5.76125	5.45707	5.46969	5.42434	5.34556	5.3203	5.45301	5.09246	5.18537	5.23239	5.56229	5.53472	5.25968	5.60452	5.49079	5.24848	5.35075	5.38872	5.44612										0.0884073	1	0.0328662	0.260375	0.924241	-0.0824313	0.186193	1	-0.0495652	0.837762	0.897195	-0.0774085	2.53335	0.185755
5.63222	5.62763	5.63716	5.47461	5.69729	5.64003	5.73994	5.75153	5.60124	4.72657	4.58819	4.75634	4.55952	4.56311	4.79793	4.69875	4.72897	4.4018	4.91504	4.89977	4.97254	4.7963	4.76726	4.80584	4.87641	4.88661	4.7306										0.159258	1	-0.028367	0.49567	0.868648	0.0935973	0.604349	0.958959	0.0652302	0.205455	1	-0.0501787	0.277712	0.799071
7.20016	7.10509	6.97141	7.11347	7.0954	7.13259	6.96023	7.15681	7.09011	5.17403	5.51951	5.24906	5.30013	5.72088	5.27272	5.15987	5.23245	5.41244	NaN	NaN	NaN	NaN	NaN	NaN	NaN	NaN	NaN										0.116895	1	0.0215991	0.311411	0.917132	-0.044769	0.0941	1	-0.0231698	0.260517	0.998118	0.117043	0.13094	0.906596
7.43402	7.47461	7.36772	7.40322	7.38667	7.43677	7.3604	7.47508	7.41175	7.37903	7.34049	7.30531	7.25062	7.38598	7.41955	7.44051	7.49423	7.55795	7.12868	7.18946	7.26311	7.25654	7.24783	7.35782	7.44065	7.37158	7.26528										0.18316	1	-0.0165621	0.0658262	0.98015	0.00685581	0.0749424	1	-0.00970634	0.0650874	0.993396	0.0104394	1.75312	0.211023
7.00678	7.2203	7.38754	7.04025	7.24939	7.2108	7.13291	7.24526	7.37143	6.13151	6.16711	6.10494	6.03507	6.14583	6.11175	6.12794	6.20787	6.11144	5.87451	6.0027	6.17304	6.22427	6.09016	6.29712	6.24661	6.30024	6.1273										0.107757	1	-0.0380602	0.36879	0.905952	0.0830552	0.126911	1	0.044995	0.421806	0.988606	-0.0369698	0.156735	0.89021
6.63206	6.71353	6.73684	6.74867	6.74619	6.68944	6.72195	6.77046	6.80564	4.46269	4.59051	4.52797	4.54374	4.72187	4.61298	4.7008	4.26985	4.30058	NaN	NaN	NaN	NaN	NaN	NaN	NaN	NaN	NaN										0.384162	1	0.0339562	0.539418	0.857904	0.0379178	0.834054	0.869498	0.071874	0.711597	0.922132	0.0991376	0.290935	0.789287
9.62317	10.2101	10.1049	9.80771	10.0705	10.0088	10.1037	10.1507	10.3578	9.63245	9.72062	9.71223	9.68354	9.77375	9.72866	9.73763	9.79969	9.95074	9.94636	9.84244	9.70301	9.7026	9.63856	9.82317	9.66693	9.66917	9.80153										0.0290174	1	-0.0170304	1.01956	0.752975	0.241728	0.498569	0.988769	0.224698	0.452159	0.984741	0.0402155	0.95255	0.401262
4.17771	4.21976	4.20416	4.07868	4.14683	4.16601	4.54515	4.46241	4.147	3.95118	4.25172	3.665	3.64658	3.87116	4.02627	3.94979	4.26709	3.84621	4.38973	4.60897	4.6475	4.68932	4.21382	4.87634	4.16348	4.79293	4.60627										1.12783	1	-0.070034	0.959081	0.766954	0.254346	0.68795	0.933134	0.184312	0.206562	1	-0.107962	0.111431	0.917861
7.17798	7.16077	7.15498	7.13466	6.98212	7.2237	7.13697	7.14607	7.10804	4.82099	4.98169	4.80198	4.64579	4.97561	5.22266	4.72524	4.65598	4.86574	4.24111	4.68174	4.2747	4.38664	4.63923	4.25577	4.50555	4.09214	4.47691										0.291611	1	-0.0510798	0.0835236	0.976491	0.0168635	1.20142	0.73504	-0.0342162	0.17088	1	0.079797	0.640563	0.543277
7.99614	8.02651	7.9148	7.88489	7.96108	7.86829	7.93979	7.94603	7.86634	1.938	2.03122	2.20712	2.0693	1.85316	2.06994	2.05947	1.92211	1.85294	6.51562	6.43984	6.50518	6.47422	6.51224	6.56329	6.57418	6.52811	6.58838										0.781295	1	-0.0743965	0.120104	0.962594	0.0126311	0.666252	0.938606	-0.0617654	0.223999	1	-0.0613117	0.500042	0.636312
8.70026	8.68937	8.73735	8.63765	8.70352	8.79101	8.7129	8.93633	8.68836	8.41517	8.39329	8.44187	8.34598	8.4221	8.3268	8.51339	8.31884	8.43077	7.34948	7.23086	7.41962	7.36713	7.37284	7.39948	7.48572	7.41359	7.37169										0.0122481	1	0.00173314	0.308417	0.917448	0.0684694	0.365653	1	0.0702025	0.73501	0.922195	-0.051816	0.0243264	0.986296
8.22557	8.09124	8.08884	8.14035	8.08963	8.09932	8.02099	8.23622	8.19994	8.00782	8.08541	8.15072	7.92491	8.16569	8.09824	8.00574	8.05567	8.04694	8.09462	8.19913	8.17459	8.26419	8.27193	8.26052	8.23679	8.24247	8.27321										0.205891	1	-0.0254536	0.246744	0.931231	0.0426159	0.074976	1	0.0171623	0.0782071	0.99778	-0.01837	0.439991	0.677924
8.37108	8.4503	8.44262	8.31078	8.4505	8.42147	8.3904	8.44142	8.42471	7.59556	7.64833	7.61428	7.58295	7.63224	7.58054	7.67099	7.59276	7.65739	7.22987	7.17103	7.27209	7.23389	7.22392	7.23677	7.2319	7.36452	7.25697										0.212352	1	-0.0270821	0.211258	0.948702	0.0245946	0.0284714	1	-0.0024875	0.382978	0.988241	-0.0208125	0.297183	0.784267
7.54026	7.88387	7.81964	7.76708	7.66603	7.81362	7.70669	7.93063	7.8015	6.24961	6.45595	6.23805	6.40328	6.15407	6.46524	6.28756	6.47058	6.25383	6.1874	6.27925	6.17591	6.33694	6.43673	6.33271	6.65707	6.49488	6.50141										0.00284016	1	0.000991821	0.338464	0.910954	0.064027	0.202505	1	0.0650188	0.0782462	0.99815	0.026327	0.0824785	0.942507
5.34289	5.25376	4.98622	5.08806	5.2572	4.85405	5.27187	5.34631	5.18381	5.33856	5.23969	5.31175	5.06732	5.27759	5.24784	5.00936	5.08264	5.22181	5.04769	4.95685	4.92895	4.9682	5.08833	5.08981	4.91274	4.95812	4.97962										0.332271	1	-0.127854	0.730557	0.808113	0.200896	0.246954	1	0.0730424	0.618134	0.94564	-0.0990855	1.30515	0.283948
7.71281	7.36297	7.46137	7.56148	7.62081	7.32211	7.51187	7.62223	7.30406	7.49324	7.63148	7.55427	7.33966	7.65862	7.58507	7.45623	7.55653	7.55193	6.44767	6.88435	6.55576	6.53713	6.85618	6.42196	6.60338	6.55886	6.43253										0.026422	1	-0.010915	0.0585654	0.979682	-0.022085	0.0835401	1	-0.033	0.110539	1	-0.0318837	0.299579	0.783665
7.33788	7.30468	7.40176	7.31812	7.36379	7.42484	7.36248	7.29972	7.3483	NaN	NaN	NaN	NaN	NaN	NaN	NaN	NaN	NaN	7.24618	7.27806	7.30505	7.22478	7.34226	7.28215	7.14343	7.25958	7.22219										0.189446	1	0.0208131	0.37003	0.906259	-0.0320834	0.120008	1	-0.0112702	NaN	1	0	NaN	1
6.805	6.70857	6.76072	6.72206	6.67684	6.85947	6.76195	6.84428	6.74476	6.6113	6.74962	6.75786	6.64802	6.81442	6.71962	6.81548	6.66553	6.73276	6.61448	6.84109	6.90674	6.72741	6.70082	6.67641	6.96188	6.75395	6.7116										0.0289361	1	-0.00530052	0.187493	0.952631	0.030869	0.243447	1	0.0255685	0.113009	1	0.0210951	0.188153	0.8683
10.0033	9.96206	9.91889	9.96466	9.93046	9.92379	9.95346	9.9539	9.95027	9.91302	9.93581	9.94545	9.9338	9.92644	9.97506	9.85788	9.89336	9.92174	9.80454	9.79607	9.65369	9.78308	9.7827	9.8477	9.80811	9.75012	9.74671										0.325836	1	-0.0217635	0.434875	0.888482	0.0129054	0.133845	1	-0.00885804	0.311543	0.999552	0.0136751	0.906109	0.422812
7.04721	6.97312	6.95885	6.80509	6.98322	7.00511	6.91438	6.96677	7.1269	6.61309	6.60857	6.64032	6.50028	6.52918	6.47918	6.45955	6.41484	6.48786	6.8919	6.9685	6.97169	6.84245	6.98831	6.91085	6.78344	6.96199	6.90931										0.376478	1	-0.0619249	0.326885	0.9134	0.0715456	0.0473749	1	0.00962067	2.58993	0.670462	-0.117782	2.68285	0.166347
6.25221	6.19944	6.19462	6.02219	6.17825	6.1511	6.18638	6.15584	6.11391	5.91439	6.07893	5.92159	5.89543	5.8442	5.98015	5.72533	5.94833	5.94715	5.62261	5.40309	5.62202	5.54264	5.58014	5.60731	5.53698	5.64373	5.69901										0.888117	1	-0.0982405	0.265086	0.923329	0.0348619	1.06554	0.767181	-0.0633787	0.414624	0.98929	-0.0650436	0.462817	0.658807
6.84296	6.68899	6.81	6.71155	6.74587	6.86906	6.91212	6.74912	6.96757	6.60893	6.68504	6.53628	6.55691	6.69919	6.56262	6.50198	6.62932	6.41923	6.06873	6.15053	6.16239	6.08204	6.06035	6.03099	6.07487	6.09044	6.11974										0.0258355	1	-0.00515922	0.54959	0.852781	0.10078	0.521592	0.981319	0.0956203	0.0202261	0.997364	-0.00384363	0.552924	0.597315
9.52593	9.43619	9.47084	9.35896	9.52726	9.4314	9.44911	9.48503	9.51794	8.80406	8.64198	8.7984	8.59742	8.87234	8.73409	8.7204	8.74708	8.86082	8.98465	9.0758	9.06819	8.98009	9.06086	9.093	8.92788	9.07476	9.0667										0.279676	1	-0.0384477	0.354091	0.90714	0.0448189	0.0677367	1	0.00637118	0.0485718	0.997019	-0.0135288	0.152665	0.893461
7.12965	7.12786	7.29234	7.29294	7.30858	7.24973	7.277	7.25885	7.24562	5.65126	5.42826	5.63239	5.63095	5.5986	5.53878	5.60049	5.53692	5.6501	5.93247	5.6355	6.10321	6.06293	6.04019	6.085	6.19131	6.25108	6.37441										0.811282	1	0.100465	0.51498	0.865037	-0.0232612	0.62879	0.948202	0.0772039	0.0875083	0.999381	0.0188069	0.116659	0.913495
4.98107	4.79925	5.26717	4.88652	5.02117	4.94435	4.89615	4.59273	4.58352	4.29529	4.30242	4.62108	4.64448	4.68179	4.50127	4.08203	4.38854	4.54358	4.47495	4.4165	4.37736	4.07587	4.13135	4.26134	4.07848	4.29955	4.32732										0.174268	1	-0.0651519	1.11235	0.731739	-0.259878	0.887993	0.849466	-0.32503	0.774629	0.912918	0.202913	0.146615	0.897582
10.0131	9.95129	9.97105	10.0334	9.96624	10.0187	10.0076	9.95579	9.98408	9.88867	9.91416	9.93412	9.87888	9.85247	9.88754	9.82419	9.84778	9.84947	9.80963	9.99741	9.92485	9.94027	9.90692	9.89565	10.0613	9.96448	9.90706										0.432099	1	0.0276076	0.394189	0.898382	-0.0236031	0.0587422	1	0.00400448	1.09759	0.880032	-0.0393559	2.01217	0.178562
8.85554	8.95169	9.2734	9.04832	8.88005	9.04439	8.89424	8.86818	8.86006	8.78222	8.83162	8.85987	8.80707	8.86311	8.79966	8.88809	8.78127	8.84567	8.4848	8.59889	8.49129	8.44156	8.46805	8.46295	8.40152	8.48993	8.43797										0.0929793	1	-0.0359564	0.969832	0.768396	-0.11676	0.530577	0.972587	-0.152716	0.0140714	0.999655	-0.00128714	0.131744	0.90683
9.91095	9.9593	9.89784	9.95175	10.0078	9.90838	9.9672	9.92228	10.1053	9.96931	9.91837	9.7509	9.84171	9.94573	9.91347	9.84996	9.87859	9.86704	9.20716	9.25292	9.17958	9.27299	9.21455	9.07594	9.12941	9.17922	9.1002										0.412273	1	0.0332804	0.272879	0.922165	0.0422907	0.579011	0.968017	0.0755711	0.102684	1	0.0207799	0.0757612	0.946616
6.53709	6.58967	6.62463	6.6202	6.58802	6.61321	6.49544	6.59283	6.48733	5.39056	5.52016	5.45082	5.30509	5.49164	5.46176	5.39071	5.50623	5.45028	7.43486	6.30187	6.7819	6.62889	6.46331	6.38822	6.47175	6.30446	6.43512										0.356603	1	0.0233445	1.09222	0.729592	-0.0819427	0.621731	0.953378	-0.0585982	0.190909	1	-0.0343509	0.0321004	0.980173
8.79616	8.7948	8.8374	8.67179	8.80251	8.75954	8.68668	8.72048	8.73795	7.17145	7.22849	7.20855	7.15405	7.23066	7.17428	7.15899	7.28022	7.33061	6.42347	6.5094	6.50608	6.38022	6.45009	6.57006	6.41315	6.3873	6.43757										0.72517	1	-0.0648416	0.289425	0.91719	-0.0295763	1.99771	0.539851	-0.0944179	0.227644	1	-0.0164979	0.42887	0.685007
4.91155	5.10234	5.29199	5.06513	5.1885	4.95702	5.08643	5.15058	4.85589	NaN	NaN	NaN	NaN	NaN	NaN	NaN	NaN	NaN	NaN	NaN	NaN	NaN	NaN	NaN	NaN	NaN	NaN										0.0876783	1	-0.031738	0.128999	0.962504	-0.039252	0.192061	1	-0.0709899	NaN	1	0	NaN	1
9.66363	9.56557	9.64311	9.59173	9.63351	9.59383	9.67046	9.59686	9.67717	9.3353	9.41571	9.46616	9.35432	9.37179	9.39536	9.38619	9.3549	9.37851	9.46387	9.44418	9.44015	9.42514	9.46315	9.4123	9.43954	9.44992	9.41426										0.209523	1	-0.0177457	0.649584	0.823513	0.0418075	0.24071	1	0.0240618	0.328877	0.997152	-0.0319017	0.34304	0.748048
6.56317	6.50221	6.4839	6.43694	6.40444	6.35876	6.62926	6.49748	6.54306	NaN	NaN	NaN	NaN	NaN	NaN	NaN	NaN	NaN	4.90578	4.97875	4.91418	4.8971	4.89962	4.9675	5.16664	4.96157	4.91162										1.61483	1	-0.116381	1.60167	0.636173	0.156549	0.369706	1	0.0401688	NaN	1	0	NaN	1
9.00998	8.91637	8.9619	9.09746	8.99815	9.03248	9.04754	8.99882	8.99688	9.00174	8.97799	8.96725	9.03232	8.87743	8.93877	8.88004	8.93321	8.90375	9.00203	9.01265	8.93335	8.95872	8.89404	9.01484	9.05057	8.99556	8.95397										0.941244	1	0.0799494	0.350533	0.907754	-0.0282828	0.748363	0.909489	0.0516666	0.286945	1	-0.0328185	1.84769	0.199639
8.56123	8.4889	8.60162	8.49709	8.53075	8.49092	8.58446	8.49434	8.60518	8.52563	8.54805	8.50626	8.44263	8.6005	8.50922	8.46945	8.51133	8.47925	7.16916	7.16336	7.41831	7.31783	7.33163	7.27135	7.32261	7.38069	7.39538										0.558183	1	-0.0443293	0.692766	0.814976	0.0550693	0.0799938	1	0.01074	0.0678359	0.994755	-0.00919692	1.07434	0.356357
7.75903	7.64686	7.58687	7.60565	7.59249	7.58518	7.48495	7.54135	7.50043	7.7451	7.79995	7.81253	7.79008	7.60549	7.7183	7.51271	7.68257	7.56495	7.70163	7.71743	7.5942	7.67487	7.58962	7.67804	7.56019	7.53444	7.55126										0.617237	1	-0.0698091	2.05984	0.646667	-0.0855363	1.36445	0.676852	-0.155345	0.636233	0.946191	-0.081236	1.66791	0.222933
4.98415	4.69224	5.04733	4.90108	4.83244	4.85238	4.67624	4.79503	4.57679	NaN	NaN	NaN	NaN	NaN	NaN	NaN	NaN	NaN	4.86609	4.87818	4.81939	4.94154	5.03252	4.90571	4.93053	4.92073	4.88479										0.154385	1	-0.0459371	1.26877	0.700766	-0.17928	0.826783	0.878521	-0.225217	NaN	1	0	NaN	1
7.91021	7.81278	7.88672	7.86474	7.92907	7.80802	7.87968	7.8222	7.87355	7.08357	7.03403	7.12498	7.06215	6.97849	7.01534	7.01401	7.00634	6.86868	6.50936	6.45586	6.46967	6.51741	6.4549	6.55845	6.44901	6.49869	6.47724										0.0191355	1	-0.00262578	0.0786531	0.975496	-0.00879892	0.120609	1	-0.0114247	0.804701	0.907794	-0.0621948	1.02376	0.376931
8.36491	8.19277	8.19908	8.26294	8.25218	8.232	8.35558	8.33076	8.32123	8.33223	8.45513	8.40934	8.36613	8.3032	8.36777	8.26612	8.32719	8.31098	7.73157	7.71663	7.71333	7.70234	7.79558	7.68523	7.52509	7.697	7.70737										0.0187263	1	-0.0032142	2.501	0.560727	0.0868158	0.661148	0.942084	0.0836016	0.567099	0.954528	-0.0531969	1.13903	0.330197
8.56711	8.76705	8.76209	8.61235	8.67823	8.67404	8.57365	8.68796	8.77007	7.63078	7.71192	7.64716	7.70652	7.68157	7.62349	7.592	7.83745	7.74177	8.29207	8.14008	8.28648	8.21306	8.33385	8.25521	8.24015	8.21858	8.24482										0.251456	1	-0.0438776	0.13562	0.960398	0.0223541	0.0878346	1	-0.0215235	0.0727451	0.995768	0.00724284	0.329083	0.759642
6.71638	6.85703	6.93559	6.80409	6.93248	7.06507	6.97204	6.9643	6.87821	6.85166	6.97947	6.97711	6.92344	6.9524	6.89171	7.00206	6.98887	6.96367	6.52509	6.71911	6.62549	6.54716	6.5407	6.71756	6.52478	6.62863	6.64942										0.420261	1	0.0975466	0.0176376	0.996104	0.00430711	0.650188	0.941792	0.101854	0.10714	1	-0.0135671	0.485858	0.646787
6.70957	6.73855	6.7503	6.63006	6.80637	6.70283	6.71058	6.70367	6.70121	6.58506	6.29869	6.42735	6.56137	6.48769	6.40943	6.59653	6.63896	6.3669	5.82688	5.57439	5.91355	5.8639	5.85803	5.93041	5.75119	5.85016	5.87734										0.138702	1	-0.0197193	0.0533315	0.982674	-0.00793298	1.04564	0.784218	-0.0276523	0.202202	1	0.0491347	0.339215	0.751236
4.83375	4.73818	4.83537	4.84829	4.84198	4.84874	4.69523	4.73445	4.7916	4.70994	4.75821	4.64039	4.73021	4.8822	4.55837	4.75505	4.65897	4.59938	4.75436	4.63447	4.52468	4.75567	4.76447	4.4702	4.87848	4.40988	4.62495										0.611765	1	0.0439041	1.70895	0.646128	-0.10591	0.658999	0.941734	-0.062006	0.0730497	0.996716	0.0207437	0.217285	0.845932
7.88478	7.85241	7.86568	7.7655	7.82287	7.82013	7.83127	7.76574	7.8599	7.95618	7.74956	7.98172	7.69903	8.06626	7.69257	7.97438	7.62564	8.14467	5.06736	5.49219	5.42225	5.07749	5.35275	5.09569	5.38814	5.3593	5.17125										1.44013	1	-0.0647874	0.183262	0.953608	0.0161335	0.760976	0.909813	-0.0486539	0.20581	1	-0.0765346	0.0381922	0.974964
7.88897	7.81816	7.74835	7.80801	7.87208	7.91523	7.94652	7.94167	7.88339	7.70624	7.70077	7.73942	7.57801	7.89748	7.6886	7.58973	7.75083	7.76411	6.51929	6.8587	6.64276	6.54212	6.72494	6.74849	6.82507	6.68799	6.64223										0.383233	1	0.0466172	0.723276	0.810495	0.0587513	1.09173	0.751096	0.105368	0.0207815	0.998051	0.00588846	0.0861299	0.939866
3.47026	3.41836	3.72788	3.21284	3.1955	3.53021	3.63945	3.27333	3.28444	NaN	NaN	NaN	NaN	NaN	NaN	NaN	NaN	NaN	NaN	NaN	NaN	NaN	NaN	NaN	NaN	NaN	NaN										0.712509	1	-0.225985	0.205476	0.949369	0.0862234	0.38244	1	-0.139762	NaN	1	0	NaN	1
4.35835	4.41163	4.50858	4.44619	4.48931	4.4562	4.17716	4.38178	4.43346	NaN	NaN	NaN	NaN	NaN	NaN	NaN	NaN	NaN	4.13375	3.69794	3.74444	3.75102	3.78539	4.05083	4.16722	4.05912	4.2452										0.339969	1	0.0377118	0.772867	0.802284	-0.133098	0.45861	1	-0.0953859	NaN	1	0	NaN	1
6.69971	6.32157	6.49423	6.4975	6.58738	6.58815	6.33602	6.53572	6.53926	NaN	NaN	NaN	NaN	NaN	NaN	NaN	NaN	NaN	NaN	NaN	NaN	NaN	NaN	NaN	NaN	NaN	NaN										0.175656	1	0.0525041	0.521448	0.860206	-0.0873432	0.0972421	1	-0.0348392	NaN	1	0	NaN	1
8.62253	8.56496	8.55971	8.51753	8.6106	8.58527	8.67238	8.64164	8.71845	7.51629	7.50541	7.44263	7.45109	7.41943	7.49032	7.24918	7.41854	7.46874	8.54593	8.48628	8.39342	8.42023	8.49903	8.4973	8.09103	8.46836	8.44926										0.119771	1	-0.0112702	1.39187	0.661655	0.106357	1.46784	0.674621	0.0950864	0.487926	0.974433	-0.0344949	0.710218	0.505508
8.2527	8.20873	8.19579	8.20442	8.30983	8.24374	8.17998	8.21981	8.25264	7.52805	7.63347	7.62346	7.54246	7.65118	7.61844	7.55139	7.63033	7.55468	8.24612	8.28959	8.31035	8.31156	8.32488	8.24313	8.37403	8.26768	8.31418										0.403891	1	0.0335941	0.399801	0.895596	-0.0351874	0.0195209	1	-0.00159327	0.0677178	0.994618	0.00902828	0.14175	0.900013
6.78223	6.80941	6.94725	6.84621	6.88854	6.91423	6.75674	6.86629	6.64475	6.62631	6.40487	6.50572	6.54128	6.62045	6.48578	6.45608	6.37668	6.50666	6.37376	6.18525	6.43563	6.21995	6.23678	6.19622	6.21207	6.41974	6.28373										0.26781	1	0.036695	0.884139	0.776077	-0.127067	0.479531	0.99313	-0.0903716	0.187924	1	0.0368684	0.370619	0.726207
6.32367	5.85808	5.87733	6.26839	6.30258	6.10189	6.06157	6.25447	5.90544	6.22587	6.40585	6.57652	6.33344	6.6799	6.41527	6.21319	6.13071	6.37005	NaN	NaN	NaN	NaN	NaN	NaN	NaN	NaN	NaN										0.551507	1	0.204589	0.564007	0.849828	-0.150457	0.107031	1	0.054132	0.193635	1	0.0734574	0.598511	0.568451
8.0834	8.12889	8.22744	8.06062	8.13648	8.10476	8.22742	8.19184	8.29992	6.9856	6.81072	7.08658	6.89155	7.10564	6.9649	7.0113	6.90008	7.03852	7.74293	7.82807	7.84389	7.70367	7.87695	7.80921	7.69041	7.6881	7.9215										0.407407	1	-0.0459553	1.64194	0.632217	0.139104	0.811959	0.884243	0.0931489	0.0921203	0.998369	0.0263975	0.0871109	0.939318
4.99471	5.39452	5.22265	5.15606	5.05893	5.11517	4.88018	5.33099	5.04641	NaN	NaN	NaN	NaN	NaN	NaN	NaN	NaN	NaN	NaN	NaN	NaN	NaN	NaN	NaN	NaN	NaN	NaN										0.323525	1	-0.093905	0.0624301	0.979549	-0.0241919	0.269658	1	-0.118097	NaN	1	0	NaN	1
7.56184	7.84196	7.81653	7.72759	7.71904	7.79696	7.82696	7.6635	7.82424	7.40071	7.62259	7.53071	7.37017	7.61382	7.54019	7.44889	7.58018	7.81194	7.06096	7.085	6.93935	6.8025	6.84032	7.01535	7.14652	6.98779	7.11406										0.02807	1	0.00775369	0.14856	0.958713	0.0237006	0.108797	1	0.0314542	0.0347845	0.995755	-0.0099446	0.315288	0.771043
8.16437	7.83063	8.0386	7.87555	8.00855	7.80769	7.97879	7.80516	8.00534	7.89909	7.82578	7.82904	7.8179	7.64884	7.74196	7.65194	7.73533	7.75302	5.60422	5.75779	5.57525	5.57498	5.75217	5.6375	5.68144	5.74207	5.72198										0.427861	1	-0.113936	0.139574	0.960756	0.0324972	0.283443	1	-0.081439	0.991467	0.899316	-0.11507	1.60761	0.223732
8.59089	8.4476	8.35238	8.53968	8.22363	8.3122	8.26662	8.2067	8.44911	8.55282	8.50463	8.44758	8.49204	8.42082	8.50096	8.39074	8.39527	8.47351	8.41775	8.37094	8.32626	8.39294	8.45277	8.3052	8.41278	8.27853	8.25501										0.377414	1	-0.10512	0.160958	0.954576	-0.0510238	0.708708	0.918831	-0.156144	0.31388	0.999638	-0.030405	0.943294	0.404226
7.04178	6.91502	6.99251	6.94535	7.07557	6.70355	7.03406	6.89073	7.03441	5.52174	5.34436	5.23436	5.16529	5.33012	5.08845	5.29105	5.10124	5.10647	4.81869	5.05405	4.69501	4.79944	4.86474	4.56362	5.092	4.56522	4.6508										0.25937	1	-0.0749504	0.262139	0.923843	0.078246	0.0181316	1	0.00329558	0.715824	0.925894	-0.1722	0.895641	0.428185
5.96722	5.75921	5.64193	5.8365	5.78954	5.7869	5.71786	5.78559	5.7769	6.19204	6.0314	6.05053	5.6978	6.22882	5.94196	6.02553	6.04821	6.09596	5.61674	5.72885	5.74089	5.60685	5.85863	5.71389	5.59725	5.74678	5.65571										0.0530233	1	0.0148559	0.761777	0.799527	-0.0441933	0.108795	1	-0.0293374	0.346703	0.99955	-0.135131	0.251791	0.816881
9.68227	9.7259	9.70559	9.67609	9.7648	9.80488	9.85637	9.83264	9.94663	8.94926	8.89564	8.903	8.88472	9.0121	8.95956	9.00017	8.97795	8.98146	7.95394	8.00003	7.99827	7.95146	8.13152	8.04976	8.09547	8.15968	8.22991										0.476323	1	0.0440048	1.186	0.738902	0.129959	2.03415	0.517236	0.173964	0.373363	0.991083	0.0361636	1.75193	0.210807
5.76178	5.4457	5.43203	5.5711	5.68093	5.58815	5.78929	5.6922	5.53396	NaN	NaN	NaN	NaN	NaN	NaN	NaN	NaN	NaN	NaN	NaN	NaN	NaN	NaN	NaN	NaN	NaN	NaN										0.232337	1	0.0668899	0.288328	0.917836	0.0584243	0.405986	1	0.125314	NaN	1	0	NaN	1
6.25255	6.42568	6.27075	6.28604	6.09015	6.35421	6.08617	6.38832	6.32559	6.33993	6.42265	6.46155	6.29278	6.38194	6.42733	6.30621	6.26492	6.29898	6.19252	5.84387	6.36731	6.04358	6.22368	5.91476	6.27674	5.97327	6.33621										0.308432	1	-0.0728623	0.0667102	0.980159	0.0232242	0.175607	1	-0.0496381	0.311413	0.998503	-0.0406971	1.44152	0.252472
6.98774	6.7902	6.73307	7.00524	6.5812	6.93774	6.76449	6.40127	6.59085	5.64824	4.47074	5.09535	4.37038	3.66804	5.42399	5.57873	4.51806	4.89043	5.33611	5.19137	5.22474	5.15656	5.19123	5.32922	5.04908	5.1546	5.18207										0.00948723	1	0.00439453	0.692582	0.814742	-0.255857	0.900903	0.848831	-0.251462	0.403534	0.98991	-0.583973	0.0567855	0.960863
8.92691	8.98659	8.92852	8.80999	8.87322	8.89579	8.88699	8.91863	8.94095	8.85169	8.85564	8.91234	8.86113	8.89687	8.85143	8.9346	8.91253	8.85679	6.74915	6.80588	6.88936	6.81697	6.89781	6.84708	6.82582	6.95583	6.92245										1.27251	1	-0.0876776	0.863921	0.785997	0.0558599	0.562541	0.967112	-0.0318178	0.0488063	0.997394	-0.00341193	0.390536	0.71305
8.09554	7.81867	7.87683	7.92826	7.98179	7.93907	7.90633	7.8959	7.96047	NaN	NaN	NaN	NaN	NaN	NaN	NaN	NaN	NaN	6.07401	6.00466	6.24887	6.19715	6.18387	6.15947	6.47375	6.24597	6.07394										0.0795426	1	0.0193607	0.485012	0.870612	-0.028807	0.0369588	1	-0.0094463	NaN	1	0	NaN	1
6.16442	6.09608	5.96229	5.88604	6.14461	6.12698	5.99186	6.25134	6.22155	NaN	NaN	1.03494	NaN	NaN	NaN	NaN	NaN	1.36513	5.8423	6.01937	5.84559	5.95393	5.98713	6.07704	6.02173	6.087	6.06903										0.0745109	1	-0.0217215	0.365733	0.906867	0.102376	0.32776	1	0.080654	0	1	NaN	0	0.999998
8.32336	8.14173	8.0427	8.19524	8.13909	7.94926	8.18285	8.17676	8.17601	8.28881	8.28187	8.19562	8.16523	8.27832	8.17539	8.07275	8.11012	8.15682	7.36968	7.33988	7.34177	7.33377	7.31517	7.22598	7.32653	7.30645	7.16073										0.269843	1	-0.0747326	0.491806	0.870045	0.0840109	0.0383042	1	0.0092783	0.450488	0.986798	-0.0491203	1.67514	0.221629
7.8268	8.07374	8.02957	7.86353	7.95229	7.97516	7.97722	7.93582	8.01098	7.48496	7.41584	7.49597	7.41541	7.30708	7.41238	7.53518	7.38754	7.38329	6.95483	7.1722	6.7702	7.11247	6.88402	7.01075	7.27213	6.82507	7.154										0.216538	1	-0.0463772	0.476376	0.871938	0.0443444	0.00845399	1	-0.00203276	0.937298	0.889836	-0.0873052	0.209753	0.84948
8.07456	8.1233	8.21605	8.07694	8.22086	8.28811	8.25026	8.23247	8.42399	8.24077	8.19535	8.19139	8.22138	8.30308	8.19313	8.35657	8.20886	8.16201	6.55177	6.59784	6.58509	6.58162	6.44121	6.63234	6.65363	6.55814	6.53716										0.313065	1	0.0573349	0.541317	0.859109	0.106937	1.0449	0.783068	0.164272	0.339344	0.997005	0.0300274	0.212896	0.849208
6.90507	6.82329	6.94536	6.78833	6.86307	6.89907	7.00379	7.03205	7.02376	6.01531	6.01422	6.25433	5.86289	6.17881	5.99809	6.04818	5.89863	5.9798	4.97167	4.88081	5.08424	5.03885	5.10378	4.96599	5.19747	5.0834	5.1455										0.351881	1	-0.0410813	2.13768	0.639	0.169709	1.59919	0.637589	0.128628	0.267901	0.998019	-0.0813586	0.58516	0.578385
6.41953	6.11332	6.11895	6.0921	6.24502	6.16117	6.33911	6.25236	6.12413	6.46395	6.51322	6.48432	6.26734	6.2336	6.11256	6.5567	6.46173	6.33194	NaN	NaN	NaN	NaN	NaN	NaN	NaN	NaN	NaN										0.175817	1	-0.0511662	0.400787	0.895788	0.0724346	0.0621356	1	0.0212684	2.34472	0.694222	-0.282667	0.215951	0.846355
8.00978	8.12094	8.1136	8.01156	8.09157	8.11535	8.06208	8.10291	8.15237	8.04572	8.16078	8.12531	8.08903	8.22312	8.05828	8.12487	8.18716	8.1711	7.37269	7.08472	7.26421	7.45908	7.33532	7.41059	7.47399	7.27316	7.45704										0.0627343	1	-0.00860977	0.332735	0.912317	0.0329574	0.212923	1	0.0243476	0.0740799	0.997216	0.0128679	0.579162	0.581367
8.37172	8.52279	8.35252	8.28857	8.42277	8.42516	8.29737	8.52137	8.51201	7.86674	7.92858	7.95471	7.89091	8.0137	7.94403	7.98044	8.05194	7.99182	8.1274	8.15299	8.09148	8.26091	8.12242	8.1947	8.22153	8.20469	8.2601										0.202247	1	-0.0368465	0.306975	0.916589	0.0647519	0.11125	1	0.0279055	0.303262	1	0.0328685	1.25304	0.293458
NaN	NaN	NaN	NaN	NaN	NaN	NaN	NaN	NaN	NaN	NaN	NaN	NaN	NaN	NaN	NaN	NaN	NaN	NaN	NaN	NaN	NaN	NaN	NaN	NaN	NaN	NaN										NaN	1	0	NaN	1	0	NaN	1	0	NaN	1	0	NaN	1
5.85187	5.83462	5.97854	5.96928	6.22563	6.07807	6.21545	6.18566	5.86408	5.51955	5.54774	5.66972	5.64778	5.65235	5.53432	5.60034	5.55628	5.54008	5.40699	5.48878	5.48727	5.38596	5.46984	5.57696	5.59624	5.42654	5.50891										1.09466	1	0.20265	0.0063306	0.999666	-0.00260115	0.758379	0.911318	0.200048	0.209246	1	0.0324817	0.0972448	0.932308
7.46428	7.50423	7.56014	7.36061	7.5229	7.56379	7.47453	7.47749	7.64208	6.83005	6.84293	6.92558	6.90407	6.89329	6.9238	6.92083	6.88977	7.04594	7.48346	7.53922	7.63514	7.55791	7.65397	7.59685	7.54085	7.62289	7.64285										0.148537	1	-0.0271207	0.230754	0.937598	0.048936	0.129301	1	0.0218153	0.5837	0.953056	0.0408702	0.695506	0.510925
6.65508	6.5316	6.57252	6.54405	6.68778	6.54246	6.6237	6.49878	6.66311	4.70483	4.43249	4.7159	4.51515	4.69513	4.43911	4.71947	4.71807	4.3055	3.38491	3.90478	3.77357	3.53456	3.55391	3.82086	4.20127	4.11918	3.77152										0.0280037	1	0.00503047	0.0181166	0.995227	0.00376654	0.0491319	1	0.00879701	0.221189	1	-0.0679471	0.07792	0.945607
9.77622	9.70838	9.64165	9.64147	9.68147	9.66496	9.64432	9.74282	9.63382	8.21817	8.2541	8.30744	8.22324	8.45328	8.25485	8.30507	8.25755	8.19497	9.25022	9.2276	9.24168	9.26298	9.28178	9.22931	9.2891	9.22595	9.20682										0.496458	1	-0.0461216	0.108801	0.967344	0.0110188	0.269716	1	-0.0351028	0.263682	0.998629	0.050559	0.0623116	0.957912
8.69874	8.52475	8.64339	8.59659	8.70892	8.65297	8.64219	8.77618	8.66657	8.01706	8.02631	8.01222	8.04212	8.02499	7.94318	8.0589	8.05614	8.07503	8.27947	8.37302	8.28009	8.24041	8.27395	8.299	8.2245	8.42066	8.31679										0.19284	1	0.0305316	0.331121	0.91284	0.0421508	0.479626	0.993718	0.0726824	0.187321	1	-0.0151024	2.47069	0.177586
4.57734	4.68194	4.64157	4.82493	4.72351	4.77172	4.62469	4.8451	4.67299	NaN	NaN	NaN	NaN	NaN	NaN	NaN	NaN	NaN	4.56365	4.23705	4.00629	4.18246	4.29133	4.10358	4.15469	4.31582	4.31959										1.52702	1	0.139768	0.333924	0.912234	-0.0591264	0.476033	0.993509	0.0806417	NaN	1	0	NaN	1
7.35081	7.4505	7.42828	7.3733	7.41726	7.36187	7.37921	7.44873	7.32518	7.27076	7.35373	7.39092	7.07194	7.31547	7.33705	7.24413	7.44231	7.36425	7.69815	7.70064	7.71795	7.60615	7.62391	7.57987	7.66605	7.73229	7.69347										0.30218	1	-0.0257212	0.0018854	0.998952	0.000228405	0.211129	1	-0.0254928	0.453641	0.984006	-0.0969839	0.0602017	0.95972
5.13286	5.27988	5.44048	5.28829	5.11659	5.37864	5.25284	5.18906	5.36298	NaN	NaN	NaN	NaN	NaN	NaN	NaN	NaN	NaN	NaN	NaN	NaN	NaN	NaN	NaN	NaN	NaN	NaN										0.0691196	1	-0.023231	0.0258823	0.992065	0.00711521	0.0542903	1	-0.0161158	NaN	1	0	NaN	1
4.59778	4.3905	4.17027	4.55209	4.43113	4.25291	4.59202	4.79555	4.62442	NaN	NaN	NaN	NaN	NaN	NaN	NaN	NaN	NaN	NaN	NaN	NaN	NaN	NaN	NaN	NaN	NaN	NaN										0.0593365	1	0.0258592	1.13235	0.725316	0.25862	0.960761	0.816616	0.284479	NaN	1	0	NaN	1
6.12792	6.23423	6.03012	6.00127	6.29577	6.05711	6.10116	6.19522	6.21816	5.50846	5.60168	5.65526	5.56072	5.73793	5.57106	5.66923	5.79221	5.4509	5.14048	5.14062	5.31736	5.06469	4.92988	5.00569	5.36181	5.31304	5.34201										0.040065	1	-0.0127083	0.213689	0.946253	0.0534633	0.231888	1	0.040755	0.185101	0.999671	0.0347692	0.170427	0.880323
5.04679	4.92373	4.92073	4.86559	4.83814	4.91472	5.19834	5.01991	5.02478	NaN	NaN	NaN	NaN	NaN	NaN	NaN	NaN	NaN	4.89635	4.64677	4.91969	4.66602	4.86824	4.90096	4.7604	4.8973	4.79359										0.898875	1	-0.0909332	1.52978	0.627142	0.208195	0.749094	0.909826	0.117262	NaN	1	0	NaN	1
4.88105	4.68605	4.48198	4.55805	4.57094	4.71424	4.75543	4.55401	4.83716	4.59075	4.65975	4.37485	4.16279	4.74523	4.36039	4.58476	4.94321	4.52695	4.70501	4.81065	4.75901	4.71385	4.84809	4.70213	4.71913	4.75248	4.80205										0.211891	1	-0.0686199	0.443727	0.882866	0.101129	0.0804416	1	0.0325092	0.245866	1	-0.118982	0.386761	0.716005
8.27564	8.38092	8.25991	8.271	8.26253	8.19471	8.26835	8.25707	8.28614	8.26117	8.26463	8.20679	8.21363	8.37409	8.36611	8.25107	8.26752	8.32531	7.09774	7.17761	7.18282	7.26431	7.08831	7.03773	7.23755	7.08808	7.10593										0.62754	1	-0.0627451	0.470236	0.875224	0.0277748	0.37708	1	-0.0349703	0.594432	0.950589	0.0737419	0.562425	0.59042
9.30785	9.33751	9.20856	9.35247	9.24743	9.27047	9.2414	9.29899	9.27795	9.1825	9.20282	9.21319	9.229	9.19012	9.20869	9.33495	9.16695	9.28514	8.94934	9.16959	9.13476	9.20116	9.11193	9.05582	9.36204	9.11642	9.1319										0.0368801	1	0.00548045	0.183382	0.953529	-0.0173403	0.100243	1	-0.0118599	0.271787	1	0.00976594	0.549238	0.599063
8.62114	8.52981	8.58918	8.56357	8.59444	8.58291	8.58686	8.66262	8.72799	8.46241	8.46524	8.53612	8.40944	8.51254	8.4908	8.44785	8.51007	8.75063	8.12741	8.2047	8.22693	8.19624	8.25547	8.23061	8.13265	8.17269	8.13756										0.00303247	1	0.000261943	0.879292	0.778912	0.0788485	0.744428	0.909123	0.0791105	0.161338	1	-0.0169948	0.355876	0.737371
9.31381	9.46558	9.43869	9.28718	9.43882	9.38097	9.39569	9.38776	9.42367	9.18948	9.24521	9.24323	9.16163	9.19671	9.16361	9.09043	9.16503	9.16655	8.10726	8.02462	8.17579	7.76758	7.91764	7.97524	8.03599	8.0485	8.09421										0.225004	1	-0.0370353	0.297685	0.918848	0.0333834	0.0254798	1	-0.00365194	1.13668	0.877194	-0.0519905	1.28781	0.285351
11.1107	11.1539	11.1673	11.0637	11.175	11.1649	11.1338	11.1165	11.1022	10.6026	10.5396	10.5622	10.5533	10.5328	10.5572	10.4969	10.5523	10.524	10.7493	10.8003	10.7512	10.7375	10.7741	10.831	10.6202	10.6884	10.6871										0.0849849	1	-0.00945155	0.176318	0.956641	-0.0170431	0.614777	0.957849	-0.0264947	0.438043	0.991039	-0.020366	0.83037	0.453776
8.62421	8.48953	8.49325	8.58646	8.4972	8.54604	8.53934	8.59107	8.55293	8.576	8.52951	8.57744	8.47261	8.45448	8.53971	8.40576	8.48078	8.41562	8.50829	8.7445	8.56518	8.65171	8.6098	8.65764	8.54881	8.6148	8.52107										0.050714	1	0.00756645	0.233314	0.936781	0.017882	0.210186	1	0.0254485	1.11724	0.884109	-0.0720485	1.95996	0.187193
9.34974	9.34559	9.36003	9.28323	9.36818	9.3622	9.28678	9.38946	9.39511	8.92769	8.9583	8.96202	8.99587	8.88606	8.97313	8.93554	8.93642	8.92235	9.44158	9.41472	9.46549	9.40082	9.45462	9.42023	9.4977	9.45934	9.43546										0.192563	1	-0.0139189	0.162231	0.954577	0.0192477	0.0516658	1	0.00532881	0.0223112	0.999099	0.00235144	0.691361	0.514125
5.23499	5.17646	5.12905	4.91253	5.03572	5.12303	5.28531	4.87524	5.01027	NaN	NaN	NaN	NaN	NaN	NaN	NaN	NaN	NaN	NaN	NaN	NaN	NaN	NaN	NaN	NaN	NaN	NaN										1.07619	1	-0.156403	0.0871131	0.974418	0.0331788	0.4222	1	-0.123224	NaN	1	0	NaN	1
8.35002	8.38061	8.43787	8.3904	8.42085	8.41669	8.4221	8.38782	8.4689	7.51355	7.51161	7.57614	7.44505	7.48011	7.47895	7.4774	7.49918	7.47676	7.01581	6.84652	7.06005	7.03955	6.98342	6.84016	6.96241	6.96673	6.99729										0.292005	1	0.0198091	0.267464	0.923621	0.0169617	0.454734	1	0.0367708	1.27856	0.839876	-0.0657344	1.03209	0.374543
10.2184	10.3995	10.3463	10.3031	10.3693	10.339	10.3236	10.3377	10.4332	10.1235	10.1266	10.1587	10.1233	10.1702	10.1292	10.1543	10.1953	10.1297	10.1103	10.0978	10.058	10.0482	10.0195	10.0368	10.1063	10.0162	10.0851										0.0989449	1	0.0157474	0.283703	0.917524	0.0277233	0.273045	1	0.0434707	0.0890257	0.998638	0.00464408	0.456236	0.665252
3.96833	3.86845	3.87227	3.83916	4.08428	3.93337	3.63945	3.8617	3.81107	NaN	NaN	NaN	NaN	NaN	NaN	NaN	NaN	NaN	NaN	NaN	NaN	NaN	NaN	NaN	NaN	NaN	NaN										0.248377	1	0.049256	0.860602	0.78613	-0.181533	0.819315	0.883982	-0.132277	NaN	1	0	NaN	1
8.74776	8.74864	8.74827	8.73668	8.7339	8.82582	8.78216	8.78212	8.82386	8.5139	8.41801	8.47493	8.34544	8.55674	8.42968	8.51669	8.44192	8.55877	8.33062	8.44201	8.43131	8.38482	8.35534	8.51153	8.33161	8.41328	8.43109										0.222967	1	0.0172415	0.387674	0.902315	0.0305821	1.57931	0.636481	0.0478236	0.136857	1	-0.0249926	0.34663	0.746368
8.80021	8.85407	8.84964	8.83375	8.87137	8.87285	8.83759	8.91125	8.86699	8.56305	8.49203	8.63225	8.58525	8.67245	8.60596	8.63179	8.62152	8.66955	7.70337	7.75133	7.84198	7.78465	7.7936	7.75077	7.70325	7.86254	7.84518										0.502203	1	0.0246846	0.194175	0.950865	0.0126187	0.608261	0.959097	0.0373033	0.537159	0.958686	0.0587762	0.847337	0.448389
10.1043	10.1066	10.107	10.0616	10.1407	10.0781	10.1242	10.0963	10.0722	10.0956	10.097	10.067	10.0894	10.0963	10.0984	9.9771	10.0279	10.123	9.73967	9.81814	9.7372	9.67245	9.67272	9.74549	9.67301	9.69935	9.66028										0.198938	1	-0.0124664	0.0492563	0.983096	0.00407982	0.216375	1	-0.00838661	0.332555	0.997204	0.00819906	0.427466	0.685717
4.28334	4.17826	3.9473	3.71756	3.90562	4.05456	3.7266	4.28345	4.01702	4.04247	4.04	4.16674	3.82149	3.749	4.23667	4.00621	3.8545	4.05629	4.14404	3.98487	4.13634	4.20892	4.53745	4.05577	4.38079	4.03194	3.89944										0.810504	1	-0.243717	0.24466	0.929476	0.116444	0.269604	1	-0.127273	0.395037	0.989754	-0.147349	0.683264	0.518624
6.03768	6.2376	6.41098	6.06652	6.37196	6.24752	6.29338	6.29179	6.13188	6.03369	6.14832	6.11142	6.06942	6.05679	6.1001	6.14869	6.1036	6.31994	6.1758	6.04385	6.22236	6.1539	6.22665	6.20236	6.21416	6.14297	6.25393										0.000201753	1	-8.64665e-05	0.0337477	0.987695	0.0103491	0.0286401	1	0.0102626	0.244547	1	-0.0223749	0.556211	0.595508
9.25493	9.33789	9.36943	9.26512	9.3375	9.28756	9.17597	9.27872	9.20357	8.88864	9.00164	8.9952	8.90109	8.97803	8.96931	8.93398	8.93578	8.91437	8.9072	9.03155	9.00614	8.94862	8.84515	8.93337	8.90203	8.99159	8.9772										0.23423	1	-0.0240227	0.967687	0.763785	-0.0773087	1.03641	0.787246	-0.101331	0.100887	0.998567	-0.0123539	0.380932	0.720512
9.00754	8.88293	9.05626	8.9378	8.87844	8.97034	8.97717	8.98348	9.01033	8.92739	8.92603	8.95499	8.93447	8.93149	8.89938	8.88374	8.87546	8.88909	8.87643	8.85627	8.87424	8.78308	8.92405	8.88023	8.90767	8.91217	8.94651										0.386262	1	-0.0533845	1.00272	0.753139	0.0614697	0.0529195	1	0.00808525	0.416763	0.989899	-0.0143601	2.19053	0.171444
4.73991	4.64296	4.51891	4.63481	4.73662	4.65239	4.64636	4.87849	4.3424	4.51305	4.65724	4.40552	4.38347	4.74558	4.30746	4.37452	4.23492	4.50713	3.86546	4.27528	4.34091	3.94213	4.08059	4.2461	3.97227	4.22428	4.11041										0.222871	1	0.0406833	0.120178	0.9629	-0.0521916	0.0229	1	-0.0115083	0.109314	1	-0.0464315	0.644885	0.540743
8.08323	8.18855	8.15324	8.04714	8.16589	8.1501	8.08892	8.17367	8.12552	7.64994	7.69215	7.61512	7.59068	7.71153	7.62243	7.69123	7.69541	7.6302	7.94395	8.10745	7.94184	7.78453	7.84928	7.88107	7.9274	7.91795	8.01888										0.159935	1	-0.0206324	0.0649978	0.979893	0.00832462	0.112998	1	-0.0123078	0.0910344	0.998952	-0.010856	0.257957	0.812289
5.65187	5.05487	5.06291	5.53131	5.34211	5.23554	5.33007	5.30795	4.95075	6.05223	5.64668	5.84749	5.73248	6.33684	5.87754	5.58683	5.73255	5.91876	5.38692	5.75094	5.58164	5.77342	5.7318	5.64635	6.49756	5.68767	5.45221										0.202144	1	0.113102	0.504661	0.867978	-0.173401	0.0923803	1	-0.0602984	0.243419	1	0.133491	0.271901	0.801406
4.41804	4.37027	4.57511	4.09696	4.46627	4.46159	4.53529	4.4284	4.26412	NaN	NaN	NaN	NaN	NaN	NaN	NaN	NaN	NaN	NaN	NaN	NaN	NaN	NaN	NaN	NaN	NaN	NaN										0.34048	1	-0.112868	0.176401	0.956781	0.0676632	0.170457	1	-0.0452048	NaN	1	0	NaN	1
7.7884	7.80853	7.78277	7.72497	7.79426	7.78194	7.7392	7.81756	7.75436	7.52455	7.63834	7.58633	7.67993	7.65104	7.76075	7.50331	7.71808	7.57595	6.78603	6.75678	6.87321	6.60229	6.63392	6.69959	6.81382	6.81064	6.78278										0.503683	1	-0.0261804	0.0349685	0.986182	0.0033199	0.380613	1	-0.0228605	1.15527	0.872221	0.114167	0.0795396	0.944533
7.27276	7.1515	7.18925	7.09561	7.02109	7.14049	7.07803	7.15599	7.13624	5.89495	5.94087	5.87091	5.89784	5.85576	5.75381	5.92769	5.99857	6.01152	5.91003	6.19563	6.0273	5.95749	6.01624	5.9662	6.14764	6.12551	6.12325										1.11806	1	-0.118775	0.376985	0.905054	0.0376897	0.882735	0.844545	-0.0810852	0.631028	0.949395	-0.0664406	1.09179	0.348189
6.99444	6.58242	7.24861	7.0157	6.96812	6.97878	6.90403	6.25048	6.95484	5.51705	5.68545	5.56953	5.43429	5.22482	5.48874	5.40031	5.2419	5.35932	6.75656	6.42703	6.92152	6.47357	6.96891	6.45532	6.51034	6.87919	6.45975										0.0830999	1	0.0457129	0.554505	0.850825	-0.284415	0.329091	1	-0.238702	1.03296	0.89195	-0.208056	1.69445	0.218151
4.15737	3.50174	3.84601	3.52022	3.66896	3.99872	3.63208	3.86883	4.10889	NaN	NaN	NaN	NaN	NaN	NaN	NaN	NaN	NaN	3.33861	2.82388	3.42535	3.0869	3.49472	3.5114	2.59235	3.30313	3.05616										0.168965	1	-0.105742	0.287856	0.916967	0.140633	0.051232	1	0.0348911	NaN	1	0	NaN	1
6.34814	6.42427	6.33794	6.35671	6.33195	6.17185	6.34485	6.39822	6.3144	NaN	NaN	NaN	NaN	NaN	NaN	NaN	NaN	NaN	NaN	NaN	NaN	NaN	NaN	NaN	NaN	NaN	NaN										0.579739	1	-0.0832767	0.449114	0.881973	0.0656505	0.183409	1	-0.0176263	NaN	1	0	NaN	1
8.49657	8.55209	8.434	8.43701	8.35357	8.48456	8.39319	8.48575	8.5185	7.95844	8.01669	8.04395	7.9704	7.97679	8.00522	8.05375	7.98169	8.13801	8.21881	8.24048	8.24147	8.25677	8.22574	8.18452	8.33172	8.33346	8.44244										0.604408	1	-0.0691697	0.310383	0.917216	0.0407651	0.218051	1	-0.0284046	0.334582	0.997761	-0.0222203	0.424547	0.686428
8.86257	8.65464	8.58929	8.75761	8.689	8.59374	8.75233	8.74126	8.62966	8.85576	8.82443	8.85644	8.82232	8.66311	8.70667	8.719	8.6221	8.60883	8.74694	8.66227	8.5994	8.77626	8.70997	8.61875	8.80921	8.68584	8.62849										0.0819651	1	-0.022054	0.16951	0.954654	0.0276349	0.0203809	1	0.0055809	1.10978	0.885479	-0.114845	2.24139	0.1712
9.65599	9.71817	9.75394	9.71744	9.7322	9.69789	9.73185	9.75016	9.75353	9.47567	9.51378	9.56025	9.53359	9.51802	9.4934	9.57084	9.45099	9.50722	9.59704	9.65041	9.57831	9.57236	9.52736	9.53123	9.61729	9.60617	9.62273										0.0751178	1	0.0064764	1.14939	0.725125	0.0293382	0.537459	0.972271	0.0358146	0.0191712	0.998166	-0.00156212	0.056076	0.961744
8.79793	8.79943	8.82349	8.74487	8.84391	8.87831	8.84581	8.7625	8.82169	8.65917	8.69615	8.73063	8.67268	8.75857	8.64351	8.74397	8.70265	8.72548	8.54346	8.76807	8.65034	8.63385	8.57875	8.70247	8.47966	8.75448	8.58735										0.139596	1	0.0154123	0.0938423	0.971773	-0.0123625	0.0397156	1	0.00304985	0.0312434	0.997208	-0.00372982	0.530484	0.614378
6.33415	6.27631	6.35124	6.07383	6.18795	6.31763	6.37799	6.46158	6.58024	6.4194	6.73863	6.54174	6.64321	6.74719	6.58921	6.77707	6.76228	6.78746	4.79708	4.94457	4.96416	4.90398	5.1518	4.84673	4.95106	5.19818	5.01199										0.79558	1	-0.127429	1.42246	0.657149	0.280135	1.14167	0.736434	0.152706	0.37671	0.988961	0.0932844	1.0529	0.365338
7.29006	7.20901	7.23251	7.33406	7.29226	7.32362	7.30752	7.20114	7.0805	6.75487	6.81817	6.7723	6.68305	6.82368	6.89885	6.88173	6.71211	6.68319	6.36502	6.18513	6.26437	6.31064	6.28263	6.28537	6.27991	6.24955	6.25995										1.25798	1	0.0727886	0.835525	0.78916	-0.120262	0.272408	1	-0.0474739	0.110049	1	0.0200764	0.12913	0.907346
6.78689	6.67047	6.53552	6.51123	6.65061	6.62605	6.67344	6.65528	6.70945	6.64793	6.50054	6.40618	6.47402	6.58699	6.49055	6.2523	6.45553	6.37866	6.6537	6.77067	6.83421	6.68174	6.61095	6.6939	6.82589	6.71021	6.60391										0.333991	1	-0.0683349	0.845661	0.787776	0.0834285	0.0710701	1	0.0150936	0.00428007	1	-0.0010287	0.782602	0.475284
6.64488	6.58424	6.52969	6.41359	6.5248	6.52774	6.66247	6.64044	6.55368	4.86304	4.45017	5.05247	4.42738	4.97641	4.73495	4.8643	4.61294	4.71781	6.12839	6.05399	6.22384	6.1595	6.25792	6.26365	6.37369	6.20378	6.08357										0.90729	1	-0.0975593	1.21952	0.721384	0.130156	0.278866	1	0.0325964	0.115249	1	-0.0756486	0.106801	0.921993
10.449	10.3525	10.3663	10.4327	10.4195	10.3856	10.3753	10.4456	10.3466	10.349	10.3453	10.4155	10.3759	10.4583	10.3925	10.3417	10.3255	10.4039	10.317	10.3949	10.383	10.4303	10.3691	10.3927	10.4467	10.3774	10.3308										0.283229	1	0.0233676	0.291186	0.917713	-0.0234591	0.000708444	0.999976	-9.15527e-05	0.501314	0.971371	0.0389512	0.144947	0.897306
8.44133	8.22113	8.22912	8.30742	8.24623	8.24255	8.25635	8.38248	8.23901	8.19298	8.11327	8.16083	8.04737	8.07936	8.10825	7.99645	7.98131	8.0289	7.92392	7.88544	7.93388	8.02357	8.0049	8.00474	7.95336	7.94701	7.90105										0.158749	1	-0.0317958	0.21166	0.948318	0.027215	0.0178846	1	-0.00458082	1.24925	0.838191	-0.0773662	2.32065	0.17388
4.49399	4.28637	4.23484	4.2416	4.40319	4.29991	4.23632	4.41455	4.06709	NaN	NaN	NaN	NaN	NaN	NaN	NaN	NaN	NaN	NaN	NaN	NaN	NaN	NaN	NaN	NaN	NaN	NaN										0.0907489	1	-0.0235006	0.273358	0.922231	-0.0755814	0.31741	1	-0.099082	NaN	1	0	NaN	1
10.6478	10.7614	10.7684	10.6619	10.7502	10.7717	10.6827	10.7435	10.7445	10.2981	10.3469	10.3586	10.3313	10.3826	10.3418	10.3952	10.3198	10.3467	9.63242	9.71938	9.75164	9.66681	9.76104	9.70869	9.66125	9.66	9.75675										0.01298	1	0.00202401	0.0372853	0.986503	-0.00432523	0.017329	1	-0.00230122	0.289554	1	0.0173642	0.268749	0.803266
9.55289	9.47435	9.4921	9.45905	9.42097	9.47436	9.42016	9.53169	9.4846	9.27396	9.28409	9.23627	9.1621	9.36444	9.23663	9.16768	9.15773	9.15103	8.50575	8.50132	8.49034	8.45994	8.42632	8.46888	8.45671	8.48413	8.42256										0.896874	1	-0.054986	0.310012	0.917249	0.0273555	0.276573	1	-0.0276305	0.0590948	0.994036	-0.0103833	2.6382	0.191443
10.7975	10.9641	10.9854	10.8404	10.9665	10.9224	10.9316	10.8995	10.9707	10.7735	10.8157	10.8016	10.8133	10.8674	10.7586	10.8293	10.8437	10.8213	10.7037	10.6992	10.7131	10.7036	10.7587	10.7576	10.6767	10.6828	10.7565										0.0283168	1	-0.00589593	0.222763	0.942824	0.0241419	0.104553	1	0.018246	0.182673	1	0.016188	1.15665	0.324381
9.37371	9.23202	9.28274	9.25501	9.27234	9.21541	9.27493	9.23178	9.23972	9.13444	9.09318	9.11102	9.06176	9.12279	9.07175	8.98739	9.09397	9.046	8.31329	8.35442	8.39656	8.35178	8.38061	8.39791	8.32292	8.40305	8.35096										0.470157	1	-0.0485716	0.0190297	0.994953	0.00122643	0.471342	0.996898	-0.0473452	0.542234	0.95748	-0.0274458	0.999465	0.385277
7.91863	7.997	7.9896	7.87379	7.98424	8.00949	8.02241	8.00843	7.97985	7.41781	7.44923	7.43545	7.5091	7.54353	7.42844	7.6297	7.62683	7.54472	5.94185	5.96218	5.98334	5.97578	6.12419	6.04175	5.94908	5.9142	6.03462										0.0922382	1	-0.0125672	0.475822	0.871676	0.0477214	0.55775	0.970851	0.0351542	0.777385	0.912984	0.0595303	2.32215	0.176
6.58112	6.69054	6.72338	6.57362	6.64053	6.59073	6.56717	6.70167	6.65509	5.15249	5.27945	5.13922	5.16599	5.21713	5.26448	5.40002	5.11527	4.97909	5.10735	5.14838	5.27308	5.11323	5.18692	5.31292	5.14114	5.23213	5.29332										0.597543	1	-0.063385	0.376249	0.904744	0.0396841	0.15157	1	-0.0237009	0.18336	1	0.025485	0.0677664	0.95428
9.25232	9.23812	9.20187	9.22416	9.24802	9.03453	9.2032	9.14127	9.19911	9.19571	9.17435	9.03312	9.18181	9.30403	9.23479	9.03634	9.062	9.21695	8.40416	8.38749	8.38032	8.46068	8.37808	8.25025	8.39365	8.40971	8.34885										0.374934	1	-0.0618664	0.0605003	0.979423	0.0122897	0.926287	0.834415	-0.0495768	0.786481	0.908567	0.105815	0.14288	0.899668
9.30791	9.05802	9.0775	9.11677	9.14334	9.05043	9.16787	9.15574	9.15287	7.6653	7.56197	7.62742	7.46536	7.58039	7.56759	7.46179	7.59505	7.71848	8.21564	8.15325	8.20436	8.26066	8.35862	8.25549	8.30076	8.2158	8.19969										0.201146	1	-0.0442944	0.922633	0.774478	0.0553112	0.0469162	1	0.0110168	0.784967	0.909786	-0.0804505	0.120614	0.911331
10.8702	10.797	10.8272	10.8526	10.7234	10.8212	10.814	10.7274	10.8074	10.8108	10.7826	10.8553	10.8802	10.7762	10.8202	10.6974	10.7935	10.8731	10.4386	10.407	10.3764	10.4165	10.457	10.4562	10.4036	10.3871	10.3998										0.296514	1	-0.0324113	0.122999	0.962298	-0.0161047	0.623078	0.951847	-0.048516	0.0898613	0.999044	0.00930087	0.196723	0.861139
7.84287	7.96242	7.90154	7.78577	7.97561	7.96255	7.73983	7.88767	7.85126	6.56721	6.68949	6.73023	6.2553	6.64711	6.58204	6.61639	6.51645	6.69647	6.2207	6.09226	6.07707	6.02964	6.17518	6.20837	6.33804	6.22251	6.29868										0.0272223	1	0.00570107	0.467357	0.877451	-0.0817211	0.605172	0.958361	-0.0760201	0.569596	0.953017	-0.16749	0.298304	0.783423
9.18671	9.19707	9.22301	9.16461	9.25709	9.14805	9.24982	9.21987	9.33506	9.04887	9.14507	9.10986	9.05218	9.12138	9.19844	9.07562	9.32693	9.42326	9.17216	9.13634	9.04852	9.08092	9.07141	8.96322	9.17278	8.99334	8.93759										0.127157	1	-0.0123485	0.742779	0.806887	0.0783332	0.847567	0.857886	0.0659847	0.169202	1	0.0227308	0.743728	0.493503
0.504045	NaN	NaN	0.801025	NaN	NaN	1.66082	NaN	1.51689	NaN	NaN	NaN	NaN	NaN	NaN	NaN	NaN	NaN	NaN	NaN	NaN	NaN	NaN	NaN	NaN	NaN	NaN										0	0.999943	0.29698	0	1	0.78783	0	0.999888	1.08481	NaN	1	0	NaN	1
6.40027	6.40919	6.44665	6.26834	6.58429	6.45837	6.50294	6.51362	6.57772	NaN	NaN	NaN	NaN	NaN	NaN	NaN	NaN	NaN	6.20624	6.69333	6.43175	6.33776	6.52023	6.65915	6.46679	6.54436	6.6952										0.0688081	1	0.0183005	0.42551	0.891401	0.0944249	1.83676	0.572473	0.112725	NaN	1	0	NaN	1
8.64928	8.69135	8.74408	8.63365	8.72661	8.68904	8.70548	8.72649	8.68666	8.09693	8.16451	8.10835	7.99946	8.13454	8.09305	8.17326	8.18559	8.13167	8.13136	7.97895	8.08119	7.93745	8.08446	8.0379	7.97697	8.05191	8.1041										0.111038	1	-0.011802	0.323211	0.912997	0.0231078	0.140768	1	0.0113058	0.455031	0.985656	-0.0475817	0.691471	0.514155
6.91365	6.68808	6.6191	6.64943	6.64124	6.70828	6.7609	6.69126	6.67914	6.79899	6.74956	6.82704	6.73589	6.75476	6.81218	6.75696	6.67368	6.63826	6.69416	6.67391	6.66915	6.73519	6.5969	6.58601	6.72216	6.76512	6.79503										0.333588	1	-0.0739562	0.596349	0.840384	0.0441136	0.117366	1	-0.0298425	0.306488	1	-0.0242499	1.14901	0.3255
8.62239	8.81306	8.76819	8.79485	8.73703	8.80888	8.708	8.7402	8.58406	8.50803	8.5329	8.55115	8.67453	8.65195	8.54897	8.57275	8.57913	8.58525	8.67644	8.52548	8.61609	8.54649	8.56367	8.49692	8.59164	8.51931	8.59272										0.301591	1	0.045709	0.915914	0.776735	-0.102834	0.312491	1	-0.0571248	1.09348	0.880326	0.0944554	1.68791	0.218524
8.90965	8.92181	8.99407	8.89277	8.95529	9.0187	8.97639	9.05442	8.95622	8.39808	8.51179	8.49907	8.35191	8.47349	8.47107	8.44472	8.47777	8.48275	8.56978	8.69291	8.65554	8.59018	8.5553	8.64335	8.47007	8.59157	8.64105										0.110799	1	0.0137412	0.354008	0.907091	0.0400915	0.604828	0.958697	0.0538327	0.279862	1	-0.0374889	0.0107182	0.994396
8.74734	8.92072	8.89624	8.86632	8.89477	8.85467	8.82696	8.97046	8.93462	8.58277	8.59628	8.58947	8.53698	8.62772	8.58835	8.54097	8.47999	8.55021	8.78617	9.01619	8.90165	8.73721	8.82041	8.83433	8.83109	8.89562	8.9892										0.112105	1	0.0171598	0.361349	0.905515	0.0387567	0.332898	1	0.0559165	0.0678147	0.994686	-0.00515938	1.37291	0.271489
9.6244	9.53581	9.52461	9.57315	9.59064	9.57463	9.53433	9.5895	9.54155	9.24607	9.2415	9.21767	9.24063	9.29566	9.23776	9.2559	9.29443	9.29306	9.6327	9.76328	9.6427	9.62923	9.69639	9.67139	9.74704	9.69206	9.68408										0.216835	1	0.0178677	0.598856	0.839338	-0.0243483	0.0625398	1	-0.00648053	0.479006	0.97992	0.0229381	1.39541	0.265157
6.86277	6.74583	6.72851	6.94691	6.72353	6.7621	6.68791	6.66924	6.80425	4.77016	4.8787	4.86301	4.78639	4.86326	4.80481	4.66497	4.84708	4.73442	6.86204	6.67425	6.7929	6.79709	6.66261	6.6946	6.58295	6.8406	6.86056										0.146361	1	0.0318116	0.486529	0.872149	-0.0903815	0.417991	1	-0.0585699	0.177051	1	-0.0191404	0.633343	0.546687
8.51872	8.26144	8.28202	8.35143	8.40226	8.23106	8.34886	8.35749	8.37137	8.35118	8.37244	8.22795	8.20378	8.27597	8.28546	8.14596	8.20918	8.22334	8.22404	8.23998	8.2139	8.15046	8.23595	8.16192	8.12455	8.13764	8.07422										0.0952215	1	-0.0258131	0.238447	0.93456	0.0309928	0.0208509	1	0.00517972	0.526653	0.965288	-0.0621223	1.14828	0.325811
5.83279	5.5843	5.57263	5.41786	5.55086	5.40323	5.76663	5.59102	5.45161	5.52739	5.31762	5.36026	5.39244	5.3033	5.27603	5.41787	5.11274	5.28971	NaN	NaN	NaN	NaN	NaN	NaN	NaN	NaN	NaN										0.995931	1	-0.205921	0.641779	0.822872	0.145772	0.184224	1	-0.0601495	0.46021	0.985654	-0.0778348	0.515535	0.625854
8.91226	9.00976	9.06902	8.9711	8.982	9.01308	9.01875	9.05114	9.1629	8.83844	8.88308	8.88505	8.90412	8.97717	8.84916	8.81506	8.90672	8.88611	8.8359	8.66292	8.73423	8.66144	8.67906	8.67354	8.64813	8.64829	8.78096										0.0606306	1	-0.00828711	0.913209	0.776945	0.0888729	0.566487	0.966651	0.0805858	0.442342	0.988478	0.0412887	0.00452032	0.996922
5.17332	5.26241	5.29432	5.15354	5.20247	5.27189	5.1356	5.13659	4.99185	NaN	NaN	NaN	NaN	NaN	NaN	NaN	NaN	NaN	NaN	NaN	NaN	NaN	NaN	NaN	NaN	NaN	NaN										0.273727	1	-0.0340514	0.961218	0.765806	-0.121287	1.21274	0.727349	-0.155338	NaN	1	0	NaN	1
9.23724	9.27425	9.29957	9.14112	9.34036	9.30808	9.33126	9.22558	9.3015	8.7061	8.81096	8.80269	8.71083	8.78228	8.79758	8.84341	8.89471	8.91451	8.36047	8.43978	8.41786	8.34326	8.41404	8.39415	8.34456	8.38507	8.41368										0.0377642	1	-0.00716273	0.120696	0.962478	0.0229263	0.163387	1	0.0157636	0.0795028	0.999572	-0.0096887	1.30701	0.2853
6.7033	6.80033	6.72722	6.7172	6.89708	6.7402	6.71325	6.85494	6.71583	5.82789	5.97951	5.91737	5.9165	5.92499	5.88885	5.88913	5.72995	5.77001	5.75796	5.66818	5.83926	5.74943	5.65858	5.87006	5.83642	5.76031	5.9468										0.257742	1	0.0412083	0.116343	0.964378	-0.0234825	0.116887	1	0.0177258	0.0135415	0.999838	0.00185633	0.795511	0.470404
9.71347	9.83643	9.84623	9.76777	9.83262	9.86918	9.73954	9.766	9.80235	9.22446	9.30526	9.38849	9.19703	9.403	9.26625	9.27997	9.21605	9.30149	8.36576	8.43391	8.51411	8.50415	8.41178	8.44545	8.69631	8.56048	8.51072										0.178937	1	0.0244808	0.707035	0.811962	-0.0538969	0.251182	1	-0.0294161	0.0794197	0.999562	-0.0173028	0.303986	0.780532
9.19177	9.16898	9.14133	9.13362	9.21128	9.12401	9.07657	9.22911	9.21128	9.18396	9.20717	9.1605	9.13756	9.16424	9.28445	9.26841	9.21542	9.29817	9.11179	9.11653	9.18589	9.19626	9.17256	9.17629	9.34447	9.2043	9.25342										0.130025	1	-0.0110569	0.103849	0.967131	0.0160144	0.0332735	1	0.00495752	0.0869028	0.998545	0.0115414	1.29929	0.283069
2.31901	2.32893	2.04289	2.29745	2.0893	2.20433	2.38071	2.60951	2.12457	NaN	NaN	NaN	NaN	NaN	NaN	NaN	NaN	NaN	NaN	NaN	NaN	NaN	NaN	NaN	NaN	NaN	NaN										0.107787	1	-0.0332495	0.500269	0.87057	0.17457	0.347826	1	0.14132	NaN	1	0	NaN	1
5.17934	5.22199	5.37997	5.06742	5.29585	5.07851	5.36734	5.02571	5.25469	4.28356	4.2645	4.65074	4.25396	4.41454	4.47692	4.51934	4.46579	4.39889	NaN	NaN	NaN	NaN	NaN	NaN	NaN	NaN	NaN										0.516236	1	-0.113177	0.213156	0.946656	0.0686563	0.140143	1	-0.0445209	0.0426643	0.997258	-0.0177927	0.180044	0.872902
7.69817	7.73362	7.87059	7.60777	7.68893	7.7556	7.77937	7.82257	7.80388	7.28158	7.24615	7.30644	7.17903	7.36457	7.3922	7.41503	7.56526	7.46915	5.63104	5.43562	5.51864	5.60902	5.43589	5.59167	5.43675	5.53461	5.55881										0.543631	1	-0.0833567	1.24238	0.711869	0.11784	0.2533	1	0.0344834	0.1871	1	0.0338766	1.9109	0.191826
11.3771	11.4873	11.427	11.3688	11.4849	11.499	11.4136	11.4588	11.4648	11.3041	11.3019	11.3498	11.3005	11.3761	11.3279	11.4094	11.3852	11.3144	11.1797	11.2037	11.2456	11.2132	11.2339	11.2535	11.2072	11.2066	11.2703										0.145809	1	0.0204458	0.0397429	0.986975	-0.00518099	0.16046	1	0.0152648	0.236271	1	0.0162528	0.718719	0.504033
8.2955	8.29974	8.36446	8.13892	8.27765	8.34344	8.23921	8.26646	8.39912	6.59725	6.50473	6.46055	6.44936	6.51951	6.66628	6.4158	6.55591	6.47401	6.3604	6.45186	6.45178	6.3397	6.33731	6.43451	6.22387	6.38978	6.44558										0.444996	1	-0.0665582	0.244672	0.929639	0.0482585	0.123428	1	-0.0182997	0.116518	1	0.0242054	0.272837	0.800782
8.98487	8.85558	8.88234	8.75339	8.93407	8.83805	8.87768	8.90877	8.94326	8.68946	8.74215	8.70417	8.56784	8.72943	8.65838	8.48097	8.71264	8.68029	8.58066	8.60949	8.4985	8.40213	8.56825	8.45282	8.43901	8.4965	8.52235										0.43001	1	-0.0657593	0.541414	0.859634	0.0680663	0.0175264	1	0.00230694	0.537054	0.958441	-0.0600449	0.516846	0.625243
3.21676	2.72284	2.78871	2.48552	2.56323	3.06979	2.80857	2.8617	2.90593	NaN	NaN	NaN	NaN	NaN	NaN	NaN	NaN	NaN	NaN	NaN	NaN	NaN	NaN	NaN	NaN	NaN	NaN										0.352138	1	-0.203256	0.34039	0.910848	0.152552	0.117223	1	-0.0507039	NaN	1	0	NaN	1
8.93508	9.05994	9.03685	8.98643	9.02211	8.98603	8.95181	9.04534	9.02488	7.55903	7.9346	7.9218	7.91457	7.97175	7.57705	8.01798	7.58605	7.67595	8.72073	8.84569	8.80953	8.92921	8.78921	8.70296	9.38228	8.87602	8.95704										0.11213	1	-0.0124315	0.107269	0.96678	0.00915305	0.0229528	1	-0.00327841	0.0309162	0.997019	0.0159812	0.089114	0.938847
10.45	10.3647	10.3693	10.4165	10.3988	10.3736	10.4761	10.4419	10.4564	10.266	10.1834	10.2239	10.2087	10.2833	10.1638	10.1931	10.2347	10.266	10.5067	10.4574	10.4399	10.438	10.4328	10.4271	10.4252	10.3984	10.4036										0.0177266	1	0.00162125	1.75083	0.625945	0.0618493	1.01161	0.79453	0.0634705	0.0473217	0.997753	-0.0058368	0.0754094	0.946574
12.0022	12.0126	12.0605	11.9702	12.0674	12.0443	12.079	12.0123	12.0943	11.8485	11.8016	11.8759	11.802	11.8721	11.8577	11.8731	11.8493	11.8976	11.7678	11.8076	11.8493	11.8478	11.8822	11.91	11.7855	11.8922	11.8755										0.0212635	1	0.00219282	0.374859	0.904546	0.0345586	0.522274	0.979959	0.0367514	0.0210698	0.998289	0.0019242	0.535787	0.610398
8.88468	8.72675	8.72117	8.79676	8.71465	8.77055	8.63349	8.86367	8.76263	7.99227	8.08188	8.02763	8.11461	7.9901	8.10915	8.09961	7.9658	7.83701	8.28337	8.13707	8.19662	8.36686	8.27664	8.24033	8.34992	8.2255	8.16967										0.103268	1	-0.0168791	0.035278	0.986272	-0.0073897	0.102037	1	-0.0242688	0.316853	0.998766	0.037358	0.343222	0.748184
9.09737	8.97638	9.01515	9.15531	9.07125	9.1171	9.13344	9.10104	9.04987	9.03585	9.08422	9.16902	9.20181	9.27965	9.03857	9.16227	9.155	9.10325	8.52462	8.57796	8.52596	8.57361	8.66565	8.59293	8.68379	8.64002	8.55511										0.919013	1	0.0849196	0.224682	0.942427	-0.0197687	0.68657	0.933017	0.0651509	0.402615	0.988738	0.07698	0.435197	0.681243
7.28613	7.31827	7.33555	7.21272	7.18644	7.35306	7.21547	7.25309	7.23624	4.81822	4.87865	4.76618	4.57901	4.57767	4.61677	4.68214	4.81963	4.70241	NaN	NaN	NaN	NaN	NaN	NaN	NaN	NaN	NaN										0.510465	1	-0.0625766	0.10802	0.966698	-0.0158048	1.90769	0.558634	-0.0783814	2.55886	0.686286	-0.229867	0.735422	0.497341
10.3669	10.3827	10.4233	10.3807	10.3756	10.4285	10.3608	10.3828	10.41	10.1115	10.1535	10.1715	10.0855	10.185	10.098	10.1357	10.0928	10.0852	10.1415	10.2025	10.2162	10.1822	10.1986	10.2223	10.1921	10.2293	10.2224										0.0579075	1	0.00398254	0.179854	0.954769	-0.0104303	0.105564	1	-0.00644779	0.249824	0.998654	-0.022693	0.796813	0.470269
7.83448	7.86035	7.75656	7.82059	7.83817	7.85256	7.79263	7.76494	7.74367	7.89738	7.96191	7.86363	7.84168	7.96895	7.89019	7.81717	7.9407	7.86966	7.70472	7.79344	7.82998	7.75764	7.6936	7.66459	7.93332	7.75958	7.74127										0.242333	1	0.019979	1.8416	0.627888	-0.0700248	0.661742	0.942242	-0.0500458	0.0540538	0.99413	-0.00736713	0.278125	0.798604
8.95502	8.93609	8.93711	8.96076	8.95916	8.91006	9.05763	9.04775	9.07531	8.88774	8.98072	8.88676	8.91097	8.8328	8.84733	8.94957	8.89678	8.95613	8.61389	8.58029	8.63985	8.62113	8.55394	8.68842	8.58431	8.58799	8.62128										0.0108801	1	0.000585238	2.49479	0.539149	0.116905	3.49945	1	0.11749	0.625943	0.946966	-0.0547069	0.162838	0.886077
3.43525	3.4633	3.34819	3.06865	3.42391	3.58883	3.34098	3.17413	3.31612	3.39242	3.23806	2.7387	3.25624	2.69906	3.32101	3.09113	3.78042	3.68294	NaN	NaN	NaN	NaN	NaN	NaN	NaN	NaN	NaN										0.12857	1	-0.0551223	0.197939	0.950475	-0.0833849	1.0415	0.783438	-0.138507	0.0376203	0.996367	-0.0309564	0.606377	0.563657
7.08823	6.98204	7.00347	6.90996	7.04074	7.02759	7.03535	6.97249	7.22442	6.91513	7.00426	6.94501	6.94418	6.69384	6.72496	6.68025	6.62314	6.89484	4.99455	4.69104	4.67268	4.56696	4.64859	4.50258	4.67471	4.66709	4.67621										0.237563	1	-0.0318217	0.417378	0.895288	0.084661	0.25488	1	0.0528393	0.941766	0.89136	-0.167142	1.20298	0.305912
6.75353	6.91613	6.84539	6.79495	6.90064	6.81194	6.73316	6.76775	6.83062	5.87405	5.94209	6.00617	5.87928	5.8377	5.94285	5.95359	5.85135	5.90153	5.47987	5.33018	5.50374	5.21626	5.2262	5.29527	5.17985	5.40433	5.66201										0.0144662	1	-0.00250626	0.605131	0.838243	-0.0586664	0.483214	0.991891	-0.0611726	0.481415	0.97938	-0.0541603	0.329498	0.75959
6.18036	6.18492	6.43656	6.07596	6.43716	6.25479	6.59941	6.18712	6.35141	4.55877	4.56487	4.74572	4.12718	4.42562	4.68723	4.26514	4.18691	4.34479	NaN	NaN	NaN	NaN	NaN	NaN	NaN	NaN	NaN										0.0282897	1	-0.0113098	0.318025	0.914444	0.123345	0.311894	1	0.112036	0.53452	0.959492	-0.209773	2.02435	0.17831
8.62513	8.49061	8.45613	8.42422	8.43388	8.47074	8.39463	8.57899	8.369	8.19398	8.22719	8.22923	8.186	8.35198	8.29721	8.19493	8.29974	8.28521	8.1409	8.28942	8.20438	8.15438	8.14673	8.15469	8.39291	8.25721	8.21521										0.689642	1	-0.0810092	0.0226787	0.99469	0.00459321	0.383285	1	-0.076416	0.542631	0.957862	0.0615956	0.550248	0.598677
6.83787	7.07755	6.90105	7.00026	6.95161	7.06916	6.97664	7.04586	6.9693	6.35647	6.52507	6.36754	6.4076	6.42235	6.2108	6.43208	6.40057	6.39492	5.80567	5.76088	5.73698	5.54676	5.86915	5.45872	5.61284	5.61261	5.64439										0.357584	1	0.0681885	0.0821816	0.976366	-0.00974528	0.315631	1	0.0584432	0.327248	0.997849	-0.0694426	0.0439592	0.970045
10.5155	10.5733	10.6097	10.539	10.5568	10.5625	10.5879	10.5959	10.6335	10.2172	10.2894	10.2631	10.2254	10.3273	10.254	10.277	10.296	10.3872	10.1224	10.2154	10.1566	10.1466	10.1303	10.1772	10.1152	10.1674	10.1409										0.180853	1	-0.0134548	1.55291	0.625544	0.0530415	0.571699	0.969237	0.0395867	0.121867	1	0.0123336	0.726231	0.500569
6.87112	6.60577	6.51252	6.7645	6.61786	6.44639	6.66895	6.68087	6.53288	6.63048	6.62267	6.46311	6.61556	6.26549	6.56921	6.52707	6.46164	6.46903	4.71407	4.81151	4.50758	4.06037	4.46767	4.08403	5.28336	4.47382	4.4614										0.140189	1	-0.0535483	0.0602511	0.978935	0.0179811	0.109525	1	-0.0355673	0.292851	1	-0.0886671	0.670341	0.523629
9.86399	9.95805	10.0545	9.94658	9.95645	10.0294	10.0161	9.97993	10.1424	9.72461	9.76816	9.82147	9.77111	9.81412	9.84951	9.83729	9.88208	9.97088	9.58838	9.43578	9.5219	9.43896	9.44305	9.54979	9.49922	9.5422	9.39052										0.110802	1	0.0186319	0.544333	0.85726	0.0686703	0.519283	0.984672	0.0873022	0.48495	0.976584	0.0401688	1.22114	0.301298
7.77696	7.33813	7.51599	7.51771	7.62363	7.25877	7.79766	7.51607	7.73374	7.35671	7.13965	7.2049	7.2009	6.96999	7.16585	7.20942	7.18682	7.32468	7.35217	7.36541	7.42406	7.34357	7.43522	7.37217	7.53955	7.38858	7.37483										0.174408	1	-0.0769881	0.715335	0.812226	0.215783	0.380398	1	0.138795	0.558956	0.953806	-0.121507	0.0285345	0.982174
7.64193	7.60677	7.64354	7.51825	7.60446	7.65821	7.6201	7.6758	7.64809	6.34884	6.35685	6.5153	6.30163	6.60726	6.31011	6.41084	6.36695	6.35298	NaN	NaN	NaN	NaN	NaN	NaN	NaN	NaN	NaN										0.364706	1	-0.0371071	0.548851	0.853017	0.0543585	0.358202	1	0.0172513	0.00189218	1	-0.00066185	0.203913	0.855741
2.82663	3.28071	3.05665	3.18096	3.41188	3.23908	3.11396	2.88319	3.12675	3.2681	2.73734	2.98883	3.36923	3.51827	2.84912	2.8995	2.99887	3.14273	NaN	NaN	NaN	NaN	NaN	NaN	NaN	NaN	NaN										0.682613	1	0.222646	1.05384	0.730125	-0.236008	0.0293494	1	-0.0133627	0.413956	0.989597	0.247447	0.0311649	0.980622
6.67759	6.43226	6.47015	6.59091	6.38755	6.16501	6.43458	6.35575	6.55165	5.48124	5.58411	5.28938	5.67254	5.50393	5.48567	5.30488	5.61152	5.44422	5.20565	4.84251	5.27961	5.06705	4.94396	4.6531	5.14531	4.92906	5.10943										0.430016	1	-0.145511	0.186484	0.951557	0.0661718	0.34558	1	-0.079339	0.415877	0.98896	0.102472	0.00519786	0.997365
6.16683	6.31466	6.25915	6.29312	6.40911	6.28488	6.3427	6.51361	6.49121	5.48183	5.48976	5.4227	5.4056	5.27613	5.14774	5.4788	5.19473	5.37744	4.82356	5.10642	4.87805	4.78863	4.91361	4.84782	5.19979	4.93252	5.08561										0.628175	1	0.0821597	0.83184	0.789447	0.12013	1.37271	0.672949	0.20229	1.14414	0.87418	-0.188274	0.596874	0.569802
9.13099	9.26961	9.23519	9.13219	9.26947	9.23796	9.18442	9.2427	9.18402	8.88125	8.84449	8.86005	8.92151	9.0548	8.90626	9.0567	8.98743	9.00574	8.92544	8.9459	8.98883	8.92414	8.9636	8.99408	8.88177	8.93281	9.02082										0.00714263	1	0.00127951	0.072591	0.977229	-0.00949732	0.0620219	1	-0.00821781	0.957594	0.890224	0.0989259	2.57326	0.182066
9.5616	9.70064	9.55173	9.57504	9.61708	9.67591	9.62224	9.73004	9.70798	8.46828	8.6435	8.58961	8.60847	8.74884	8.52755	8.65897	8.7602	8.74555	9.51604	9.58502	9.62748	9.58932	9.56227	9.55048	9.59159	9.65267	9.64646										0.116428	1	0.0180197	0.659382	0.818857	0.0640815	0.635538	0.947344	0.0821012	0.299825	1	0.061154	1.19625	0.30831
4.14988	3.73122	3.75023	3.98043	3.91041	3.67612	3.41144	3.53771	3.78081	3.83622	4.1161	3.59841	3.77871	3.36123	3.72559	3.6314	3.55166	3.53941	NaN	NaN	NaN	NaN	NaN	NaN	NaN	NaN	NaN										0.044513	1	-0.0214572	0.916362	0.776586	-0.278999	0.796318	0.891619	-0.300456	0.501639	0.971012	-0.228399	0.841013	0.450148
6.40826	6.48387	6.48507	6.30655	6.52671	6.51535	6.30354	6.54104	6.54453	NaN	NaN	NaN	NaN	NaN	NaN	NaN	NaN	NaN	NaN	NaN	NaN	NaN	NaN	NaN	NaN	NaN	NaN										0.0427737	1	-0.00952848	0.0429687	0.98632	0.0135037	0.0157439	1	0.00397523	NaN	1	0	NaN	1
8.33501	8.33951	8.29131	8.33751	8.36293	8.4023	8.40014	8.31063	8.35649	8.26511	8.28753	8.41519	8.39151	8.35134	8.32719	8.33546	8.3578	8.3807	7.46925	7.44972	7.48037	7.5598	7.57784	7.46784	7.5843	7.52584	7.63599										0.873492	1	0.0456355	0.136472	0.960859	-0.0118249	0.4898	0.992624	0.0338106	0.270967	1	0.0340716	0.295496	0.785819
9.25773	9.30405	9.34221	9.36129	9.30815	9.33389	9.36874	9.38313	9.43135	9.235	9.25314	9.30339	9.26466	9.21206	9.17193	9.25379	9.26714	9.42237	9.21379	9.21078	9.31017	9.26456	9.25629	9.32965	9.28334	9.30042	9.26811										0.501771	1	0.0331122	1.15717	0.730773	0.0599648	1.40368	0.670891	0.093077	0.636194	0.945886	-0.0476255	0.365345	0.731203
8.53849	8.45567	8.48475	8.43914	8.52557	8.5198	8.36323	8.53926	8.45949	8.59812	8.56588	8.59204	8.51671	8.63238	8.46277	8.52424	8.45339	8.46921	8.43217	8.47094	8.34978	8.33286	8.39424	8.28238	8.22678	8.26554	8.27654										0.0167236	1	0.00186316	0.283644	0.917225	-0.0408408	0.277884	1	-0.0389776	0.398629	0.987766	-0.0480595	1.91865	0.191657
8.90022	8.62529	8.60801	8.65905	8.69277	8.57769	8.65613	8.64448	8.59403	8.74583	8.75806	8.61372	8.65099	8.73968	8.7144	8.55202	8.52714	8.58882	8.64989	8.7354	8.68272	8.74813	8.71176	8.77075	8.8784	8.77417	8.68236										0.27065	1	-0.0680049	0.107272	0.96693	-0.0116231	0.341143	1	-0.079628	0.0263256	0.997452	-0.00417805	1.4089	0.263279
8.98791	9.01225	9.01964	9.00501	9.05474	9.01386	9.03468	9.02766	9.09302	8.94411	8.90708	8.92344	8.88292	8.8203	8.83566	8.64372	8.79805	8.94175	8.79453	8.80244	8.59332	8.56349	8.52499	8.73821	8.48798	8.6313	8.56788										0.423596	1	0.0179383	0.45612	0.881758	0.02725	0.924975	0.83507	0.0451883	1.65263	0.843953	-0.0785821	0.683688	0.518286
9.86098	9.7763	9.80288	9.95333	9.87754	9.84325	9.93801	9.90098	9.85315	9.89898	9.77017	9.73526	9.75682	9.86761	9.81836	9.82107	9.80964	9.83873	9.52827	9.60909	9.69326	9.64519	9.65924	9.71924	9.6449	9.68795	9.65906										0.885733	1	0.0779823	0.0506567	0.983212	0.00600974	1.12697	0.73988	0.083992	0.0759759	0.99855	0.0127929	0.161201	0.886843
8.7426	8.59698	8.57254	8.62855	8.5861	8.59755	8.60354	8.58366	8.63132	7.38482	7.58332	7.39173	7.42278	7.4012	7.54349	7.216	7.54251	7.43352	8.21554	8.28609	8.19428	8.08981	8.2101	8.16441	8.00632	8.17167	8.20122										0.240598	1	-0.0333071	0.0381084	0.985733	0.00210635	0.221921	1	-0.0312007	0.0105989	0.999703	0.00252994	0.183998	0.870258
8.4922	8.37615	8.43207	8.32111	8.33916	8.38361	8.35336	8.43558	8.39582	7.56581	7.48301	7.48976	7.43593	7.46863	7.43068	7.49589	7.48493	7.41378	7.47965	7.47434	7.54809	7.52153	7.4214	7.38663	7.39113	7.40238	7.58995										1.04868	1	-0.0855147	0.711752	0.811761	0.046964	0.396862	1	-0.0385507	1.09595	0.878161	-0.0677783	0.578249	0.581862
5.68808	5.77673	5.59391	5.78218	5.68394	5.7489	5.67506	5.83259	5.87698	5.06804	5.1505	5.62746	5.40475	4.8054	5.29236	5.1406	5.25715	5.31418	NaN	NaN	NaN	NaN	NaN	NaN	NaN	NaN	NaN										0.361229	1	0.0520997	0.346095	0.908227	0.0565372	0.601566	0.960657	0.108637	0.170792	1	-0.114498	0.0873547	0.939148
10.0924	10.2116	10.1937	10.1762	10.175	10.2213	10.1295	10.2321	10.1573	9.99737	10.0471	10.3258	10.0431	10.3808	10.3244	10.0738	10.101	10.0187	9.90084	10.0023	9.97783	10.0199	9.96003	10.0141	9.90662	10.0213	9.99962										0.246054	1	0.0249599	0.201381	0.949337	-0.0178785	0.0505505	1	0.00708135	0.359365	0.996046	0.12601	0.218492	0.846057
10.278	10.636	10.5476	10.4537	10.5349	10.5202	10.4677	10.5264	10.5674	9.64788	9.68851	9.66307	9.73565	9.75909	9.72686	9.72631	9.7231	9.78712	9.59546	9.59136	9.59266	9.55686	9.49514	9.61288	9.53285	9.55696	9.60673										0.0488769	1	0.0157509	0.174267	0.955669	0.0175889	0.108027	1	0.0333398	2.07916	0.841314	0.0740461	1.52298	0.236659
7.92752	8.31723	8.25551	8.10547	8.17647	8.22509	8.17653	8.03896	8.37753	7.77714	7.8508	7.75434	7.65213	7.93076	7.82635	7.47233	7.75334	8.0126	7.38184	7.30113	7.20689	7.08917	6.99882	7.15808	7.62579	7.14156	7.26359										0.0058773	1	0.00225528	0.0985449	0.97106	0.0286633	0.0693464	1	0.0309186	0.0352264	0.996169	0.00898759	0.109382	0.920202
10.9481	11.025	11.1202	11.0106	11.0643	11.076	11.0169	11.0358	11.0143	10.6508	10.6723	10.7098	10.7151	10.7669	10.691	10.8153	10.6967	10.7125	10.8537	10.9372	10.9242	10.8596	10.9018	10.8562	10.8722	10.9197	10.9181										0.131574	1	0.0192038	0.587391	0.844611	-0.0279554	0.0604124	1	-0.00875155	0.760947	0.922228	0.046737	0.712197	0.505698
5.25995	5.30659	5.63253	5.14745	5.16888	5.32327	5.15808	5.24726	4.95038	4.85404	4.98288	4.68387	4.42251	4.53919	4.66456	4.85985	4.77675	4.87009	4.55295	4.6633	4.67757	4.43617	4.56185	4.66734	4.48111	4.58382	4.84145										0.650478	1	-0.18649	0.382903	0.904226	-0.0946259	0.894539	0.846963	-0.281116	1.25762	0.838912	-0.298175	0.0170615	0.989578
5.33939	5.26391	5.27919	5.47098	5.32991	5.24389	5.32107	5.26101	5.17732	5.08393	5.19846	5.05121	5.15995	4.92965	5.04184	5.30493	5.2166	5.07449	5.15585	5.06749	5.02422	5.21054	5.12077	5.16795	5.04639	5.11821	5.14261										0.315816	1	0.0540994	0.536417	0.85739	-0.0951304	0.359002	1	-0.041031	0.349267	0.998491	-0.0673903	0.469919	0.654522
6.99534	7.09464	7.28966	7.02698	7.02613	7.02122	7.04135	7.12784	6.96784	6.63721	6.92518	6.86185	6.76012	6.88712	6.85086	6.87053	6.87388	6.83263	5.97723	5.83318	6.02024	5.71593	5.74014	5.77441	6.02103	6.17571	6.12955										0.516495	1	-0.101771	0.170767	0.954867	0.0209026	0.341237	1	-0.0808681	0.0922299	0.998857	0.0246194	0.225325	0.841771
9.73264	9.62814	9.71638	9.61298	9.7131	9.77205	9.78276	9.80289	9.84741	8.57377	8.52661	8.58822	8.52095	8.59817	8.57671	8.82194	8.67725	8.78344	9.0753	9.07685	9.08683	9.00795	9.06306	9.07432	9.16854	9.1283	9.28161										0.0420196	1	0.00698821	1.0446	0.738759	0.11164	1.46176	0.667602	0.118628	0.0272618	0.997519	0.0024039	1.86499	0.196192
6.05615	6.13453	6.06565	6.12768	6.1297	6.1868	6.13443	6.2542	6.1732	5.01417	5.08234	5.2413	5.04023	5.31056	5.1085	5.13668	5.12472	4.955	3.14096	2.97708	3.72196	3.44079	3.01723	3.27313	3.18801	3.15539	3.42468										0.932495	1	0.0626175	0.414415	0.895322	0.0392183	1.11191	0.748636	0.101836	0.142392	1	0.0404935	0.171441	0.879516
9.39758	9.51175	9.57685	9.46797	9.51801	9.49889	9.47663	9.43579	9.45826	9.3311	9.311	9.34406	9.36523	9.36972	9.38261	9.33053	9.32816	9.39977	9.01686	9.04817	9.05481	9.12201	9.08914	9.07951	9.06804	9.0392	9.02302										0.0026278	1	-0.000437419	0.949364	0.766041	-0.038063	0.28981	1	-0.0385005	1.79413	0.825888	0.0438004	0.4023	0.70483
9.68854	9.61712	9.74869	9.70976	9.72278	9.75026	9.81484	9.72257	9.82634	9.52369	9.59314	9.56575	9.51453	9.58119	9.5511	9.51604	9.5813	9.63176	9.64276	9.65964	9.68543	9.55269	9.72746	9.64418	9.64987	9.69539	9.7028										0.464465	1	0.0428171	0.79746	0.795645	0.0603164	0.961085	0.816902	0.103134	0.160274	1	-0.011919	0.14757	0.896334
7.46672	7.27005	7.41216	7.33471	7.53132	7.07862	7.80432	7.2898	7.67015	7.67723	7.55152	7.31377	7.5286	7.22506	7.42957	7.58857	7.55896	7.69335	6.72646	6.46288	6.30667	6.29724	6.56646	6.27238	6.89079	6.44993	6.67388										0.180439	1	-0.0680936	0.605234	0.838515	0.273207	0.550714	0.972894	0.205113	0.358775	0.995729	-0.119762	0.363904	0.732337
9.07171	9.12767	9.09568	9.08667	9.08989	9.0795	9.0728	9.1523	9.06885	9.01112	9.02509	9.03337	8.9684	9.00161	8.92733	9.04104	9.06307	8.99426	8.97064	8.93366	8.99453	8.95052	8.89678	8.9914	8.9374	9.06302	9.01892										0.323565	1	-0.0130018	0.175047	0.955965	0.0126298	0.00384486	1	-0.000371933	1.20238	0.85629	-0.0574115	0.170237	0.880607
9.34068	9.44189	9.45962	9.39949	9.44959	9.39243	9.37245	9.38598	9.42171	9.06094	9.015	9.11157	8.98109	9.118	9.12157	9.14909	9.04834	9.1227	9.16468	9.15729	9.28195	9.2029	9.1815	9.21818	9.1548	9.21151	9.22278										0.00180636	1	-0.000227928	0.368302	0.906153	-0.0204569	0.199859	1	-0.0206849	0.0716993	0.994921	0.0110531	0.4654	0.657821
9.95889	10.0568	10.0333	9.94356	10.0339	10.0246	10.046	10.0175	10.0097	9.9477	9.97207	9.93593	9.95739	9.99282	9.93092	9.95825	9.99487	9.98313	9.49684	9.51641	9.52669	9.50437	9.50462	9.54233	9.529	9.49787	9.51033										0.141046	1	-0.0156701	0.31577	0.912612	0.0237115	0.0909315	1	0.00804138	0.151723	1	0.00847658	0.820547	0.459121
8.96808	8.94779	8.96743	8.97848	8.99481	8.97788	8.92357	8.95271	8.92673	9.02876	8.86362	9.013	8.87262	9.09345	8.97829	9.12861	8.99716	8.93931	8.93377	8.90776	8.88512	8.94749	8.9978	8.95127	8.87201	8.94698	8.89337										1.22669	1	0.0226215	1.9941	0.649157	-0.0493854	1.10579	0.751264	-0.0267639	0.0541707	0.994783	0.0129932	0.278525	0.799114
4.59298	4.10929	4.39888	4.30092	4.21748	4.44956	4.30472	4.47108	4.37924	NaN	NaN	NaN	NaN	NaN	NaN	NaN	NaN	NaN	4.8869	5.37724	5.10807	5.20417	5.17364	5.31813	5.15509	5.30137	5.18156										0.102284	1	-0.0443974	0.305239	0.916206	0.0623608	0.0411613	1	0.0179634	NaN	1	0	NaN	1
10.4856	10.3524	10.3524	10.3563	10.4274	10.3441	10.3319	10.3883	10.3645	10.2603	10.2282	10.2304	10.2395	10.2682	10.3084	10.0901	10.2114	10.2481	10.1346	10.2246	10.1429	10.132	10.22	10.1841	10.0823	10.1664	10.1251										0.151495	1	-0.020881	0.178023	0.95666	-0.0143811	0.303145	1	-0.0352621	0.651706	0.939893	0.0324326	0.50559	0.6324
9.09343	9.24451	9.16645	9.15041	9.1994	9.26503	9.15296	9.17697	9.18364	8.56712	8.7143	8.64268	8.59751	8.58945	8.59181	8.64277	8.70381	8.6868	8.23456	8.32794	8.35018	8.18272	8.22497	8.25541	8.34374	8.41832	8.53263										0.268688	1	0.0368156	0.416711	0.895076	-0.0337572	0.0229053	1	0.00305843	0.49676	0.974518	-0.0484419	0.323538	0.764588
10.3373	10.2528	10.2334	10.3212	10.3012	10.2726	10.2728	10.3234	10.2394	10.0463	10.087	9.96365	9.93871	10.0938	10.0438	9.92263	9.94695	10.0172	10.1895	10.0529	10.1548	10.2291	10.2726	10.19	10.22	10.1642	10.1567										0.274657	1	0.0238546	0.283239	0.91699	-0.019817	0.0339774	1	0.00403754	0.040281	0.997524	-0.00691255	0.693171	0.513083
9.69412	9.51505	9.48985	9.65717	9.54435	9.38096	9.59106	9.49849	9.50052	9.73961	9.57004	9.53236	9.60864	9.46717	9.62582	9.51906	9.45897	9.65757	9.73116	9.69913	9.6129	9.65131	9.64975	9.55397	9.69811	9.5123	9.50712										0.139853	1	-0.0388441	0.00969208	0.997905	0.00252501	0.196026	1	-0.0363191	0.225323	1	-0.0467898	0.326074	0.761776
7.71892	7.80253	7.73926	7.71887	7.75699	7.85372	7.74219	7.82265	7.75703	4.62903	4.61419	4.63553	4.66235	4.93236	4.61638	4.87572	4.64096	4.87834	NaN	NaN	NaN	NaN	NaN	NaN	NaN	NaN	NaN										0.184821	1	0.0229518	0.0181195	0.995356	-0.00256983	0.225896	1	0.0203819	0.488422	0.975679	0.110784	1.02335	0.377016
6.07406	6.14857	5.91614	5.89156	6.21988	6.17159	5.90298	5.98941	6.13305	NaN	NaN	NaN	NaN	NaN	NaN	NaN	NaN	NaN	5.13122	5.06435	5.51731	5.27294	5.09387	5.16416	5.66661	5.52117	5.47612										0.145009	1	0.0480866	0.282657	0.916332	-0.0858599	0.146444	1	-0.0377733	NaN	1	0	NaN	1
12.0324	12.1236	12.0877	12.0493	12.0533	12.0931	12.0457	12.0212	12.0418	11.8893	11.9426	11.9248	11.9764	11.895	11.9234	11.9052	11.9276	11.9313	11.9198	11.9097	11.8866	11.9261	11.9093	11.9238	11.9462	11.8943	11.9347										0.206725	1	-0.0160325	0.846479	0.78767	-0.0290082	0.749573	0.909924	-0.0450408	0.168084	1	0.0127099	0.0484193	0.96743
7.90617	7.9532	8.1622	8.29468	8.153	8.18074	7.96195	8.20077	8.5422	7.43814	7.59233	7.45803	7.42498	7.4527	7.42214	7.43622	7.38619	7.40445	7.23331	7.19608	7.26811	7.13246	7.19361	7.24226	7.37948	7.32788	7.43326										1.05812	1	0.202284	0.0503654	0.982822	0.0254974	0.541257	0.972182	0.227782	0.565585	0.955558	-0.0628902	0.796492	0.469927
8.49601	8.43716	8.4549	8.47269	8.48292	8.31343	8.39648	8.52882	8.47048	8.05104	8.24246	8.04937	8.10055	8.02439	8.07627	8.07847	8.1329	8.09212	7.98932	7.93775	7.98564	8.00877	8.05638	7.94428	8.07298	7.99913	8.01439										0.276821	1	-0.0396719	0.250215	0.928215	0.0422478	0.0203983	1	0.00257587	0.279761	1	-0.0472234	0.0693844	0.952857
8.42258	8.44456	8.39386	8.34487	8.47115	8.43749	8.44966	8.44901	8.42168	7.6209	7.73097	7.72842	7.72271	7.69344	7.76001	7.76105	7.73063	7.78069	7.24945	7.4958	7.32697	7.15063	7.41875	7.39913	7.36637	7.34644	7.43804										0.0205161	1	-0.00249418	0.223871	0.94171	0.0222766	0.49834	0.98861	0.0197824	0.318777	0.997524	0.0319557	0.752628	0.488627
5.50422	5.23978	5.58771	5.58816	5.33505	5.33436	5.53428	5.47926	5.6847	5.38976	5.29612	5.01874	4.88321	5.00857	5.13584	5.30238	5.06137	5.05224	3.81181	4.09625	4.11373	3.91519	3.8007	3.81741	3.77428	3.73087	3.82615										0.0638255	1	-0.0247127	0.633918	0.820461	0.146892	0.429947	1	0.12218	0.78161	0.911013	-0.225667	0.279976	0.798411
8.8817	8.90838	8.82929	8.85372	8.86594	8.94737	8.84715	8.94252	8.92544	8.66809	8.71901	8.68542	8.67544	8.90632	8.69371	8.72872	8.6629	8.72498	8.63542	8.68753	8.75086	8.70859	8.73335	8.66577	8.68907	8.77376	8.74276										0.159044	1	0.0158863	0.143053	0.95891	0.0160236	0.354511	1	0.0319099	0.375285	0.990962	0.0676502	0.219722	0.845539
10.1406	10.325	10.3245	10.2668	10.2962	10.2819	10.2706	10.307	10.4363	9.52968	9.62679	9.63893	9.56837	9.80006	9.68537	9.60299	9.72665	9.77939	9.80398	9.70753	9.72009	9.69035	9.70047	9.70466	9.84686	9.74678	9.84239										0.106489	1	0.0182937	0.479248	0.87093	0.056263	0.397263	1	0.0745567	0.499737	0.973466	0.0861365	0.767953	0.480565
10.2077	10.1622	10.0952	10.1093	10.1467	10.025	10.1582	10.1272	10.0883	10.1648	10.1888	10.1541	10.2323	10.0419	10.1677	9.93967	10.0877	10.082	10.1955	10.0417	10.0137	9.98023	10.0094	9.98293	10.1495	10.0399	10.0775										0.560373	1	-0.0613969	0.30486	0.916622	0.0309134	0.326042	1	-0.0304836	0.143226	1	-0.021939	1.25934	0.293901
10.3392	10.2438	10.2982	10.3532	10.325	10.3204	10.3562	10.341	10.3557	10.1473	10.1696	10.2051	10.1554	10.1321	10.1619	10.1513	10.1349	10.144	9.9485	9.92367	9.99626	9.98143	9.99722	10.0091	9.96446	9.95913	9.95191										0.594187	1	0.0391464	0.726366	0.809459	0.0180918	0.954993	0.820935	0.0572383	0.561471	0.955422	-0.0241944	0.808738	0.465517
3.71393	3.93086	4.19606	4.01148	4.28288	3.97386	4.19625	4.18251	4.26705	NaN	NaN	NaN	NaN	NaN	NaN	NaN	NaN	NaN	3.81441	3.06624	3.5554	3.46502	3.40745	3.41556	3.52607	3.47643	3.52212										0.3475	1	0.142462	0.552955	0.849791	0.125859	0.88103	0.845196	0.26832	NaN	1	0	NaN	1
9.87872	9.82778	9.84646	9.88775	9.78373	9.86445	9.77059	9.75784	9.71931	9.4418	9.51442	9.42526	9.43335	9.47274	9.4232	9.49963	9.54223	9.5586	9.58786	9.51026	9.52624	9.61642	9.57304	9.5021	9.49056	9.50552	9.46787										0.0562767	1	-0.00567849	1.284	0.690648	-0.0960611	2.0469	0.523414	-0.10174	0.216275	1	-0.0173928	1.05416	0.365396
8.96994	9.20407	9.24318	9.07247	9.11662	9.12893	9.10421	9.09346	9.19484	8.83811	8.84324	8.95825	8.82476	8.90147	8.82376	8.96423	8.91247	8.86846	8.91201	8.94366	8.86287	8.92526	8.8954	8.92117	8.88198	8.93078	8.91065										0.140671	1	-0.0330594	0.27329	0.922119	0.0248295	0.0303918	1	-0.00822989	0.252679	0.998033	-0.0298719	0.297388	0.784496
6.84084	6.74012	6.8988	6.71086	6.84989	6.74406	6.88252	6.84863	6.99944	4.68597	4.54971	4.90004	4.75207	4.8466	4.79208	4.79304	4.81435	4.60776	5.09274	5.36706	5.1442	5.11739	5.2394	5.28777	5.12457	4.89748	5.05716										0.394064	1	-0.0583205	1.07608	0.733782	0.141931	0.571456	0.969681	0.0836102	0.331753	0.998163	0.0850085	0.0768407	0.946441
1.73649	2.31998	1.96721	1.45493	2.00357	2.06073	2.26523	2.30873	2.09173	1.97285	1.78709	2.22602	1.16221	0.974635	2.06237	2.42714	1.8642	2.0948	NaN	NaN	NaN	NaN	NaN	NaN	NaN	NaN	NaN										0.260644	1	-0.16815	0.871073	0.785384	0.382153	0.515389	0.984562	0.214003	0.763315	0.924275	-0.595581	0.256075	0.813157
10.0463	9.98537	10.086	10.0527	10.0364	9.99745	10.0651	10.0785	10.09	10.0276	10.0364	10.014	10.0366	9.89004	10.0177	9.92565	9.99728	10.0297	9.96496	9.95727	9.85152	9.86886	9.80725	9.81845	9.84296	9.84816	9.83379										0.111854	1	-0.0103512	1.28416	0.691442	0.0490166	0.570822	0.969319	0.0386655	0.406523	0.988752	-0.0445474	0.594499	0.571926
NaN	NaN	NaN	NaN	NaN	NaN	NaN	NaN	NaN	NaN	NaN	NaN	NaN	NaN	NaN	NaN	NaN	NaN	NaN	NaN	NaN	NaN	NaN	NaN	NaN	NaN	NaN										NaN	1	0	NaN	1	0	NaN	1	0	NaN	1	0	NaN	1
4.5563	6.36817	4.40184	4.8176	4.50057	4.95011	4.46368	4.71399	4.64684	6.30753	6.44694	6.33221	6.34869	6.18384	6.41179	6.52495	6.50577	6.1311	6.02831	6.31879	5.98365	6.24935	6.04055	6.25677	5.88169	6.28009	6.11815										0.212037	1	-0.352677	0.411011	0.894832	-0.147922	0.323271	1	-0.500599	0.231566	1	-0.0474539	0.064458	0.956083
7.23986	7.03189	7.06486	7.13696	7.10632	6.88019	7.14433	7.03206	7.06937	6.46654	6.58264	6.59446	6.66289	6.7737	6.7469	7.0617	7.27705	7.88842	NaN	NaN	NaN	NaN	NaN	NaN	NaN	NaN	NaN										0.275468	1	-0.0710459	0.176972	0.956781	0.0407662	0.156397	1	-0.0302796	1.56938	0.811156	0.179949	1.57681	0.227739
8.40623	8.30228	8.26788	8.1775	8.28685	8.2995	8.31644	8.30922	8.22811	6.79664	6.81284	6.87424	6.62499	6.72279	6.78717	6.74138	6.78234	6.73753	7.92888	7.83741	7.83195	7.60822	7.67532	7.81353	7.73192	7.69706	7.78722										0.552046	1	-0.0708481	0.247183	0.931704	0.0299737	0.335241	1	-0.0408745	1.03521	0.894034	-0.116259	1.25907	0.293706
9.15556	9.19631	9.14906	9.14727	9.18101	9.19359	9.15359	9.1646	9.11376	9.13098	9.07692	9.00974	8.95668	9.31311	9.04814	9.07607	9.06006	8.9647	7.57148	7.50454	7.58601	7.58419	7.55165	7.6137	7.76701	7.52867	7.62232										0.126249	1	0.00697676	0.654161	0.820766	-0.0299737	0.465125	1	-0.0229969	0.107294	1	0.0334326	0.323738	0.764856
9.35944	9.12671	9.16381	9.21683	9.21778	9.07576	9.18935	9.15119	9.18426	8.82948	8.85022	8.78772	8.83556	8.78777	8.78322	8.73659	8.75097	8.7201	9.21169	8.99174	9.10182	9.03364	9.15295	8.98821	9.17176	8.90113	9.09656										0.208887	1	-0.0465266	0.0333557	0.987398	0.00480779	0.222509	1	-0.0417188	0.336987	0.9966	-0.0202872	1.87672	0.196393
7.22814	7.50214	7.48355	7.28543	7.54142	7.31121	7.58994	7.4862	7.561	7.49051	7.70486	7.70005	7.45251	7.54819	7.669	7.49215	7.74974	7.70252	5.54666	5.20432	5.48703	5.6188	5.7489	5.67259	5.77139	5.74745	5.94967										0.073773	1	-0.0252566	0.890847	0.777881	0.166358	0.685418	0.930942	0.141102	0.327749	0.997536	-0.0752409	0.0529827	0.963184
7.82419	7.5512	7.67287	7.86556	7.60837	7.62587	7.69981	7.72143	7.67646	7.622	7.68666	7.71352	7.50187	7.70055	7.57768	7.77732	7.70299	7.81888	6.68594	6.63639	6.67695	6.5343	6.60094	6.6819	6.83548	6.7879	6.73449										0.0515919	1	0.0171857	0.00273282	0.999302	-0.000702381	0.0721876	1	0.0164833	0.559817	0.954469	-0.0806953	0.997003	0.386398
8.29669	8.25979	8.1692	8.20527	8.20282	8.2674	8.27025	8.4339	8.27725	8.0023	7.82678	7.90799	7.81393	7.77878	7.83509	7.69967	7.76466	7.80416	8.16175	8.34303	8.05418	8.03418	8.0481	8.08257	8.3765	8.2358	8.09577										0.143105	1	-0.0167325	0.822311	0.795892	0.101974	0.580152	0.96919	0.085241	0.902174	0.903632	-0.103088	1.23982	0.297747
6.94576	7.13335	7.20201	7.00534	7.06428	7.21332	6.98471	7.11297	7.04223	3.6633	3.97252	3.27355	3.59686	4.17213	3.5373	3.95026	3.718	3.42115	5.6105	5.26128	5.23544	5.02603	5.06121	5.39062	5.31726	5.15971	5.31491										0.0020127	1	0.000607014	0.263716	0.923479	-0.0476777	0.214956	1	-0.0470707	0.175347	1	0.13231	0.0837651	0.941834
8.23463	8.01128	8.04618	8.03817	8.13707	8.04725	8.15592	8.1241	8.13896	8.0927	7.96865	8.08737	8.01064	8.00371	8.04337	7.94431	8.26583	8.03948	7.42568	7.44618	7.42576	7.40642	7.49196	7.4775	7.37997	7.47982	7.52962										0.110138	1	-0.0231994	0.931369	0.768989	0.0654961	0.237949	1	0.0422967	0.289914	1	-0.0303318	0.118213	0.911962
8.10282	8.27839	8.34357	8.11995	8.23596	8.25499	8.34189	8.41408	8.49921	7.82871	7.8616	7.9819	7.85521	7.89726	8.12914	8.26198	8.05862	8.14996	7.50423	7.66266	7.62189	7.61255	7.58308	7.54058	7.55594	7.59178	7.61048										0.172335	1	-0.0379616	1.58893	0.627691	0.21476	0.973857	0.804344	0.176798	0.290846	1	0.0697997	1.62266	0.224165
5.74196	5.86673	5.9624	5.67085	5.90293	5.93717	5.80838	5.94152	5.89571	5.79914	5.86287	5.87948	5.95088	6.30954	5.92441	6.27419	5.73311	5.71537	5.32649	5.43275	5.3834	5.44263	5.42333	5.39641	5.34385	5.38764	5.54695										0.066437	1	-0.0200504	0.185583	0.95209	0.0448864	0.121137	1	0.0248361	0.781153	0.910772	0.214444	0.118916	0.912029
9.12543	9.13031	9.08737	9.01171	9.04748	9.10745	9.19177	9.09002	9.13104	8.23633	8.35274	8.20888	8.2796	8.51143	8.21508	8.34127	8.36033	8.34054	8.66707	8.66402	8.7208	8.72579	8.67466	8.70775	8.68518	8.68636	8.70656										0.882312	1	-0.058821	0.944077	0.764182	0.082063	0.288774	1	0.023242	0.278388	1	0.0693858	0.848211	0.448712
8.50338	8.59704	8.55809	8.53774	8.48639	8.4825	8.51198	8.5737	8.55417	7.62478	7.78515	7.77088	7.70741	7.96535	7.78474	7.79862	7.88957	7.79198	7.81624	8.0125	7.92996	7.76683	7.83218	7.96797	7.91028	7.9151	7.91776										0.712204	1	-0.0506325	0.806445	0.796402	0.0444075	0.0663514	1	-0.00622495	0.428416	0.991029	0.092233	0.763414	0.482998
8.89966	8.89896	8.97309	8.89875	9.01272	8.98905	8.91898	8.92637	9.03914	8.31043	8.32619	8.37045	8.35095	8.34711	8.30878	8.45602	8.33429	8.40041	7.8648	7.54401	7.82589	7.79184	7.75957	7.80564	7.74398	7.83087	7.96453										0.431737	1	0.0429338	0.0346793	0.986753	-0.00534598	0.337453	1	0.0375878	0.001099	1	-7.56582e-05	0.707353	0.507868
8.48204	8.52898	8.55028	8.46402	8.52414	8.51152	8.48382	8.54812	8.55071	7.9279	7.96068	7.95566	7.92614	7.83014	7.87206	8.02882	8.02972	7.89326	7.91261	7.81412	7.94656	7.94846	7.83943	7.94103	7.86825	7.91255	7.89109										0.307586	1	-0.0205437	0.412174	0.895535	0.0276575	0.0847321	1	0.00711377	1.14356	0.871778	-0.0719674	0.315636	0.771458
7.56856	7.31769	7.33811	7.47601	7.38802	7.47044	7.44388	7.4299	7.28376	7.3546	7.50004	7.42328	7.417	7.32561	7.39802	7.23358	7.37658	7.3779	7.31123	7.32914	7.33269	7.25844	7.25656	6.94299	7.36937	7.20615	7.16645										0.161651	1	0.0367058	0.430648	0.89087	-0.0589751	0.0825985	1	-0.0222692	0.381698	0.989356	-0.0457594	0.690554	0.514695
3.43566	3.93057	3.96889	3.94204	4.34564	3.86	4.1683	4.07629	4.24869	NaN	NaN	NaN	NaN	NaN	NaN	NaN	NaN	NaN	NaN	NaN	NaN	NaN	NaN	NaN	NaN	NaN	NaN										0.521891	1	0.270853	0.295281	0.918469	0.115204	1.01336	0.793264	0.386056	NaN	1	0	NaN	1
7.45124	7.48105	7.53386	7.41435	7.53428	7.50604	7.50381	7.53484	7.52132	7.50616	7.55919	7.61643	7.56561	7.65473	7.55242	7.64756	7.72405	7.68783	4.15729	4.20598	4.368	4.06416	4.03282	4.28216	4.00458	4.16276	4.06867										0.0295882	1	-0.00382773	0.398075	0.896929	0.0351036	0.535038	0.973392	0.0312759	0.268198	0.998465	0.0303292	1.50282	0.241036
7.93456	7.96637	7.87454	7.8708	7.94549	7.81942	7.84183	7.74947	7.67505	7.68504	7.52861	7.66429	7.70432	7.61696	7.66334	7.44999	7.64723	7.55512	7.82356	7.80725	7.72455	7.74269	7.7448	7.68026	7.57979	7.71247	7.7038										0.439909	1	-0.0465867	0.951566	0.767355	-0.123118	1.4292	0.662047	-0.169705	0.256309	0.996444	0.0355638	0.427343	0.685477
7.89444	7.69013	7.62596	7.80261	7.61633	7.67943	7.68011	7.66142	7.64898	7.86509	7.74316	7.68431	7.83976	7.5245	7.79582	7.68498	7.67983	7.61919	7.89994	7.89368	7.97575	8.07003	8.02239	7.98971	8.11414	7.97927	7.94476										0.141823	1	-0.0373891	0.258039	0.925156	-0.0359527	0.377995	1	-0.0733418	0.146571	1	-0.0441635	0.83286	0.453363
10.5221	10.5834	10.6107	10.5594	10.5931	10.6955	10.6948	10.6741	10.6742	10.5509	10.6199	10.6039	10.5778	10.7268	10.6398	10.7846	10.7698	10.7503	11.2073	11.2235	11.2578	11.1098	11.0943	11.1148	11.3139	11.2942	11.3394									+	0.379667	1	0.0439243	0.716582	0.812259	0.0650609	1.80108	0.582935	0.108985	0.517668	0.96387	0.0565716	2.80441	0.15139
8.82758	8.63691	8.67166	8.74837	8.67791	8.68778	8.6879	8.68297	8.62661	8.8329	8.78547	8.79277	8.71411	8.76044	8.7648	8.70417	8.70098	8.74403	8.78063	8.8636	8.68984	8.87315	8.75861	8.61516	8.80143	8.67233	8.59926										0.0399712	1	-0.00736364	0.587576	0.844641	-0.038859	0.304251	1	-0.0462227	1.22721	0.842931	-0.057264	1.90389	0.191882
8.59423	8.63505	8.66221	8.60906	8.59306	8.71688	8.6846	8.64992	8.75178	8.22496	8.3177	8.34622	8.22379	8.14099	8.22997	8.23992	8.31493	8.32092	8.33423	8.41139	8.34613	8.26365	8.40547	8.2664	8.31195	8.31909	8.32173										0.0738033	1	0.00917149	0.496133	0.868879	0.0557655	0.841005	0.861508	0.064937	0.988493	0.899904	-0.0980434	0.0328471	0.980035
6.80215	6.28645	6.15345	6.1354	6.4015	6.22066	5.95427	6.38983	6.24795	4.96768	5.10709	5.14425	5.04377	4.82116	5.00477	4.90953	4.83755	4.8535	4.45781	4.54731	4.43783	4.47246	4.2529	4.02468	4.60324	4.49576	4.50308										0.30963	1	-0.161497	0.135347	0.960284	-0.0551709	0.387108	1	-0.216668	0.597622	0.947373	-0.11644	1.62495	0.225189
3.13595	2.93428	3.06973	3.01195	3.23162	3.25199	2.83619	3.78821	3.51827	2.94354	3.91927	3.05334	3.30744	3.40541	4.03687	3.52873	3.62705	3.84661	1.94261	2.36496	2.12381	1.60143	1.8079	2.21013	2.33684	2.41929	2.50753										0.53879	1	0.11853	0.298291	0.917924	0.215703	0.505204	0.985264	0.334234	0.292954	1	0.277855	0.48883	0.643253
10.5429	10.4487	10.3995	10.4275	10.4412	10.4138	10.5254	10.5184	10.5095	10.6393	10.6743	10.6246	10.5734	10.5239	10.5447	10.5004	10.5466	10.4855	10.2874	10.3747	10.2566	9.609	9.71927	9.66366	10.3406	10.4046	10.3494							+		+	0.351144	1	-0.036184	3.22978	0.516	0.0902526	0.567878	0.970248	0.0540686	2.0639	0.842648	-0.0987342	2.34043	0.177846
7.74931	7.80392	7.76734	7.93571	7.76824	7.86255	7.70123	7.71356	7.70242	7.79678	7.78247	7.8582	7.72964	7.98829	7.84762	7.87872	7.7672	7.76203	7.84758	7.69611	7.71843	7.76876	7.8269	7.69837	7.82704	7.79748	7.78264										0.73587	1	0.0819755	1.43235	0.6565	-0.14976	1.8276	0.575005	-0.0677843	0.211531	1	0.0427022	0.0776383	0.946277
9.27819	9.35734	9.32959	9.27996	9.35295	9.40311	9.39893	9.38577	9.47629	8.9614	8.92928	8.92082	9.04964	8.97553	9.0471	9.09038	9.03735	8.91548	8.86549	8.98763	8.93413	8.98352	8.91218	8.96535	8.83866	8.92205	8.96231										0.215544	1	0.0236295	0.756711	0.800318	0.0749922	1.2665	0.71214	0.0986217	1.47832	0.80757	0.0869233	0.656757	0.534564
10.0336	10.0008	9.94606	9.99516	10.0066	10.0167	9.9876	10.013	10.0403	9.92464	9.96429	9.95944	9.94736	9.92789	9.95619	9.88309	9.88795	10.0107	8.80588	8.87808	8.72767	8.16155	8.18716	8.12475	9.011	8.95069	8.92706							+		+	0.183255	1	0.0126419	0.172417	0.954708	0.00749524	0.271242	1	0.0201372	0.138905	1	-0.00564448	0.195623	0.860925
8.66228	9.43789	9.47303	8.93934	9.33895	9.14095	9.00392	9.21398	9.48261	8.98854	9.22569	9.25018	9.01953	9.16204	9.21736	8.89367	9.14764	9.40924	8.9891	8.95429	8.80823	8.43457	8.68467	8.94582	8.87462	8.78097	8.77348										0.0617157	1	-0.0513169	0.20034	0.949624	0.093756	0.048725	1	0.0424391	0.0750756	0.99746	-0.0218255	0.00890882	0.995362
8.37176	8.24141	8.33136	8.2281	8.34282	8.2368	8.27338	8.20418	8.29375	8.0411	8.12265	8.10616	8.0329	8.08987	8.09795	8.01089	7.94162	8.15991	7.11485	7.22257	7.13284	7.19517	7.19213	7.22869	7.20922	7.17561	7.20088										0.355888	1	-0.0456038	0.0947586	0.971667	-0.0121361	0.541323	0.972904	-0.0577399	0.195382	1	-0.0163978	0.31031	0.774014
4.31114	3.45638	3.88618	4.03518	4.03015	3.82572	3.50856	4.26692	4.30144	4.30334	4.26451	4.35146	4.1424	4.26533	4.00911	4.20901	3.97158	4.06402	4.00272	3.99233	4.05691	4.19401	4.26317	4.22867	4.13226	4.16252	4.01909										0.111877	1	0.0791149	0.0817675	0.976042	0.061953	0.146729	1	0.141068	1.00568	0.897005	-0.167493	1.42353	0.257728
8.90262	9.00334	8.97045	9.00753	9.03286	9.01237	9.0499	8.98394	8.94087	8.86804	8.99825	9.01078	9.01747	8.85743	8.97049	8.94455	9.01147	8.98124	8.94974	8.98847	8.98863	9.02312	9.00586	9.06132	9.13578	8.98479	8.98171										0.894076	1	0.0587835	0.327833	0.913062	-0.0260169	0.307692	1	0.0327667	0.0553328	0.994876	-0.0105619	0.150961	0.893959
10.528	10.5646	10.4867	10.499	10.496	10.5278	10.4882	10.5168	10.4773	10.1313	10.1951	10.1854	10.2097	10.1963	10.1469	10.2163	10.2139	10.1721	9.69464	9.82778	9.70722	9.38303	9.32552	9.38039	9.82847	9.8632	9.88277									+	0.312435	1	-0.0188751	0.362302	0.905256	-0.0134904	0.566084	0.966706	-0.0323655	0.189947	1	0.0136652	0.544304	0.602557
8.98446	9.46725	9.46367	9.18948	9.39104	9.27451	9.41912	9.38295	9.57037	9.15236	9.26651	9.2301	9.15654	9.18371	9.21488	9.09185	9.31344	9.45806	9.3419	9.43664	9.06412	9.14217	9.15343	9.32975	9.21531	9.20819	9.11637										0.040082	1	-0.0201178	0.987244	0.761479	0.172473	0.375136	1	0.152355	0.344107	0.99985	-0.0312777	0.254078	0.814787
9.64995	9.58966	9.50469	9.57906	9.62343	9.5546	9.56515	9.5718	9.4435	9.72902	9.82997	9.81294	9.69293	9.69953	9.7357	9.59453	9.62442	9.57188	8.18471	7.9513	7.95407	7.74142	7.72677	7.54848	8.35542	8.31247	8.14592										0.030742	1	0.00426261	0.564614	0.849895	-0.0588799	0.388252	1	-0.0546172	1.12681	0.87844	-0.0812572	2.29612	0.177006
8.92412	9.0521	9.04767	8.97424	8.99953	8.96891	9.01932	9.00029	9.00933	8.56239	8.66863	8.76083	8.63566	8.67911	8.67253	8.75136	8.67393	8.7257	8.30235	8.40798	8.30766	8.28012	8.28794	8.30382	8.29727	8.3552	8.394										0.249477	1	-0.0270742	1.236	0.714652	0.0287558	0.0131423	1	0.00168165	0.00847071	0.999652	-0.0015173	0.358195	0.735176
10.1882	10.2858	10.2418	10.1955	10.2139	10.3051	10.2736	10.2803	10.198	9.86643	9.86036	9.83764	9.84639	9.75362	9.80985	9.89157	9.86199	9.8309	10.2701	10.3314	10.2973	10.2533	10.2416	10.2786	10.1456	10.3352	10.3136										0.00305063	1	-0.000411669	0.104559	0.967074	0.0124706	0.11322	1	0.0120589	0.843074	0.895614	-0.0515207	0.124895	0.907979
5.64247	5.45892	5.41381	5.56966	5.56895	5.45055	5.42997	5.57528	5.52748	5.3096	5.41147	4.84833	5.46441	4.97779	5.64401	5.15538	5.5135	5.14733	4.93664	4.939	5.03372	4.99976	4.93391	4.82672	5.03582	5.04795	5.06891										0.111097	1	0.0246538	0.117463	0.964276	-0.0188088	0.0238459	1	0.00584491	0.260077	0.998167	0.172274	0.144671	0.897291
9.83447	10.064	10.2239	10.2812	10.0625	10.0104	10.1245	10.0098	10.1773	9.81288	9.86875	9.75359	9.94747	9.75101	9.83678	10.0284	9.86288	9.70572	9.88493	9.80763	9.82014	9.7194	9.74196	9.85206	9.60422	9.82541	9.79329										0.213891	1	0.0772228	0.0504294	0.983065	-0.0141799	0.196385	1	0.063043	0.194288	1	0.0333474	0.211407	0.84855
10.5146	10.6102	10.6221	10.5528	10.5896	10.6161	10.639	10.7009	10.6847	10.3755	10.3885	10.4276	10.4792	10.3671	10.4277	10.5249	10.4661	10.4194	10.3046	10.2519	10.2948	10.3061	10.2882	10.3073	10.1866	10.3328	10.3456										0.0336683	1	0.00385253	1.56356	0.629165	0.0887073	1.12355	0.742208	0.0925598	0.311858	0.999675	0.0274604	0.99757	0.386948
7.8368	7.88952	8.07403	7.66952	7.83506	7.76626	7.80558	8.04518	7.91366	7.3315	7.53515	7.45405	7.44078	7.70029	7.38948	7.39102	7.41005	7.29306	6.9014	7.1158	6.84978	6.61311	6.78917	6.67545	6.95746	7.22091	7.1549										0.95544	1	-0.1765	0.911186	0.777525	0.164524	0.0408035	1	-0.0119754	0.244686	1	0.0699479	0.471444	0.653806
5.9734	6.03093	5.96882	5.89806	5.9876	5.95833	5.82361	6.01658	5.98081	5.34498	5.27531	5.18153	5.27186	4.77399	5.32793	5.38761	5.48556	5.1665	5.28765	5.26064	5.46222	5.32752	5.32496	5.50436	5.29131	5.53949	5.65218										0.580162	1	-0.0430543	0.0401804	0.986665	-0.00766468	0.334511	1	-0.0507189	0.320963	0.997242	-0.142683	0.305875	0.779247
5.172	5.02198	4.85033	5.07473	4.8568	4.86362	4.98109	4.97808	5.10857	4.79296	4.74069	4.67394	4.87942	4.60473	4.53556	4.98589	4.6155	4.67958	NaN	NaN	NaN	NaN	NaN	NaN	NaN	NaN	NaN										0.285774	1	-0.0830587	0.471758	0.875553	0.0908701	0.0255554	1	0.00781139	0.220967	1	-0.0626254	0.0718003	0.950184
4.9539	5.32797	5.70666	4.95624	5.0178	5.03936	5.106	5.27031	5.54106	4.93859	4.84687	4.60871	4.97786	4.52694	4.69105	4.90081	4.80586	4.57233	4.8393	4.89824	4.52257	4.69682	4.65209	4.32629	4.71823	4.52563	4.57285										0.67479	1	-0.325044	1.09608	0.729064	0.301319	0.0317923	1	-0.0237254	0.149868	1	-0.0661057	0.0994103	0.931126
6.56582	7.12377	7.19056	6.71357	6.88102	6.72507	6.86879	6.83823	7.12033	5.67916	5.52927	5.49721	5.67707	5.53166	5.52113	5.58102	5.5606	5.49817	7.70105	7.24958	7.04517	6.85806	6.79787	7.09975	7.32809	6.95172	7.04858										0.382732	1	-0.18683	0.743705	0.807705	0.16923	0.0271796	1	-0.0175999	0.0362869	0.995726	0.00807142	0.131583	0.906603
10.3561	10.29	10.3307	10.3872	10.288	10.2914	10.3112	10.2699	10.2106	10.2176	10.2192	10.2483	10.2891	10.2439	10.2166	10.1662	10.1571	10.2077	10.2408	10.2475	10.179	10.2111	10.1954	10.233	10.181	10.1941	10.1147										0.0302504	1	-0.00339762	0.596662	0.840917	-0.0583185	0.816708	0.882327	-0.0617161	0.387126	0.988801	0.0214844	1.30199	0.283417
10.9555	11.0075	11.0625	11.0742	10.9896	11.0549	11.029	11.0089	10.9392	10.9353	10.9116	11.0245	11.0272	10.8603	10.902	10.9993	10.9094	10.9274	10.9978	11.0184	11.0089	10.9802	10.9646	10.9911	10.9547	10.9966	10.9904										0.316597	1	0.0310437	0.559977	0.84963	-0.0471716	0.145482	1	-0.0161279	0.16977	1	-0.0273129	0.095715	0.933074
5.41376	5.73041	5.61931	5.57103	5.3531	5.4601	5.58363	5.27799	5.52208	NaN	NaN	NaN	NaN	NaN	NaN	NaN	NaN	NaN	5.55639	5.70784	5.5048	5.56491	5.43713	5.66327	5.48908	5.62559	5.56968										0.49158	1	-0.126415	0.000516867	1	-0.000178496	0.408407	1	-0.126594	NaN	1	0	NaN	1
13.398	13.3746	13.3862	13.3703	13.4008	13.4088	13.4069	13.4088	13.4411	13.2821	13.2641	13.2452	13.2398	13.2914	13.2814	13.2323	13.3243	13.2841	13.4947	13.5232	13.4684	13.4934	13.5117	13.5193	13.4636	13.492	13.4536										0.199127	1	0.00699552	0.727637	0.809933	0.0256573	1.1803	0.72782	0.0326529	0.136753	1	0.00706546	0.223852	0.842706
7.45621	8.01112	7.84366	7.66884	7.87308	7.84874	7.89161	7.83739	7.91094	7.63853	7.68583	7.65343	7.76832	7.69118	7.75197	7.50963	7.85434	7.92938	7.87489	7.84141	7.6589	7.56988	7.54673	7.72015	7.86941	7.64482	7.747										0.0517411	1	0.0265563	0.53879	0.8579	0.0830935	0.263967	1	0.10965	1.33451	0.83573	0.0778937	0.333675	0.755925
8.3563	8.28085	8.25228	8.15628	8.28056	8.30912	8.13318	8.23064	8.20023	4.75423	4.56193	4.96753	4.76441	4.36648	4.45249	4.44929	4.87097	4.71481	8.34573	7.84544	7.78499	7.7208	7.69821	7.75863	7.8325	7.77108	7.72464										0.353474	1	-0.0478226	0.478239	0.871171	-0.0606375	1.20426	0.732722	-0.10846	0.623814	0.945427	-0.23344	0.186252	0.868875
7.60857	7.36302	7.31124	7.44383	7.40731	7.3482	7.36762	7.41492	7.36541	7.54787	7.57431	7.55096	7.53842	7.51338	7.39969	7.30658	7.40411	7.47615	7.20683	7.21504	7.34681	7.26921	7.32141	7.19926	7.01198	7.27963	7.19421										0.104599	1	-0.0278312	0.20557	0.949513	-0.0171304	0.184129	1	-0.0449616	0.783509	0.910493	-0.0738815	1.50443	0.241596
6.11975	5.84192	5.77208	5.99142	5.9018	5.75827	5.81522	6.00275	6.0291	6.10156	6.05764	6.09852	5.95879	6.05445	6.05377	5.72233	5.86719	5.89443	5.31621	5.31276	5.33009	5.36556	5.39432	5.50446	5.4563	5.37843	5.35907										0.0765464	1	-0.0274227	0.273437	0.922428	0.0651967	0.108569	1	0.0377739	0.848825	0.902297	-0.0635705	2.02074	0.178377
6.5467	6.7906	6.61843	6.51915	6.61449	6.63763	6.33873	6.51593	6.43366	5.5009	5.55512	5.55221	5.48479	5.76795	5.48543	5.6676	5.47579	5.34092	NaN	NaN	NaN	NaN	NaN	NaN	NaN	NaN	NaN										0.309978	1	-0.0614839	1.20599	0.72863	-0.160985	1.1799	0.726038	-0.222469	0.170707	1	0.0433106	0.160925	0.887277
7.82321	7.71335	7.45418	7.76051	7.60765	7.65486	7.636	7.63703	7.53352	6.56229	6.61366	6.48043	6.5587	6.37647	6.56434	6.3954	6.48229	6.51225	7.48847	7.45486	7.46511	7.43338	7.40011	7.40467	7.55863	7.46684	7.3642										0.030607	1	0.0107578	0.56467	0.850131	-0.0721582	0.20713	1	-0.0614004	0.29008	1	-0.0522922	0.783672	0.474829
8.54438	8.96334	8.89614	8.77303	8.64923	8.74248	8.58036	8.6614	8.80532	8.73302	8.75503	8.80785	8.66988	8.8777	8.83848	8.60201	8.68934	8.93264	8.83538	8.57003	8.54402	8.44272	8.53485	8.45968	8.7491	8.50981	8.58826										0.231343	1	-0.0797056	0.199825	0.949979	-0.0392218	0.337313	1	-0.118927	0.167991	1	0.0300531	0.0836999	0.941865
10.991	11.1776	11.1565	11.044	11.0937	11.077	11.0476	11.1144	11.1212	10.9076	10.9133	11.0308	10.9837	10.954	10.8973	10.9797	10.9295	11.0011	11.095	11.0583	10.974	11.0347	10.9895	10.9815	11.0024	10.9438	11.0107										0.238266	1	-0.0367804	0.341279	0.909898	0.0228017	0.0775114	1	-0.0139786	0.0397889	0.99717	-0.00555738	0.161549	0.886743
9.17412	9.29122	9.36305	9.30348	9.35353	9.3262	9.3017	9.24665	9.33468	8.57715	8.75735	8.71241	8.54513	8.69025	8.74172	8.66901	8.63335	8.6778	8.4661	8.48916	8.53652	8.43578	8.49225	8.38698	8.40953	8.45547	8.46225										0.380943	1	0.0516043	0.494203	0.868265	-0.0333945	0.108289	1	0.0182098	0.104819	1	-0.023269	0.148359	0.896075
9.66529	9.81296	9.77707	9.78086	9.71841	9.82054	9.73233	9.81151	9.77515	9.59262	9.67835	9.69144	9.70306	9.83723	9.73125	9.84251	9.73984	9.77955	9.64241	9.71622	9.73926	9.77319	9.7409	9.7538	9.7754	9.79043	9.80679										0.149782	1	0.0214965	0.00239401	0.999111	-0.000274976	0.159191	1	0.0212215	0.939986	0.890365	0.103043	1.43799	0.252097
9.79455	9.6947	9.70495	9.78651	9.7397	9.7502	9.7115	9.78839	9.69597	9.76993	9.65861	9.78466	9.75607	9.78287	9.65697	9.71961	9.64333	9.64524	9.70646	9.70215	9.73894	9.77176	9.76463	9.74877	9.78551	9.71858	9.72163										0.323931	1	0.0274061	0.349409	0.906826	-0.0268507	0.00425818	1	0.000555356	0.0353297	0.996109	-0.00576528	0.657519	0.53449
7.70783	7.83374	7.57402	7.94204	7.88212	7.6182	7.73372	7.63307	7.58231	7.6365	7.43166	7.55963	7.08965	7.40548	7.61754	7.23427	7.48808	7.66638	7.62382	7.46799	7.4918	7.49435	7.5163	7.71598	8.28344	7.54622	7.67155										0.365239	1	0.108921	0.686467	0.813166	-0.164421	0.252552	1	-0.0554996	0.448862	0.986581	-0.171705	0.224144	0.842631
10.8631	10.9206	10.9727	10.8808	10.9226	10.9196	10.9099	10.9274	10.9769	10.6848	10.7281	10.7218	10.7266	10.7642	10.6936	10.7204	10.7574	10.729	10.6566	10.73	10.6991	10.6983	10.6667	10.6636	10.7328	10.674	10.7391										0.117814	1	-0.0111329	0.558936	0.849896	0.0304435	0.198244	1	0.0193106	0.271174	1	0.0165494	0.614172	0.560629
10.6708	10.5008	10.4357	10.64	10.4626	10.3859	10.6465	10.4204	10.4853	10.8021	10.5588	10.5299	10.5762	10.5417	10.6294	10.4981	10.5435	10.456	10.7273	10.6042	10.6036	10.6248	10.549	10.5476	10.695	10.5558	10.4987										0.142879	1	-0.0396182	0.0739453	0.97669	0.0212561	0.0659052	1	-0.018362	0.205374	1	-0.0478354	0.660108	0.532433
9.63483	9.51668	9.47178	9.62764	9.48974	9.40485	9.72143	9.48001	9.53839	9.25296	9.1051	8.89531	9.13235	8.94673	9.11818	8.97862	8.95207	8.94354	9.06164	8.9498	8.80589	9.02221	8.9431	8.78604	9.15608	8.76416	8.72571										0.155386	1	-0.0336857	0.30261	0.916251	0.0725307	0.167508	1	0.0388451	0.0538494	0.994002	-0.0187041	0.534172	0.611524
10.1654	10.1946	10.3386	10.2928	10.1436	10.164	10.1391	10.1661	10.2608	9.66749	9.71078	9.65224	9.61763	9.75329	9.67736	9.67855	9.69005	9.65561	9.991	9.93671	9.9371	9.90998	9.9551	9.88875	9.86482	9.90981	9.90093										0.174589	1	-0.0327247	0.0672089	0.980432	-0.0114644	0.272391	1	-0.0441891	0.0471691	0.997668	0.00592295	0.0350477	0.978457
9.53288	9.35991	9.36353	9.44054	9.42981	9.41674	9.42519	9.49013	9.38821	9.40534	9.50227	9.44727	9.5055	9.31232	9.46431	9.39407	9.45489	9.3456	9.27567	9.27544	9.23329	9.28309	9.25768	9.18427	9.19878	9.16172	9.1523										0.0619573	1	0.0102561	0.0622393	0.9792	0.00547886	0.0867643	1	0.015735	0.137588	1	-0.0242469	0.560901	0.592029
9.85286	9.89653	9.93091	9.88119	9.90723	9.85731	9.845	9.86791	9.90674	9.79877	9.84292	9.87353	9.78925	9.85724	9.90211	9.86401	9.89616	9.84524	9.77168	9.79671	9.77673	9.77913	9.71434	9.75304	9.88878	9.79712	9.72524										0.16164	1	-0.0115261	0.13934	0.960385	-0.00869179	0.2818	1	-0.0202179	0.101661	0.998863	0.0111275	0.499163	0.636854
9.08231	9.00463	8.99384	9.1206	9.04655	9.04223	9.11761	9.0869	8.96656	9.0798	9.11696	9.12506	9.13308	9.1296	9.07885	9.03257	9.08253	9.02897	9.07069	9.06014	9.14843	9.24703	9.11731	9.17761	9.22048	9.1363	9.10906										0.495753	1	0.0428654	0.0860221	0.975181	-0.0127668	0.217459	1	0.0300986	0.105789	1	0.00656859	1.25277	0.293416
7.37299	7.29108	7.35481	7.29463	7.38833	7.37405	7.40905	7.41445	7.21292	6.37105	6.52578	6.34349	6.37329	6.36554	6.36742	6.32714	6.32262	6.45818	7.06223	7.0391	7.08703	6.92615	7.19672	6.96832	7.12682	7.13907	7.09473										0.1211	1	0.0127068	0.0319592	0.988202	-0.00686312	0.0277146	1	0.00584364	0.323121	0.996073	-0.0446946	0.241531	0.827684
9.91324	9.97241	9.93732	9.99068	9.92585	10.0073	9.84715	9.90603	9.94296	9.67105	9.78363	9.73955	9.69139	9.80101	9.7569	9.8184	9.74743	9.87888	9.66551	9.77273	9.74407	9.76663	9.73427	9.72634	9.75529	9.8003	9.80138										0.483932	1	0.0336218	0.950686	0.767703	-0.0759017	0.574383	0.96831	-0.0422799	0.149785	1	0.0183601	0.766197	0.481597
9.46922	9.32403	9.4843	9.40604	9.46952	9.50926	9.45696	9.37749	9.48328	9.3303	9.29199	9.31356	9.18294	9.29127	9.29993	9.38295	9.29866	9.47334	9.61893	9.62304	9.64166	9.41378	9.5972	9.53784	9.57115	9.61682	9.60571										0.237374	1	0.0357564	0.196403	0.950842	-0.022363	0.0784238	1	0.0133934	0.617173	0.947111	-0.0539049	0.637921	0.544764
6.24046	6.37403	6.33833	6.21674	6.33078	6.24562	6.22273	6.28726	6.15919	5.67119	5.80488	5.71386	5.73388	5.802	5.59091	5.60146	5.46162	5.53218	NaN	NaN	NaN	NaN	NaN	NaN	NaN	NaN	NaN										0.433321	1	-0.0532301	0.338878	0.911084	-0.0413141	0.803298	0.886244	-0.0945443	0.102801	1	-0.021047	1.60899	0.224455
4.01422	3.76598	3.8161	3.86359	3.98606	4.08119	4.20765	4.26783	3.81216	4.29732	4.41911	4.51488	4.23032	4.41798	4.30141	4.4697	4.2951	4.61151	4.83588	4.98753	5.04881	4.7023	4.81195	4.67987	4.82692	5.13431	5.22099										0.493461	1	0.111512	0.310906	0.916995	0.118937	0.643208	0.94348	0.230449	0.490368	0.974746	-0.0938673	0.163748	0.88551
8.33295	8.40952	8.37135	8.36549	8.37081	7.85915	8.38613	7.90196	8.15751	8.03509	7.72614	7.40005	7.64242	7.32303	7.62597	7.80254	7.48553	7.79382	6.30069	6.02199	5.91054	5.56519	5.17825	5.32633	6.53097	6.26422	6.22716										0.432141	1	-0.172786	0.0801815	0.975034	-0.0499528	0.719504	0.915633	-0.222739	0.378527	0.990674	-0.189954	0.0427716	0.971224
9.18283	9.26454	9.23989	9.19031	9.22758	9.26402	9.1707	9.27927	9.21772	8.36073	8.40538	8.51109	8.39767	8.40649	8.42682	8.46525	8.47865	8.4941	9.10546	8.84623	8.77416	8.84189	8.88704	8.84253	8.71433	8.78599	8.86222										0.0183701	1	-0.00178051	0.0425552	0.986869	-0.00473913	0.0567909	1	-0.00651964	0.124101	1	-0.0154076	0.518936	0.624735
8.37004	8.24064	8.19963	8.23657	8.21978	8.27951	8.30739	8.29305	8.32613	7.65523	7.67606	7.61017	7.44294	7.96151	7.56243	7.55228	7.57563	7.59635	7.23209	7.36846	7.32793	7.22558	7.36016	7.35316	7.24708	7.34269	7.3578										0.172869	1	-0.0248156	1.46082	0.65084	0.0635732	0.301625	1	0.0387576	0.0178256	0.998114	0.00847594	1.44744	0.25197
8.6354	8.69878	8.71344	8.5724	8.72407	8.64642	8.57703	8.6698	8.62017	8.09105	8.04288	8.1665	7.97126	8.32667	8.08224	8.23487	8.16993	8.19501	7.11389	7.43343	7.29081	7.20726	7.28079	7.31226	7.31177	7.17081	7.12919										0.281688	1	-0.0349105	0.188412	0.952198	-0.0252968	0.771574	0.905183	-0.0602074	0.0848594	0.999788	0.0265751	1.15474	0.324131
9.21948	9.00659	8.6912	10.5376	9.86815	9.0571	9.19708	8.56392	8.65488	8.4756	10.0311	8.18318	8.55943	9.33911	9.4866	9.15749	8.93029	8.06456	9.05181	9.2106	7.72921	10.5322	9.83143	10.1945	10.6568	9.20184	8.70742										0.868238	1	0.848523	1.01093	0.755235	-1.01565	0.267005	1	-0.16713	0.132998	1	0.231747	0.0967093	0.932402
8.31247	8.70149	8.63805	8.48082	8.38085	8.51752	8.44613	8.52427	8.45216	7.89598	7.95797	7.93353	7.85583	7.93663	7.92835	7.94953	7.93447	7.91149	8.23075	8.27072	8.10678	8.08684	8.02032	8.12447	8.16464	8.13071	8.08679										0.288823	1	-0.0909417	0.109051	0.967787	0.0144599	0.245633	1	-0.0764818	0.285897	1	-0.0222219	0.0430988	0.970926
9.43373	9.44569	9.48533	9.43706	9.40599	9.52378	9.42926	9.57395	9.51696	9.01226	9.11181	9.06808	9.00443	9.05135	9.03162	9.06519	9.11902	9.11899	9.00043	9.13147	8.99226	8.99647	9.03331	9.04725	9.00407	9.06973	9.02053										0.00589368	1	0.000692685	0.393082	0.897783	0.0511106	0.504967	0.985208	0.0518033	0.475469	0.982878	-0.0349172	0.47282	0.652893
9.06997	8.95876	8.98366	9.002	8.97897	8.9316	8.93684	9.02217	8.86837	8.93272	8.99639	8.99116	8.99697	8.88872	9.03482	8.80832	8.929	8.89973	8.88322	8.92912	8.92117	8.81704	8.83319	8.82984	8.80761	8.8247	8.79605										0.349101	1	-0.0332747	0.226292	0.940304	-0.0283941	0.479992	0.993653	-0.0616687	0.000540572	1	8.01086e-05	1.06448	0.360673
7.47455	7.45387	7.39171	7.20231	7.31652	7.21264	7.21784	7.29262	7.47396	6.90422	7.05509	7.13814	6.99642	6.91946	6.98285	7.052	6.87361	6.93841	5.78241	6.17894	5.77194	5.82228	5.93276	5.79174	6.42304	6.10907	6.07901										1.94689	1	-0.196221	0.427153	0.891066	0.0843183	0.629866	0.94791	-0.111903	0.384751	0.989154	-0.0662413	0.379813	0.721065
7.98259	7.98046	7.97876	7.96915	8.0081	8.06152	7.9842	8.00453	7.98046	7.57738	7.73084	7.73209	7.64989	7.76234	7.67939	7.75233	7.66492	7.71726	7.58505	7.74902	7.67982	7.66704	7.65158	7.65328	7.69297	7.65691	7.66037										0.531389	1	0.0323227	0.345844	0.908094	-0.0231951	0.531831	0.972819	0.00912762	0.0999309	0.999351	0.0171011	0.212645	0.849439
11.0123	11.1818	11.1759	11.1445	10.9996	11.1343	11.0409	11.0726	11.1285	10.9074	10.9961	11.1255	11.286	10.8955	10.9487	11.2373	11.0273	11.0111	10.7955	10.7754	10.8144	10.8666	10.8006	10.8425	10.874	10.7879	10.8497										0.157647	1	-0.0305328	0.0804034	0.975386	-0.0121339	0.280694	1	-0.0426668	0.0867809	0.9984	0.0336653	0.354032	0.739248
9.15586	9.19647	9.21262	9.21844	9.11954	9.1318	9.14906	9.18413	9.05915	9.11896	8.99491	9.08155	9.16538	9.09179	9.06703	9.11387	8.97956	9.01381	9.21629	9.23757	9.26656	9.23991	9.11723	9.15331	9.21651	9.28394	9.17685										0.375792	1	-0.0317252	0.205568	0.949333	-0.0258102	0.634592	0.946967	-0.0575355	0.383046	0.988378	0.0429296	0.208667	0.850299
8.83758	8.82677	8.81534	8.83982	8.79637	8.81526	8.79654	8.89111	8.80906	8.63109	8.65926	8.60396	8.60553	8.73503	8.63071	8.71921	8.64522	8.56213	8.52651	8.39802	8.52659	8.46115	8.58729	8.36004	8.63061	8.39913	8.42996										0.266406	1	-0.00941308	0.177935	0.956719	0.0150909	0.0651579	1	0.00567786	0.236096	1	0.0256551	0.0788028	0.944757
5.13257	5.02772	5.14734	5.08301	5.06957	5.0638	5.14008	5.13358	5.13223	4.47052	4.27741	4.54605	4.44273	4.57798	4.05252	4.23141	4.59053	4.5655	3.87953	4.04313	4.06498	3.92179	3.92629	3.82032	3.75911	3.90656	3.95379										0.328633	1	-0.0304165	3.28539	0.5945	0.0631708	0.362162	1	0.0327543	0.155881	1	-0.0735834	0.0780011	0.945618
10.1653	10.3664	10.2837	10.2126	10.275	10.3024	10.2221	10.241	10.2226	9.87026	9.98745	9.95849	9.89725	10.0276	9.9301	9.91612	9.9583	9.93402	10.0243	10.0864	10.0407	9.92242	9.9488	9.98068	9.98024	9.9704	9.98599										0.0449858	1	-0.00844542	0.565531	0.850206	-0.034763	0.298866	1	-0.0432084	0.0871391	0.998973	0.0129283	0.0231489	0.986595
5.06863	4.90604	4.95269	4.97743	4.99141	5.00912	4.97026	4.99771	4.94453	3.48114	3.1237	3.43335	3.13109	3.10643	2.58661	3.42963	3.05879	3.08902	3.61761	3.55901	3.58776	3.37659	3.38112	3.37265	3.18428	3.27616	3.11502							+			0.125525	1	0.0168665	0.538457	0.856531	-0.0218196	0.0329682	1	-0.00495307	0.899182	0.900459	-0.40469	0.397528	0.708955
6.67756	6.56979	6.27916	6.52517	6.31741	6.11301	6.33004	6.51618	6.24453	6.58232	6.56751	6.32329	6.49892	6.35499	6.39147	6.28691	6.10436	6.25984	4.07383	3.7412	3.90096	3.46779	3.56562	3.71084	4.26356	3.93546	4.4634										0.493151	1	-0.190312	0.11395	0.96456	0.0450525	0.433435	1	-0.145259	0.331088	0.997192	-0.0759144	1.26747	0.292927
4.40554	4.51182	4.52258	4.16277	4.28315	4.35534	4.58791	4.41559	4.27069	NaN	NaN	NaN	NaN	NaN	NaN	NaN	NaN	NaN	4.18806	4.11741	3.88858	3.98882	4.24048	3.98395	4.20162	4.15966	4.27605										1.46461	1	-0.212894	0.664558	0.818719	0.157647	0.217112	1	-0.0552471	NaN	1	0	NaN	1
2.94883	3.54652	3.45515	2.99367	3.90806	3.04793	3.67489	3.18906	3.80405	NaN	NaN	NaN	NaN	NaN	NaN	NaN	NaN	NaN	NaN	NaN	NaN	NaN	NaN	NaN	NaN	NaN	NaN										0.000260812	1	-0.000279903	0.274176	0.922461	0.239448	0.380985	1	0.239168	NaN	1	0	NaN	1
10.872	10.9122	10.8802	10.8958	10.9113	10.9333	10.867	10.9089	10.8825	10.6695	10.6876	10.668	10.7622	10.7111	10.7067	10.7489	10.743	10.7114	10.8061	10.7904	10.8495	10.8762	10.8258	10.8852	10.8698	10.8687	10.858										0.706387	1	0.0253655	0.769085	0.801832	-0.0273453	0.0388488	1	-0.00197983	1.28298	0.839846	0.0516402	1.96436	0.184774
7.56239	7.86283	7.89182	7.80451	6.23123	7.75234	7.60592	7.09663	7.64311	7.70664	7.99346	8.03466	8.23906	7.52398	7.95784	7.97472	7.76603	7.84503	7.87371	8.19812	7.95154	7.76342	7.87297	7.89914	8.07758	7.89249	8.22377										0.411242	1	-0.509652	0.124735	0.963717	0.185857	0.721313	0.915459	-0.323796	0.00654369	1	-0.00462961	0.155108	0.891267
8.67701	8.56954	8.5889	8.61632	8.61813	8.63674	8.66091	8.53054	8.58163	8.59963	8.64023	8.65403	8.67792	8.6331	8.63426	8.56194	8.5411	8.5523	7.87976	7.97078	7.91493	7.77702	7.89327	7.84681	7.80413	7.80508	7.8323										0.129846	1	0.0119162	0.353282	0.906764	-0.0327037	0.154451	1	-0.0207876	0.319012	0.997767	0.0171305	1.98871	0.180798
8.48213	8.63202	8.61581	8.53316	8.57829	8.62384	8.49495	8.54053	8.61218	8.25508	8.43494	8.39264	8.38085	8.30514	8.33466	8.26089	8.3392	8.32655	7.62072	7.87986	7.62741	7.65879	7.80343	7.82646	7.82442	7.76508	7.66901										0.0107889	1	0.00177447	0.272288	0.922767	-0.0292136	0.178264	1	-0.0274391	0.129583	1	-0.0206731	0.365346	0.731379
7.63463	7.67782	7.66901	7.64768	7.64773	7.70817	7.67602	7.71123	7.77095	7.59548	7.73488	7.71803	7.62039	7.52195	7.56977	7.69031	7.71961	7.7664	7.48112	7.60155	7.54035	7.47325	7.527	7.48594	7.4904	7.60347	7.62912										0.110929	1	0.00737762	0.684139	0.813401	0.0515367	0.895456	0.846606	0.0589143	1.00513	0.896568	-0.112094	0.3615	0.734245
10.1005	10.1269	10.1428	10.149	10.1163	10.1273	10.1045	10.0866	10.0164	10.0403	10.053	10.0271	10.0833	9.98246	10.0499	10.0414	9.98598	9.94041	9.91253	9.96518	9.93839	9.90326	9.93599	9.96963	9.88715	9.909	9.92196										0.180707	1	0.00742467	1.01397	0.755515	-0.0617015	0.852015	0.855438	-0.0542768	0.0170904	0.998788	-0.00157452	0.778057	0.478384
11.1379	11.1531	11.1871	11.1439	11.1285	11.1397	11.1358	11.1172	11.1887	11.097	10.9903	10.994	11.0679	11.0649	10.9983	11.0205	10.9778	11.0245	10.8703	10.8153	10.8558	10.8741	10.8593	10.8746	10.8647	10.811	10.8613										0.653186	1	-0.0220362	0.169661	0.954837	0.0098381	0.179107	1	-0.0121981	0.148116	1	0.0165974	0.196571	0.86106
9.74164	9.55276	9.50886	9.59707	9.607	9.53341	9.53782	9.61914	9.60888	9.4436	9.45956	9.46012	9.42482	9.50131	9.43779	9.36451	9.42888	9.47754	9.15233	9.1601	9.10184	9.09718	8.99174	9.10317	9.32315	9.22278	9.1949										0.105306	1	-0.0219243	0.0983937	0.970837	0.00945091	0.0568257	1	-0.0124734	0.00285377	1	0.000211716	0.391523	0.71238
8.5478	8.41032	8.36597	8.52225	8.41374	8.24669	8.24457	8.32565	8.15775	8.15472	7.98134	8.14931	8.36382	8.30681	8.46602	7.88763	7.95249	8.03368	8.4217	8.07279	8.16512	8.18642	8.17763	8.14201	8.30463	8.30178	8.26218										0.185344	1	-0.0471334	0.742513	0.80588	-0.151573	1.27476	0.710923	-0.198706	1.74069	0.853781	0.283761	0.903007	0.424887
9.05415	9.15114	9.04307	9.11258	9.09305	9.18737	9.0839	9.10313	9.09822	8.55642	8.66734	8.69344	8.65777	8.61283	8.65846	8.84966	8.73506	8.835	8.80895	8.9445	8.85721	8.80951	8.70895	8.79787	8.67523	8.77821	8.8414										0.465755	1	0.0482127	0.540965	0.859017	-0.035916	0.129759	1	0.0122967	0.0298127	0.997249	0.00395489	1.41039	0.262613
7.72785	7.57665	7.55768	7.51422	7.57296	7.45846	7.63646	7.63535	7.56777	7.56974	7.54491	7.5427	7.40636	7.30719	7.46725	7.25155	7.35422	7.37584	4.45285	4.31131	4.47828	4.16612	4.52317	4.0901	4.79694	4.69786	5.09839										0.769004	1	-0.105515	1.14886	0.724	0.0979792	0.0440146	1	-0.0075353	1.54339	0.793407	-0.158854	2.3381	0.178293
9.02394	9.06757	8.90513	8.99564	8.90155	8.91489	8.85599	9.04058	8.96103	8.53129	8.74776	8.60667	8.63933	8.78728	8.7532	8.64433	8.77555	8.53755	8.70373	8.68181	8.71803	8.82818	8.72231	8.69412	8.82021	8.73368	8.80223										0.469494	1	-0.0615228	0.0883966	0.975286	0.0151717	0.255052	1	-0.0463511	0.560315	0.955198	0.0980336	0.0909551	0.938081
9.80325	9.63731	9.57577	9.69559	9.67249	9.55149	9.62363	9.67565	9.67531	9.62277	9.55478	9.59913	9.56405	9.61886	9.57584	9.43532	9.5195	9.53061	9.64524	9.65844	9.53107	9.57615	9.62846	9.54603	9.59409	9.61783	9.60415										0.147603	1	-0.0322536	0.141862	0.958994	0.0183398	0.0693858	1	-0.0139138	0.0812113	0.999879	-0.00597095	1.26248	0.293558
9.0023	9.11852	9.10687	9.0574	9.07901	9.14996	9.0139	9.11242	9.10962	8.56471	8.57867	8.4729	8.45181	8.5036	8.46159	8.5509	8.55854	8.4716	8.80259	8.78516	8.84423	8.84224	8.81053	8.85048	8.83685	8.8362	8.84976										0.158251	1	0.0195595	0.146091	0.958126	-0.0168139	0.0185818	1	0.00274563	0.837922	0.898676	-0.0664263	0.0971968	0.932241
7.8893	7.72239	7.85639	7.95332	7.80089	7.87249	7.74718	7.78336	7.7825	7.54346	7.5365	7.51938	7.50958	7.40256	7.42178	7.49595	7.50093	7.41109	7.57545	7.30808	7.46572	7.63636	7.55057	7.53491	7.47413	7.5228	7.55905										0.321766	1	0.052873	1.07745	0.732232	-0.104554	0.420242	1	-0.0516815	1.23272	0.841868	-0.0884711	0.996603	0.386266
10.5711	11.0266	11.0447	10.9357	10.9637	11.0227	11.1114	10.9807	11.1044	10.631	10.5728	10.6804	10.6148	10.7735	10.6148	10.7992	10.5768	10.819	10.6745	10.6779	10.6298	10.5884	10.5157	10.6116	10.6713	10.6538	10.6703										0.233057	1	0.0932248	0.857647	0.782865	0.0914812	0.502631	0.986775	0.184706	0.256942	0.996961	0.0396461	0.5481	0.599503
11.1025	11.1433	11.1265	11.1646	11.1234	11.1811	11.1289	11.1749	11.1304	11.0384	11.0513	11.0738	11.0286	11.1931	11.0625	11.1344	11.0662	11.0628	10.8646	10.9407	11.0013	10.9819	10.9624	10.9215	11.0649	11.0159	10.9862										0.706272	1	0.0322479	0.195939	0.951329	-0.0116469	0.464602	1	0.020601	0.32289	0.995826	0.0402629	0.582432	0.579465
11.8809	12.0122	11.9785	11.9583	11.9734	12.0073	11.9111	11.9508	11.9335	11.7047	11.738	11.7415	11.7571	11.8016	11.7563	11.7874	11.7793	11.7658	11.7247	11.7311	11.7639	11.7669	11.7439	11.7436	11.7319	11.7573	11.7886										0.206918	1	0.0224387	1.21623	0.718528	-0.0478201	0.244611	1	-0.0253814	1.07748	0.882742	0.043629	1.68621	0.218197
7.87848	7.93271	8.01996	7.87211	7.99252	7.95906	7.95865	7.91758	7.93079	7.10495	7.04538	7.1296	6.91771	7.11657	7.10619	7.04537	7.04229	7.06993	7.30075	7.31572	7.45266	7.29884	7.28745	7.34973	7.23855	7.3799	7.36826										0.0150782	1	-0.00248734	0.0503736	0.982926	-0.00555484	0.0652011	1	-0.00804218	0.268374	0.998779	-0.0464862	0.702223	0.51007
5.5338	5.7965	5.56673	5.47137	5.48222	5.58148	5.36625	5.26912	5.48351	5.86144	6.02296	5.71879	5.64961	5.55146	5.44875	5.73767	5.49693	5.43246	3.06143	2.53591	3.1512	2.27898	2.26079	2.15359	3.02952	3.28926	3.14133									+	0.602061	1	-0.120656	0.909557	0.777397	-0.13873	1.18068	0.728878	-0.259386	1.40657	0.797215	-0.317791	1.1478	0.326089
8.72856	8.71009	8.77494	8.75127	8.79474	8.80466	8.73278	8.77316	8.75562	8.47812	8.51838	8.43856	8.45395	8.47059	8.51229	8.56141	8.50446	8.39515	8.3431	8.42583	8.36505	8.41316	8.31055	8.40443	8.35406	8.51871	8.40088										0.837449	1	0.0456921	0.669265	0.820218	-0.0297031	0.28608	1	0.015989	0.00672088	1	0.000590642	0.0553408	0.962311
10.3611	10.5307	10.5181	10.4804	10.5236	10.5914	10.5581	10.4688	10.5663	10.4221	10.4708	10.4929	10.4888	10.6007	10.4991	10.6508	10.5855	10.5743	10.4928	10.6244	10.4963	10.4173	10.4689	10.4924	10.3959	10.5067	10.495										0.415012	1	0.0618477	0.00532614	0.999527	-0.000730197	0.413471	1	0.0611175	0.749563	0.925265	0.0675735	1.95324	0.188254
7.8718	8.11607	8.03556	7.91497	8.01312	8.06554	7.92896	7.87025	8.01926	7.77073	7.87812	7.83821	7.90584	7.81334	7.87579	7.96874	7.96206	7.89568	7.93591	7.81998	7.81612	8.021	7.83842	7.82982	8.08626	7.88432	7.81273										0.0400585	1	-0.00993617	0.39938	0.895648	-0.058379	0.336016	1	-0.0683152	0.361224	0.996877	0.0359656	1.35368	0.279619
6.43483	4.99055	6.25276	6.05744	5.58854	5.99548	6.18438	6.21428	6.12523	6.8536	6.65753	6.80426	6.38157	7.43284	6.64449	7.26199	6.46954	7.21406	5.82531	6.30597	6.73537	5.98528	6.31295	5.87715	7.07938	6.46222	6.23423										0.00842372	1	-0.0122279	0.919806	0.776849	0.294145	0.244904	1	0.281917	0.051174	0.996389	0.0478384	0.328357	0.760266
8.5839	8.55555	8.571	8.54579	8.41863	8.6633	8.51858	8.6064	8.54135	8.47244	8.56604	8.73563	8.67029	8.66236	8.63702	8.57903	8.45824	8.50298	8.54394	8.58098	8.62405	8.6233	8.4798	8.21435	8.74026	8.35404	8.26884										0.143903	1	-0.0275771	0.0591349	0.979492	0.0128736	0.206243	1	-0.0147034	0.348175	1	0.0651881	0.387707	0.715187
6.70973	6.83976	6.74185	6.79782	6.93271	7.17437	7.24214	6.90775	7.24467	6.78114	6.63173	6.71102	6.55635	6.87829	6.76459	6.80729	6.57874	7.06261	5.98835	6.26492	6.53774	6.3073	6.15532	6.12581	6.81118	6.39228	6.28957										0.809532	1	0.204521	0.447027	0.881815	0.163218	1.44214	0.674673	0.367738	0.0859264	0.999555	0.0251156	0.300759	0.783198
6.81663	6.63795	6.64342	6.68258	6.6429	6.68184	6.74046	6.54092	6.64892	6.83592	6.5537	6.81721	6.84067	6.76071	6.74257	6.76961	6.58909	6.52214	6.92802	7.01075	6.78067	6.72483	6.96073	6.85004	6.7591	6.72085	6.70327										0.192827	1	-0.030231	0.163262	0.953669	-0.0256678	0.272368	1	-0.0558988	0.181279	1	0.0457047	0.390672	0.713029
9.58262	9.67718	9.64641	9.66907	9.60479	9.68287	9.58723	9.58298	9.52335	9.65418	9.67758	9.69389	9.78189	9.74591	9.65374	9.76988	9.679	9.6677	9.45955	9.39854	9.52479	9.58476	9.45621	9.50983	9.49207	9.46469	9.47463										0.173303	1	0.0168406	1.29741	0.691289	-0.0877193	0.957648	0.819954	-0.0708787	0.581074	0.955035	0.0519606	0.369364	0.726629
9.82705	9.99968	10.2443	10.1244	10.0267	10.0358	10.0105	9.84352	10.04	9.83155	9.77231	9.83754	9.77376	9.80797	9.87295	9.77218	9.76499	9.95615	9.81419	9.77526	9.82503	9.73738	9.68329	9.75615	9.77816	9.78754	9.74156										0.112037	1	0.0386426	0.642029	0.823134	-0.0976429	0.163705	1	-0.0590003	0.0421737	0.997348	0.00442791	0.0937371	0.934485
9.02269	9.08361	9.04453	9.04462	9.01218	9.06915	9.08439	9.11503	9.12213	8.9482	8.89348	8.944	8.96116	9.03508	8.89746	8.94716	8.93197	8.98946	9.05829	8.98053	9.06168	9.04637	9.00761	9.08012	9.02764	9.05671	9.05198										0.125012	1	-0.00829506	1.49708	0.641554	0.0651976	1.2567	0.71361	0.0569026	0.342781	0.998578	0.0360037	0.489241	0.643434
5.88279	5.63867	5.60625	5.8963	6.00613	5.49958	6.48852	6.18121	6.6396	5.52603	5.37618	5.42332	5.39588	5.34876	5.77179	6.09212	5.60105	6.27583	5.31524	5.10764	5.06082	5.03496	5.51937	4.9683	5.77058	5.44708	5.71099										0.198955	1	0.0914335	1.44422	0.654085	0.635775	1.97461	0.563029	0.727209	0.170644	1	0.0636369	1.24724	0.296441
7.8251	8.03244	8.02035	7.86885	7.96207	8.00957	8.12732	7.90617	7.99696	7.79009	7.69922	7.87733	7.86437	7.76119	7.72364	7.94501	7.83159	7.64179	7.5485	7.34059	7.43401	7.31983	7.42349	7.50267	7.21437	7.51406	7.55261										0.0544871	1	-0.0124658	0.343477	0.909719	0.0633232	0.212365	1	0.0508574	0.029418	0.997253	-0.00581106	0.0583511	0.960596
7.49743	7.34329	7.19687	7.44455	7.31077	6.77438	7.48209	7.10015	7.1662	7.40835	7.14831	6.75286	7.20796	6.85746	6.84777	7.11642	6.85599	6.84742	7.18609	6.90951	6.82723	7.0072	6.68826	6.06861	7.14349	6.45996	6.2105										0.310759	1	-0.169295	0.111808	0.966706	0.072914	0.262678	1	-0.0963813	0.230861	1	-0.132109	0.318369	0.768193
9.50469	9.3812	9.32974	9.40648	9.45694	9.39585	9.39943	9.44981	9.43874	9.6125	9.69105	9.54948	9.47986	9.69696	9.50747	9.31938	9.64457	9.53935	9.37347	9.35012	9.31625	9.34521	9.36134	9.36268	9.54566	9.31001	9.30755										0.0940462	1	0.0145432	0.146644	0.958427	0.00956917	0.168162	1	0.0241124	0.285127	1	-0.0562499	0.487037	0.645114
7.39567	7.29093	7.33009	7.42702	7.34197	7.37991	7.33773	7.479	7.37961	7.34134	7.38273	7.46281	7.41049	7.21192	7.40194	7.36449	7.31214	7.36913	7.27875	7.37832	7.35923	7.52935	7.29714	7.31359	7.44488	7.39255	7.36691										0.489339	1	0.044071	0.118564	0.963608	0.0158149	0.50528	0.985996	0.059886	0.297104	1	-0.0541743	0.515035	0.626362
8.74554	8.96789	9.03569	8.88278	9.02193	9.00886	9.1844	8.8437	9.02187	8.68718	8.78584	8.88731	8.8209	8.82024	8.75126	8.78468	8.85357	8.98963	8.97841	8.89356	8.78544	8.68182	8.64577	8.70416	8.69285	8.68022	8.65178										0.217146	1	0.0548175	0.157876	0.955245	0.0454648	0.310713	1	0.100282	0.0594925	0.994313	0.0106859	0.46167	0.659387
8.85937	8.686	9.54094	9.34391	8.79111	9.15637	8.90803	8.82433	9.08969	9.10407	8.75387	8.90839	8.82907	8.57174	9.03208	9.68358	8.91682	8.7538	8.71084	8.56152	8.66715	8.61977	8.53605	8.65474	8.31679	8.54906	8.63503										0.0783919	1	0.068361	0.362193	0.905102	-0.156445	0.117678	1	-0.0880839	0.265252	0.999827	-0.111148	0.256227	0.813312
10.4377	10.477	10.5555	10.5211	10.4951	10.5025	10.5192	10.4784	10.4724	10.3942	10.4088	10.4373	10.4789	10.4985	10.3832	10.509	10.419	10.3616	10.2861	10.2253	10.2663	10.282	10.2522	10.2882	10.1778	10.2879	10.2653										0.172362	1	0.0161527	0.416296	0.89512	-0.0162296	0.000666963	0.999896	-7.69297e-05	0.457817	0.986449	0.0401023	0.135301	0.90507
5.58176	5.59379	5.59338	5.65001	5.65294	5.53207	5.5525	5.67245	5.36127	5.38659	5.01115	5.10108	5.37198	5.40363	5.27946	5.37734	5.11971	5.25946	3.57568	3.56447	3.3539	2.99002	3.39994	3.81094	2.94413	3.39284	3.73858										0.213854	1	0.0220313	0.347544	0.908301	-0.0829328	0.268647	1	-0.0609015	0.710728	0.921118	0.185413	0.251418	0.81685
9.52771	9.63249	9.55023	9.58761	9.57042	9.59424	9.55651	9.57676	9.48522	9.43044	9.51384	9.54632	9.58873	9.55931	9.55693	9.5218	9.60274	9.51664	9.42881	9.4546	9.42881	9.49685	9.50742	9.46051	9.4702	9.39964	9.32971										0.160556	1	0.0139519	0.710801	0.81092	-0.0445957	0.293787	1	-0.0306438	0.927651	0.889998	0.0714525	0.493238	0.641808
6.92774	7.15461	7.05711	7.07588	6.9144	7.14162	7.11044	7.13776	7.11479	7.02186	7.17762	7.14554	7.23313	7.13357	7.19269	7.22263	7.19622	7.23519	7.00524	7.30456	7.27017	7.36651	7.2918	7.42033	7.44627	7.39225	7.28332										0.00881294	1	-0.00252358	0.493774	0.868478	0.077035	0.489916	0.993604	0.0745114	0.57179	0.952491	0.0714572	0.988541	0.388753
7.38809	7.23452	7.33289	7.53443	6.86585	7.18387	6.63251	6.79289	6.7937	6.07037	5.90818	6.05366	5.95316	5.84222	5.8258	5.80662	5.8704	5.80747	5.99764	6.02694	5.92328	5.9833	6.06243	5.97407	6.09096	5.94446	5.9006										0.247042	1	-0.123785	1.06726	0.72823	-0.455015	2.93451	0.714769	-0.5788	0.984913	0.899788	-0.13701	1.51561	0.237066
8.40605	8.1108	8.53317	8.43914	8.29174	8.40584	8.33828	8.11687	8.32832	8.45161	8.05	8.40885	8.07625	8.07836	8.2883	8.22909	8.02254	8.22894	8.47298	8.38012	8.51418	8.45291	8.50101	8.46435	8.29478	8.48583	8.23411										0.0765513	1	0.0289024	0.624075	0.825657	-0.117754	0.2428	1	-0.0888513	0.462988	0.988227	-0.155852	0.422225	0.687936
7.15186	7.27252	7.3107	7.07912	7.25519	7.30288	7.31458	7.17016	7.28138	7.56531	7.47411	7.67756	7.41216	7.79237	7.46937	7.79752	7.7226	7.89298	6.65333	6.60162	6.75049	6.40132	6.40051	6.44508	6.43575	6.61489	6.66185										0.145757	1	-0.0326308	0.20537	0.949272	0.0429749	0.0550736	1	0.0103442	0.0368219	0.995363	-0.0143615	1.40834	0.263046
NaN	NaN	NaN	NaN	NaN	NaN	NaN	NaN	NaN	NaN	NaN	NaN	NaN	NaN	NaN	NaN	NaN	NaN	NaN	NaN	NaN	NaN	NaN	NaN	NaN	NaN	NaN										NaN	1	0	NaN	1	0	NaN	1	0	NaN	1	0	NaN	1
7.69251	7.62344	7.46617	7.61271	7.61892	7.54102	7.63243	7.67017	7.55209	7.51502	7.42132	7.45534	7.47487	7.26753	7.4339	7.32374	7.44772	7.27006	7.65057	7.52811	7.63102	7.58543	7.5939	7.52385	7.66554	7.62793	7.4694										0.0146286	1	-0.00315825	0.253279	0.927201	0.0273495	0.116545	1	0.0241912	0.447049	0.987101	-0.0717929	0.919224	0.417587
8.43309	8.34278	8.48979	8.42345	8.5211	8.42951	8.55748	8.63056	8.60771	8.41576	8.35764	8.51856	8.34144	8.48573	8.4557	8.45086	8.46168	8.40915	7.32425	7.20875	7.33195	7.00082	7.06073	6.93301	7.56897	7.74014	7.83874									+	0.272234	1	0.0361331	1.67138	0.638879	0.140562	1.67579	0.622288	0.176695	0.015602	0.999173	-0.00303078	0.0697524	0.952294
7.26687	7.1402	7.13908	7.10382	7.09667	7.12345	7.16541	6.99696	7.0384	6.47358	6.54995	6.45938	6.42308	6.49372	6.65148	6.37986	6.45563	6.43993	6.62247	6.53659	6.63425	6.72452	6.62091	6.6533	6.59881	6.6345	6.65118										0.792417	1	-0.0740698	0.329433	0.912927	-0.0410611	0.805682	0.888576	-0.115131	0.144426	1	0.0284511	0.88565	0.431094
9.64211	9.6388	9.80924	9.78508	9.81549	9.81864	9.98164	9.77116	9.88567	9.50264	9.42436	9.48984	9.41041	9.30052	9.48553	9.55999	9.52352	9.53508	9.554	9.50562	9.7939	9.54718	9.77447	9.80447	9.62451	9.77065	9.85533										0.892721	1	0.109687	0.519631	0.861283	0.0730893	1.0358	0.787444	0.182776	0.551842	0.954422	-0.073459	1.19184	0.31055
11.0548	11.0855	11.1019	11.1023	10.9977	11.0651	11.0754	11.0155	11.0204	10.9075	10.9548	10.9267	10.9829	10.9159	10.9268	10.8542	10.8932	10.8217	11.0908	11.0918	11.027	11.0433	11.0443	11.0825	11.0799	11.0131	11.0499										0.312839	1	-0.0257184	0.189809	0.952349	-0.0179262	0.857446	0.854136	-0.0436446	0.187277	1	0.012195	1.37893	0.270622
10.5984	10.6715	10.6534	10.604	10.6435	10.6537	10.6484	10.6747	10.688	10.6418	10.5569	10.5128	10.5187	10.5452	10.5196	10.5577	10.5128	10.5917	10.2241	10.3681	10.3109	10.2374	10.2895	10.302	10.2574	10.2902	10.3313										0.0988793	1	-0.00736396	0.893157	0.778353	0.0365922	0.515615	0.984914	0.0292282	0.476917	0.982218	-0.0426919	0.13712	0.903191
4.249	4.50999	4.76536	4.37305	4.63362	4.53414	4.81494	5.12813	5.26156	NaN	NaN	NaN	NaN	NaN	NaN	NaN	NaN	NaN	NaN	NaN	NaN	NaN	NaN	NaN	NaN	NaN	NaN										0.0108141	1	0.00548649	1.65621	0.629239	0.554607	1.31574	0.683636	0.560094	NaN	1	0	NaN	1
8.96373	8.80732	8.86528	8.9397	8.9046	8.86544	8.92175	8.85754	8.84815	8.08407	7.85473	8.02326	7.90952	7.96265	7.88287	7.96535	7.88849	7.84985	6.98978	7.31428	7.09489	7.17851	7.11559	7.19312	7.06209	7.05366	7.15108										0.185098	1	0.0244678	0.362944	0.905639	-0.0274305	0.0192646	1	-0.00296275	0.403361	0.989847	-0.0690088	0.49022	0.643114
10.8207	10.8492	10.9223	10.8087	10.9003	10.8711	10.9533	10.776	10.9519	10.8022	10.8003	10.7801	10.7446	10.7573	10.8013	10.784	10.8023	10.8522	10.9275	10.941	10.8967	10.9114	10.9483	10.9598	10.8826	10.9538	10.9082										0.033451	1	-0.00401783	0.200294	0.949566	0.0336835	0.169275	1	0.0296656	0.642484	0.940086	-0.0264339	0.360921	0.734975
9.13895	9.16326	9.15243	9.17955	9.08659	9.13922	9.21289	9.1309	9.15954	9.54974	9.36465	9.50156	9.4328	9.48258	9.36426	9.58694	9.36675	9.55978	9.0477	9.02005	9.09012	8.76514	8.75405	8.70648	9.26462	9.19269	9.18121							+		+	0.231654	1	-0.0164258	0.38031	0.903262	0.0326548	0.257968	1	0.016229	0.280472	1	-0.045434	0.135056	0.905193
10.148	10.2616	10.3184	10.2324	10.2795	10.3141	10.2486	10.2686	10.2696	10.0851	10.1011	10.0633	10.0712	10.1225	10.0198	10.1283	10.1416	10.0741	10.0159	9.87372	10.076	9.90746	10.11	9.95595	9.84723	10.0084	9.85239										0.231447	1	0.0326926	0.204893	0.949129	-0.0130755	0.143996	1	0.0196171	0.1406	1	-0.0119994	0.604332	0.565924
5.67068	5.79818	5.86567	5.66667	5.72685	5.57934	5.78538	5.6943	5.6448	4.03978	3.18744	3.97102	3.60986	4.28502	3.63463	4.17992	3.87598	3.74533	NaN	NaN	NaN	NaN	NaN	NaN	NaN	NaN	NaN										0.777951	1	-0.120553	0.35378	0.906914	0.0505398	0.424152	1	-0.0700132	0.113992	1	0.110423	0.265744	0.805704
6.36059	6.44888	6.54484	6.28424	6.40187	6.41869	6.44463	6.44198	6.45266	4.54315	4.85309	4.68199	4.74686	4.45747	4.65257	4.8048	4.80954	4.8729	4.6757	4.61413	4.7733	4.84204	4.69126	4.71851	4.56126	4.69458	4.84426										0.540286	1	-0.0831701	0.856479	0.783505	0.0781565	0.0317123	1	-0.00501362	0.234361	1	-0.0737715	0.670333	0.523469
10.7219	10.8521	10.8881	10.7599	10.8345	10.8264	10.8222	10.7515	10.8302	10.5803	10.6447	10.643	10.6492	10.5654	10.5735	10.6362	10.6109	10.5905	10.1083	10.1444	10.1586	10.0338	10.033	10.0387	10.059	10.1391	10.1674										0.0878114	1	-0.0137844	0.0561621	0.982014	-0.00559775	0.125963	1	-0.0193822	0.320073	0.99857	-0.0266081	0.151101	0.894186
7.27044	7.23294	7.02583	7.26344	7.02118	7.17652	7.16497	7.18351	7.2436	5.88769	6.19169	6.00825	5.80331	5.83212	5.84491	5.65657	5.61891	5.6774	6.64691	6.59686	6.59632	5.65392	5.5048	5.58911	6.85264	6.92878	7.0629							+		+	0.0768031	1	-0.0226887	0.228755	0.940048	0.0436449	0.0939173	1	0.0209562	1.0662	0.892042	-0.202429	1.86402	0.195204
8.86015	8.84346	8.83655	8.68052	8.88776	8.76647	8.82109	8.80179	8.89221	6.94322	6.96459	7.02921	6.97161	7.00905	6.95507	6.97624	7.08358	7.08011	6.97606	7.11594	7.0006	7.01879	7.02982	6.9951	7.05405	7.03479	7.0216										0.493333	1	-0.0684713	0.382402	0.904113	0.0601142	0.106241	1	-0.00835705	0.00462864	1	-0.000429471	0.706767	0.508221
8.29513	8.28479	8.29489	8.16386	8.21322	8.20877	8.2239	8.19798	8.2406	6.66613	6.78491	6.77392	6.76015	6.75727	6.76555	6.7568	6.86799	6.94822	6.56347	6.72982	6.67092	6.56146	6.6933	6.70895	6.58361	6.67428	6.69425										2.4036	1	-0.0963246	0.565754	0.850005	0.0255426	2.27464	0.488162	-0.070782	0.195619	1	0.0193402	0.797632	0.469938
3.12118	2.83108	3.4261	2.87517	3.30828	3.40341	3.06997	3.21535	3.33514	3.02223	3.39876	3.30103	3.23025	3.38886	3.27629	3.06375	3.17727	3.47475	NaN	NaN	NaN	NaN	NaN	NaN	NaN	NaN	NaN										0.105962	1	0.0694946	0.0207731	0.995061	0.0112018	0.161127	1	0.0806963	0.17978	0.999939	0.0577929	0.00409383	0.997276
5.86068	6.06326	5.80545	5.71088	5.81259	6.05376	5.38771	5.78069	5.65798	5.51963	5.54254	5.58558	5.44307	5.42328	5.54088	5.45474	5.54667	5.31106	3.60733	3.1377	3.57998	3.03128	3.46681	3.36963	3.12206	3.32616	3.80079										0.146952	1	-0.0507194	0.744401	0.807599	-0.250284	1.00843	0.796536	-0.301004	0.90881	0.901732	-0.0801705	0.717251	0.503766
9.46215	9.53867	9.56605	9.49792	9.51133	9.58672	9.54626	9.4904	9.50036	9.29668	9.28318	9.36353	9.32629	9.2896	9.31615	9.49472	9.3823	9.32779	8.98874	9.06795	9.08841	9.05344	9.06451	9.03489	9.00239	9.07869	9.08096										0.0824114	1	0.00969505	0.237563	0.935706	-0.0196482	0.100569	1	-0.00995318	0.0477501	0.997292	-0.00378354	0.724216	0.500038
4.10671	4.17413	3.93341	4.3201	4.03832	4.23368	3.99402	4.08214	4.00109	NaN	NaN	NaN	NaN	NaN	NaN	NaN	NaN	NaN	NaN	NaN	NaN	NaN	NaN	NaN	NaN	NaN	NaN										0.500543	1	0.125948	0.910228	0.776465	-0.171614	0.23258	1	-0.045666	NaN	1	0	NaN	1
10.3811	10.3381	10.4018	10.3951	10.3902	10.3712	10.3761	10.3321	10.3482	10.2198	10.2701	10.3034	10.306	10.2383	10.2487	10.2088	10.2652	10.2797	10.1595	10.1278	10.1323	10.1607	10.1022	10.1737	10.116	10.1235	10.1232										0.231039	1	0.0118574	1.06235	0.72454	-0.0333436	0.399836	1	-0.0214863	0.000696274	1	-6.86646e-05	0.151773	0.893475
8.90707	8.94472	9.04342	8.92617	9.05328	9.02901	9.02746	8.8885	9.11832	8.36212	8.33179	8.46502	8.24886	8.19078	8.45056	8.42889	8.37606	8.55277	8.71666	8.48035	8.60909	8.5446	8.63448	8.58365	8.65548	8.57578	8.72692										0.268168	1	0.0377506	0.0377734	0.98572	0.00861359	0.232664	1	0.0463641	0.433637	0.9906	-0.0895774	0.428531	0.684946
8.84647	8.80406	8.76129	8.7966	8.74728	8.76433	8.75385	8.77137	8.73971	7.82586	7.91065	7.93008	7.86185	7.77336	7.90226	7.95778	7.90863	7.83413	7.3314	7.2463	7.37702	7.37702	7.36323	7.32419	7.22088	7.38477	7.28398										0.533605	1	-0.0345332	0.350104	0.908035	-0.014432	0.868323	0.8549	-0.0489651	0.360902	0.996742	-0.0430365	0.083235	0.942536
9.85072	9.85634	9.87794	9.84957	9.76095	9.82812	9.86356	9.88936	9.90127	9.89915	9.90415	9.92375	9.93932	9.86689	9.84039	10.0519	9.84796	9.95002	10.0413	10.0031	10.0109	10.0268	9.97726	9.91576	9.9879	9.98029	10.0257										0.807227	1	-0.0487846	1.16815	0.730953	0.0718447	0.764344	0.907907	0.0230602	0.367578	0.99601	-0.026817	0.277142	0.798448
10.1092	10.1676	10.1509	10.0816	10.1609	10.1544	10.2206	10.1196	10.2115	9.6899	9.662	9.68001	9.64814	9.68282	9.64134	9.72774	9.67191	9.71134	9.89922	9.82815	9.84365	9.83766	9.86525	9.86107	9.88803	9.8125	9.85093										0.121867	1	-0.010272	0.55678	0.849879	0.0515916	0.491448	0.993208	0.0413195	0.582201	0.954312	-0.0198736	0.64452	0.54065
6.68215	6.67315	6.76425	6.62391	6.63281	6.67585	6.71388	6.69775	6.7855	5.61772	5.76099	5.88088	5.48714	5.70859	5.68053	5.73772	5.62382	5.60802	5.88242	6.02191	5.99719	5.95838	5.95251	6.04986	5.99584	5.95455	6.03844										0.875969	1	-0.0623239	1.31625	0.689572	0.0881888	0.260276	1	0.0258649	0.548207	0.953345	-0.127779	0.487368	0.645204
10.0269	10.1676	10.144	10.1082	10.1151	10.1257	10.0972	10.1459	10.1982	9.86335	9.9455	9.98052	9.91623	9.93315	9.93223	10.0075	9.97872	9.95899	9.72186	9.83146	9.82596	9.8773	9.80128	9.81739	9.79591	9.82879	9.84236										0.026734	1	0.00349267	0.447432	0.881404	0.0307887	0.260759	1	0.0342814	0.024587	0.99895	-0.00258287	0.623469	0.554663
9.73877	9.81733	9.84594	9.74859	9.79481	9.83071	9.83521	9.83669	9.85215	9.76394	9.88496	9.90849	10.0069	9.88988	9.85957	10.0467	9.97091	10.0102	9.12638	9.09947	9.05579	9.09653	9.06594	9.15331	9.1349	9.12667	9.26383										0.0824974	1	-0.00930564	0.959894	0.766723	0.0499773	0.554619	0.97256	0.0406717	0.450081	0.985952	0.0663258	1.46043	0.248805
9.30287	9.34394	9.40204	9.44985	9.41265	9.33211	9.32432	9.37682	9.18605	9.09346	9.01942	9.04482	9.20969	9.04301	9.12493	9.06265	9.06041	9.03379	9.10203	9.06976	9.12099	9.13659	9.15159	9.1775	9.01575	9.15182	9.16443										0.465861	1	0.0485853	0.700982	0.812444	-0.102474	0.351086	1	-0.0538883	0.624761	0.944732	0.0733124	0.00395035	0.997357
9.24417	9.47665	9.44782	9.28087	9.44433	9.39446	9.38166	9.40264	9.53178	8.53755	8.67016	8.63842	9.19738	8.74967	8.53132	8.53105	8.82209	8.97501	8.41051	8.43751	8.44222	8.32497	8.48009	8.44605	8.42513	8.52216	8.56455										0.0648002	1	-0.0163263	0.413026	0.894382	0.0654723	0.22039	1	0.049146	0.45395	0.984918	0.210747	0.517792	0.624568
8.67087	8.58943	8.53449	8.59904	8.59722	8.59878	8.55865	8.57706	8.5478	8.61735	8.76535	8.72436	8.64288	8.52952	8.61686	8.43848	8.49764	8.52864	8.3505	8.2846	8.33972	8.24483	8.38095	8.26096	8.28176	8.19807	8.26984										0.000706193	1	8.58307e-05	1.91305	0.642432	-0.0371815	0.385315	1	-0.0370957	0.883215	0.905343	-0.105929	1.85014	0.201064
5.15796	5.35961	5.38828	5.22834	5.31585	5.22226	5.1589	5.2495	5.22806	5.09052	5.05384	5.17615	5.18973	5.25868	5.05862	4.88722	4.82176	4.77194	2.32827	1.55326	1.57923	2.00167	2.18386	2.08494	1.68768	1.78816	1.82577										0.232251	1	-0.0464713	0.458775	0.881334	-0.043328	0.507534	0.98723	-0.0897992	0.378512	0.990352	0.06217	2.32421	0.17708
10.2362	10.1475	10.1201	10.1766	10.1245	10.1317	10.128	10.1198	10.1969	10.1704	10.1506	10.1955	10.1551	10.2412	10.2763	9.9585	10.081	10.1112	9.96774	9.94675	9.86773	9.82992	9.95786	9.98562	9.83221	9.93122	9.88068										0.241686	1	-0.0236801	0.0460238	0.985078	0.00395298	0.174968	1	-0.0197271	0.609327	0.942962	0.0520233	1.18312	0.315695
6.65304	6.99278	6.84707	6.67051	6.932	6.85607	6.93091	6.86425	6.91899	NaN	NaN	NaN	NaN	NaN	NaN	NaN	NaN	NaN	NaN	NaN	NaN	NaN	NaN	NaN	NaN	NaN	NaN										0.0307216	1	-0.0114352	0.457505	0.88234	0.0851871	0.297723	1	0.0737519	NaN	1	0	NaN	1
9.45902	9.26429	9.22356	9.302	9.31842	9.28829	9.33278	9.34385	9.35455	9.3768	9.37691	9.36611	9.40763	9.39841	9.35797	9.28867	9.32049	9.36747	9.28262	9.26003	9.16329	9.32994	9.27729	9.25234	9.31327	9.25245	9.25926										0.0602492	1	-0.0127179	1.71932	0.64447	0.0408211	0.142918	1	0.0281032	0.397561	0.988789	0.0147285	0.964765	0.39716
6.91058	6.78635	6.84186	6.74978	6.77839	6.6543	6.73926	6.88246	6.98666	6.40002	6.32292	6.32442	6.36385	6.5154	6.28129	6.09903	6.227	6.11657	NaN	NaN	NaN	NaN	NaN	NaN	NaN	NaN	NaN										1.07477	1	-0.118772	0.811692	0.79702	0.141967	0.104126	1	0.0231953	0.198497	1	0.0377239	1.87997	0.195171
9.50737	9.54374	9.54456	9.50143	9.55653	9.5111	9.49584	9.49287	9.4535	9.22248	9.07221	9.22105	9.10071	9.37662	9.07192	9.20594	9.1278	9.19061	9.46903	9.35693	9.41787	9.33481	9.32941	9.30114	9.34383	9.30458	9.36199										0.15872	1	-0.00886631	0.905659	0.773187	-0.0422869	1.30632	0.692195	-0.0511532	0.0345975	0.995911	0.0111704	0.0172295	0.989815
5.06236	5.10461	5.19998	4.96984	4.99413	4.95707	4.89156	5.18395	5.08164	NaN	NaN	NaN	NaN	NaN	NaN	NaN	NaN	NaN	4.78921	4.92007	4.69124	4.52542	4.56824	4.58363	4.62042	4.74609	4.81149										1.61497	1	-0.148636	0.383385	0.904556	0.0787001	0.299483	1	-0.0699363	NaN	1	0	NaN	1
9.05105	9.10938	9.12643	8.99053	9.06013	9.04877	8.95785	9.07521	9.06417	8.86504	8.81168	8.90367	8.74928	9.1246	8.86545	8.81205	8.76477	9.10789	8.37961	8.63266	8.50392	8.60698	8.45232	8.47729	8.78533	8.6674	8.57132										0.930296	1	-0.0624816	0.00555275	0.999491	-0.000731468	0.652363	0.941472	-0.063213	0.176175	1	0.0529807	0.114086	0.915185
6.37457	6.25186	6.27424	6.37918	6.38329	5.96156	5.89313	6.46304	5.82031	3.31511	3.61696	3.50289	3.19247	3.85036	3.6756	3.48219	3.57238	3.2824	4.08423	3.8551	3.80037	3.98109	4.18664	4.03479	3.88046	3.74034	4.06539										0.151638	1	-0.0588787	0.300628	0.917994	-0.182517	0.511925	0.985254	-0.241396	0.165117	1	0.0944894	0.0950461	0.93277
9.66483	10.1251	10.0748	9.84683	9.65491	9.90831	9.82249	9.81867	10.0603	9.62969	9.67707	9.76559	9.89722	9.74805	9.79239	9.97967	9.76569	9.86675	9.42136	9.61893	9.33376	9.4559	9.3526	9.42895	9.43314	9.35501	9.49528										0.388173	1	-0.151557	0.367523	0.905503	0.0971295	0.11932	1	-0.0544278	0.957877	0.892196	0.121771	1.15082	0.324873
9.14017	9.25767	9.21247	9.16412	9.24006	9.22401	9.26829	9.3267	9.35749	9.18547	9.28458	9.28481	9.19781	9.27601	9.29916	9.34153	9.34571	9.41269	8.75661	8.81886	8.83304	8.77276	8.8414	8.84235	8.88062	8.8707	8.9321										0.0495225	1	0.00595888	1.4397	0.654932	0.108095	1.24333	0.725459	0.114054	0.0457631	0.997415	0.00603644	1.33485	0.280591
9.79383	9.64847	9.66425	9.74417	9.73297	9.63104	9.67546	9.71866	9.63285	9.73224	9.7218	9.75075	9.76886	9.75069	9.74522	9.56626	9.75243	9.69967	9.65804	9.62881	9.6117	9.59606	9.57194	9.64526	9.56927	9.66554	9.65646										0.00303846	1	0.000543276	0.244812	0.929851	-0.0270672	0.194732	1	-0.0265239	0.837477	0.895238	0.0199954	0.481951	0.647731
11.283	11.2451	11.331	11.2106	11.3067	11.2718	11.3152	11.3316	11.3214	11.1002	11.0941	11.1288	11.0618	11.1319	11.0951	10.9949	11.1492	11.1661	10.9996	10.9789	10.9647	10.9339	10.9906	11.0035	11.0041	10.9667	10.9934										0.24678	1	-0.0233911	0.982779	0.763893	0.0597045	0.648326	0.941492	0.0363134	0.191347	1	-0.0114244	0.0259897	0.984767
12.2615	12.2295	12.2521	12.1743	12.2393	12.1493	12.1882	12.2027	12.2115	11.9666	11.9614	11.9118	11.9668	12.1898	11.9983	11.8397	11.9968	11.9409	11.7708	11.7493	11.7547	11.7549	11.7793	11.7648	11.7935	11.7177	11.7186										0.989611	1	-0.0600446	0.180523	0.954802	0.0131286	1.8002	0.578229	-0.046916	0.662379	0.941721	0.105036	0.158535	0.88807
7.82852	7.94853	7.92691	7.81114	7.92102	7.97504	7.88018	8.00428	8.0583	5.94463	6.07229	5.89943	5.68815	5.81622	6.01045	5.9984	5.75416	5.94492	6.35518	6.28094	6.29099	6.13955	6.2857	6.35084	6.00747	6.50725	6.60352										0.00583454	1	0.00108083	0.476894	0.872158	0.0785198	0.546827	0.971035	0.0796007	0.553927	0.953755	-0.133842	0.332615	0.756799
7.78842	7.79532	7.92384	7.89716	7.83302	7.98296	7.91781	7.76405	7.79822	7.67492	7.48745	7.40645	7.29168	8.16297	7.51158	7.49036	7.51816	7.52722	6.79625	6.49049	6.65442	6.37803	6.56396	6.40916	6.64729	6.57689	6.6266										0.481425	1	0.068522	0.538055	0.856584	-0.0776885	0.0490318	1	-0.00916656	0.184842	0.999412	0.132468	0.0470366	0.968245
9.13813	9.18435	9.22096	9.13535	9.19206	9.15645	9.21241	9.1695	9.19304	8.2256	8.23946	8.26576	8.31641	8.21681	8.21993	8.28171	8.30344	8.25164	8.99994	8.97422	8.96398	9.05981	9.01733	8.98293	9.02424	8.95982	9.04135										0.273453	1	-0.0198561	0.665458	0.820041	0.0303593	0.144527	1	0.0105031	0.0752934	0.997715	0.00744534	0.860521	0.442454
7.2364	7.27965	7.30771	7.30745	7.33622	7.26325	7.21504	7.32731	7.30501	6.66875	6.73567	6.58427	6.68624	6.65795	6.49484	6.66254	6.68893	6.64535	6.53122	6.39779	6.61012	6.47954	6.3851	6.50968	6.41768	6.45684	6.41289										0.394639	1	0.0277239	0.188171	0.952426	-0.0198577	0.0685279	1	0.00786622	0.269876	1	-0.0498859	0.0197953	0.9884
8.81355	8.88584	9.1195	8.96242	9.07921	9.08846	8.90118	9.03678	9.01751	8.57585	8.7755	8.67171	8.6431	8.87691	8.89565	8.88362	8.77023	8.58572	8.52046	8.5705	8.6731	8.65376	8.67648	8.54619	8.59448	8.65462	8.65973										0.441593	1	0.103736	0.423529	0.893108	-0.0582059	0.169289	1	0.0455297	0.586315	0.951947	0.130864	0.278445	0.798948
7.89064	7.77086	7.86528	7.82198	7.85714	7.75662	7.88026	7.7891	7.76852	7.75358	7.84228	7.76344	7.81026	7.65351	7.77654	7.82614	7.74375	7.76425	7.62038	7.71308	7.6955	7.71728	7.77566	7.7716	7.62106	7.68922	7.65254										0.257702	1	-0.0303505	0.00517952	0.999479	0.000715097	0.232277	1	-0.0296354	0.290083	1	-0.0396674	0.0790015	0.944908
9.68558	9.57812	9.57327	9.67365	9.50095	9.65512	9.62682	9.60418	9.53997	9.72453	9.71058	9.71189	9.73248	9.65405	9.73924	9.5495	9.70567	9.70758	9.45418	9.47422	9.47331	9.47847	9.39835	9.49498	9.50505	9.53578	9.55063										0.0120991	1	-0.00241407	0.117579	0.964472	-0.0195808	0.186942	1	-0.0219949	0.0910009	0.998826	-0.00707658	0.512058	0.627202
5.61644	5.61347	5.57894	5.5367	5.45271	5.69399	5.7112	5.63561	5.66567	NaN	NaN	NaN	NaN	NaN	NaN	NaN	NaN	NaN	NaN	NaN	NaN	NaN	NaN	NaN	NaN	NaN	NaN										0.228274	1	-0.0418183	0.672382	0.821257	0.109696	1.2711	0.711688	0.0678776	NaN	1	0	NaN	1
7.64189	7.68182	7.62597	7.5497	7.65287	7.6192	7.69234	7.60464	7.64239	7.57188	7.57595	7.67888	7.70939	7.51172	7.50202	7.61418	7.56774	7.58543	7.62966	7.71863	7.80899	7.48108	7.53703	7.54877	7.83859	7.5918	7.65465										0.544251	1	-0.042634	0.422265	0.894246	0.0391997	0.0384109	1	-0.00343434	0.171624	1	-0.0345256	0.203434	0.856021
8.02247	8.02712	7.95753	7.98831	8.03818	8.02479	8.05363	7.99936	8.0134	7.95618	7.94184	7.95611	7.94058	7.80816	7.9416	7.88123	7.80221	7.85881	7.59174	7.61846	7.47618	7.41615	7.35332	7.46169	7.57395	7.46492	7.59467										0.211862	1	0.0147222	0.0805615	0.97558	0.00503349	0.287716	1	0.0197557	0.540989	0.958124	-0.0545972	1.90952	0.1909
5.12665	5.14793	5.08576	4.97457	5.18248	5.13168	5.26762	5.20134	5.31868	5.50449	5.01178	5.45901	5.05399	5.53405	5.23702	5.50272	5.3177	5.29276	4.93345	5.19908	5.10872	4.64546	4.90411	5.10162	4.81587	5.02121	4.98876										0.135047	1	-0.0238722	1.09819	0.731329	0.166304	1.67895	0.623402	0.142432	0.0842785	0.998899	-0.0500717	0.0964217	0.932241
10.0243	10.0054	9.94989	9.94782	9.99012	9.95217	9.981	10.0249	10.0303	9.61037	9.71354	9.61509	9.5533	9.64209	9.6238	9.57794	9.57096	9.60946	9.50854	9.56717	9.52418	9.14061	9.19254	9.13993	9.60468	9.59612	9.60954							+		+	0.500028	1	-0.0298347	1.11188	0.731759	0.048707	0.278391	1	0.0188723	0.390147	0.988607	-0.0399399	0.778531	0.477638
5.18895	5.29693	5.14731	5.16466	5.36223	5.07647	5.20182	5.27515	5.28593	4.63062	4.70095	4.79604	4.71201	4.49587	4.6829	4.66798	4.73482	4.65061	4.93977	4.36699	4.65699	4.79647	4.77063	5.03404	4.82927	4.8147	4.74856										0.0352258	1	-0.00994523	0.236317	0.936418	0.0531847	0.345797	1	0.0432394	0.403144	0.989383	-0.0789402	0.172121	0.879045
11.7131	11.7823	11.7964	11.8012	11.7518	11.7976	11.7363	11.7535	11.7294	11.6571	11.6484	11.6378	11.6876	11.6706	11.6494	11.7328	11.6562	11.617	11.3758	11.3759	11.4577	11.4499	11.4397	11.4401	11.4605	11.4471	11.4654										0.257759	1	0.0195878	1.18037	0.738081	-0.0437876	0.38083	1	-0.0241998	0.798886	0.90485	0.0214475	0.239226	0.831117
7.40742	7.40048	7.49608	7.46597	7.38842	7.42169	7.35564	7.36439	7.38161	4.48289	4.59966	4.74093	4.45686	4.36677	4.28925	4.63777	4.4544	4.35397	7.00435	6.74744	6.96202	6.88403	6.69605	6.84197	7.04122	7.01417	7.03594										0.0866241	1	-0.00929991	1.15269	0.724964	-0.0581468	0.997697	0.792934	-0.0674467	1.25019	0.842196	-0.236865	0.490802	0.642538
5.49394	5.71115	5.78406	5.74301	5.25816	5.59637	5.52628	5.7227	5.41665	4.45253	4.47391	4.28644	4.05461	4.93123	4.4731	4.18183	4.25844	3.82116	3.73242	3.75938	3.77541	3.58392	3.58918	3.69181	3.38658	3.73538	3.57649										0.318405	1	-0.130536	0.0458725	0.984432	0.0226968	0.359809	1	-0.107839	0.114545	1	0.0820219	1.01063	0.380924
6.35741	6.07259	6.2409	6.0611	6.1129	6.15406	6.03415	6.07188	6.30075	NaN	NaN	NaN	NaN	NaN	NaN	NaN	NaN	NaN	NaN	NaN	NaN	NaN	NaN	NaN	NaN	NaN	NaN										0.586733	1	-0.114279	0.108316	0.966942	0.0262399	0.305523	1	-0.0880394	NaN	1	0	NaN	1
8.8896	9.05505	9.02984	8.95532	8.97926	9.0362	9.02659	9.04256	9.07819	8.89918	8.96552	8.92082	8.94997	8.87051	8.9167	8.89002	9.00117	8.98514	8.63578	8.63878	8.67567	8.57845	8.60931	8.62707	8.6573	8.61844	8.71099										0.00712548	1	-0.00123215	0.969881	0.768909	0.0588544	0.464064	1	0.0576223	0.20622	1	-0.0161126	0.310314	0.774187
6.29734	6.14901	6.00731	5.96118	6.03214	6.17031	6.13474	6.20717	6.21467	6.03807	6.06632	6.00448	5.96763	5.82056	5.96147	5.78231	5.76346	5.84431	5.94031	5.94758	5.89249	6.01187	5.89909	5.93423	5.85583	5.82175	5.92114										0.393075	1	-0.0966783	0.920343	0.776578	0.130984	0.145647	1	0.0343057	1.0986	0.880318	-0.119738	2.86084	0.139782
8.78382	8.64697	8.63957	8.76323	8.69915	8.64805	8.77825	8.71018	8.73294	8.76018	8.76415	8.75024	8.71149	8.74951	8.72996	8.73751	8.73527	8.74217	8.75197	8.62107	8.69782	8.59449	8.68695	8.6198	8.7382	8.65036	8.69554										0.0820772	1	0.0133572	0.403146	0.895235	0.036979	0.420891	1	0.0503362	1.11709	0.883298	-0.027867	1.90178	0.192394
7.05811	6.96398	6.86697	6.71306	6.8572	6.8434	6.64554	7.04651	7.01633	6.67089	6.83125	6.74547	6.90377	7.03137	6.90204	6.94538	6.85896	6.68462	5.98305	6.23296	6.1117	6.12328	6.14176	6.00687	6.12222	6.08463	6.03934										1.03674	1	-0.15847	0.290271	0.916816	0.0982404	0.161349	1	-0.0602295	1.44734	0.789365	0.196526	0.376766	0.724454
7.55339	7.63042	7.55868	7.50844	7.53349	7.61849	7.58786	7.57929	7.57537	7.36376	7.50244	7.53284	7.3691	7.59438	7.55451	7.44898	7.45172	7.42417	5.89633	5.93805	5.85563	5.85365	5.70525	5.88365	5.87425	5.94408	5.98953										0.262663	1	-0.0273595	0.337387	0.911228	0.0273706	0.000144324	0.99989	1.11262e-05	0.173085	1	0.0396573	0.177897	0.874566
3.56294	3.67085	3.91534	4.06513	4.17204	4.09666	3.48025	4.29365	4.49961	NaN	NaN	NaN	NaN	NaN	NaN	NaN	NaN	NaN	NaN	NaN	NaN	NaN	NaN	NaN	NaN	NaN	NaN										1.65218	1	0.394901	0.0214412	0.995032	-0.0201083	0.498705	0.98896	0.374793	NaN	1	0	NaN	1
7.73661	7.84967	7.98361	7.82995	7.84171	7.85907	7.79787	7.79394	7.87775	7.07011	7.29775	7.37489	7.14754	7.22397	7.25375	7.21054	7.20864	7.41511	7.93636	7.85799	7.95822	7.88757	7.90978	7.86162	8.0469	8.00642	8.06728										0.0631185	1	-0.0130541	0.288087	0.917396	-0.0203873	0.164748	1	-0.0334414	0.150883	1	-0.0391615	0.0954624	0.933355
7.92015	7.98139	7.98398	8.01227	7.96914	7.99334	7.89951	7.92497	7.97435	7.33077	7.30373	7.25429	7.23476	7.31975	7.32002	7.43595	7.42013	7.28298	7.39203	7.27118	7.51327	7.42122	7.38718	7.32233	7.30245	7.46567	7.36505										0.540293	1	0.0297478	1.09123	0.728019	-0.0586445	0.404305	1	-0.0288966	0.0449211	0.997515	-0.00475311	0.712591	0.506059
6.71175	6.72227	6.5906	6.59732	6.61267	6.67442	6.57592	6.76287	6.60717	5.13133	5.059	5.09193	5.1574	4.75684	5.06519	4.86874	5.04451	4.87436	6.25123	6.35643	6.30493	6.25479	6.15742	6.36672	6.11984	6.18915	6.25941										0.410409	1	-0.0467351	0.119802	0.962225	0.0205173	0.135012	1	-0.0262178	0.339519	0.996866	-0.100945	1.26131	0.293153
8.23389	8.23874	8.16918	8.16538	8.21954	8.2061	8.08512	8.17502	8.13969	7.49277	7.61354	7.55786	7.45746	7.60413	7.58389	7.56533	7.52405	7.51974	7.97806	7.95884	8.19383	8.00471	8.03451	7.88242	7.98825	7.98809	8.06328										0.240917	1	-0.0169309	0.969057	0.768422	-0.0637248	1.10101	0.748179	-0.0806557	0.036596	0.995501	-0.00622702	0.185225	0.869508
5.1242	4.99806	5.23241	5.14087	5.12639	5.09132	5.15581	5.01642	5.28696	NaN	NaN	NaN	NaN	NaN	NaN	NaN	NaN	NaN	NaN	NaN	NaN	NaN	NaN	NaN	NaN	NaN	NaN										0.00618465	1	0.00130653	0.158152	0.955642	0.0335353	0.123186	1	0.0348419	NaN	1	0	NaN	1
7.25588	7.26078	7.28435	7.22084	7.25254	7.29174	7.2604	7.20789	7.26614	5.92005	5.99913	5.95136	5.94599	6.0183	6.00341	6.00062	6.08771	5.9502	6.49247	6.49278	6.51559	6.63583	6.54667	6.64153	6.50357	6.54979	6.47906										0.20744	1	-0.0119623	0.136664	0.961175	-0.0102313	0.468373	0.99939	-0.0221936	0.435638	0.990867	0.0323884	0.533324	0.611941
2.11657	2.30202	2.51167	2.40352	2.5061	2.43477	2.45964	2.41238	2.41458	2.57623	2.61331	2.7494	2.6622	3.03102	2.25561	2.47688	2.11188	2.59266	2.0888	2.27643	1.97418	1.87295	2.51589	2.6169	2.26677	1.86978	2.45837										0.512372	1	0.138044	0.220615	0.943393	-0.0192632	0.442951	1	0.118781	0.00468692	1	0.0032924	0.752687	0.488992
2.8989	3.12183	2.24934	2.40306	2.78974	2.40682	2.79575	2.8617	2.53396	NaN	NaN	NaN	NaN	NaN	NaN	NaN	NaN	NaN	NaN	NaN	NaN	NaN	NaN	NaN	NaN	NaN	NaN										0.313398	1	-0.223484	0.534545	0.855919	0.19726	0.0315472	1	-0.0262233	NaN	1	0	NaN	1
3.79492	3.21064	3.52293	3.83957	3.72373	3.19791	3.96951	3.91704	3.32957	3.76357	4.12483	3.50275	3.65098	3.86993	3.84671	3.78906	3.78677	3.7279	3.63843	4.118	3.97914	3.621	3.70141	3.92796	3.65378	3.87881	3.80456										0.107858	1	0.0775745	0.205853	0.949108	0.151639	0.359629	1	0.229214	0.0134227	0.999976	-0.007845	0.0554111	0.962242
6.73634	6.62499	6.74641	6.85564	6.7308	6.66171	6.74609	6.66374	6.98798	6.52507	6.41772	6.5507	6.48894	6.58657	6.49763	6.73039	6.7364	7.05977	6.56683	6.37548	6.61511	7.08898	6.54086	6.33034	6.5898	6.52931	6.29957										0.272705	1	0.046802	0.167021	0.954385	0.0498886	0.388934	1	0.0966907	0.199212	1	0.0265517	1.38309	0.268546
6.3308	5.86655	6.03732	6.01844	6.26156	5.98529	6.26867	5.86904	6.05066	NaN	NaN	NaN	NaN	NaN	NaN	NaN	NaN	NaN	6.15979	6.02119	6.33826	6.15073	6.15557	5.98664	6.45327	6.12207	6.30446										0.02112	1	0.0102065	0.06151	0.979482	-0.0256408	0.029137	1	-0.0154343	NaN	1	0	NaN	1
7.67816	7.826	7.7868	7.62733	7.51393	7.78956	7.66962	7.63978	7.72433	7.33987	7.53491	7.73162	7.26481	7.51924	7.56285	7.83275	7.78662	7.60231	6.78721	7.04069	6.92512	6.91444	6.95792	6.94217	6.66614	6.90671	6.96133										0.586253	1	-0.120046	0.153047	0.955811	0.0343045	0.780131	0.90281	-0.0857418	0.231861	1	-0.0865014	0.702276	0.510393
6.6066	6.44484	6.54318	6.56242	6.42299	6.5103	6.3917	6.53586	6.60543	6.53538	5.84529	5.82755	5.74884	5.4257	5.36306	5.37055	5.40214	5.4844	NaN	NaN	NaN	NaN	NaN	NaN	NaN	NaN	NaN										0.204727	1	-0.0329698	0.0573454	0.980444	0.0124299	0.0932821	1	-0.0205399	0.997255	0.89786	-0.556876	1.29446	0.284412
9.37292	9.48906	9.39839	9.33275	9.36866	9.40154	9.31614	9.47463	9.383	8.97017	8.97769	8.92894	8.98769	8.96404	8.97027	9.05047	9.07633	8.96915	9.36338	9.41318	9.32791	9.27506	9.37502	9.26564	9.22189	9.32852	9.36911										0.577754	1	-0.0524728	0.179304	0.955316	0.0236063	0.190932	1	-0.0288664	0.378235	0.989618	0.0150649	0.958849	0.39971
9.38513	9.44938	9.42704	9.4238	9.42004	9.40058	9.337	9.3753	9.39141	9.30084	9.30084	9.31633	9.21375	9.30406	9.2099	9.24601	9.25189	9.19569	8.67805	8.72992	8.71353	8.54683	8.61763	8.60243	8.52769	8.66864	8.69072										0.101804	1	-0.00571124	1.24645	0.714142	-0.0469039	0.994923	0.794406	-0.0526152	0.951569	0.893649	-0.0634308	1.80289	0.202936
7.23175	7.20259	7.2392	7.20506	7.30158	7.21381	7.0602	7.34407	7.25182	6.999	7.16105	7.1069	6.88542	7.01669	7.1834	6.91437	7.2065	7.16838	6.71257	6.87203	7.01215	7.00006	6.70795	6.66117	7.05378	7.00182	6.86401										0.181604	1	0.0156356	0.0853558	0.975948	-0.0214532	0.0230443	1	-0.00581757	0.242302	1	-0.0604825	0.0240517	0.986912
4.16701	4.02161	4.45098	3.98235	4.18616	4.38083	3.95994	4.00414	4.14694	NaN	NaN	NaN	NaN	NaN	NaN	NaN	NaN	NaN	NaN	NaN	NaN	NaN	NaN	NaN	NaN	NaN	NaN										0.061148	1	-0.030081	0.497835	0.869015	-0.14611	0.566762	0.968065	-0.176191	NaN	1	0	NaN	1
9.98564	10.0845	10.0244	10.0018	10.0755	10.0812	10.0492	10.0115	10.0266	9.69828	9.78825	9.78064	9.81868	10.0233	9.72615	9.83239	9.83661	9.95001	9.79653	9.79526	9.82284	9.78234	9.7713	9.80679	9.65193	9.76411	9.84139										0.215209	1	0.0213175	0.354692	0.906799	-0.0237277	0.0262532	1	-0.00241025	0.47025	0.984546	0.100329	1.14661	0.325403
6.08187	5.98414	6.17134	5.98516	6.05796	5.98828	5.85383	5.98605	6.11214	6.00069	6.14124	6.12142	6.04581	6.0347	5.99802	6.09506	5.9114	6.06509	5.84465	5.90179	5.81847	5.96345	5.92368	6.02768	5.69393	5.98382	5.83631										0.509147	1	-0.0686499	0.123587	0.962536	-0.0264572	0.44353	1	-0.0951071	0.595963	0.948521	-0.0616082	0.372677	0.726082
9.86025	9.87593	9.93844	9.82966	9.92393	9.93629	9.89029	9.94187	10.0069	9.67095	9.67694	9.67764	9.66695	9.76429	9.64995	9.84284	9.81889	9.70387	9.54101	9.58625	9.58314	9.57461	9.56245	9.58057	9.53871	9.60582	9.62291										0.0419918	1	0.00508881	0.448881	0.881657	0.0497255	0.592711	0.960302	0.0548143	0.200289	1	0.0185544	1.2396	0.297344
4.74037	5.0525	4.85723	4.4595	4.54176	4.89867	4.56571	4.84921	4.75061	3.57092	3.89969	3.53933	3.59673	3.81355	3.68317	3.81614	3.46711	3.55565	NaN	NaN	NaN	NaN	NaN	NaN	NaN	NaN	NaN										0.70109	1	-0.250059	0.21761	0.944939	0.0885367	0.584616	0.964647	-0.161522	0.0744415	0.997159	0.0278396	0.135009	0.904853
8.13149	8.1516	8.2149	8.13177	8.22724	8.14943	8.21266	8.15895	8.23341	6.00498	6.09626	6.0548	6.07065	6.29549	6.13413	6.25494	6.19654	6.03907	7.46629	7.46779	7.64519	7.50321	7.57343	7.47217	7.61294	7.64943	7.53475										0.0303794	1	0.00348504	0.365766	0.906971	0.0321935	0.459455	1	0.0356785	0.730626	0.922511	0.11474	0.733558	0.497613
10.5441	10.5818	10.6112	10.5566	10.5869	10.5888	10.5348	10.6087	10.5659	10.0473	10.2205	10.1247	10.083	10.1819	10.1242	10.1603	10.0896	10.0641	10.0964	10.1564	10.1285	10.1657	10.1178	10.149	10.0697	10.1561	10.2299										0.0244156	1	-0.00160758	0.116176	0.964235	-0.00761477	0.115898	1	-0.00922235	0.00663853	1	-0.00116762	0.171672	0.879515
8.35689	8.2755	8.25219	8.13112	8.21277	8.18826	8.19475	8.29179	8.35706	7.37139	7.41567	7.28745	7.24218	7.40607	7.20177	7.02577	7.20942	7.20571	6.6841	6.65863	6.71242	6.5909	6.67336	6.56069	6.59547	6.72409	6.70718										1.3744	1	-0.117476	0.914741	0.776633	0.103818	0.085172	1	-0.0136579	0.440409	0.989217	-0.0748281	1.3819	0.268648
8.45318	8.32364	8.26858	8.27848	8.37657	8.34992	8.26681	8.34386	8.27761	7.60197	7.61733	7.74853	7.55868	7.49284	7.47296	7.49689	7.56227	7.50337	6.26615	6.14469	6.31058	6.16901	6.39843	6.32965	6.13484	6.3463	6.48366										0.0763803	1	-0.0134761	0.440123	0.885278	-0.038895	0.366045	1	-0.052371	1.30094	0.832327	-0.147784	1.24521	0.297483
7.02512	7.05712	6.93287	7.04062	6.83845	6.9493	6.86597	7.15348	7.13881	6.26262	6.28417	6.28955	6.1444	6.58255	6.50995	6.24707	6.27877	6.52915	NaN	NaN	NaN	NaN	NaN	NaN	NaN	NaN	NaN										0.376837	1	-0.0622479	0.425914	0.891119	0.109964	0.180381	1	0.0477163	0.418783	0.988952	0.133521	0.335752	0.754718
8.29248	8.44546	8.35725	8.28826	8.36816	8.35465	8.33005	8.34666	8.4296	8.15687	8.16171	8.1085	8.19035	8.20994	8.14514	8.12603	8.0804	8.19545	7.75698	7.76011	7.71985	7.61071	7.63297	7.70325	7.71773	7.81704	7.74058										0.214689	1	-0.0280409	0.33135	0.912959	0.0317478	0.022943	1	0.00370693	0.702116	0.925599	0.0394471	0.0789277	0.944832
8.44952	8.31933	8.30218	8.24813	8.27785	8.27843	8.20183	8.4793	8.31181	8.25293	8.28877	8.29778	8.2351	8.45272	8.28413	8.11361	8.1959	8.12209	7.94507	7.9824	7.89941	7.89588	7.93325	7.96256	7.86905	8.00789	7.94348										0.869085	1	-0.0888748	0.316403	0.912345	0.0628455	0.100338	1	-0.0260293	0.261473	0.999246	0.0441545	2.00125	0.182261
5.23904	5.15281	4.8998	5.00092	4.94125	4.88303	4.68834	5.13366	5.22891	4.76903	4.7407	4.79482	4.83611	4.8223	4.49367	4.69425	4.6651	4.59794	NaN	NaN	NaN	NaN	NaN	NaN	NaN	NaN	NaN										0.655492	1	-0.155477	0.166833	0.953858	0.0752355	0.153573	1	-0.0802415	0.169938	1	-0.0508231	1.62728	0.224616
7.00783	7.08073	7.11131	6.89707	7.12297	7.00885	6.97414	7.18468	7.0149	6.92419	6.90113	7.02006	6.92797	6.8458	6.91397	6.82099	6.81675	6.90242	5.36301	5.74279	5.23952	5.37366	5.51237	5.22845	5.50065	5.49383	5.44557										0.324815	1	-0.0569906	0.203136	0.949753	0.0482756	0.04156	1	-0.00871499	0.520022	0.962382	-0.0525524	1.04213	0.369177
6.10179	6.47122	6.46362	6.18669	6.21408	6.18805	6.29408	6.18337	6.3991	6.10987	6.2062	6.343	6.06541	6.21317	6.10723	5.97297	6.17773	6.34954	5.75235	5.82611	5.57277	5.49851	5.50542	5.69265	5.67049	5.72337	5.84621										0.539067	1	-0.14927	0.694422	0.814947	0.0959088	0.144764	1	-0.0533614	0.492169	0.975401	-0.09109	0.15448	0.891169
5.7019	5.65922	5.83911	5.68716	5.84122	5.70625	5.71802	5.892	5.87612	NaN	NaN	NaN	NaN	NaN	NaN	NaN	NaN	NaN	NaN	NaN	NaN	NaN	NaN	NaN	NaN	NaN	NaN										0.0543222	1	0.011467	0.496244	0.868822	0.0838351	0.542153	0.972594	0.0953021	NaN	1	0	NaN	1
6.44076	6.50883	6.39063	6.26131	6.31505	6.46753	6.24802	6.2304	6.36161	6.01233	6.0718	6.05168	6.05911	5.8285	5.96848	5.97293	5.84891	5.84982	4.41488	4.193	4.34496	4.10688	4.00174	4.0837	4.32668	4.45096	4.25445										0.629896	1	-0.0987779	0.385561	0.903547	-0.0679528	1.44768	0.674847	-0.166731	0.602475	0.948389	-0.0932422	1.5874	0.225479
7.1346	7.33836	7.29614	7.18205	7.26194	7.27278	7.28237	7.21168	7.26556	7.13651	7.15828	7.07403	7.09833	7.01191	7.10629	7.2978	7.09871	7.05619	6.86568	6.94908	6.95305	6.75429	6.87867	6.8908	6.77634	6.91458	6.97877										0.0908813	1	-0.0174435	0.149112	0.958222	0.0142814	0.0159713	1	-0.00316207	0.573629	0.95281	-0.0507615	0.13071	0.906618
6.86354	6.71051	6.67376	6.59208	6.6392	6.56558	6.60163	6.681	6.5781	6.58191	6.50373	6.37822	6.5177	6.50559	6.49105	6.46679	6.40789	6.53062	6.62175	6.64667	6.62487	6.71997	6.64971	6.74214	6.73715	6.78872	6.66268										1.1407	1	-0.150314	0.219118	0.943868	0.0212892	0.913844	0.841828	-0.129024	0.101014	0.998449	0.0168254	0.101498	0.927254
7.9953	7.80466	7.66032	7.88849	7.87212	7.77647	7.81176	7.84587	7.79035	NaN	NaN	NaN	NaN	NaN	NaN	NaN	NaN	NaN	NaN	NaN	NaN	NaN	NaN	NaN	NaN	NaN	NaN										0.0882323	1	0.0255992	0.315672	0.912574	-0.0296977	0.0137858	1	-0.00409857	NaN	1	0	NaN	1
6.64656	6.40816	6.40343	6.57782	6.5078	6.48134	6.46173	6.51374	6.43658	6.26963	6.39285	6.53694	6.29152	6.67747	6.55671	6.31379	6.44921	6.46584	4.06014	4.3485	4.23703	4.34267	4.5248	4.17339	4.46686	4.15527	4.41302										0.15959	1	0.0362671	0.634733	0.821983	-0.0516329	0.0640814	1	-0.0153658	0.32441	0.997398	0.108758	0.036506	0.977019
7.66083	7.71491	7.74814	7.61449	7.62924	7.66994	7.69187	7.72723	7.70836	7.63325	7.6687	7.68675	7.67282	7.70459	7.67214	7.69295	7.71655	7.68629	7.76602	7.72078	7.75687	7.75218	7.76224	7.67414	7.81262	7.7234	7.83993										1.08471	1	-0.0700695	1.66563	0.633344	0.0712657	0.0144436	1	0.00119623	0.460699	0.986259	0.0202827	0.91596	0.41843
5.02528	4.96336	5.06492	4.80745	5.44098	5.25052	5.36777	5.49791	5.65595	NaN	NaN	NaN	NaN	NaN	NaN	NaN	NaN	NaN	NaN	NaN	NaN	NaN	NaN	NaN	NaN	NaN	NaN										0.320397	1	0.148463	0.763946	0.80015	0.340896	2.28347	0.483726	0.489359	NaN	1	0	NaN	1
7.88577	7.50055	7.79473	7.49577	7.95462	7.87831	7.96277	7.85708	8.16581	7.14038	7.22201	7.22184	7.09332	7.17547	7.11986	7.34189	7.20658	7.22742	6.4349	6.43301	6.72506	6.68964	6.64983	6.70121	6.80733	6.74869	6.71706										0.0959482	1	0.0492164	0.579524	0.847684	0.218984	0.844991	0.858215	0.268201	0.830409	0.897434	-0.065189	0.566866	0.588445
5.73904	5.99036	5.69117	5.95199	4.62977	5.70383	5.69748	5.05305	5.58597	5.98918	6.82568	6.64626	7.04134	5.47326	5.53379	6.48608	6.79542	6.43485	5.82987	5.60652	5.7449	5.91275	5.62081	5.73251	5.84813	5.61944	5.77456										0.382164	1	-0.378325	0.0124055	0.996257	0.0169711	0.757094	0.912171	-0.361354	0.340133	0.996983	-0.470909	0.110746	0.918786
6.03628	5.89553	5.95228	5.9366	5.8649	5.87548	5.77548	5.87162	5.99973	4.43212	4.25573	4.75336	4.44851	4.69248	4.42491	4.34518	4.20753	3.91938	5.41715	5.55524	5.4776	5.49604	5.4758	5.48774	5.58879	5.21387	5.63626										0.672554	1	-0.0690365	0.0502456	0.982763	-0.0100509	0.442468	1	-0.0790874	0.0873873	0.999537	0.0415675	0.774227	0.479096
8.3955	8.46216	8.45657	8.37035	8.4276	8.44629	8.40206	8.38016	8.35574	8.14668	8.35301	8.23448	8.24988	8.16794	8.17601	8.21653	8.20753	8.15566	7.35217	7.42725	7.54976	7.42395	7.55353	7.55331	7.34467	7.52108	7.58266										0.303629	1	-0.0233335	0.598823	0.838984	-0.0354242	1.09648	0.749456	-0.0587578	0.290027	1	-0.0467847	0.339274	0.751259
8.98945	8.88392	9.00963	9.02843	8.94085	9.03293	9.0048	9.02418	9.00443	9.02893	9.00961	8.83491	8.94096	8.93866	8.97322	9.05746	9.03866	8.86694	8.67603	8.76474	8.82714	8.77101	8.77471	8.74986	8.81476	8.85265	8.84582										0.333179	1	0.0397358	0.124038	0.962649	0.010403	0.563293	0.966859	0.0501388	0.0371398	0.99566	-0.00686995	0.126549	0.908058
9.65393	9.79608	9.78852	9.65079	9.79199	9.8179	9.73769	9.74816	9.73842	9.31526	9.47594	9.43246	9.31717	9.43726	9.44127	9.42229	9.52228	9.49871	9.03951	9.15286	9.08361	8.91726	9.00028	9.04277	9.14894	9.1405	9.17968										0.0359786	1	0.00738335	0.0824861	0.976336	-0.0121371	0.0347222	1	-0.00475375	0.050879	0.996416	-0.00931835	0.57489	0.583597
12.279	12.2987	12.3007	12.2685	12.2649	12.2932	12.2339	12.2543	12.2722	12.2307	12.1737	12.2211	12.191	12.2337	12.1823	12.2158	12.1939	12.2033	12.1871	12.1453	12.1728	12.1455	12.1821	12.1555	12.1591	12.1604	12.1435										0.698478	1	-0.017265	0.709132	0.811671	-0.0220782	1.40387	0.6722	-0.0393432	0.0927198	0.99867	-0.00616678	0.0788913	0.944737
5.97124	5.95563	6.03934	5.88902	5.88329	6.00669	5.90231	5.83951	5.90601	5.42362	5.79088	5.50787	5.50322	5.39023	5.77099	5.66615	5.64225	5.55697	1.72687	1.47055	1.39163	1.20096	2.13058	2.06292	1.57891	1.58069	2.09117										0.583189	1	-0.0624027	0.40644	0.894311	-0.043725	1.46736	0.673729	-0.106128	0.0415157	0.997415	-0.0193119	0.153675	0.891824
10.3348	10.4241	10.4364	10.3669	10.3623	10.3878	10.37	10.4312	10.4816	10.0426	10.0892	10.074	10.0485	10.0356	10.0475	10.1088	10.1022	10.1052	10.1079	10.1444	10.1674	10.1338	10.1453	10.1706	10.1227	10.1054	10.1975										0.325077	1	-0.0260808	0.76576	0.802138	0.0552289	0.254784	1	0.0291481	0.797126	0.904998	-0.0247227	1.24795	0.296399
6.45591	6.39305	6.43371	6.46371	6.4706	6.48294	6.48935	6.33751	6.54549	5.8832	5.84976	5.89021	5.85827	5.64276	5.89058	6.09955	5.75418	5.90939	5.81475	5.90827	6.18101	5.91421	5.9553	6.03475	5.93786	5.91713	6.02328										1.09601	1	0.0448585	0.0850266	0.97591	-0.0149643	0.174912	1	0.0298942	0.417219	0.990261	-0.0771896	0.175797	0.876406
8.19931	8.16777	8.2056	8.116	8.25513	8.24081	8.13443	8.24356	8.22643	8.09063	8.13602	8.13853	8.17029	8.13456	8.10073	8.13758	8.11143	8.13721	7.79495	7.8554	7.76683	7.77241	7.77596	7.83863	7.66921	7.78949	7.84211										0.103033	1	0.0130908	0.0149347	0.996491	-0.00251071	0.106476	1	0.0105801	0.204737	1	0.0134694	0.146455	0.897444
3.22251	3.01037	3.0425	2.81597	3.09923	3.22052	2.56559	2.36547	2.33919	NaN	NaN	NaN	NaN	NaN	NaN	NaN	NaN	NaN	2.52203	3.45063	2.42917	2.2047	2.37761	2.19025	2.48264	2.81397	2.69022										0.124468	1	-0.0465535	1.95085	0.644444	-0.621824	2.62839	0.67152	-0.668378	NaN	1	0	NaN	1
5.57725	5.62179	5.5952	5.5343	5.51764	5.60095	5.48256	5.69702	5.59343	5.09745	5.25884	4.92116	5.02969	5.36584	4.85789	5.11036	4.89318	4.96393	1.67552	1.83536	1.88643	1.7297	2.21943	1.74819	1.91366	1.9626	2.13231										0.758826	1	-0.0471188	0.235087	0.936501	0.0400427	0.0379509	1	-0.0070761	0.0148851	0.998819	-0.00800959	0.37097	0.726219
6.62584	6.58762	6.68574	6.53168	6.74322	6.70614	6.62036	6.51354	6.77363	4.10483	4.06055	4.73165	4.33613	3.89759	3.42643	4.30698	3.45958	3.73683	6.67764	6.51424	6.74462	6.50906	6.58088	6.48695	6.67421	6.57012	6.78816										0.14202	1	0.027281	0.0872167	0.974315	-0.0245023	0.0113599	1	0.00277869	0.533696	0.959674	-0.412292	0.633629	0.54651
9.69326	9.87047	9.86589	9.75627	9.77774	9.86409	9.77006	9.91419	9.94385	9.61156	9.63202	9.67817	9.7117	9.66116	9.6441	9.81296	9.67537	9.64735	9.38472	9.45187	9.41285	9.38263	9.43185	9.425	9.24384	9.456	9.4854										0.0540562	1	-0.010506	0.537028	0.857267	0.0766662	0.345998	1	0.0661602	0.488554	0.975605	0.0317329	0.579484	0.581111
7.73291	7.95558	8.03914	7.82463	7.96518	7.91808	7.93609	7.83192	7.91657	6.86598	6.54137	7.08177	6.70679	6.91115	7.11058	6.91358	6.76382	7.29522	6.09657	6.13545	6.06085	6.27636	6.22749	6.15234	6.15244	6.09537	6.3261										0.021898	1	-0.00658131	0.0511199	0.983335	-0.00776863	0.0509278	1	-0.0143499	0.152334	1	0.0798024	0.292697	0.78881
5.09789	4.82153	5.15495	5.04352	4.96923	4.99465	5.36777	5.1478	5.797	NaN	NaN	NaN	NaN	NaN	NaN	NaN	NaN	NaN	NaN	NaN	NaN	NaN	NaN	NaN	NaN	NaN	NaN										0.0744924	1	-0.0223239	1.06567	0.727436	0.435059	0.887791	0.84846	0.412735	NaN	1	0	NaN	1
5.7852	5.88368	5.96469	5.77617	5.74447	5.8661	5.72659	5.82285	5.92402	NaN	NaN	NaN	NaN	NaN	NaN	NaN	NaN	NaN	4.91489	4.87502	5.10864	4.80401	5.08897	5.19922	4.74588	4.83275	5.05312										0.578157	1	-0.0822856	0.160457	0.954449	0.0289103	0.27838	1	-0.0533752	NaN	1	0	NaN	1
NaN	NaN	NaN	NaN	NaN	NaN	NaN	NaN	NaN	NaN	NaN	NaN	NaN	NaN	NaN	NaN	NaN	NaN	NaN	NaN	NaN	NaN	NaN	NaN	NaN	NaN	NaN										NaN	1	0	NaN	1	0	NaN	1	0	NaN	1	0	NaN	1
4.42004	4.418	4.4115	4.61753	4.5492	4.52339	4.21208	4.45279	4.44358	3.91382	4.09094	4.22789	4.09517	4.54469	3.95187	4.3991	3.91795	4.2675	4.01586	4.0578	4.27906	4.05523	4.15208	4.22233	3.8897	4.16115	4.14287										2.18818	1	0.146862	1.09039	0.725614	-0.193894	0.234563	1	-0.0470327	0.234717	1	0.119691	0.277373	0.798658
7.98574	7.92458	7.96217	8.00544	8.02292	7.96795	7.958	7.95048	7.94389	7.81253	8.01069	7.8676	7.89437	7.73856	8.04614	7.90367	7.84545	7.7061	7.07447	7.32514	7.25108	7.09326	7.15331	7.25175	7.06145	7.15207	7.07417										0.791023	1	0.0412676	1.34202	0.681692	-0.0479776	0.135486	1	-0.00671005	0.0121235	0.999701	-0.00391531	0.399374	0.708263
9.97796	9.918	9.85482	9.98153	9.97361	9.95756	9.99656	9.9471	9.95394	9.63683	9.59863	9.5847	9.60848	9.50366	9.49508	9.57971	9.55993	9.54278	9.59117	9.64696	9.5631	9.50821	9.53287	9.50219	9.51139	9.64869	9.60639										0.676411	1	0.0539767	0.106872	0.966966	-0.0050354	0.559985	0.970213	0.0489413	0.830096	0.896365	-0.0709798	1.14334	0.327422
8.47438	8.43222	8.43585	8.31079	8.42761	8.43749	8.4364	8.48773	8.52473	8.29903	8.32996	8.26678	8.22327	8.14521	8.19361	8.1393	8.20485	8.17519	6.36168	6.23664	6.30682	6.24884	6.28528	6.30515	6.33853	6.28027	6.26991										0.576806	1	-0.0555159	0.881558	0.776666	0.0909885	0.541233	0.971908	0.0354726	1.72429	0.832828	-0.111224	2.05355	0.176669
5.4409	5.2668	5.59038	5.43661	5.66084	5.51236	5.4621	5.43984	5.47551	NaN	NaN	NaN	NaN	NaN	NaN	NaN	NaN	NaN	NaN	NaN	NaN	NaN	NaN	NaN	NaN	NaN	NaN										0.382009	1	0.103913	0.508727	0.867179	-0.0774558	0.10101	1	0.026457	NaN	1	0	NaN	1
8.97393	8.99184	8.93104	8.95321	8.98973	9.00364	8.97857	8.97189	8.95756	8.84936	8.89629	8.87726	8.82184	8.90466	8.80618	8.94226	8.83132	8.85042	8.31682	8.35135	8.3974	8.26313	8.28062	8.24961	8.13306	8.18493	8.26846										0.284893	1	0.0165888	0.324635	0.9133	-0.0128546	0.0683804	1	0.00373427	0.377321	0.989298	-0.0300767	0.00320037	0.997918
5.55391	5.97095	5.95579	5.7708	5.61739	5.91514	5.99561	5.98705	5.88418	5.66698	5.86074	5.72311	5.68934	6.02903	5.93841	6.2817	6.35516	6.23036	1.05093	1.37545	1.19831	1.27395	1.29478	1.08999	1.99529	1.92783	1.35157										0.135072	1	-0.0591049	0.943573	0.763048	0.187835	0.383604	1	0.12873	0.507429	0.965979	0.135312	2.86215	0.14237
5.39809	5.2739	5.16673	5.34424	5.4189	5.35705	5.18358	5.38835	5.33218	5.10329	5.26978	5.31909	5.21355	5.17863	5.30997	5.21461	5.33235	5.39891	NaN	NaN	NaN	NaN	NaN	NaN	NaN	NaN	NaN										0.593089	1	0.0938239	0.479033	0.871253	-0.0720269	0.0853308	1	0.021797	0.0144874	0.999356	0.0033342	0.426795	0.686021
6.09345	5.95115	6.07445	6.02984	5.81268	6.07385	6.16082	5.94113	6.04045	NaN	NaN	NaN	NaN	NaN	NaN	NaN	NaN	NaN	NaN	NaN	NaN	NaN	NaN	NaN	NaN	NaN	NaN										0.297161	1	-0.0675599	0.297624	0.91879	0.0753434	0.033885	1	0.00778357	NaN	1	0	NaN	1
5.40767	5.0391	5.22822	5.23988	5.12517	5.34742	5.25724	5.32527	5.22574	4.81932	4.70744	4.85839	4.39949	4.36234	4.82241	5.00785	4.76812	4.78563	5.10812	5.12349	5.35888	5.23959	5.18861	5.01931	5.24224	5.37635	5.18429										0.0339766	1	0.0124942	0.171041	0.955141	0.0319233	0.149976	1	0.0444175	0.799379	0.905257	-0.266967	0.262258	0.809021
6.78676	6.70425	6.66263	6.67326	6.71026	6.68964	6.83991	6.95309	6.85637	6.61177	6.65143	6.39611	6.44413	6.77151	6.41253	6.58719	6.5167	6.71172	6.47157	6.40901	6.34298	6.49237	6.5751	6.35419	6.36193	6.54124	6.43153										0.284565	1	-0.0268256	2.18782	0.655949	0.192069	1.5055	0.661219	0.165243	0.0249052	0.998631	-0.0103787	0.206167	0.853216
6.7681	6.39901	6.3205	6.40094	6.39371	6.45821	6.26405	6.41094	6.3807	6.23979	6.36333	6.31413	6.26187	6.28094	6.26016	6.16889	6.11811	6.2311	2.66255	2.91188	3.44211	3.21549	2.03175	2.88884	3.17804	2.63076	2.86889										0.218426	1	-0.0782501	0.597489	0.841211	-0.0657231	0.423466	1	-0.143973	0.448742	0.986574	-0.0380925	1.28497	0.285531
7.2062	7.22992	6.90053	6.90482	6.93936	6.81377	6.74329	6.87594	6.94054	6.96287	7.08656	7.10614	6.84757	7.01871	7.06372	7.07625	7.05113	6.96829	5.02555	4.9123	5.03521	4.84852	4.86054	4.97743	4.9919	4.90021	4.94072										0.940701	1	-0.226235	0.18017	0.954677	-0.0327271	1.00481	0.79821	-0.258962	0.399323	0.986562	-0.0751883	0.132508	0.906052
5.85708	5.95937	5.75868	5.77891	5.83423	5.87241	5.84548	6.00364	5.79762	5.9365	5.72252	5.696	5.79783	5.95944	5.80885	5.80206	5.68228	5.76391	3.77353	3.29868	4.41831	4.15708	3.70806	3.70249	4.69123	4.33279	4.00899										0.177167	1	-0.0298576	0.325052	0.913825	0.0537289	0.100807	1	0.0238713	0.31142	0.999005	0.0703678	0.159037	0.888127
3.37684	3.6421	3.74192	3.7945	3.64077	3.78934	3.78923	3.47303	3.57748	NaN	NaN	NaN	NaN	NaN	NaN	NaN	NaN	NaN	3.71649	3.71762	3.60381	3.62381	3.71899	3.57534	3.11502	3.87467	3.72459										0.573094	1	0.154588	0.534666	0.856551	-0.128295	0.063842	1	0.0262929	NaN	1	0	NaN	1
8.31248	8.2789	7.9922	7.91113	8.09025	8.01608	8.04628	8.17395	8.19364	7.78676	7.73141	7.58784	7.54633	7.93177	7.70205	7.70225	7.63203	7.69623	7.84477	7.89628	7.85883	7.78155	7.92968	7.91449	7.80273	7.84069	7.83118										0.760402	1	-0.188704	0.885541	0.776527	0.132134	0.19451	1	-0.0565699	0.0681202	0.99459	0.0247126	0.147727	0.896629
7.21055	7.11303	7.09768	7.02724	7.12167	7.11568	7.03376	7.03907	7.09462	6.62018	6.57852	6.42722	6.37895	6.69933	6.51578	6.13385	6.48194	6.59938	6.44529	6.5549	6.41528	6.3718	6.41558	6.26069	6.70443	6.41234	6.38133										0.486648	1	-0.052224	0.375032	0.90444	-0.0323814	0.98288	0.794143	-0.0846054	0.0326541	0.997136	-0.0106223	0.379401	0.721716
8.22206	8.28623	8.22452	8.02307	8.20421	8.19736	8.1776	8.23008	8.26884	5.73433	5.61984	5.35027	5.33937	5.788	5.73032	5.97974	6.1253	6.13777	8.09893	8.09918	8.06543	7.91723	8.01429	8.04724	7.98712	7.95767	8.07442										0.750404	1	-0.102725	0.576065	0.847186	0.0839609	0.216126	1	-0.0187639	0.101296	0.999303	0.0510791	1.83329	0.200613
9.12197	9.13951	9.12246	9.15135	9.09898	9.14455	9.07613	9.13628	9.04683	8.82278	8.87825	8.79556	8.83252	8.84009	8.79549	8.83027	8.79334	8.82443	8.63869	8.67237	8.73717	8.68512	8.56388	8.67632	8.64698	8.65512	8.74322										0.0734096	1	0.00364558	0.659676	0.819499	-0.0452124	0.703606	0.923162	-0.0415668	0.124224	1	-0.00949637	0.236688	0.833249
7.72028	7.68692	7.78936	7.77996	7.83717	7.7642	7.70586	7.8556	7.78771	7.19052	7.32188	7.27494	7.22787	7.22683	7.25505	7.37447	7.35743	7.52055	5.97538	5.94948	6.07542	5.91902	5.98069	6.06143	5.8899	5.97583	6.04633										0.756234	1	0.0615864	0.0775782	0.975806	-0.010715	0.409418	1	0.0508714	0.260726	0.998544	-0.0258629	1.13088	0.331334
7.94586	7.7368	7.84711	7.87941	7.81456	7.84062	7.80026	7.75018	7.84234	7.98362	7.65546	7.8827	7.57923	7.69021	7.83725	7.6888	7.56575	7.76567	7.36316	7.41779	7.34747	7.41063	7.52467	7.47684	7.47927	7.50989	7.4172										0.00835773	1	0.00160774	0.655642	0.820614	-0.0472681	0.278116	1	-0.0456603	0.49247	0.976055	-0.138366	0.67031	0.523307
8.51371	8.58018	8.52544	8.50133	8.49762	8.55824	8.49225	8.54025	8.57415	8.27351	8.31377	8.30635	8.30172	8.21893	8.40578	8.67467	8.72413	8.65196	8.36364	8.40182	8.3368	8.29242	8.34798	8.38622	8.38512	8.45343	8.4805					+					0.296091	1	-0.0207116	0.206912	0.950136	0.0164846	0.0460829	1	-0.004227	0.0689133	0.994363	0.0109364	4.01222	0.021
9.42053	9.2724	9.27429	9.33761	9.35918	9.3435	9.35459	9.34011	9.34144	9.21179	9.13855	9.19776	9.2078	9.13888	9.1254	9.13172	9.19611	9.07193	9.14932	9.2492	9.23491	9.23425	9.27381	9.28451	9.15409	9.23829	9.20152										0.18819	1	0.0243578	0.0604671	0.979266	-0.00138187	0.176971	1	0.0229759	0.303444	1	-0.0253445	0.512393	0.627079
1.84428	2.36036	2.3221	1.73075	2.31406	2.92376	2.00199	2.29096	2.35576	2.10298	2.99011	2.7284	2.61741	2.8129	1.99151	2.85273	2.57519	1.87078	NaN	NaN	NaN	NaN	NaN	NaN	NaN	NaN	NaN										0.142849	1	0.147278	0.1065	0.967032	-0.106622	0.0717657	1	0.0406566	0.136023	1	-0.133224	0.167109	0.883791
9.14632	9.13191	9.17984	9.16176	9.21166	9.24144	9.3324	9.22704	9.30007	9.11926	9.10449	9.09823	9.0323	9.01197	9.10985	9.12774	9.10625	9.14657	8.93274	8.91863	8.90121	8.8132	8.88973	8.95547	9.11314	9.02763	9.05784										0.894584	1	0.0522629	0.983282	0.763083	0.0815535	1.75875	0.5904	0.133816	0.853315	0.903045	-0.0559498	0.670739	0.523844
5.5606	5.49629	5.66258	5.7088	5.54053	5.54746	5.44019	5.48294	5.66386	5.50214	5.63357	5.4856	5.47825	5.46267	5.43064	5.40995	5.37825	5.33743	4.39953	4.36415	4.30831	4.52776	4.29681	4.41526	4.35381	4.57992	4.32156										0.129186	1	0.0257735	0.327298	0.912893	-0.069936	0.20304	1	-0.0441624	0.786041	0.908274	-0.0832443	1.49128	0.243768
5.60406	5.52659	5.49789	5.57099	5.66937	5.46177	5.62516	5.57236	5.64744	4.69323	4.99428	4.97965	5.03039	4.99418	5.14304	5.10036	5.0787	4.97904	3.53152	3.42792	2.76613	3.29087	2.75484	3.06704	3.58818	3.27425	3.19482										0.133173	1	0.024528	0.302814	0.916827	0.0476136	0.866246	0.853347	0.0721416	0.706517	0.922562	0.166814	0.712833	0.50596
4.91652	5.02785	4.82684	4.83315	4.94197	4.7457	4.85153	4.97623	4.86217	4.77948	4.83989	4.79011	5.00483	4.51638	4.79639	4.92214	4.82529	4.77678	4.64008	4.93308	4.78987	4.62023	4.73674	4.62086	4.37936	4.74541	4.67331										0.440782	1	-0.0834626	0.335179	0.912309	0.0563723	0.142412	1	-0.0270902	0.0754159	0.998219	-0.0306265	0.339143	0.75136
6.77139	6.79106	6.93702	6.69414	6.96772	6.84651	6.96395	6.82703	7.00855	NaN	NaN	NaN	NaN	NaN	NaN	NaN	NaN	NaN	5.22603	5.42384	5.43707	5.44909	5.33981	5.21266	5.47667	5.47209	5.28466										0.0103158	1	0.00296863	0.431891	0.891298	0.0970546	0.591334	0.961446	0.100023	NaN	1	0	NaN	1
6.2259	5.71965	5.84548	5.80424	5.9733	5.76102	6.0612	5.61557	5.73928	NaN	NaN	NaN	NaN	NaN	NaN	NaN	NaN	NaN	NaN	NaN	NaN	NaN	NaN	NaN	NaN	NaN	NaN										0.195417	1	-0.0841556	0.0991091	0.970463	-0.0408373	0.244481	1	-0.124993	NaN	1	0	NaN	1
8.01476	8.15876	8.40402	8.11581	8.18328	8.1717	8.13044	8.06438	8.21977	7.44637	7.52113	7.46639	7.48128	7.45024	7.45754	7.50557	7.55968	7.55133	6.77942	7.00681	7.10944	6.89585	6.88704	6.942	6.91044	6.98137	6.93509										0.111569	1	-0.0355819	0.13973	0.960563	-0.0187343	0.167658	1	-0.0543162	0.243571	1	-0.0149449	1.02224	0.377167
9.86432	9.75943	9.78956	9.77258	9.84328	9.82574	9.8622	9.83465	9.92914	9.6714	9.64115	9.65098	9.62015	9.62462	9.6034	9.59431	9.63967	9.59566	9.33591	9.3361	9.37263	9.33106	9.37796	9.37775	9.35593	9.36172	9.39141										0.0888819	1	0.00943247	0.807658	0.798142	0.0614586	0.779221	0.903184	0.0708911	1.60182	0.816478	-0.0384521	1.20817	0.305128
8.14309	8.40665	8.39638	8.25579	8.23868	8.40549	8.25642	8.29753	8.24184	7.58169	7.5323	7.58665	7.54096	7.6634	7.41431	7.74083	7.59388	7.58044	8.2059	8.32098	8.22115	8.19155	8.18477	8.32087	8.14422	8.24771	8.22909										0.0523407	1	-0.0153901	0.247375	0.931659	-0.0347239	0.222828	1	-0.050114	0.136347	1	-0.027325	0.588887	0.574315
8.69242	8.60254	8.62304	8.67156	8.69215	8.74926	8.80533	8.76524	8.86358	8.31674	8.41108	8.34934	8.30931	8.38937	8.31964	8.36748	8.31172	8.23836	8.56505	8.62587	8.65404	8.67819	8.60729	8.58689	8.57998	8.57181	8.57743										0.843369	1	0.0649872	1.35897	0.674065	0.107064	1.91976	0.564413	0.172051	0.202352	1	-0.0196142	0.499633	0.636475
9.15012	9.13452	9.20257	9.14878	9.11234	9.16547	9.16163	9.13802	9.10063	8.94805	9.01479	8.98466	9.04102	9.02514	9.02827	9.10623	8.98401	9.0082	9.18382	9.26269	9.22734	9.22933	9.1883	9.19312	9.29803	9.21098	9.20455										0.320142	1	-0.020209	0.136611	0.961002	-0.00876776	0.460289	1	-0.0289768	1.15752	0.876483	0.0489772	0.526389	0.616515
9.11358	9.16573	9.07048	9.07577	9.1236	9.1008	9.15743	9.08577	9.07455	8.92985	9.1078	8.96747	8.99523	9.13663	8.9559	9.00381	8.97466	9.00407	9.01147	9.08149	8.98966	9.01271	9.00442	9.03283	8.88912	9.04982	9.02039										0.207761	1	-0.0165421	0.0697156	0.978983	0.00586287	0.101383	1	-0.0106792	0.131443	1	0.0275526	0.0468352	0.967891
8.25721	8.20962	8.34897	8.18846	8.24649	8.15057	8.26331	8.27568	8.26632	7.96494	8.04192	8.06864	8.04833	7.98447	8.02285	8.08667	8.04084	8.12877	7.91892	7.70588	7.91429	7.78019	7.82807	7.77878	7.85462	7.81145	7.97224										0.707925	1	-0.0767616	1.22312	0.721769	0.0732638	0.0286249	1	-0.00349776	0.0635922	0.993074	-0.00662072	0.682644	0.519067
5.02377	4.69229	5.02175	4.97311	4.95651	4.79222	4.88889	4.99228	4.80313	4.96842	5.29172	5.01064	4.88017	4.67882	4.47878	4.8225	5.1339	4.70695	NaN	NaN	NaN	NaN	NaN	NaN	NaN	NaN	NaN										0.0141702	1	-0.00532532	0.0542442	0.982359	-0.0125128	0.0497858	1	-0.0178382	1.25268	0.840782	-0.411005	0.549947	0.598955
8.62002	8.72733	8.63373	8.60208	8.60515	8.7259	8.60155	8.70149	8.67924	8.42065	8.43282	8.51574	8.47913	8.61263	8.47911	8.38808	8.49545	8.51993	6.98425	7.10707	7.10892	7.05755	7.10954	7.04454	7.00845	7.10386	7.16589										0.109248	1	-0.0159858	0.117363	0.963951	0.0163832	0.00286483	1	0.000397364	0.555769	0.95415	0.0672197	0.0800689	0.944553
9.87774	10.0255	10.0623	9.85423	10.0004	9.98586	9.98308	9.8822	10.0049	9.56539	9.62165	9.59513	9.52732	9.71596	9.58974	9.78588	9.74161	9.63556	9.48116	9.66317	9.57106	9.51724	9.52783	9.51266	9.44123	9.52071	9.55449										0.222609	1	-0.0416835	0.0570134	0.980643	0.00988261	0.177951	1	-0.0318009	0.105682	1	0.0169465	1.25546	0.292668
7.05129	6.82226	6.98372	6.86393	7.06933	7.03032	6.93547	6.9974	7.03558	6.74744	6.8665	6.83755	6.85734	6.85152	6.86457	6.728	6.86057	6.80761	6.01108	6.17185	6.16227	5.99361	6.09671	5.91718	6.03305	6.02072	6.1219										0.141745	1	0.0354374	0.00768243	0.999145	0.00162284	0.192107	1	0.0370603	0.491378	0.975925	0.0406472	0.128581	0.9076
6.01925	6.12855	5.94421	5.91395	6.02682	5.92969	6.03303	6.01818	5.94205	5.42516	5.88604	5.73255	5.68511	5.97996	5.39638	5.51041	5.74259	5.79646	4.97956	5.2921	5.00047	4.85458	5.23081	5.01665	5.03297	4.83788	4.86602										0.503747	1	-0.0738502	0.380862	0.903881	0.0409306	0.210993	1	-0.0329196	0.0089794	1	0.00589975	0.00385575	0.997319
9.16905	9.05324	9.01439	9.00659	9.06773	9.06615	9.10725	9.15749	9.13302	8.62633	8.57553	8.54983	8.45225	8.62259	8.55685	8.49303	8.53293	8.62262	8.24416	8.34799	8.25441	8.2352	8.28903	8.41804	8.33605	8.45891	8.38493										0.25118	1	-0.0320721	1.58718	0.62306	0.0857677	0.479127	0.993447	0.0536957	0.298155	1	-0.0399993	0.316648	0.770037
4.72357	4.73659	4.739	4.77144	4.82473	4.67164	4.83804	4.65369	4.80724	1.53586	1.5309	1.80497	1.83308	1.55135	2.20718	1.5192	2.14651	1.6424	1.91234	2.29581	1.18496	1.31296	1.2958	2.36029	1.51671	1.6696	0.869899										0.194699	1	0.0228864	0.049098	0.983044	0.0103849	0.22761	1	0.0332713	0.497886	0.974747	0.239962	0.27518	0.799582
1.28718	2.26512	2.10287	1.50132	NaN	1.39384	1.77435	1.81476	1.88499	1.43375	1.23058	1.25808	0.849617	NaN	0.776256	1.6954	NaN	1.64245	NaN	NaN	NaN	NaN	NaN	NaN	NaN	NaN	NaN										0.460337	1	-0.437478	2.13478	0.617934	0.377121	0.0693323	1	-0.0603577	1.97273	0.838165	-0.494532	1.62967	0.22545
2.77573	2.1947	2.67512	2.57079	2.37187	2.83798	2.36289	2.46173	2.5986	NaN	NaN	NaN	NaN	NaN	NaN	NaN	NaN	NaN	2.85959	2.43335	3.02092	2.18929	2.60172	3.41963	2.59061	2.31721	2.35288										0.070192	1	0.0450346	0.323158	0.912937	-0.119145	0.143294	1	-0.0741105	NaN	1	0	NaN	1
7.31296	7.21715	7.32426	7.21836	7.20425	7.27805	7.22302	7.29658	7.27027	7.1664	7.11686	7.09622	7.14064	7.19453	7.02226	7.12857	7.05612	7.14969	6.15011	6.28813	6.27153	6.14513	6.05037	6.19946	6.10269	6.0392	6.09305										0.556464	1	-0.0512404	0.403656	0.894944	0.0297372	0.206765	1	-0.0215033	0.0456906	0.997128	-0.00734695	0.160519	0.887261
8.46966	8.52617	8.45592	8.42869	8.40696	8.51568	8.42249	8.47939	8.41057	7.71097	7.76327	7.812	7.67734	7.96481	7.80296	7.82018	7.80103	7.68475	8.0064	7.94878	8.06451	7.97553	8.15734	8.05458	8.07324	8.00736	8.0805										0.351488	1	-0.0334759	0.119819	0.962362	-0.0129576	0.70078	0.927728	-0.0464334	0.236233	1	0.0529588	0.0436075	0.970478
6.34116	6.22802	6.26355	6.14474	6.23071	6.31448	6.47196	6.25808	6.37185	6.00489	6.24352	6.25054	6.09271	6.19507	6.23918	6.2709	6.06659	6.21418	5.37976	5.26499	5.59942	5.4851	5.56123	5.48471	5.42155	5.50984	5.53524										0.330547	1	-0.0476011	0.805251	0.796882	0.137319	0.567709	0.968714	0.0897182	0.0344383	0.995541	0.00933647	0.060238	0.959815
5.45479	5.24918	5.30592	5.07049	5.4682	5.00319	5.08379	5.17817	5.259	NaN	NaN	NaN	NaN	NaN	NaN	NaN	NaN	NaN	NaN	NaN	NaN	NaN	NaN	NaN	NaN	NaN	NaN										0.422471	1	-0.156006	0.0150287	0.996651	-0.00697215	0.959712	0.818246	-0.162978	NaN	1	0	NaN	1
9.29208	9.18418	9.15096	9.19601	9.18564	9.19396	9.19427	9.24997	9.1971	9.06184	9.03165	9.10959	9.0868	9.04958	8.97379	9.08974	9.03521	9.0493	9.24331	9.22818	9.24535	9.18771	9.12091	9.1845	9.15566	9.20356	9.27052										0.150117	1	-0.0172008	0.523738	0.858793	0.0219062	0.0343662	1	0.00470543	0.314615	0.999019	-0.030968	0.125907	0.907846
10.5594	10.6381	10.6531	10.5921	10.5755	10.6319	10.6042	10.6346	10.6884	10.2449	10.266	10.307	10.277	10.339	10.2772	10.4287	10.3769	10.3966	9.95812	10.0148	10.0196	10.0157	10.0471	9.99428	9.96674	9.95517	10.0441										0.19468	1	-0.0170075	0.646329	0.819777	0.0425857	0.268591	1	0.0255782	0.383503	0.988785	0.0251023	2.24738	0.173717
5.83679	5.87183	5.78407	5.63599	5.66527	5.78799	5.88413	5.89846	5.89821	5.40457	5.32496	5.55958	5.27633	5.70194	5.6239	5.759	5.52101	5.76536	3.9039	3.55461	4.01101	4.09505	4.00967	4.04918	3.93052	3.81337	3.80021										1.1908	1	-0.134481	1.86804	0.63719	0.197185	1.13683	0.734866	0.0627041	0.284638	1	0.104356	1.11961	0.337468
9.14233	9.12159	9.1024	9.00874	9.12662	9.14147	9.07462	9.12202	9.17157	8.30735	8.36386	8.34774	8.35948	8.41292	8.31662	8.44926	8.44436	8.34771	8.32555	8.40761	8.45097	8.32816	8.50698	8.33699	8.37375	8.40489	8.40554										0.274937	1	-0.0298281	0.237565	0.935894	0.0304585	0.00683549	1	0.000630379	0.290317	1	0.0233574	0.934299	0.409051
5.57729	5.56978	5.68941	5.74354	5.70728	5.66017	5.64124	5.39116	5.65985	NaN	NaN	NaN	NaN	NaN	NaN	NaN	NaN	NaN	NaN	NaN	NaN	NaN	NaN	NaN	NaN	NaN	NaN										0.938459	1	0.0915022	0.708673	0.811131	-0.139578	0.194503	1	-0.0480757	NaN	1	0	NaN	1
7.29112	7.09922	7.13473	7.14828	7.21982	7.11553	7.28077	7.16394	7.21076	6.66375	6.7841	6.79237	6.6361	6.756	6.81164	6.65778	6.95877	6.81227	7.15229	6.9109	6.99641	6.9068	7.04696	7.11264	7.10522	6.97189	7.02641										0.0728371	1	-0.0138143	0.553602	0.849811	0.0572815	0.253696	1	0.0434672	0.0636624	0.99328	-0.012157	0.259966	0.811061
7.78021	7.88739	7.85186	7.99935	8.01614	7.87161	7.97983	7.8763	7.94736	6.7847	6.60893	6.73863	6.93386	6.79719	6.78615	6.8425	6.68649	6.85685	7.67559	7.78492	7.83594	7.69151	7.68535	7.9528	7.82838	7.6837	7.82601										1.03776	1	0.12255	0.194787	0.951272	-0.0278716	1.01184	0.795012	0.0946789	0.839987	0.896811	0.128314	0.485099	0.646976
5.99292	6.30088	6.32184	5.96859	6.11739	6.25802	6.15452	6.45414	6.46408	5.52172	5.55868	5.43063	5.38552	5.72779	5.33732	5.3488	5.50783	5.40365	5.69731	5.62691	5.46976	5.68107	5.59774	5.61086	5.5857	5.58054	5.52295										0.267794	1	-0.0905514	0.858601	0.784251	0.242918	0.445362	1	0.152367	0.0539289	0.994102	-0.0201356	0.624772	0.553056
8.14455	8.15669	8.15582	8.23763	8.16073	8.19581	8.15754	8.2293	8.05323	8.26335	8.29482	8.30088	8.39395	8.28742	8.26524	8.30388	8.23147	8.28727	8.18485	8.15994	8.26556	8.2609	8.16568	8.08502	8.22152	8.17881	8.24021										0.947538	1	0.0457029	0.388366	0.901575	-0.0513662	0.0374612	1	-0.00566324	0.284335	1	0.0291904	0.187088	0.868755
6.71838	6.78903	6.72419	6.63693	6.66895	6.70556	6.5073	6.79631	6.87716	6.69907	7.08381	6.97977	6.76626	6.89156	6.76127	6.91747	6.98659	6.90241	6.41802	6.41585	6.41859	6.42401	6.42742	6.37631	6.29338	6.44595	6.44781										1.14671	1	-0.0733883	0.189429	0.952436	0.0564396	0.0508497	1	-0.0169487	0.394746	0.988561	-0.114523	0.0422433	0.971743
7.40999	7.4009	7.49674	7.40842	7.2875	7.29725	7.37758	7.34623	7.4157	7.1757	7.20668	7.33579	7.20519	7.10458	7.06109	7.14251	7.17021	7.19109	7.24931	7.29202	7.15546	7.25026	7.23576	7.22674	7.34556	7.33413	7.33215									+	0.995814	1	-0.104823	0.48598	0.871569	0.0487817	0.698839	0.927808	-0.0560412	0.82546	0.899407	-0.115774	0.631115	0.54848
9.61581	9.53173	9.55233	9.59564	9.58523	9.58377	9.66745	9.5521	9.49248	9.54667	9.57426	9.54282	9.57856	9.52549	9.5283	9.6182	9.57571	9.64351	9.60733	9.55507	9.62181	9.64654	9.67954	9.6097	9.63888	9.64767	9.66351										0.350508	1	0.0215886	0.124567	0.96354	-0.0175314	0.023693	1	0.00405725	0.20315	1	-0.0104678	1.22931	0.298983
9.053	9.1162	9.12679	9.05212	9.17174	9.15712	9.23936	9.12479	9.17496	9.11745	9.08278	9.19215	9.16396	9.1325	9.13589	9.20049	9.20137	9.19243	8.25182	8.37157	8.2644	8.25205	8.26311	8.34178	8.2993	8.32055	8.26476										0.254929	1	0.0283349	0.45236	0.88292	0.0527054	0.938701	0.828177	0.0810404	0.146636	1	0.0133193	0.973372	0.393399
7.16098	7.16064	7.00668	7.07674	7.09508	7.09662	7.09698	7.11199	6.9593	7.02792	7.04642	7.0342	7.05583	7.06469	7.02977	7.07481	7.11639	7.0763	6.74853	6.87321	6.9116	7.04406	7.02183	6.95605	6.86855	6.9308	6.85495										0.14295	1	-0.0199553	0.2732	0.922018	-0.0333886	0.307489	1	-0.0533439	0.5175	0.963722	0.0139176	1.64831	0.226095
8.37798	8.21439	8.1475	8.41006	8.27804	8.25401	8.29586	8.31543	8.20975	8.48712	8.45213	8.39814	8.42341	8.48822	8.41549	8.50747	8.5279	8.5694	8.37976	8.3063	8.28839	8.4206	8.29775	8.38603	8.31381	8.38125	8.20241										0.330934	1	0.0674156	0.277896	0.919557	-0.040356	0.131343	1	0.0270596	0.033353	0.996721	-0.0034221	1.3185	0.282343
8.24568	8.68946	8.73809	8.52581	8.61678	8.58593	8.63113	8.53234	8.54393	8.07631	7.9231	8.08818	7.882	8.54271	7.84765	8.46503	8.04364	8.60633	8.52026	8.51265	8.36531	8.2092	8.27824	8.28862	8.22592	8.25954	8.33985										0.039404	1	0.0184307	0.059381	0.979495	-0.00703812	0.0238495	1	0.0113926	0.0947164	0.998789	0.0615883	0.901756	0.425291
7.56672	7.44509	7.52246	7.5517	7.31093	7.42401	7.49565	7.46951	7.37511	6.87401	6.89583	6.93303	7.08703	6.71853	6.89197	6.94213	6.8916	6.97047	6.99302	6.64551	6.8643	6.8979	6.82506	6.8631	6.78249	6.93056	6.88987										0.4557	1	-0.0825432	0.0802876	0.975245	0.0178779	0.562597	0.967829	-0.0646653	0.00541435	1	-0.0017813	0.514553	0.626199
8.06837	7.96428	7.97496	8.01074	8.03282	7.99016	7.97772	7.96528	7.97693	7.71073	7.59889	7.74594	7.63276	7.52418	7.58722	7.59794	7.54247	7.62078	7.45495	7.5254	7.37545	7.41141	7.44093	7.38328	7.29771	7.44902	7.41562										0.0876043	1	0.00870148	1.36712	0.673339	-0.0379286	0.36682	1	-0.0292271	0.889836	0.899526	-0.103801	0.915288	0.418475
8.72869	8.79612	8.72262	8.74836	8.70716	8.8007	8.77993	8.81804	8.74358	8.21137	8.19691	8.2032	8.03728	8.34233	8.09254	8.18667	8.15114	8.26152	8.65529	8.75362	8.76052	8.61407	8.69738	8.59773	8.66049	8.6687	8.74483										0.0274166	1	0.00293096	0.340292	0.910627	0.0284446	0.419204	1	0.0313756	0.189151	1	-0.046443	0.0420712	0.971837
5.33265	5.57996	5.61779	5.3301	5.49732	5.57286	5.43853	5.51231	5.38336	NaN	NaN	NaN	NaN	NaN	NaN	NaN	NaN	NaN	5.36735	5.37587	5.53248	5.44836	5.39671	5.53377	5.42885	5.51067	5.48199										0.140045	1	-0.0433741	0.0975501	0.970459	-0.0220257	0.270246	1	-0.0653998	NaN	1	0	NaN	1
5.95733	6.08288	6.26835	6.06287	6.11292	6.11941	6.06242	6.05399	6.13444	5.28565	5.46605	5.36175	5.59144	5.71825	5.42374	5.33436	5.48426	5.44888	4.98789	4.99012	5.03009	4.84607	4.94299	4.88175	4.72722	5.00309	4.77618										0.0160441	1	-0.00445525	0.18049	0.954629	-0.0147815	0.0717893	1	-0.0192367	0.96758	0.898604	0.206661	0.301973	0.782064
10.3761	10.155	10.1248	10.3134	10.1967	10.2272	10.2543	10.265	10.2619	10.2426	10.2791	10.2806	10.1558	10.1981	10.2485	10.1122	10.215	10.1515	10.3608	10.3307	10.3664	10.3621	10.4039	10.3643	10.4141	10.3541	10.3548										0.113624	1	0.0271171	0.155417	0.95517	0.014583	0.202935	1	0.0417	1.05994	0.893935	-0.0666211	1.53555	0.234456
9.63599	9.59242	9.55376	9.63941	9.60085	9.60821	9.62312	9.6398	9.52672	9.70309	9.66783	9.6479	9.63832	9.64608	9.6407	9.61308	9.58218	9.59826	9.70125	9.72004	9.71851	9.71325	9.74574	9.71047	9.74843	9.72324	9.71233										0.345219	1	0.0221024	0.203622	0.949761	-0.019612	0.0195032	1	0.00249036	0.893729	0.902855	-0.0312414	1.81871	0.202639
5.61145	5.84303	5.81538	5.75065	5.79468	5.87403	5.64191	5.83936	5.7733	5.71482	5.69767	5.69471	5.81368	5.81559	5.53178	5.7783	6.01652	5.71552	5.64172	5.68279	5.72162	5.63364	5.55903	5.65537	5.65315	5.63881	5.70877										0.241269	1	0.0498339	0.331051	0.912377	-0.0549291	0.0181559	1	-0.00509516	0.0662175	0.993397	0.0179513	0.66264	0.530288
2.67308	2.1215	2.53436	2.79342	2.45284	2.67837	2.73026	2.56631	2.48201	NaN	NaN	NaN	NaN	NaN	NaN	NaN	NaN	NaN	3.02984	2.84967	3.14694	3.27339	3.40107	3.54473	3.17132	3.37164	3.62426										0.440289	1	0.198564	0.14623	0.95854	-0.0486828	0.342822	1	0.149881	NaN	1	0	NaN	1
7.02341	6.95632	6.71654	6.76626	7.03473	6.68249	7.04561	7.01529	6.81414	5.8056	5.61502	5.73266	5.8147	5.60069	5.63625	5.69195	5.77557	5.5539	5.98028	6.51177	5.88246	6.27942	5.97169	6.40523	6.62203	6.10326	6.59948										0.192443	1	-0.0709291	0.434335	0.889295	0.130523	0.193541	1	0.0595935	0.145744	1	-0.0338877	0.198505	0.860099
7.25846	6.94418	7.10468	6.9984	7.30837	7.05356	7.42904	7.19654	7.42161	6.21312	6.28553	6.17201	6.13246	6.03457	6.17597	6.08725	6.08808	6.00951	6.91727	6.85644	6.92876	6.65923	6.85785	6.8794	7.12306	7.25577	7.29614										0.0458705	1	0.0176681	0.871963	0.784689	0.228957	0.974796	0.8032	0.246625	0.957895	0.89324	-0.109221	1.73325	0.212064
5.08962	5.03289	5.06036	5.03971	5.0496	4.88985	4.7439	4.9285	4.89139	5.05667	4.9275	5.15573	5.15199	4.54138	4.80173	5.06238	5.19136	5.01089	3.83394	3.84084	3.8137	3.3294	3.58037	3.66821	4.16917	4.26056	3.88666										0.554977	1	-0.0679027	0.840178	0.784189	-0.138458	1.60977	0.628953	-0.206361	0.496768	0.974885	-0.214937	0.1865	0.868715
8.45436	8.4312	8.44424	8.37171	8.40009	8.49999	8.39333	8.4888	8.42723	8.40409	8.52919	8.45684	8.38988	8.39768	8.37639	8.48317	8.42389	8.42197	8.23015	8.2865	8.13547	7.9999	8.04281	8.03695	8.07347	7.95686	8.01663										0.187112	1	-0.0193335	0.0933087	0.971651	0.0125227	0.0839231	1	-0.00681082	0.959432	0.893568	-0.0753892	0.187779	0.86838
9.50113	9.36645	9.38362	9.29687	9.44703	9.39297	9.41893	9.42949	9.41495	9.32463	9.25825	9.21844	9.21992	9.25942	9.22051	9.15586	9.26946	9.16965	9.70813	9.71101	9.58142	9.59576	9.59747	9.62253	9.61717	9.61746	9.60305										0.247269	1	-0.038113	0.405213	0.893726	0.0421673	0.0321421	1	0.00405439	0.430303	0.991938	-0.0338224	0.65797	0.534406
8.05511	7.92641	7.86426	7.93184	8.01868	7.89771	7.89131	8.00142	7.9025	7.79509	7.74764	7.81347	7.77339	7.63125	7.80085	7.62648	7.75287	7.82121	8.01405	8.04304	7.93116	7.95373	8.0036	7.88073	7.8623	7.85438	7.72666										0.00399182	1	0.000814279	0.129225	0.962724	-0.0176702	0.0906713	1	-0.0168559	0.375615	0.990801	-0.0502385	0.358334	0.735265
7.60296	7.64527	7.60304	7.7224	7.63794	7.58963	7.5659	7.7294	7.7048	7.77609	7.94761	8.07231	7.87325	8.27172	8.0186	7.76635	7.84909	8.08547	7.76518	7.84597	7.68362	7.90671	7.82779	7.71365	8.16621	7.6815	7.65482										0.327873	1	0.0329011	0.093189	0.971709	0.0167127	0.397171	1	0.0496138	0.351917	0.994385	0.122522	0.0876151	0.939636
9.80833	9.81569	9.86528	9.85249	9.8513	9.88228	9.88461	9.83499	9.88358	9.51641	9.53558	9.53082	9.43172	9.51627	9.48864	9.56785	9.51671	9.58809	9.4307	9.47274	9.46308	9.49236	9.492	9.44611	9.40825	9.43626	9.43537										0.717507	1	0.0322571	0.106907	0.967183	0.00570393	0.715644	0.917523	0.037961	0.888811	0.899837	-0.0487254	0.610555	0.561653
6.47928	6.45729	6.55875	6.57004	6.40733	6.49579	6.34538	6.44572	6.60896	6.51641	6.51073	6.50621	6.58184	6.555	6.42437	6.49708	6.37201	6.46125	NaN	NaN	NaN	NaN	NaN	NaN	NaN	NaN	NaN										0.0448569	1	-0.00738351	0.0968452	0.971326	-0.0243677	0.142212	1	-0.0317512	0.0664352	0.994457	0.00928577	0.842087	0.450346
8.90928	8.82747	8.80107	8.78793	8.81697	8.71653	8.8344	8.87598	8.85069	8.31675	8.31721	8.12431	8.24135	8.12785	8.35936	8.19351	8.32235	8.18154	8.70807	8.74139	8.72364	8.71737	8.6518	8.7369	8.68306	8.68881	8.80383										0.749947	1	-0.0721302	1.16652	0.730083	0.0798785	0.0785892	1	0.00774829	0.036181	0.995557	-0.00990264	0.0922049	0.936315
5.39009	5.42003	5.24642	5.3823	5.31759	5.30016	5.2071	5.34525	5.50999	NaN	NaN	NaN	NaN	NaN	NaN	NaN	NaN	NaN	5.09392	5.18996	5.00834	5.13954	5.26846	5.07864	5.10081	5.07433	5.17155										0.115752	1	-0.0188305	0.0805039	0.975556	0.020762	0.00617242	1	0.00193151	NaN	1	0	NaN	1
9.91214	9.92088	9.93674	9.84225	9.92694	9.93255	9.9516	9.927	10.0173	9.63954	9.68865	9.56981	9.66923	9.56907	9.59121	9.64269	9.63469	9.65574	9.68528	9.6463	9.67489	9.64922	9.69355	9.68931	9.55404	9.64217	9.6428										0.307163	1	-0.0226733	0.747641	0.809441	0.0647221	0.685545	0.931327	0.0420488	0.190223	1	-0.0228332	0.122088	0.910353
6.3705	6.43229	6.3607	6.18882	6.37895	6.21958	6.0964	6.34049	6.3064	6.04419	6.16648	6.01989	6.14679	6.22085	6.11898	6.28724	6.23952	6.21147	6.10563	6.17879	6.18914	6.26392	6.20042	6.32813	6.12172	6.30499	6.1331										0.929612	1	-0.125381	0.0524167	0.982632	-0.0146869	0.81516	0.882739	-0.140068	0.714256	0.924823	0.0853513	1.54543	0.232538
8.90861	8.90976	9.04599	8.93201	8.9471	8.94785	8.98445	8.93072	8.9982	8.17116	7.97517	8.27903	7.94011	8.05659	8.16241	8.27796	8.14909	8.28461	8.73721	8.81998	8.71969	8.57146	8.5541	8.61106	8.71066	8.75749	8.77087										0.0972557	1	-0.0124648	0.608542	0.834566	0.0288048	0.118979	1	0.0163399	0.333656	0.99625	-0.0887521	0.408014	0.699506
6.54689	6.53572	6.59168	6.55263	6.60447	6.52021	6.55498	6.50698	6.54657	6.36066	6.53363	6.49082	6.23024	6.54461	6.28244	6.34792	6.22155	6.35248	7.00254	5.75228	6.28847	5.79771	5.80038	5.76746	5.75122	5.39076	5.73172										0.0110827	1	0.00100501	0.329298	0.912367	-0.0229273	0.412079	1	-0.0219223	0.422623	0.989726	-0.109275	1.07642	0.355542
8.44767	8.82861	8.71604	8.60518	8.6736	8.71802	8.55252	8.57393	8.57684	7.74082	7.98664	7.87648	7.95125	8.19082	8.01947	7.81892	8.07616	8.0212	8.02052	8.03515	8.17378	8.09341	8.15107	8.09951	8.08875	8.18377	8.1292										0.00416289	1	0.00149663	1.35674	0.669641	-0.0978406	0.353736	1	-0.096344	0.858434	0.902835	0.185872	0.419809	0.690031
4.0646	3.84307	4.11473	4.11994	4.07701	3.64421	4.00775	3.91213	3.85679	4.55809	3.61889	4.03579	3.7045	4.44255	4.26622	4.35763	4.26412	3.78145	4.32783	4.08861	3.99352	4.03135	4.29769	4.11614	4.45069	4.12968	3.94735										0.127829	1	-0.060413	0.0465009	0.984491	-0.0215	0.362032	1	-0.0819129	0.066342	0.994036	0.0668341	0.0681831	0.953856
8.28267	8.33627	8.40917	8.23457	8.25588	8.32298	8.24788	8.27202	8.19649	7.70381	7.78339	7.78672	7.64122	7.61949	7.74133	7.77322	7.66848	7.77984	7.38656	7.45914	7.58467	7.51601	7.52299	7.42893	7.44697	7.46825	7.45931										0.722486	1	-0.071559	0.393349	0.897432	-0.0323483	1.13917	0.734711	-0.103907	0.914278	0.899093	-0.0906227	0.143585	0.899262
4.73215	4.11872	4.27589	4.61677	4.28663	4.26987	4.45279	4.3338	4.4774	NaN	NaN	NaN	NaN	NaN	NaN	NaN	NaN	NaN	4.34963	4.65696	4.36339	4.28661	4.55118	4.24559	4.44131	4.35952	4.31739										0.0240248	1	0.0155064	0.0885995	0.975279	0.0302402	0.085729	1	0.0457466	NaN	1	0	NaN	1
8.71497	8.58494	8.67358	8.64866	8.73697	8.63478	8.67082	8.73249	8.7211	8.22006	8.28384	8.31005	8.24774	8.07737	8.22473	8.11638	8.22478	8.24321	7.41346	7.54812	7.40196	7.33421	7.41183	7.39582	7.50526	7.65048	7.45934										0.11357	1	0.0156368	0.393666	0.897968	0.0346705	0.515965	0.984548	0.0503073	0.669092	0.936654	-0.0880359	0.734702	0.497757
9.67905	9.71212	9.66543	9.6722	9.68067	9.66856	9.63257	9.65391	9.64763	9.64338	9.66626	9.71379	9.59249	9.69856	9.63687	9.60435	9.68864	9.61912	9.37113	9.41105	9.4401	9.4841	9.48572	9.4609	9.35177	9.42391	9.37524										0.33829	1	-0.0117254	1.7924	0.617498	-0.0291055	1.25739	0.71388	-0.0408309	0.357413	0.994551	-0.0318362	0.485563	0.646574
6.34026	6.05289	6.27878	6.05376	6.08025	6.00901	6.23612	6.21761	6.15563	NaN	NaN	NaN	NaN	NaN	NaN	NaN	NaN	NaN	6.2538	6.21608	6.19668	6.09417	6.27144	6.26912	6.15676	6.07103	6.28412										0.91679	1	-0.176299	2.08083	0.647879	0.155443	0.0812343	1	-0.0208557	NaN	1	0	NaN	1
4.07382	4.08811	4.14825	3.81654	4.08584	4.3176	3.91645	4.18077	4.075	3.7453	3.66807	3.65452	3.78585	4.02992	3.76469	3.93762	3.73644	3.84509	NaN	NaN	NaN	NaN	NaN	NaN	NaN	NaN	NaN										0.0718669	1	-0.0300644	0.032788	0.987987	-0.0159216	0.224219	1	-0.045986	0.887909	0.900281	0.170858	1.09402	0.34707
8.94864	8.70858	8.77121	8.81244	8.77851	8.71491	8.87783	8.76408	8.80545	8.99371	8.73895	8.89493	8.81605	8.89976	8.86489	8.64234	8.79372	8.92009	8.4612	8.28423	8.24845	8.2902	8.28428	8.268	8.4894	8.26029	8.20492										0.203845	1	-0.0408554	0.465245	0.878368	0.0471668	0.0267258	1	0.00631142	0.0700696	0.994845	-0.0156314	0.342661	0.748506
5.89925	6.09685	6.02828	5.97236	6.01804	6.17346	6.06403	6.09059	6.03215	5.35355	5.44989	5.374	5.31416	5.55041	5.4681	5.43044	5.52103	5.3721	5.06005	5.07797	5.21913	4.87101	5.00928	5.19974	5.32247	5.13861	5.37452										0.215032	1	0.0464956	0.0411281	0.986582	0.00763305	0.376336	1	0.0541286	0.276422	1	0.0517418	0.393127	0.710539
8.56449	8.46428	8.41941	8.51777	8.51787	8.47492	8.5595	8.55254	8.57419	8.58102	8.69958	8.60798	8.47859	8.55388	8.60762	8.46783	8.59418	8.67919	8.51845	8.37391	8.51081	8.59307	8.52673	8.52384	8.60705	8.56247	8.50071										0.174322	1	0.0207958	1.69614	0.642222	0.0585537	0.850178	0.855189	0.0793495	0.731985	0.922673	-0.0828276	0.2776	0.798876
7.01047	6.86892	6.96857	7.0393	7.03386	6.97968	6.9177	6.86205	6.80555	7.10601	7.06005	7.02333	6.99113	7.10313	6.99178	7.15168	6.90391	6.96907	7.02612	6.83529	7.02669	7.03119	7.00955	6.78972	7.13759	6.91569	6.78442										0.672552	1	0.0682952	1.84582	0.626787	-0.155844	0.759461	0.911056	-0.0875486	0.319019	0.998051	-0.0344483	0.284102	0.794101
5.69517	5.51828	5.54868	5.47835	5.6413	5.6066	5.69247	5.71287	5.70367	5.46727	5.21647	5.38846	5.51615	5.1583	5.32452	5.4843	5.37125	5.4127	5.24799	5.27582	5.33763	5.27587	5.30987	5.22833	5.27987	5.32168	5.23644										0.0559996	1	-0.0119596	1.20153	0.733319	0.127586	0.987013	0.796955	0.115627	0.0669633	0.99446	-0.0244142	0.33216	0.757327
9.06091	8.92855	8.87544	8.93999	8.92807	8.93522	8.92056	8.932	8.86794	8.97814	9.03106	8.9728	8.94594	8.99964	8.95921	8.84816	8.93772	8.87361	8.01395	8.05245	8.05461	7.93532	8.06056	7.98685	8.05292	8.03069	7.99194										0.137303	1	-0.0205402	0.619256	0.831034	-0.0275952	0.339781	1	-0.0481354	0.449758	0.985466	-0.0257374	1.52735	0.235749
7.08976	6.968	6.86507	6.90339	6.90682	6.9296	6.67432	7.0481	6.92176	NaN	NaN	NaN	NaN	NaN	NaN	NaN	NaN	NaN	6.89987	6.90109	6.79578	6.90771	6.93323	6.94083	6.85396	6.87848	6.92382										0.393509	1	-0.0610061	0.104289	0.967307	-0.0318778	0.295162	1	-0.0928839	NaN	1	0	NaN	1
5.15544	5.23578	5.3107	5.17299	5.01626	5.19976	5.21659	4.89568	5.15722	5.32447	5.10119	5.46367	5.19477	5.63004	5.19588	5.17715	5.39459	5.24475	3.66153	3.99428	4.07883	3.88323	3.59703	3.58901	3.77106	3.87952	3.79946										0.648476	1	-0.104306	0.128225	0.961953	-0.0398361	0.59523	0.961839	-0.144142	0.0866814	0.998334	0.043787	0.0686306	0.953237
3.33412	3.65755	3.72096	3.49352	3.67426	3.61442	3.72986	3.86848	3.78991	NaN	NaN	NaN	NaN	NaN	NaN	NaN	NaN	NaN	NaN	NaN	NaN	NaN	NaN	NaN	NaN	NaN	NaN										0.0614041	1	0.0231887	1.41259	0.657889	0.202018	0.826174	0.87942	0.225207	NaN	1	0	NaN	1
8.3316	8.36365	8.39675	8.41987	8.37589	8.40109	8.3926	8.34846	8.31969	8.1304	8.23796	8.27294	8.24333	8.17675	8.13952	8.25466	8.16337	8.24034	8.38681	8.26247	8.3885	8.34274	8.38278	8.34141	8.26274	8.34336	8.35474										0.701611	1	0.0349509	0.852036	0.785725	-0.045366	0.135552	1	-0.0104151	0.199517	1	-0.0272325	0.0375396	0.975826
4.34454	5.13651	4.64918	5.20258	3.79374	4.60507	4.19416	4.2077	4.0147	NaN	NaN	NaN	NaN	NaN	NaN	NaN	NaN	NaN	5.46691	5.3547	5.63385	5.24553	5.65836	5.49693	4.77355	5.37941	5.31139										0.139033	1	-0.176279	0.405551	0.893742	-0.394944	1.12456	0.74262	-0.571223	NaN	1	0	NaN	1
6.57865	6.53791	6.37993	6.37908	6.5757	6.3628	6.38427	6.5396	6.6363	6.40444	6.38388	6.5458	6.38497	6.43677	6.44682	6.44008	6.49758	6.40249	5.66771	5.50032	5.65007	5.53827	5.64034	5.50642	5.6494	5.58711	5.8067										0.259887	1	-0.0596361	0.332072	0.91263	0.0808654	0.0786003	1	0.0212293	0.14978	1	-0.0218561	0.0114267	0.994546
9.99885	9.83797	9.88843	10.0057	9.95856	9.94473	9.97909	9.94319	9.93216	9.95853	10.0041	9.94002	9.96992	9.92238	10.037	9.82662	9.99672	9.87005	9.92434	9.90563	9.90617	9.90818	9.91606	9.88148	9.97435	10.0017	9.98069										0.529138	1	0.0612564	0.320433	0.912628	-0.018191	0.362492	1	0.0430654	0.0821721	0.999392	0.00890668	0.569425	0.587579
5.89603	5.73819	5.97452	5.86122	5.95205	5.73617	5.82264	5.88604	5.7706	NaN	NaN	NaN	NaN	NaN	NaN	NaN	NaN	NaN	4.8566	4.99141	4.96366	4.87794	5.0215	5.00211	4.8501	4.85512	4.88908										0.0742052	1	-0.0197659	0.120269	0.962865	-0.0233901	0.2179	1	-0.043156	NaN	1	0	NaN	1
10.822	10.7037	10.7201	10.7923	10.682	10.7361	10.726	10.7709	10.7632	10.7351	10.7548	10.8691	10.8589	10.6732	10.7119	10.7996	10.6933	10.6994	10.7992	10.7706	10.7276	10.8878	10.7714	10.7914	10.726	10.7232	10.7586										0.0855478	1	-0.0117826	0.181357	0.953621	0.0165497	0.041035	1	0.0047671	0.211112	1	-0.0382878	0.440377	0.677738
5.05725	5.00746	4.76114	4.94671	4.92641	4.7347	5.12216	4.89739	4.76628	5.26617	5.23193	4.85963	4.97796	4.92275	5.11917	4.70714	5.13244	5.27341	4.91276	4.56972	4.79162	4.52355	4.65295	4.39127	4.74021	4.59509	4.58281										0.25363	1	-0.0726771	0.182357	0.953783	0.0593322	0.0325148	1	-0.0133449	0.324039	0.997011	-0.112616	0.141	0.900156
7.91471	7.99566	7.89825	7.94524	7.92725	7.89771	7.9446	7.91841	7.87451	7.08818	7.27689	7.22705	7.14308	7.24549	7.07888	7.18589	7.13004	7.02464	6.42752	6.33468	6.40039	6.1965	6.03628	6.01578	6.54284	6.56154	6.46466										0.143399	1	-0.0128088	0.166262	0.954071	-0.0108949	0.259364	1	-0.0237037	0.217188	1	-0.0415543	0.496988	0.637373
9.00399	9.06871	9.16278	9.05171	9.07325	9.10843	9.09574	9.06152	9.04609	8.08811	8.10675	8.08877	7.95344	7.96995	8.10561	8.11125	8.08038	8.05761	8.17687	8.25203	8.27595	8.10167	8.19835	8.26744	8.17484	8.24999	8.22914										0.00466793	1	-0.00069809	0.171332	0.955579	-0.010012	0.0779853	1	-0.0107101	0.807903	0.908931	-0.0848726	0.275653	0.79987
9.68478	9.80511	9.74481	9.71316	9.78728	9.73116	9.68468	9.81295	9.74856	9.12745	9.14018	9.19263	9.15101	9.18028	9.09828	9.18679	9.21241	9.22425	9.15161	9.25515	9.18795	9.12804	9.1523	9.16679	9.12609	9.24415	9.25641										0.00822642	1	-0.00103315	0.0381866	0.985944	0.00486501	0.0252758	1	0.00383186	0.119469	1	-0.0102285	1.12172	0.337547
8.23424	8.14664	8.13095	8.1544	8.12731	8.13152	8.08652	8.17318	8.16206	7.9623	8.08963	8.00495	7.87089	8.1644	8.00883	8.04594	8.00978	8.00604	7.97827	8.03512	7.97689	7.9853	7.98227	7.99111	8.06893	7.94911	7.92462										0.421936	1	-0.0328658	0.0337285	0.987493	0.00284513	0.28789	1	-0.0300207	0.0152131	0.998962	-0.00425514	0.0135785	0.9929
7.23928	7.21536	7.17797	7.2358	7.23345	7.21845	7.25393	7.29466	7.2143	6.97496	6.92049	6.9716	6.84025	6.90577	6.8667	6.87251	6.84109	6.95624	7.26811	7.29809	7.28395	7.18331	7.18764	7.22281	7.19636	7.25616	7.14389										0.419612	1	0.0183647	0.453261	0.882806	0.0250635	0.673716	0.93538	0.0434283	1.51101	0.823449	-0.0847801	0.785318	0.473613
5.37714	4.60316	5.19834	5.32552	4.64788	5.10866	5.77135	5.16184	4.76735	4.39158	4.53945	4.58242	4.48805	4.44537	4.55301	4.52536	4.36468	4.38541	4.3754	4.25386	4.32591	4.44336	4.56444	4.51345	4.32409	4.41876	4.44762										0.0354055	1	-0.0321886	0.228114	0.939749	0.206159	0.176414	1	0.17397	0.0468923	0.998011	-0.00900459	0.444176	0.673354
6.51986	6.54172	6.43849	6.47537	6.36621	6.48382	6.44334	6.45377	6.52473	6.23092	6.29521	6.38707	6.36368	6.36754	6.2493	6.33928	6.24099	6.28214	5.94044	5.95087	6.02093	6.02502	5.96465	5.89047	5.80882	5.9236	5.99211										0.519732	1	-0.0582258	0.283563	0.917096	0.0321495	0.255931	1	-0.0260763	0.139176	1	0.0224433	0.114851	0.915252
8.92643	8.83858	8.8643	8.88903	8.87945	8.87683	8.9957	8.94862	8.96858	8.5315	8.72578	8.52708	8.63927	8.39684	8.73681	8.52094	8.72373	8.62368	8.26686	8.37554	8.43085	8.298	8.30517	8.32767	8.53379	8.3252	8.36147										0.0708385	1	0.0053304	2.49115	0.53575	0.0891972	1.48774	0.675052	0.0945276	0.0104211	0.999478	-0.00380834	0.115811	0.913896
7.79956	7.62269	7.73616	7.86176	7.6943	7.71369	7.72761	7.81507	7.68147	7.57031	7.61517	7.72652	7.58836	7.85665	7.64232	7.63362	7.48343	7.69265	7.42872	7.60558	7.74715	7.63088	7.67454	7.53204	7.81104	7.68625	7.56643										0.192267	1	0.0371113	0.0816184	0.975685	-0.0152019	0.123417	1	0.0219094	0.245262	1	0.0584394	0.16536	0.884778
7.73973	7.65534	7.70293	7.68237	7.75791	7.61486	7.62839	7.59389	7.68554	6.53758	6.49259	6.55373	6.34834	6.6682	6.50058	6.36838	6.37341	6.49499	7.10649	7.26683	7.24117	7.04762	7.16147	7.14171	6.94875	7.08028	7.13067										0.107478	1	-0.0142878	0.426216	0.890929	-0.0491048	0.810009	0.884972	-0.0633926	0.0836812	0.99859	-0.0222592	1.20175	0.305671
3.07062	2.93564	2.6349	2.98192	2.6601	2.55295	3.4555	3.06391	2.616	NaN	NaN	NaN	NaN	NaN	NaN	NaN	NaN	NaN	2.32047	1.53719	2.69783	2.25689	2.49458	2.00518	2.51876	2.29048	2.57482										0.337085	1	-0.148729	0.498389	0.870114	0.31348	0.235933	1	0.164751	NaN	1	0	NaN	1
8.34712	8.21067	8.2062	8.23234	8.29538	8.30171	8.41926	8.41748	8.5211	8.49896	8.33386	8.39315	8.22653	8.232	8.3984	8.23988	8.465	8.48138	8.05328	8.04207	7.96453	7.95695	8.00224	8.05163	8.12563	8.07432	8.12037										0.159598	1	0.0218099	1.90457	0.647232	0.176136	1.58004	0.640535	0.197946	0.762196	0.921632	-0.123014	0.0495665	0.966222
9.29253	9.35439	9.39568	9.32654	9.34845	9.44106	9.33353	9.43443	9.39503	9.2073	9.213	9.20848	9.19457	9.22439	9.20615	9.3064	9.31627	9.27075	9.15728	9.08188	9.24874	9.16096	9.19223	9.18222	9.08622	9.21722	9.30377										0.204894	1	0.0244827	0.125158	0.964223	0.0156453	0.405593	1	0.0401281	0.0473551	0.997765	-0.0012242	2.49673	0.176036
8.09833	7.93541	7.88696	7.89372	7.96381	7.95969	7.91758	7.96349	7.97605	7.88492	7.95502	7.82139	7.88183	7.85271	7.92612	7.7461	7.83968	7.78879	8.16487	8.18711	8.12286	8.12934	8.16253	8.22213	8.13171	8.09266	8.0785										0.195236	1	-0.0344938	0.174841	0.956057	0.0132996	0.116107	1	-0.0211941	0.00163133	1	-0.000220458	0.949057	0.401383
8.5153	8.55618	8.57298	8.4931	8.5108	8.5389	8.52027	8.54978	8.58783	8.62214	8.75585	8.64679	8.55195	8.6357	8.6247	8.70298	8.69313	8.62197	8.3807	8.43655	8.43683	8.43014	8.40425	8.44841	8.24554	8.33189	8.42154										0.713278	1	-0.0338882	0.743826	0.807991	0.0383625	0.0596349	1	0.00447432	0.657339	0.940192	-0.0708148	0.0152975	0.991933
5.06708	4.9134	4.8577	5.04954	4.79734	4.87562	4.96824	4.92898	4.73648	5.14645	5.05517	5.05415	5.15384	4.92207	4.89878	4.93466	4.91317	4.91732	4.82859	4.7499	4.80785	4.898	4.98835	4.73253	4.88401	4.88069	4.88289										0.147387	1	-0.0385598	0.103028	0.967181	-0.0295993	0.289663	1	-0.0681591	0.465967	0.986551	-0.0936945	2.19364	0.169339
7.994	8.02783	7.95202	7.93265	8.02197	8.01832	7.83102	7.9245	7.82729	6.66837	6.80374	6.75502	6.58562	6.47502	6.63408	6.73673	6.67845	6.58241	2.76817	2.21823	3.01755	2.00522	2.05414	2.28221	3.30654	3.42322	3.03388										0.00273459	1	-0.000305494	1.40409	0.661368	-0.13004	1.55398	0.641381	-0.130346	1.3491	0.829867	-0.17747	0.567407	0.588399
8.01368	7.89965	7.82399	7.96289	8.03816	8.06097	8.04471	8.06278	7.99001	8.1642	8.11038	8.09756	8.06059	8.26681	8.0987	7.98558	8.05929	8.1222	7.72225	7.72154	7.7247	7.75744	7.79687	7.70024	7.75805	7.67753	7.68653										0.799049	1	0.10823	0.116793	0.964523	0.0118275	0.947072	0.82262	0.120058	0.0967142	0.99888	0.0179857	0.701332	0.509377
8.62768	8.65388	8.61962	8.52673	8.62451	8.57429	8.50438	8.54651	8.6155	8.36225	8.40342	8.42939	8.32872	8.63798	8.65032	8.36975	8.36594	8.65005	7.816	8.09953	8.00247	7.95809	7.82152	7.97314	7.74913	7.82014	7.83689										0.908932	1	-0.0585483	0.173796	0.955904	-0.0197124	1.0821	0.756912	-0.0782607	0.586717	0.952199	0.140655	0.264054	0.807218
8.7173	8.77194	8.7585	8.67837	8.81075	8.81472	8.83549	8.86904	8.95828	8.21887	8.2188	8.25178	8.15534	8.20938	8.24138	8.00364	8.20872	8.27184	8.09483	8.18272	8.23472	8.10913	8.1893	8.19169	8.27447	8.19502	8.30614										0.145561	1	0.0186961	0.968407	0.767933	0.11966	1.58218	0.639936	0.138356	0.434059	0.991672	-0.0277802	0.347291	0.74552
6.89872	6.7618	6.81116	6.65042	6.8332	6.70692	6.57876	6.62377	6.51031	6.31236	6.12113	6.16455	6.26612	6.46486	6.14878	5.75774	6.05361	6.00876	5.5031	5.3917	5.62505	5.04588	5.28448	5.16589	5.5337	5.59476	5.53345										0.627275	1	-0.0937106	1.18256	0.737878	-0.159233	2.08715	0.535505	-0.252944	0.359372	0.996358	0.0939082	1.12141	0.337732
8.38523	8.3934	8.40823	8.39752	8.43714	8.48778	8.52817	8.60125	8.68221	7.27884	7.39968	7.18353	6.99211	6.464	7.41336	7.22785	7.24908	7.68472	7.72641	7.68173	7.75777	7.58255	7.7465	7.62637	7.76623	7.86201	7.81903										0.771589	1	0.045188	1.46657	0.646888	0.163064	2.00801	0.535511	0.208252	0.515294	0.963	-0.330862	0.244307	0.8234
9.84291	9.74882	9.79859	9.81461	9.78062	9.76977	9.71362	9.739	9.75053	9.42707	9.4669	9.50379	9.4599	9.43858	9.43324	9.45413	9.39169	9.37752	9.65953	9.64255	9.61127	9.68081	9.6211	9.60694	9.71641	9.53737	9.56267										0.099814	1	-0.00844129	1.44451	0.655154	-0.053949	0.999521	0.794774	-0.0623903	0.39383	0.987583	-0.0220127	0.834433	0.453971
5.64148	5.50643	5.49749	5.55619	5.55417	5.57404	5.52194	5.70405	5.55121	5.49279	5.09791	5.35953	5.24516	5.09862	5.32853	5.28495	5.38497	5.44029	5.48328	5.37465	5.42757	5.62337	5.45596	5.51389	5.44658	5.36198	5.42298										0.0992158	1	0.013003	0.211085	0.948926	0.0309318	0.23606	1	0.0439348	0.277779	1	-0.092642	0.160758	0.886993
10.6971	10.9521	10.9107	10.764	10.8081	10.8571	10.83	10.8813	10.9182	10.4089	10.5368	10.4977	10.5026	10.6	10.5263	10.5525	10.589	10.6853	10.2372	10.3029	10.2766	10.2808	10.2974	10.3325	10.3295	10.3967	10.3929										0.201288	1	-0.0435794	0.833747	0.789963	0.066762	0.100212	1	0.0231826	0.574896	0.953349	0.0618343	1.09739	0.345342
9.3685	9.41318	9.56915	9.52911	9.40918	9.55875	9.46792	9.28058	9.49961	8.58168	8.39671	8.64887	8.46458	8.20274	8.50174	8.67395	8.39838	8.59804	9.32301	9.25772	9.31586	9.14472	9.14276	9.17225	9.31149	9.26303	9.21845										0.254379	1	0.0487369	0.431791	0.890955	-0.0829782	0.138349	1	-0.0342414	0.562281	0.95586	-0.152731	0.0439791	0.970108
8.08895	8.06135	8.03725	8.06721	8.02184	7.99991	8.04181	8.06546	8.00095	7.94498	8.13588	8.07274	7.98666	8.02838	8.16735	7.96335	8.04167	7.93595	7.51406	7.56507	7.57255	7.41453	7.44459	7.46161	7.50507	7.56952	7.4791										0.591814	1	-0.0328662	0.0831096	0.976454	0.006423	0.477351	0.993807	-0.0264432	0.041726	0.997439	0.0095981	0.477117	0.651436
9.46482	9.4123	9.39979	9.43318	9.41844	9.32304	9.42795	9.40252	9.39741	8.52467	8.39268	8.41591	8.42369	8.45589	8.49211	8.43173	8.52092	8.48527	9.19441	9.29378	9.19199	9.24589	9.21627	9.20856	9.16012	9.13575	9.10146										0.355938	1	-0.0340875	0.189745	0.952257	0.0177447	0.301281	1	-0.0163428	0.101807	0.999201	0.0128117	0.292819	0.788699
9.99227	9.8454	9.91174	9.87897	9.91262	9.87516	9.92444	9.84792	9.98584	9.88457	9.83121	9.87246	9.82959	9.81364	9.83149	9.75952	9.81252	9.86698	9.7907	9.76819	9.7521	9.78712	9.72737	9.80463	9.73776	9.73077	9.75591										0.247157	1	-0.0275497	0.29702	0.918551	0.0304807	0.0166938	1	0.00293096	1.03842	0.894793	-0.0378399	0.641922	0.54205
3.04378	3.37027	3.13946	2.98235	2.89666	3.54589	3.51978	3.35294	3.48213	NaN	NaN	NaN	NaN	NaN	NaN	NaN	NaN	NaN	NaN	NaN	NaN	NaN	NaN	NaN	NaN	NaN	NaN										0.0662651	1	-0.0428704	0.670362	0.820416	0.309981	1.14946	0.736849	0.267111	NaN	1	0	NaN	1
9.2279	9.42444	9.44454	9.33941	9.38532	9.43957	9.32773	9.39395	9.415	7.9733	8.00066	8.04778	7.96725	8.02333	7.9192	8.10172	7.97881	7.97703	8.11367	8.16074	8.19535	8.17068	8.20544	8.24539	8.05338	8.1776	8.16895										0.108365	1	0.0224724	0.0832748	0.976446	-0.00920232	0.062334	1	0.0132701	0.429825	0.991718	-0.0373193	0.0911957	0.937643
6.75428	6.75349	6.78149	6.73389	6.81403	6.718	6.55393	6.74091	6.5733	6.23557	6.55557	6.55813	6.60171	6.36622	6.54101	6.16939	6.33216	6.44414	NaN	NaN	NaN	NaN	NaN	NaN	NaN	NaN	NaN										0.0889263	1	-0.0077796	0.933767	0.769694	-0.132592	1.09873	0.748054	-0.140371	0.155224	1	0.0532217	0.430954	0.684661
8.38771	8.63763	8.56278	8.49076	8.53775	8.60831	8.51615	8.60806	8.58457	6.39127	6.3066	6.58881	6.35231	6.98123	6.77459	6.5249	6.61456	6.95193	8.11771	8.09952	8.14696	8.13045	8.13038	8.12972	8.15001	8.09797	8.09947										0.0695958	1	0.0162334	0.211967	0.94818	0.0239881	0.195494	1	0.0402215	0.604051	0.947389	0.273816	0.802229	0.469499
10.7926	10.6871	10.6992	10.6786	10.7177	10.6723	10.743	10.7642	10.768	10.6022	10.5814	10.5568	10.5591	10.5415	10.5461	10.4697	10.5212	10.549	10.7568	10.5905	10.7726	10.6488	10.8399	10.7586	10.8078	10.7144	10.8037										0.434612	1	-0.0367517	1.88135	0.648175	0.0688489	0.39648	1	0.0320972	1.03848	0.895927	-0.0312455	1.17814	0.317918
7.47807	7.46385	7.46411	7.26402	7.28426	7.33132	7.27	7.51376	7.37487	7.35001	7.33644	7.33726	7.35817	7.31774	7.27944	7.43993	7.20088	7.31085	7.16268	7.31028	7.23552	7.092	7.13576	7.18377	7.00805	7.10455	7.12563										2.99178	1	-0.175478	0.562857	0.850397	0.0930104	0.510666	0.984888	-0.082468	0.419371	0.989637	-0.0227849	0.127215	0.908068
8.81625	8.86529	8.83978	8.82068	8.81036	8.87379	8.70188	8.81559	8.85278	8.23204	8.26668	8.36295	8.20972	8.26137	8.29721	8.26731	8.25483	8.22825	7.79699	7.85196	7.93493	7.62661	7.685	7.59978	7.75142	7.76313	7.84879										0.0800399	1	-0.00549348	0.381233	0.904062	-0.0448634	0.456825	1	-0.0503569	0.266505	0.999106	-0.0311241	0.382073	0.719927
7.81227	7.67232	7.64493	7.78913	7.72265	7.69257	7.70782	7.65475	7.61482	7.8335	7.76855	7.80077	7.93684	7.82952	7.84891	7.68382	7.70501	7.70115	7.58654	7.69994	7.52621	7.60725	7.49103	7.4437	7.60928	7.40536	7.38522										0.158023	1	0.0249403	0.899406	0.778066	-0.075652	0.362279	1	-0.0507116	0.86777	0.909416	0.0708186	2.20181	0.170785
8.47543	8.56255	8.58145	8.56527	8.56872	8.59434	8.67259	8.69041	8.80642	8.68012	8.57054	8.6602	8.45006	8.74212	8.62687	8.72066	8.5922	8.74268	8.35874	8.35982	8.30278	8.27947	8.32654	8.30267	8.27434	8.44878	8.58381										0.462446	1	0.0362959	1.57363	0.626938	0.147031	1.58348	0.64135	0.183327	0.122348	1	-0.0306063	0.346027	0.746303
8.78083	8.73241	8.79899	8.65724	8.80674	8.73827	8.69152	8.70197	8.72593	7.76043	7.78842	7.79821	7.78047	7.7518	7.7334	7.77221	7.78841	7.72884	8.44526	8.52508	8.4107	8.36801	8.43004	8.43982	8.4477	8.41463	8.45726										0.315368	1	-0.0366631	0.245865	0.930621	-0.0276054	1.34597	0.671131	-0.0642684	0.695644	0.92499	-0.0271281	0.383035	0.719458
7.22822	7.50102	7.2337	7.36513	7.16201	7.43875	7.21577	7.46554	7.27556	7.32215	7.45432	7.43172	7.46922	7.424	7.33592	7.40905	7.42011	7.37994	6.46506	6.95203	6.7297	6.73755	6.48082	6.79471	6.57394	6.92356	6.65627										0.00263495	1	0.000986258	0.00884884	0.998018	-0.00300916	0.00565016	1	-0.0020229	0.0420595	0.997297	0.00698169	0.00232471	0.998273
6.58383	6.48866	6.54222	6.49305	6.41347	6.48549	6.54462	6.49107	6.52805	6.68648	6.78026	6.69477	6.76001	6.59701	6.63972	6.47004	6.73641	6.77928	6.59061	6.52958	6.83015	6.89171	6.91167	7.01007	7.1281	6.90875	6.82335										0.926468	1	-0.0742304	0.892754	0.777423	0.0572459	0.206736	1	-0.0169845	0.406888	0.989604	-0.0549234	0.226307	0.841921
8.67698	8.8936	8.93276	8.79188	8.83918	8.88096	8.799	8.85118	8.87919	7.93148	7.98174	8.00395	7.96542	8.18321	7.97437	8.09326	8.07644	8.07658	7.31718	7.36227	7.36194	7.4194	7.4676	7.54581	7.43665	7.46654	7.40377										0.0114129	1	0.00289186	0.0573583	0.980643	0.00578149	0.0353875	1	0.00867335	0.389219	0.988312	0.068611	2.11083	0.177097
9.31842	9.42276	9.45389	9.29141	9.40747	9.45142	9.36279	9.36664	9.4739	8.48283	8.53962	8.48925	8.47008	8.54687	8.50092	8.53214	8.5483	8.45528	8.32462	8.23302	8.32312	8.25529	8.2966	8.25382	8.28711	8.24541	8.42751										0.084034	1	-0.0149266	0.106216	0.966338	0.0176783	0.0166602	1	0.00275167	0.0240361	0.999147	0.00205803	0.0837673	0.941983
8.95835	8.88794	8.8418	8.85635	8.87457	8.74342	8.87376	8.82401	8.8008	8.15024	8.09583	7.92076	8.05963	8.05959	8.0572	7.97076	7.904	8.0086	8.17524	7.98447	8.05727	8.0136	8.02815	7.94905	8.08053	8.03511	7.9606										0.599354	1	-0.0712522	0.0604516	0.978865	0.00807635	0.719734	0.915891	-0.0631758	0.0153063	0.999113	0.00319831	0.552954	0.59737
6.52217	6.31054	6.51411	6.28949	6.36559	6.29336	6.47649	6.42515	6.53565	6.31216	6.14334	6.16102	6.32834	6.39699	6.26786	6.27304	6.18722	6.19038	5.66086	5.60593	5.70316	5.65618	5.58377	5.70629	5.41561	5.75871	5.77459										0.837974	1	-0.132794	1.80461	0.613859	0.162951	0.147125	1	0.0301566	0.896986	0.898902	0.125556	0.0654926	0.955452
10.4966	10.561	10.5158	10.5459	10.5146	10.4858	10.5262	10.5323	10.5458	10.4562	10.4683	10.3837	10.4965	10.5502	10.406	10.5172	10.5466	10.5238	10.2601	10.2968	10.2547	10.3637	10.2904	10.3332	10.3443	10.3165	10.3473										0.128225	1	-0.00900936	0.456126	0.882037	0.0193412	0.199598	1	0.0103318	0.41224	0.989429	0.0481958	1.54034	0.23299
7.93694	7.85988	7.97734	7.76596	7.90648	7.84402	7.84593	7.88661	7.85319	7.78419	7.62149	7.68494	7.56623	7.54866	7.69884	7.59782	7.65532	7.61491	7.38099	7.35045	7.38856	7.24282	7.38185	7.30367	7.24733	7.36241	7.34685										0.739382	1	-0.0859006	0.210366	0.948777	0.0230892	0.791042	0.89564	-0.0628114	0.619084	0.945172	-0.0922964	0.668782	0.52437
8.98267	9.16549	9.17783	9.03486	9.08935	9.15385	9.07919	9.10784	9.15306	8.69142	8.82499	8.78744	8.7212	8.86157	8.72875	8.82059	8.82582	8.9022	7.97759	7.99377	8.02081	7.95389	7.96885	7.97785	7.89836	8.01948	8.05662										0.078357	1	-0.0159801	0.195888	0.951302	0.0206814	0.0235759	1	0.0047013	0.0139907	0.999627	0.00255807	0.789092	0.47267
5.15025	5.74851	5.53237	5.47059	5.39708	5.44917	5.42143	5.67373	5.53722	5.57161	5.58402	5.66346	5.65637	5.72957	5.52606	5.61009	5.60778	5.85012	5.654	5.61247	5.60286	5.35031	5.42746	5.47017	5.34566	5.48202	5.53278										0.0760143	1	-0.0381021	0.621343	0.828195	0.105182	0.130057	1	0.0670803	0.177962	1	0.0309717	0.41311	0.694501
6.60241	6.6666	6.53216	6.55851	6.71126	6.63373	6.72253	6.81215	6.91155	5.90792	5.88866	5.89359	5.7429	6.10898	6.02676	6.12749	5.95915	6.29154	4.45039	4.29752	4.23216	4.19211	4.22369	4.41781	4.38552	4.48413	4.59848										0.227212	1	0.034112	1.21142	0.723574	0.180911	1.48691	0.669914	0.215023	0.220562	1	0.0628246	1.12197	0.337804
2.22489	2.6031	2.42991	2.56353	2.42717	2.5223	2.84638	2.70363	2.39136	NaN	NaN	NaN	NaN	NaN	NaN	NaN	NaN	NaN	NaN	NaN	NaN	NaN	NaN	NaN	NaN	NaN	NaN										0.295842	1	0.0850302	0.436132	0.888329	0.142789	0.587144	0.965532	0.227819	NaN	1	0	NaN	1
9.683	9.84385	9.86203	9.71605	9.84391	9.80929	9.86625	9.83041	9.97285	9.48207	9.46611	9.47728	9.43969	9.51393	9.48112	9.48664	9.55315	9.56829	9.58363	9.5435	9.54397	9.53844	9.51123	9.51576	9.47011	9.5832	9.69562										0.032212	1	-0.00654284	0.807407	0.797026	0.10009	0.586617	0.965012	0.0935475	0.048178	0.997455	0.00309181	1.12174	0.337797
3.64275	3.32294	3.394	3.14476	3.49242	3.78106	3.58879	3.46707	3.44147	3.69639	3.75337	3.87272	4.19086	3.49151	3.85092	4.05279	4.04572	3.93058	3.56103	4.09814	3.85714	3.56024	3.93305	3.95411	3.66517	4.10442	3.87466										0.0316402	1	0.0195161	0.0476576	0.984559	0.0263622	0.160912	1	0.0458783	0.123187	1	0.0702677	1.64492	0.22464
6.39812	6.44801	6.35804	6.38732	6.21869	6.46089	6.40373	6.23533	6.46807	NaN	NaN	NaN	NaN	NaN	NaN	NaN	NaN	NaN	5.80966	6.02377	5.78233	5.8356	5.85505	5.64029	5.77923	5.8998	5.8254										0.235906	1	-0.0457541	0.0459511	0.984517	0.0134063	0.164306	1	-0.0323478	NaN	1	0	NaN	1
6.41362	6.44602	6.48036	6.33805	6.53815	6.5764	6.52201	6.36666	6.44135	4.26185	4.24075	3.80194	3.86881	4.03895	4.42125	3.84419	4.14996	3.92206	4.69956	5.01059	4.74381	4.84853	4.83501	4.7516	4.659	4.86852	4.65353										0.187844	1	0.0375331	0.179734	0.954724	-0.0408618	0.0227736	1	-0.00332864	0.0121503	0.999937	0.00815813	0.299057	0.783903
8.42158	8.59925	8.50405	8.57902	8.5552	8.64093	8.49079	8.50315	8.46119	8.26991	8.24817	8.2998	8.28151	8.32275	8.18986	8.45414	8.3061	8.26311	8.35207	8.41109	8.30418	8.2435	8.39334	8.33375	8.00408	8.20898	8.30098										0.658777	1	0.083423	1.70137	0.642589	-0.106673	0.165856	1	-0.0232496	0.0656424	0.993701	-0.00791868	0.500753	0.636157
9.1376	9.13706	9.16495	9.02284	9.08047	9.09776	9.08605	9.08401	9.06313	8.13295	8.23857	8.21427	8.11963	8.30473	8.21697	8.08265	8.32303	8.24055	7.94727	8.13255	7.97657	7.89006	7.96487	7.99125	8.039	8.06012	8.06008										1.5043	1	-0.079512	0.169964	0.954301	0.0107072	2.37015	0.485574	-0.0688047	0.107334	1	0.0185134	0.0928474	0.935788
5.56991	5.37749	5.399	5.44161	5.44416	5.3852	5.27195	5.47291	5.36607	5.5804	5.57713	5.5642	5.44968	5.23579	5.47595	5.28851	5.26914	5.29198	5.13373	5.37664	5.20859	5.11878	5.3448	4.93266	4.54395	5.12611	5.04939					+					0.146417	1	-0.0251419	0.364266	0.906283	-0.0533492	0.394079	1	-0.0784911	1.15242	0.873894	-0.186771	5.3288	0
5.68561	5.78032	5.76769	5.8545	5.59313	5.75588	5.79242	5.72951	5.93938	4.74993	4.93143	4.88932	4.80322	4.90621	4.81875	4.75413	4.89163	5.02724	4.75829	5.19198	5.18415	4.77938	5.18237	4.84883	4.89942	4.84827	5.06382										0.0417944	1	-0.0100363	0.364926	0.906167	0.0859348	0.478196	0.992924	0.0758985	0.0785945	0.998794	-0.0141667	0.130516	0.90651
5.23001	5.49733	5.57598	5.23953	5.38261	5.3465	5.29754	5.14976	5.25316	4.47646	4.6648	4.42823	4.37469	4.66574	4.50889	4.59729	4.48306	4.25877	4.955	5.5491	5.15612	4.5646	4.96239	4.88513	4.50643	4.63995	4.9406										0.420132	1	-0.111561	0.660084	0.819272	-0.0893922	0.820088	0.884673	-0.200953	0.0202122	0.997236	-0.00672468	0.247298	0.820377
6.20243	6.2884	6.28753	6.0355	6.39344	6.31962	6.56814	6.57231	6.69099	5.75471	5.71413	5.64915	5.47706	5.5322	5.60523	5.84122	5.52497	5.6693	NaN	NaN	NaN	NaN	NaN	NaN	NaN	NaN	NaN										0.0296351	1	-0.00993427	1.44254	0.651906	0.360959	2.68539	0.628167	0.351025	1.59688	0.812118	-0.167833	0.102541	0.926559
8.88664	8.6911	8.76311	8.82131	8.76045	8.74795	8.83235	8.79819	8.8707	8.48267	8.6526	8.53232	8.52194	8.75667	8.57174	8.60629	8.6611	8.55403	8.79563	8.78625	8.77068	8.74426	8.78135	8.65596	8.8738	8.79717	8.77743										0.0201407	1	-0.00371456	0.861696	0.786222	0.0571788	0.367553	1	0.0534643	0.280431	1	0.0609223	0.361519	0.734422
9.24028	9.31392	9.25479	9.30977	9.27871	9.31968	9.2463	9.22085	9.20752	9.11393	9.20486	9.16728	9.18308	9.21804	9.12676	9.19122	9.10412	9.18628	9.10126	9.13297	9.1621	9.16953	9.13181	9.12811	9.14319	9.09101	9.13683										0.572787	1	0.0330598	2.0106	0.651409	-0.0778294	0.821982	0.883779	-0.0447696	0.137448	1	0.0139373	0.0126627	0.994152
3.09789	3.21555	3.21035	3.55591	3.39511	3.20433	3.2268	3.46469	3.584	NaN	NaN	NaN	NaN	NaN	NaN	NaN	NaN	NaN	NaN	NaN	NaN	NaN	NaN	NaN	NaN	NaN	NaN										0.90432	1	0.210525	0.0982181	0.970328	0.0400471	1.05316	0.780009	0.250572	NaN	1	0	NaN	1
9.49869	9.53677	9.51607	9.34416	9.55347	9.50121	9.38121	9.46887	9.51031	9.02339	9.1104	9.11901	9.02735	9.01783	9.00528	8.9477	8.98311	9.00686	8.59217	8.62501	8.64697	8.60824	8.63177	8.70639	8.55513	8.52524	8.5848										0.327845	1	-0.0508922	0.060453	0.979003	-0.0128174	0.737359	0.912504	-0.0637096	1.01462	0.894784	-0.0674512	1.39749	0.265178
4.90928	4.99505	4.8564	4.92444	4.7174	4.80064	4.45717	4.7753	4.70882	3.68875	3.84756	3.63113	3.33073	3.7435	3.53118	3.50902	3.50293	3.34734	2.54047	3.04056	2.95828	2.7246	3.00996	2.64819	2.42434	3.03446	3.04709										0.663478	1	-0.10608	0.663978	0.819098	-0.167066	1.22248	0.728932	-0.273146	0.621101	0.945659	-0.187343	1.49218	0.24324
8.60001	8.53913	8.66541	8.53971	8.61481	8.53158	8.56018	8.53041	8.62912	5.25144	5.32616	5.02675	4.9309	5.53873	5.16641	5.32021	5.01111	5.19254	7.3781	7.37108	7.36657	7.35478	7.32602	7.40805	7.28637	7.43737	7.52163										0.366066	1	-0.039484	0.102107	0.968005	0.0112054	0.238254	1	-0.0282787	0.0176838	0.998445	0.0105667	0.0741397	0.947504
8.69706	8.7282	8.73044	8.68779	8.72079	8.70611	8.67026	8.75387	8.63793	8.42565	8.50066	8.55337	8.53675	8.53195	8.43699	8.52163	8.46358	8.49423	8.33986	8.58155	8.50124	8.44862	8.49883	8.41732	8.29504	8.29139	8.41759										0.402269	1	-0.013669	0.186989	0.951468	-0.0175409	0.359493	1	-0.0312099	0.0610168	0.995881	0.00866731	0.000647127	0.999529
6.29122	6.16123	6.07309	6.09039	6.30308	6.08194	6.25869	6.15198	6.14277	NaN	NaN	NaN	NaN	NaN	NaN	NaN	NaN	NaN	NaN	NaN	NaN	NaN	NaN	NaN	NaN	NaN	NaN										0.060242	1	-0.0167117	0.116237	0.964416	0.02601	0.0431625	1	0.00929832	NaN	1	0	NaN	1
4.6379	4.96606	4.86287	4.78809	4.54509	5.04793	4.79575	4.80266	4.90265	NaN	NaN	NaN	NaN	NaN	NaN	NaN	NaN	NaN	NaN	NaN	NaN	NaN	NaN	NaN	NaN	NaN	NaN										0.0565618	1	-0.0285772	0.0958263	0.971399	0.039986	0.0376206	1	0.0114088	NaN	1	0	NaN	1
8.69076	8.66142	8.85587	8.64005	8.91004	8.66218	8.65263	8.67603	8.64563	8.92424	8.92527	8.85543	8.88793	8.86478	8.88674	8.96082	8.9094	8.89362	8.88427	8.88411	8.88925	8.85335	8.84634	8.82378	8.94003	8.4901	8.91192										0.0043583	1	0.00140603	0.383432	0.904748	-0.0793292	0.565458	0.967111	-0.0779231	0.376826	0.989103	-0.0218283	0.25348	0.815344
5.06726	5.03927	5.12852	5.20257	4.97894	5.17426	4.99891	5.1273	5.22447	5.38517	5.56023	5.35116	5.29145	5.5503	5.37009	5.29578	5.30082	5.32904	5.32403	5.28448	5.3211	5.40944	5.36693	5.25621	5.22901	5.43212	5.26213										0.207325	1	0.0402393	0.00578029	0.999409	-0.00169182	0.212327	1	0.0385475	0.101106	0.998829	-0.0282386	0.877723	0.434358
10.0342	10.0327	10.0763	10.0417	10.0461	10.1047	10.0856	10.0493	10.072	10.0369	10.0255	10.0872	10.0616	10.0478	10.0686	10.0738	9.97013	10.0138	9.49447	9.4466	9.54431	9.47439	9.40419	9.46241	9.5481	9.50429	9.52808										0.264135	1	0.0164359	0.0732579	0.977375	0.00478172	0.524522	0.977986	0.0212177	0.181341	1	0.00948842	0.358992	0.735804
8.05675	8.29561	8.24741	8.19692	8.28448	8.25197	8.20261	8.22759	8.1376	7.67486	7.7362	7.80456	7.711	7.86201	7.74898	7.76767	7.79527	7.95609	7.92338	8.01705	8.05188	7.98184	7.9781	8.05901	7.97164	8.01359	8.09261										0.225294	1	0.0445363	0.676719	0.818004	-0.0551898	0.0469313	1	-0.0106535	0.23718	1	0.0354541	0.65705	0.534722
7.06714	7.45485	7.50081	7.24574	7.39308	7.36102	7.36452	7.43069	7.59167	NaN	NaN	NaN	NaN	NaN	NaN	NaN	NaN	NaN	NaN	NaN	NaN	NaN	NaN	NaN	NaN	NaN	NaN										0.0175678	1	-0.00764958	0.730093	0.807918	0.129011	0.325544	1	0.121361	NaN	1	0	NaN	1
7.38036	7.33951	7.35733	7.25134	7.32387	7.35414	7.40991	7.41033	7.41357	6.83912	6.93742	6.85541	6.88037	6.96775	6.95549	6.94547	6.97874	6.89033	5.82455	5.87989	5.96906	5.75634	6.00569	5.91988	5.86211	5.80326	5.79464										0.685292	1	-0.0492818	1.53399	0.624472	0.101484	1.92995	0.564344	0.0522021	0.630424	0.94963	0.0572193	0.69552	0.511082
5.06924	4.8632	4.85014	5.11964	4.28158	4.88929	4.16565	5.04009	4.98138	3.83262	3.98614	3.8527	3.79983	3.62511	3.69036	3.91164	3.95636	3.99398	3.1649	3.66418	3.47424	3.51668	3.26528	3.40223	3.37451	3.48059	3.54771										0.250144	1	-0.164025	0.0307893	0.988521	-0.034462	0.27358	1	-0.198487	1.2412	0.839091	-0.185388	0.51896	0.624895
2.6318	2.65086	2.84707	2.46128	2.34564	2.69399	2.68188	2.44666	2.10185	NaN	NaN	NaN	NaN	NaN	NaN	NaN	NaN	NaN	NaN	NaN	NaN	NaN	NaN	NaN	NaN	NaN	NaN										0.783542	1	-0.209608	0.173199	0.956006	-0.0901708	0.757536	0.913061	-0.299779	NaN	1	0	NaN	1
8.21398	8.29534	8.35367	8.29263	8.31439	8.27106	8.28118	8.35008	8.32741	7.99472	8.04388	8.04159	7.99777	8.03137	8.08516	8.09812	8.02271	8.026	7.59767	7.60735	7.75903	7.49429	7.64551	7.60916	7.5839	7.66114	7.7313										0.0403562	1	0.00503095	0.491391	0.870654	0.0268615	0.283802	1	0.0318925	0.139921	1	0.0113708	0.308559	0.776055
8.12581	8.01057	8.04689	8.12672	8.13351	8.05008	8.14233	8.13049	8.13203	7.66419	7.57348	7.59306	7.5607	7.51546	7.74515	7.64328	7.66511	7.67259	6.24634	6.30141	6.21589	6.27302	6.48686	6.86974	6.50319	6.57843	6.68621										0.416574	1	0.042347	0.511289	0.867436	0.0315116	1.01297	0.792931	0.0738586	0.0137559	0.999756	-0.00313807	0.800169	0.47112
4.70566	4.84646	4.07487	5.22581	4.94988	4.86604	4.9575	5.25739	4.69113	4.74177	4.64967	4.77401	4.598	5.00294	4.81392	4.53171	4.71555	4.8533	3.98594	3.92859	3.92893	4.01007	4.0001	3.67391	4.26339	4.03651	3.96721										0.838579	1	0.47158	0.081388	0.975705	-0.0452379	0.671447	0.936795	0.426342	0.271298	1	0.083138	0.0757986	0.946659
7.36824	7.43513	7.3739	7.20824	7.34597	7.389	7.36982	7.3242	7.38341	6.38132	6.31574	6.42583	6.31666	6.61819	6.36047	6.35493	6.46456	6.42324	7.03859	7.01237	7.13345	6.96614	7.03301	6.93906	7.06289	7.04783	7.10542										0.595681	1	-0.0780147	0.319517	0.913728	0.0447359	0.524168	0.978408	-0.0332788	0.226282	1	0.0574784	0.369737	0.726552
5.45996	5.07008	5.61671	5.50345	5.39714	5.6475	5.39354	4.34809	5.64814	NaN	NaN	NaN	NaN	NaN	NaN	NaN	NaN	NaN	NaN	NaN	NaN	NaN	NaN	NaN	NaN	NaN	NaN										0.306222	1	0.133775	0.404852	0.893964	-0.386106	0.230193	1	-0.252331	NaN	1	0	NaN	1
3.62896	4.29864	4.27639	4.01963	4.0155	3.9464	4.19013	4.19758	3.65838	3.94155	4.15978	3.58424	3.84652	4.05001	3.89754	4.12657	4.0475	3.9786	NaN	NaN	NaN	NaN	NaN	NaN	NaN	NaN	NaN										0.122644	1	-0.0741506	0.0406531	0.986717	0.0215193	0.0647365	1	-0.0526314	0.0709081	0.994422	0.0361666	0.37749	0.723515
5.27049	5.12065	5.31222	5.30498	5.41784	4.99074	5.06035	5.12671	4.99013	3.52423	3.55659	3.1005	3.04492	3.20938	3.26601	3.32409	3.44421	3.51629	4.57053	4.84611	4.71601	4.53736	4.33354	4.17852	4.62835	4.45449	4.64225										0.0079563	1	0.00339858	0.59827	0.839959	-0.178792	1.17353	0.729032	-0.175393	0.613576	0.944263	-0.220338	0.0770337	0.946196
9.5333	9.62902	9.54987	9.56571	9.5596	9.61359	9.56408	9.66195	9.64966	8.6391	8.70106	8.71107	8.63393	8.68867	8.68099	8.77698	8.75721	8.69973	8.96003	8.95489	8.99635	8.92642	8.89842	8.90485	8.95664	9.14935	9.01131										0.0931814	1	0.008907	0.576966	0.846722	0.0455955	0.56786	0.969858	0.0545025	0.218773	1	-0.0158825	0.877829	0.434478
6.34827	6.2422	6.42979	6.31948	6.41087	6.31655	6.25632	6.31288	6.34405	4.50784	4.51041	4.45238	4.37025	4.4433	4.5202	4.7193	4.27502	4.67971	NaN	NaN	NaN	NaN	NaN	NaN	NaN	NaN	NaN										0.0486877	1	0.00887664	0.481294	0.870248	-0.0445512	0.233178	1	-0.0356746	0.410194	0.99092	-0.0456287	0.180073	0.872898
5.51198	5.2598	5.11356	5.2984	5.35424	4.93815	5.33663	5.21826	5.14327	5.36575	5.03047	5.12148	5.03979	5.61235	5.23254	5.5588	5.72566	5.45287	5.14017	5.28743	5.3411	5.01963	5.23215	5.03186	5.0932	5.01486	5.16959										0.218799	1	-0.0981844	0.0896719	0.974839	0.0357916	0.184063	1	-0.0623929	0.247287	0.999747	0.122329	1.47529	0.24687
10.6849	10.7196	10.7031	10.7402	10.7185	10.7601	10.7008	10.6948	10.6345	10.6551	10.5834	10.5628	10.6644	10.5744	10.6272	10.6039	10.6254	10.5697	10.4315	10.3836	10.4513	10.5281	10.5023	10.517	10.4824	10.4535	10.4687										1.11374	1	0.0370404	1.21379	0.720352	-0.0628799	0.478826	0.993644	-0.0258395	0.220164	1	0.0216112	0.00756557	0.996302
9.64349	9.42605	9.33929	9.43801	9.39176	9.39079	9.39639	9.51991	9.49506	9.49163	9.38436	9.42437	9.41807	9.50923	9.41709	9.38637	9.31126	9.38206	9.47449	9.51239	9.40881	9.52332	9.43178	9.40213	9.45465	9.42229	9.40143										0.274271	1	-0.0627584	0.711887	0.812525	0.063604	0.00281888	0.99998	0.000845591	0.122608	1	0.014678	0.862646	0.441693
6.50095	6.56046	6.58491	6.61614	6.54951	6.72341	6.58475	6.70073	6.75041	5.20292	5.03533	5.01952	4.96177	5.121	5.0998	5.25598	5.30762	5.18672	5.36985	5.51179	5.32829	5.58839	5.36613	5.43596	5.40147	5.55595	5.55594										0.647632	1	0.0809139	0.279054	0.919367	0.0489413	1.10922	0.749845	0.129855	0.118494	1	-0.0250657	1.12994	0.332209
10.0493	9.94041	9.95811	9.97767	10.0186	9.97001	10.0543	10.0691	10.0945	9.69299	9.6722	9.6024	9.58461	9.60449	9.64754	9.51602	9.6606	9.69597	9.72107	9.63087	9.66166	9.56956	9.63967	9.66384	9.59299	9.64065	9.63081										0.0574032	1	0.00613562	1.93017	0.644511	0.0838884	1.18485	0.725795	0.090024	0.588912	0.950396	-0.0436471	0.198115	0.860145
9.81977	9.87139	9.84212	9.7992	9.83048	9.88154	9.85387	9.93173	9.85602	9.34053	9.14834	9.36227	9.21801	9.48846	9.28308	9.52682	9.4345	9.40652	9.39344	9.42143	9.4428	9.38402	9.45706	9.43524	9.51567	9.59335	9.67606										0.0927847	1	-0.00735283	0.547958	0.854518	0.0434682	0.537475	0.972681	0.0361153	0.163557	1	0.0461356	1.04976	0.365741
6.6608	6.50989	6.52767	6.43464	6.41601	6.3655	6.42003	6.44394	6.55577	6.08265	5.95925	6.06156	5.96004	5.60881	5.86869	5.74921	5.80994	5.98629	6.41767	6.34595	6.15701	6.19234	6.3478	6.19875	6.22538	6.06323	6.24422										1.43971	1	-0.160734	0.658592	0.818353	0.0678616	0.664099	0.940256	-0.0928723	0.927011	0.888765	-0.221973	1.08398	0.350439
8.87593	8.95744	9.0521	8.93294	8.94724	8.91915	8.94857	8.97229	8.99349	8.63957	8.62372	8.72069	8.60834	8.68443	8.58744	8.61286	8.63124	8.67951	7.69716	7.79921	7.57456	7.57911	7.77377	7.68542	7.81646	7.87704	7.82616										0.216673	1	-0.0287129	1.17804	0.736862	0.0383412	0.0637435	1	0.0096283	0.339858	0.996998	-0.0345885	0.217428	0.84665
9.6567	9.74046	9.72827	9.63649	9.68428	9.73746	9.70621	9.69308	9.66378	8.81789	9.01565	9.11189	9.06917	8.87078	8.88941	9.08013	8.97335	9.03504	8.67147	8.62826	8.741	8.62887	8.63477	8.67406	8.73796	8.71088	8.77583										0.223424	1	-0.0224015	0.0168828	0.996747	0.00161457	0.289997	1	-0.0207869	0.132872	1	-0.0386864	0.199858	0.859595
0.958611	1.65755	0.77541	0.99367	NaN	0.406825	1.19785	0.94113	0.982554	NaN	NaN	NaN	NaN	NaN	NaN	NaN	NaN	NaN	NaN	NaN	NaN	NaN	NaN	NaN	NaN	NaN	NaN										0.430383	1	-0.430277	0.595491	0.840949	0.340263	0.1168	1	-0.0900137	NaN	1	0	NaN	1
4.61024	4.69708	4.36037	4.30655	4.50434	4.52626	4.44372	4.40056	4.5382	NaN	NaN	NaN	NaN	NaN	NaN	NaN	NaN	NaN	NaN	NaN	NaN	NaN	NaN	NaN	NaN	NaN	NaN										0.376606	1	-0.110182	0.0650951	0.979929	0.0151107	0.364967	1	-0.095071	NaN	1	0	NaN	1
9.23054	9.21037	9.2578	9.228	9.22213	9.24387	9.1966	9.32326	9.27958	9.14873	9.14556	9.21675	9.11575	9.14335	9.20253	9.18707	9.16174	9.17961	9.01784	9.06553	9.05619	9.04105	9.04812	9.06391	9.02435	8.96028	8.98586										0.0349207	1	-0.00156943	0.393563	0.897878	0.0351477	0.352328	1	0.0335782	0.181373	1	-0.0164668	0.0841041	0.941605
6.60492	6.42161	6.32974	6.89314	6.34017	6.5484	6.26723	6.5217	6.61046	6.58501	6.51485	6.63944	6.47959	6.4587	6.74092	6.64933	6.45216	6.57919	5.69506	5.86759	5.70338	5.5251	5.56644	5.22226	5.73996	5.89992	5.81227										0.322625	1	0.141814	0.266275	0.922999	-0.127442	0.037237	1	0.0143719	0.071839	0.994781	-0.0200319	0.103352	0.925977
7.67236	7.70909	7.71705	7.69508	7.84801	7.83605	7.88992	8.00702	7.92552	7.3545	7.45084	7.4634	7.52159	7.44418	7.27402	7.52722	7.5273	7.54269	6.59506	6.28946	6.47951	6.32326	6.27198	6.32123	6.30974	6.27115	6.38463										0.852256	1	0.0935477	1.15617	0.727472	0.147777	2.53193	0.572	0.241325	0.0406362	0.997508	-0.00965261	1.46122	0.248746
10.0263	10.2149	10.2116	10.0394	10.1695	10.117	10.0842	10.1331	10.2307	9.72932	9.78636	9.81096	9.7331	9.91852	9.80255	9.84582	9.88137	9.8898	9.89133	9.90684	9.84705	9.86013	9.87215	9.88357	9.79769	9.88643	9.9028										0.22714	1	-0.0422977	0.287052	0.916755	0.040733	0.00678067	1	-0.00156466	0.29013	1	0.0425091	1.60233	0.223791
9.15918	9.20858	9.22563	9.15057	9.20658	9.25691	9.23647	9.23885	9.24418	8.93773	8.9555	8.90363	8.96381	9.04805	9.02672	9.13746	9.10488	9.09695	8.43667	8.45514	8.49488	8.54472	8.48721	8.47265	8.36091	8.50906	8.57799										0.0655338	1	0.00688744	0.498275	0.869539	0.0351451	0.98238	0.794647	0.0420326	1.28039	0.841311	0.0805718	3.11261	0.111429
7.90714	7.58103	7.66786	7.57109	7.80655	7.67685	7.83099	8.03679	7.99202	6.76032	6.74994	6.76896	6.61257	6.71147	6.63246	6.52273	6.70479	6.67869	5.17033	4.83183	5.28589	5.02411	5.39572	4.90063	5.40335	4.90508	5.20548										0.10234	1	-0.0338496	1.35742	0.671016	0.26844	0.947786	0.823102	0.23459	1.60546	0.827147	-0.107572	1.02215	0.377076
9.60249	9.65721	9.56675	9.51558	9.66075	9.7094	9.57459	9.63704	9.66688	9.12011	9.18352	9.11605	9.16559	9.18494	9.19255	9.29074	9.26284	9.28602	9.00924	9.02666	9.06306	8.9908	9.07454	9.04997	9.07198	9.09871	9.18555										0.112088	1	0.0197598	0.0123569	0.996254	-0.0024039	0.173779	1	0.0173559	0.818403	0.901246	0.0411307	2.40025	0.182061
5.49636	5.52961	5.49001	5.33327	5.44195	5.4181	5.47326	5.56293	5.44596	5.13639	4.73009	5.04137	5.29925	4.94413	5.19135	5.22679	4.9729	5.1373	5.47005	5.27283	5.40396	5.33751	5.43704	5.38198	5.32845	5.35774	5.46646										1.42262	1	-0.107551	0.931205	0.768728	0.0962774	0.108954	1	-0.0112737	0.470898	0.984766	0.175629	0.425781	0.686598
2.44844	2.40435	2.67289	2.08472	2.53552	2.55536	2.36575	2.43713	2.71605	2.73712	2.40372	3.04688	3.07256	2.68531	1.87116	3.03299	2.75545	2.93784	2.71284	2.1877	2.16955	2.16733	1.97114	2.2048	2.63421	2.41145	2.16382										0.266967	1	-0.116691	0.241097	0.932896	0.114444	0.00543835	1	-0.00224686	0.1768	1	-0.186228	0.370587	0.725884
7.90874	7.9035	7.76874	7.78996	7.88258	7.86018	7.8207	7.89104	7.86532	7.97387	8.01019	7.98464	7.82479	8.18519	7.96802	7.99001	8.01945	7.93566	7.07065	6.94772	7.239	7.06581	6.97386	6.96385	6.89271	7.12066	7.28874										0.108386	1	-0.0160923	0.160124	0.954501	0.014781	0.00858883	1	-0.0013113	0.00967974	0.999803	0.00309579	0.105797	0.923695
8.60212	8.55457	8.61936	8.43138	8.5534	8.51503	8.59073	8.60021	8.6862	7.95206	7.98942	8.02637	7.8439	7.94019	7.92456	7.91781	7.96046	7.99365	8.41258	8.45071	8.35654	8.2954	8.38746	8.30922	8.35777	8.43859	8.44383										1.05785	1	-0.0920842	1.25313	0.708807	0.125779	0.395211	1	0.0336946	1.1057	0.880959	-0.0864027	0.448174	0.671131
9.85267	9.78589	9.84894	9.81246	9.80382	9.81959	9.81552	9.81327	9.85864	9.80581	9.82224	9.78055	9.80477	9.83914	9.78462	9.80103	9.74509	9.7603	9.61686	9.66206	9.65176	9.65104	9.6619	9.71683	9.67019	9.64213	9.63165										0.318414	1	-0.017211	0.483663	0.871537	0.0171881	0.000284431	1	-2.28882e-05	0.121219	1	0.00664584	0.758946	0.48601
9.28159	9.25176	9.30439	9.19265	9.22223	9.19502	9.25277	9.23972	9.272	9.12737	9.09922	9.2126	9.10337	9.13299	9.10503	9.04239	9.15785	9.13627	9.06932	9.20465	9.06958	9.07265	9.14166	9.17188	9.11921	9.16434	9.14286										1.87413	1	-0.0759509	1.74222	0.624969	0.0515318	0.612542	0.956936	-0.0244191	0.387829	0.987498	-0.0325969	0.280069	0.798385
7.64872	7.62833	7.59442	7.56285	7.68183	7.62572	7.67461	7.68348	7.64074	7.43212	7.38832	7.41536	7.32554	7.50583	7.437	7.30269	7.48906	7.4872	7.32893	7.35473	7.38597	7.31495	7.40225	7.45946	7.58379	7.35104	7.3788										0.00309775	1	-0.000358582	0.510386	0.867487	0.0428133	0.970143	0.80837	0.0424547	0.0702397	0.994657	0.0108531	0.0804531	0.944469
6.334	6.25145	6.23128	6.28536	6.18085	6.26225	6.21817	6.30401	6.31352	6.20653	6.22603	6.31301	6.04532	6.13561	6.11197	6.21541	6.19605	6.1271	NaN	NaN	NaN	NaN	NaN	NaN	NaN	NaN	NaN										0.263028	1	-0.0294263	0.336466	0.911806	0.035749	0.0496955	1	0.0063227	1.62523	0.831742	-0.150891	0.749147	0.490968
8.86363	8.68655	8.67883	8.8822	8.49992	8.65442	8.68721	8.6612	8.69293	8.87201	8.78438	8.7438	8.91335	8.6063	8.77553	8.73162	8.66885	8.68549	7.84481	7.97618	7.78848	8.05483	7.82511	7.87768	7.86252	7.83427	7.80908										0.194927	1	-0.0641603	0.0047046	0.999641	0.00160122	0.438851	1	-0.0625591	0.133587	1	-0.0350021	1.16613	0.321599
7.74317	7.39631	7.50996	7.64088	7.65335	7.53068	7.67322	7.72518	7.72524	7.12221	7.07652	6.97427	6.95375	6.96244	6.91938	6.74476	6.87817	6.87598	7.64628	7.8041	7.55256	7.51817	7.6375	7.66667	7.62436	7.5328	7.55436										0.20702	1	0.0584939	1.09761	0.730076	0.0995779	0.695519	0.929884	0.158072	1.15815	0.877289	-0.112476	1.64959	0.227065
8.03961	8.24241	8.17836	8.09113	8.14172	8.18063	8.23529	8.14195	8.27778	7.79331	8.11254	8.08388	8.03291	7.94723	8.00299	7.99826	7.97895	7.96232	7.36073	7.46293	7.39403	7.31687	7.3307	7.37423	7.39446	7.53461	7.52599										0.0849342	1	-0.015631	0.777058	0.803305	0.080512	0.37801	1	0.064881	0.00686999	1	-0.00219774	0.0563897	0.961514
8.58736	8.59294	8.55812	8.61339	8.50467	8.58052	8.56396	8.64878	8.57456	8.68571	8.689	8.74431	8.69565	8.39521	8.65589	8.69578	8.73021	8.71311	7.70617	7.79247	7.82139	7.73547	7.78295	7.74598	7.84049	7.80809	7.78696										0.145222	1	-0.0132748	0.285318	0.916406	0.029575	0.220784	1	0.0163002	0.57465	0.9534	-0.124086	0.113181	0.916075
7.10001	6.87201	6.77198	6.80863	6.97186	6.85632	6.99151	6.93575	6.8697	6.11144	6.05595	6.16944	6.06255	5.67156	5.86361	6.17702	5.73598	5.72634	5.96205	5.99408	6.00555	5.71503	6.00424	5.99555	5.97457	6.03748	5.91123										0.120086	1	-0.0357297	0.373489	0.904791	0.0533846	0.0592166	1	0.0176549	0.982522	0.898403	-0.24637	0.696005	0.511185
3.69741	3.94746	3.7654	4.01018	4.13979	4.18016	3.81701	3.814	3.32417	3.35334	3.35793	3.07907	3.2777	3.52285	3.09517	3.33541	3.33994	2.67551	3.60484	3.73531	3.91763	3.18081	3.67363	3.52242	3.65356	3.87181	3.73741										1.55854	1	0.306617	1.25357	0.709189	-0.458316	0.349914	1	-0.151699	0.0802861	0.999912	0.03513	0.241563	0.827784
7.01729	6.93752	6.96861	7.01746	6.8772	6.94731	7.09771	7.03683	7.15942	6.16063	6.28334	6.16001	6.00033	6.05371	6.07591	6.18131	6.17982	6.21784	6.82889	6.94194	6.89198	6.82619	6.86932	6.78861	6.8422	6.78177	6.76813										0.227696	1	-0.0271478	1.31221	0.685673	0.150661	1.36334	0.673485	0.123513	1.55643	0.806212	-0.158009	0.0679207	0.954026
6.30056	6.16299	6.11235	6.28697	6.03851	6.13935	6.1976	6.15008	6.05958	5.70372	5.78974	5.83925	5.80818	5.87718	5.89238	5.69732	5.74498	5.76554	5.82966	5.73051	5.89509	5.79728	5.80984	5.8352	5.65586	5.82665	5.63048										0.150949	1	-0.0370188	0.0820085	0.976149	-0.0191925	0.334688	1	-0.0562113	0.797504	0.904876	0.0816773	0.395661	0.709326
8.57982	8.53658	8.60218	8.56424	8.58394	8.5767	8.57715	8.53488	8.52744	8.33051	8.37625	8.37006	8.27738	8.38613	8.43217	8.45221	8.49883	8.35321	8.32003	8.34548	8.31334	8.29399	8.29269	8.31909	8.38604	8.42457	8.45714										0.03532	1	0.00209777	0.796236	0.795549	-0.0284665	0.460929	1	-0.0263688	0.0446481	0.997707	0.00628471	0.771501	0.480143
6.79177	6.82132	6.62663	6.67805	6.64807	6.7501	6.65444	6.84349	6.72882	6.68715	6.81912	6.66172	6.71159	6.93172	6.74236	6.68141	6.80144	6.69633	6.69008	6.75695	6.61777	6.80153	6.76917	6.81153	6.53271	6.70631	6.76401										0.331548	1	-0.0545006	0.328941	0.912409	0.0501747	0.0175633	1	-0.00432587	0.358313	0.994964	0.0725616	0.0201409	0.988596
7.50332	7.35589	7.3643	7.33374	7.4191	6.96747	7.41175	7.20439	7.34845	7.44966	7.33466	7.32322	7.42606	7.2375	7.15074	7.23982	6.9208	7.18304	6.17966	6.23542	6.07718	6.19082	5.82435	5.68343	6.16601	5.9221	5.81834										0.500049	1	-0.167739	0.207996	0.95033	0.0814304	0.482326	0.992749	-0.0863085	0.465924	0.986159	-0.0977451	1.12729	0.333439
7.98741	8.15539	8.17081	8.16774	8.04034	8.13877	8.18439	8.22827	8.36637	8.01585	8.05291	8.17064	8.14828	8.1399	8.10839	8.16586	8.1213	8.24294	7.51369	7.55039	7.6138	7.71232	7.68879	7.67882	7.54506	7.56211	7.55557									+	0.0543868	1	0.0110834	1.00847	0.752582	0.144059	0.900701	0.84818	0.155143	0.470732	0.984337	0.0523965	0.759893	0.485047
6.85311	6.60113	6.72997	6.63418	6.7951	6.72183	6.67654	6.66587	6.66014	6.79318	6.65951	6.80252	6.64025	6.83693	6.72888	6.54567	6.74229	6.68096	6.94607	7.05457	6.97197	6.86293	6.92263	6.88091	6.88042	7.08464	6.84241										0.0436036	1	-0.0110353	0.456798	0.881947	-0.0495221	0.344002	1	-0.0605574	0.078828	0.999721	-0.0163829	0.572114	0.586008
10.5033	10.4585	10.4953	10.5038	10.4794	10.4975	10.5672	10.5511	10.5883	10.5012	10.4995	10.4756	10.4588	10.5641	10.5378	10.6268	10.5505	10.6066	11.1444	11.1127	11.1583	11.0858	11.1083	11.0724	11.1668	11.1814	11.2728										0.191934	1	0.00781536	2.35248	0.5706	0.0753272	2.04773	0.527965	0.0831426	0.358826	0.996001	0.0281658	1.87132	0.195765
9.59464	9.76154	9.71894	9.66129	9.57435	9.7386	9.58163	9.48871	9.5828	9.28734	9.33682	9.23559	9.28172	9.30395	9.34319	9.25498	9.34758	9.27065	9.71635	9.64693	9.589	9.61616	9.66551	9.68904	9.63758	9.6433	9.62647										0.186127	1	-0.0336231	0.878003	0.778307	-0.107035	1.12157	0.741837	-0.140658	0.268637	0.999534	0.023037	0.0371864	0.976386
6.03363	5.92901	6.00165	5.80037	5.96827	5.88602	5.9515	5.93075	5.91012	5.39259	5.32823	5.67919	5.32168	5.49069	5.39587	5.37904	5.5391	5.29491	5.87478	6.09353	6.04741	5.85433	5.93028	5.98457	6.01316	6.04737	6.16352										0.832248	1	-0.103213	0.387399	0.902214	0.0459064	0.798094	0.890464	-0.0573063	0.208972	1	-0.0639216	0.183456	0.870416
5.6946	5.4782	5.46761	5.50542	5.32877	5.43025	5.52561	5.51099	5.47992	NaN	NaN	NaN	NaN	NaN	NaN	NaN	NaN	NaN	NaN	NaN	NaN	NaN	NaN	NaN	NaN	NaN	NaN										0.627175	1	-0.125324	0.726847	0.80937	0.0840276	0.213235	1	-0.0412962	NaN	1	0	NaN	1
9.34133	9.47384	9.44201	9.41617	9.34816	9.44399	9.41832	9.42149	9.41242	9.23906	9.39463	9.32143	9.33896	9.47815	9.34552	9.43259	9.45138	9.45401	8.91004	8.96978	8.94953	8.95361	8.95848	8.95112	8.82687	8.91672	9.00777										0.1212	1	-0.0162868	0.196859	0.95094	0.0146395	0.013612	1	-0.00164731	0.469136	0.984594	0.0691713	1.31525	0.282194
10.2015	10.1487	10.1162	10.2538	10.1154	10.2369	10.1315	10.0809	10.1354	9.66516	9.62644	9.64363	9.71042	9.60584	9.66029	9.59813	9.62829	9.63388	9.68066	9.6786	9.67171	9.75321	9.69169	9.74976	9.69077	9.74379	9.671										0.391461	1	0.0465508	0.85137	0.785471	-0.0861136	0.579612	0.96823	-0.0395629	0.160551	1	0.0137726	0.724876	0.500694
1.652	1.10025	0.738936	2.07708	1.5934	0.212088	1.39033	1.69044	2.15614	1.48513	1.31015	1.60713	1.92089	1.85478	0.427094	NaN	1.74934	1.64962	NaN	NaN	NaN	NaN	NaN	NaN	NaN	NaN	NaN										0.0740265	1	0.130463	0.305656	0.916218	0.45145	0.773542	0.904166	0.581913	0.0459908	0.997519	-0.0665486	0.846612	0.448481
7.96681	7.89842	7.75642	7.84819	7.85507	7.91124	7.83152	7.8298	7.79683	7.80927	7.88959	7.84422	7.85311	7.6682	7.75984	7.84738	7.71896	7.74256	7.5418	7.50808	7.46356	7.52559	7.54135	7.43487	7.3945	7.44098	7.42003										0.01209	1	-0.00238371	1.06792	0.729742	-0.0521167	0.360847	1	-0.0545004	0.681693	0.931715	-0.0873075	0.786294	0.473094
10.347	10.4292	10.442	10.3498	10.4032	10.4068	10.4114	10.4159	10.4611	10.0039	9.86823	9.9454	9.91382	9.95995	9.9387	9.95099	9.98159	9.92006	10.0638	10.086	10.1077	10.118	10.1207	10.1854	10.0527	10.1289	10.1049										0.215943	1	-0.0194384	0.816638	0.798372	0.0428832	0.279562	1	0.0234448	0.0133499	0.999711	-0.00167465	0.0973436	0.932499
6.60441	6.5469	6.6719	6.63362	6.69889	6.57703	6.66612	6.8262	6.62247	6.2469	6.43518	6.16102	6.16287	6.26523	6.41205	6.20398	6.1561	6.32087	6.45164	6.53571	6.61594	6.33903	6.52696	6.53472	6.47384	6.59939	6.61217										0.222654	1	0.0287751	0.407548	0.894591	0.0684187	0.607824	0.95726	0.0971937	0.00295785	1	-0.000982443	0.223048	0.842972
7.61116	7.77542	7.54361	7.48462	7.54248	7.52169	7.40887	7.61785	7.59514	7.34735	7.47429	7.45045	7.41673	7.57355	7.46498	7.63439	7.65568	7.70868	7.63146	7.74423	7.59904	7.66984	7.66948	7.62529	7.5386	7.69775	7.74581										0.831688	1	-0.127131	0.131036	0.961147	0.024353	0.465437	1	-0.102777	0.431366	0.992822	0.0610617	2.24744	0.174632
7.36969	7.35799	7.30769	7.25836	7.39403	7.30852	7.21628	7.34225	7.3809	7.31473	7.37724	7.40904	7.42283	7.3259	7.38542	7.48201	7.32342	7.43392	7.02359	7.13038	7.14253	7.0988	7.13079	7.21658	7.09762	7.10998	7.21893										0.220162	1	-0.0248181	0.0382168	0.985935	-0.00715669	0.236331	1	-0.0319748	0.100254	0.99903	0.0110448	0.351472	0.741526
5.11851	5.27854	5.22199	5.00578	5.24228	5.11692	5.16222	5.36752	4.86074	5.0408	5.28615	5.21076	4.96784	5.04892	5.11384	5.12025	4.95564	5.15926	4.58988	4.92168	4.729	4.54019	4.41794	4.3798	4.74515	4.69619	4.51754										0.438425	1	-0.0846882	0.0173985	0.996051	0.00850026	0.188652	1	-0.0761879	0.741553	0.921185	-0.135701	0.454194	0.666724
6.10445	6.19669	6.15169	6.07091	5.9378	6.18698	5.92783	5.92184	6.10456	5.81913	5.81417	5.86372	5.67251	5.86678	5.78914	5.80895	5.72665	5.74134	4.52575	4.94933	4.57754	4.58876	4.20314	4.38651	4.62261	4.57125	4.58441										0.485892	1	-0.0857145	0.357886	0.906391	-0.0804876	1.19126	0.728143	-0.166202	0.406707	0.988969	-0.0561926	1.15611	0.324275
8.31349	8.15103	8.0978	8.13423	8.1087	8.1511	8.15621	8.19023	8.08892	8.19769	8.18676	8.13685	8.08498	8.02045	8.19325	7.8531	8.10182	8.10382	8.12814	8.00064	7.99057	7.94667	8.07119	8.04682	8.06973	8.06299	8.01115										0.353157	1	-0.0560961	0.160612	0.954719	0.01378	0.232721	1	-0.0423161	0.620267	0.944243	-0.0742067	0.838531	0.451615
8.4333	8.41385	8.49525	8.33328	8.4519	8.40965	8.47015	8.50483	8.5444	7.779	7.81007	7.93787	7.88499	7.87418	7.83574	7.79952	7.76126	7.83361	7.2761	7.29275	7.295	7.15679	7.29325	7.22661	7.22282	7.27729	7.36654										0.506392	1	-0.0491918	1.24483	0.715783	0.108183	0.839855	0.862241	0.0589908	0.168103	1	0.0226549	0.346093	0.746321
3.6029	3.3659	3.74949	3.58603	3.50679	3.69781	3.45163	3.82633	3.28866	3.52294	4.19147	3.86441	3.34742	3.3601	3.46299	3.32396	3.43473	3.50204	NaN	NaN	NaN	NaN	NaN	NaN	NaN	NaN	NaN										0.0674625	1	0.0241145	0.167084	0.954467	-0.0746721	0.0927328	1	-0.0505575	1.12383	0.876708	-0.469439	1.03232	0.374644
7.9377	8.21578	8.10062	8.09422	8.0512	8.10831	8.09148	8.08219	8.1282	8.02341	8.06359	8.06375	7.97284	8.11603	7.97752	8.03975	8.21797	8.08935	8.05437	8.01396	7.9615	7.91834	7.78367	7.92113	8.0717	8.07113	8.10591										0.00050247	1	-0.000127157	0.292859	0.917759	0.0160516	0.0678939	1	0.0159245	0.224989	1	-0.0281218	0.525442	0.618099
6.09359	5.88292	5.96414	5.93728	6.05308	6.00108	6.01406	5.98149	6.03439	6.13188	6.32463	6.31261	5.99851	6.37767	6.20786	5.99481	6.3873	6.26279	NaN	NaN	NaN	NaN	NaN	NaN	NaN	NaN	NaN										0.0859373	1	0.0169334	0.127683	0.962015	0.012833	0.178862	1	0.0297664	0.18683	1	-0.0616929	0.114291	0.915367
8.16573	7.95623	7.92036	8.11351	7.95644	7.88789	8.16725	8.00679	7.97309	8.23566	8.02924	7.91117	7.95435	8.84677	7.99694	7.94724	7.96503	8.01613	7.91823	8.01385	7.96412	7.98099	8.05341	8.0288	8.08093	7.97691	7.95881										0.099456	1	-0.028158	0.283449	0.917016	0.0630902	0.132292	1	0.0349321	0.271761	1	0.20733	0.353737	0.7395
7.40571	7.57051	7.4611	7.33007	7.55328	7.59675	7.56325	7.66321	7.72756	7.49738	7.47104	7.31561	7.59475	7.5477	7.37364	7.26017	7.35431	7.35622	7.35913	7.42681	7.42603	7.37893	7.27893	7.32142	7.011	7.25778	7.27578										0.0511716	1	0.0142557	0.761405	0.798649	0.157976	1.18996	0.726335	0.172232	0.367686	0.996004	0.0773554	0.737052	0.496139
7.05094	6.54593	6.60461	6.75708	6.9172	6.7896	7.11521	7.01849	7.06031	6.51122	6.40845	6.45461	6.45535	6.81763	6.85225	6.64992	6.77479	6.74137	6.08672	6.03785	6.09211	6.02367	6.23287	6.03467	6.2892	5.89335	6.06803										0.202255	1	0.0874658	1.90535	0.649867	0.243376	0.956622	0.8193	0.330842	0.895408	0.900868	0.25032	2.28261	0.175775
6.41693	6.50577	6.59774	6.20532	6.54314	6.47325	6.44522	6.49614	6.47212	4.66326	5.02414	4.85156	4.72404	4.56965	4.45097	4.78047	4.87084	4.69085	6.38059	6.51587	6.34974	6.34492	6.47597	6.3501	6.03057	6.26702	6.32614										0.359546	1	-0.0995777	0.242593	0.931225	0.0639246	0.262163	1	-0.0356531	0.947084	0.894055	-0.264769	0.219496	0.845227
9.55296	9.44331	9.48588	9.49212	9.55243	9.51892	9.55636	9.56374	9.51077	9.19874	9.22895	9.17747	9.18181	9.07282	9.21134	9.04229	9.18979	9.10192	9.07931	9.07322	8.89298	9.00697	8.99176	8.9886	8.72752	8.96891	8.89859										0.303226	1	0.0271098	0.394483	0.898202	0.022467	0.61968	0.953882	0.0495768	0.446312	0.986302	-0.0463985	0.931323	0.410448
10.073	10.105	10.1258	10.0662	10.1181	10.1087	10.129	10.0995	10.2123	9.99035	9.98795	10.0204	9.99762	9.94296	9.98063	10.0756	10.0365	10.0505	9.77287	9.6488	9.75194	9.6365	9.66054	9.66436	9.51561	9.65851	9.79152										0.05702	1	-0.00365734	0.58958	0.844198	0.0493094	0.543677	0.974105	0.0456521	0.601553	0.950119	-0.0258322	1.61553	0.224507
9.89194	10.0483	10.0678	9.96222	10.0508	10.0004	10.0791	9.94244	10.0917	10.0694	9.99676	10.0476	10.0024	10.0784	10.0382	10.1547	10.1155	10.2215	10.1933	10.0812	10.0729	10.0626	10.0883	10.2493	10.1507	10.0916	10.1031										0.00983682	1	0.0018301	0.241963	0.93217	0.0332705	0.182248	1	0.0351006	0.0191838	0.998278	0.00177161	1.54202	0.23356
5.89567	5.98365	6.08239	5.90875	6.0458	5.97369	5.99059	5.84055	5.86069	5.12428	4.81672	5.28074	4.88042	4.75037	5.2448	5.0983	4.87405	5.05041	6.01203	5.95445	6.14195	5.90577	6.06145	6.04515	5.71776	5.80531	5.73904										0.0576681	1	-0.0111554	0.570169	0.848249	-0.0788027	0.557438	0.970243	-0.0899582	0.22403	1	-0.115383	0.163771	0.885669
10.719	10.6976	10.6741	10.6435	10.6754	10.647	10.7187	10.7051	10.7862	10.6481	10.6367	10.5828	10.6667	10.552	10.6272	10.4806	10.6036	10.5942	10.4938	10.4794	10.3983	10.3818	10.4584	10.4381	10.3893	10.396	10.3943										1.19019	1	-0.0416209	1.40239	0.662302	0.0813824	0.634375	0.946939	0.0397615	0.0641137	0.993448	-0.00722631	0.642086	0.541925
6.94826	6.93437	7.01618	6.95526	6.93232	7.00174	6.95729	6.98043	6.9832	5.16562	4.92094	5.18353	5.2466	5.08905	5.24394	5.35406	5.24775	5.29427	2.13382	1.76599	2.06815	1.79057	1.90789	2.39152	2.32014	2.23179	1.88238										0.0328482	1	-0.00316223	0.182199	0.953672	0.0105287	0.0994259	1	0.0073665	0.44602	0.98582	0.103168	1.0886	0.348953
7.31118	7.57885	7.349	7.22691	7.38722	7.47616	7.41372	7.55928	7.40112	7.121	7.1648	6.95893	6.93121	7.18073	7.02861	7.06435	7.20627	7.05712	6.45596	6.57486	6.46469	6.55615	6.61246	6.7358	6.57899	6.75212	6.58719										0.168654	1	-0.0495734	0.459686	0.881783	0.0946045	0.17444	1	0.0450311	0.13341	1	-0.0347277	0.12811	0.907636
10.6991	10.5245	10.5709	10.5431	10.6508	10.585	10.6357	10.6496	10.6469	10.2679	10.245	10.2151	10.2119	10.1465	10.1607	10.1968	10.2292	10.166	10.3413	10.3469	10.3355	10.2367	10.3356	10.2532	10.1581	10.3368	10.3362										0.0286479	1	-0.00519149	0.741299	0.805278	0.0511125	0.366264	1	0.045921	1.30141	0.833588	-0.0696459	0.887794	0.431305
7.99265	7.99829	7.93565	8.00773	7.98073	8.05002	7.99147	8.01983	8.05208	7.90064	7.75816	7.97173	7.82967	7.96933	7.87367	8.0925	7.78389	7.97057	7.15142	7.1963	7.26236	7.09062	7.31632	7.11949	7.31269	7.16549	7.31419										0.586023	1	0.0373004	0.112613	0.966075	0.00829569	0.79185	0.895381	0.0455961	0.0651006	0.993554	0.0140429	0.262726	0.808389
6.27732	6.5687	6.52308	6.50465	6.2784	6.48489	6.35894	6.60115	6.36423	6.20405	6.40302	6.37149	6.53155	6.28915	6.44768	6.42249	6.40775	6.34676	6.42524	6.37987	6.39555	6.46231	6.40971	6.36824	6.29206	6.36648	6.34226										0.104851	1	-0.033716	0.0604582	0.979141	0.0187914	0.0421285	1	-0.0149247	0.440286	0.989145	0.0966039	0.428713	0.685118
9.91897	9.91611	9.92937	9.97354	9.93857	9.96001	9.92358	9.95103	9.95054	9.74612	9.69368	9.84026	9.70477	9.87134	9.74332	9.75444	9.63622	9.76468	9.80033	9.93651	9.95598	9.92888	9.90768	9.8972	9.8999	9.93941	9.93741										1.51447	1	0.0358899	0.501735	0.869756	-0.0156539	0.954373	0.819756	0.020236	0.0693811	0.994561	0.0131257	0.281427	0.796797
7.34251	7.22135	7.16774	7.24501	7.26289	7.65981	7.14103	7.85194	7.1909	6.78678	6.54798	6.6707	6.47332	6.48183	6.53115	6.57461	6.3595	6.44674	6.72329	6.79674	6.70085	6.78707	6.85761	6.74341	6.70211	6.46231	6.61356										0.428791	1	0.145368	0.00664693	0.999753	0.00538985	0.255011	1	0.150758	1.14206	0.8707	-0.173052	1.0515	0.36513
8.66881	8.77064	8.65893	8.58195	8.68835	8.64116	8.72327	8.67236	8.70612	8.65893	8.79273	8.65439	8.66755	8.65234	8.73977	8.76647	8.91055	8.67539	8.4801	8.55792	8.41225	8.54217	8.4754	8.45692	8.44316	8.51392	8.479										0.590384	1	-0.0623039	0.861932	0.786559	0.0634311	0.00958801	1	0.00112724	0.105606	1	-0.0154626	0.4272	0.685516
6.65251	6.48647	6.69041	6.5653	6.70245	6.61411	6.55465	6.72347	6.62624	4.65282	4.52335	4.40519	3.95965	4.8628	4.37872	3.69672	4.8222	4.08484	5.5879	5.66424	5.56205	5.19716	5.46647	5.45223	5.3935	5.647	5.77952										0.0831983	1	0.0174896	0.0403049	0.986566	0.00749969	0.114131	1	0.0249893	0.177902	1	-0.126727	0.409781	0.697692
6.3498	6.62604	6.61543	6.48954	6.46675	6.37474	6.44431	6.53857	6.49726	6.32054	6.40483	6.40902	6.3172	6.4272	6.27133	6.00484	6.40003	6.42885	5.67137	5.71733	5.63942	5.25665	5.42354	5.35928	5.62595	5.7111	5.64982										0.375277	1	-0.086748	0.486657	0.872981	0.0497041	0.145853	1	-0.0370439	0.294025	1	-0.039553	0.28986	0.789298
8.51449	8.52228	8.65591	8.67378	8.43933	8.63401	8.67531	8.62614	8.68998	8.55901	8.64708	8.57351	8.68662	8.47346	8.46768	8.82562	8.48899	8.54347	8.19676	8.34469	8.2262	8.27172	8.17182	8.27195	8.42708	8.58135	8.5414										0.0743057	1	0.0181478	0.47056	0.875563	0.0814381	0.935133	0.828807	0.0995859	0.262024	0.999415	-0.050615	0.0860571	0.939897
6.68017	6.54377	6.53425	6.58523	6.72419	6.67142	6.63316	6.68841	6.72657	4.88834	4.48111	4.53585	4.56192	4.42363	4.6846	4.56512	5.0076	4.81322	4.21432	3.62029	4.0707	4.1155	3.86368	4.10309	4.0847	4.16515	3.84055										0.525278	1	0.0742173	0.174454	0.955673	0.0224365	0.823546	0.881368	0.0966538	0.204209	1	-0.0783836	0.371049	0.726494
7.71765	7.7964	7.80295	7.91261	7.83063	7.89441	7.78376	7.88601	7.74336	7.87625	7.67671	7.86699	7.71367	7.86042	7.78202	7.93458	7.71313	7.94747	7.79947	7.62234	7.75399	7.79481	7.8631	7.60296	7.80038	7.71766	7.74184										1.35056	1	0.106884	0.692966	0.814988	-0.0748426	0.251466	1	0.0320414	0.098238	0.999472	-0.0212793	0.228586	0.840966
6.44799	6.38434	6.41688	6.56365	6.29098	6.43987	6.34705	6.55992	6.24613	6.50932	6.53681	6.5237	6.51619	6.68137	6.64391	6.58532	6.43158	6.52746	6.18665	6.59801	6.48506	6.45114	6.45079	6.38805	6.48838	6.51269	6.38509										0.064918	1	0.0150917	0.143956	0.958037	-0.0471328	0.124307	1	-0.0320411	0.829108	0.896827	0.0905437	0.064924	0.955379
7.8254	7.4454	7.46615	7.62527	7.50688	7.35124	7.66673	7.35346	7.32892	7.63146	7.32325	7.01047	7.55024	7.04506	7.49484	7.44335	7.22258	7.27136	7.37472	7.32192	7.04015	7.34882	7.27161	6.82063	7.3765	7.20671	6.99136										0.225258	1	-0.0845222	0.121359	0.962605	-0.0447594	0.322645	1	-0.129282	0.0600919	0.995864	0.041654	0.0161113	0.990805
9.76534	9.66536	9.67365	9.63813	9.63032	9.61797	9.62733	9.70943	9.63644	9.30685	9.31834	9.33094	9.26363	9.44287	9.35692	9.31508	9.37192	9.32885	9.00674	9.11238	9.04434	9.01618	9.02498	9.05242	9.16391	8.99216	9.06923										1.0478	1	-0.0726366	0.470284	0.875467	0.0289221	0.457214	1	-0.0437145	0.274831	1	0.0357618	0.466	0.657532
5.01125	5.25139	5.08661	5.13578	5.24356	5.23609	5.12795	5.26563	5.21469	NaN	NaN	NaN	NaN	NaN	NaN	NaN	NaN	NaN	NaN	NaN	NaN	NaN	NaN	NaN	NaN	NaN	NaN										0.489381	1	0.088724	0.0148897	0.996393	-0.00238864	0.456917	1	0.0863353	NaN	1	0	NaN	1
10.5415	10.5569	10.5554	10.5671	10.5138	10.557	10.5707	10.5431	10.5146	10.5716	10.5721	10.5991	10.5311	10.535	10.4839	10.4962	10.5359	10.5418	10.4419	10.5525	10.4629	10.4922	10.4506	10.5073	10.4794	10.4355	10.4028										0.112115	1	-0.00527859	0.0475931	0.984399	-0.00319449	0.192211	1	-0.00847308	1.57613	0.813803	-0.0642865	1.53301	0.23468
9.70037	9.81239	9.82155	9.62587	9.85046	9.79583	9.84618	9.78771	9.87357	8.72184	8.78985	8.61408	8.76706	8.77931	8.67846	8.657	8.65299	8.61805	8.84591	8.84761	8.88091	8.86607	8.86376	8.91215	8.84208	8.96996	8.87076										0.094862	1	-0.020716	0.470522	0.875371	0.0784375	0.549783	0.973377	0.0577215	0.212765	1	0.0330229	0.554691	0.596573
9.96204	10.1009	10.0935	9.96784	10.0915	10.0557	10.0094	10.048	10.0951	9.56241	9.66125	9.57495	9.54241	9.70622	9.70383	9.5691	9.72571	9.73965	9.71288	9.89102	9.63952	9.59291	9.54093	9.629	9.64231	9.67601	9.62533										0.0842161	1	-0.0138318	0.10145	0.96829	0.0125119	0.0084326	1	-0.00131989	0.339283	0.996583	0.0512854	0.553809	0.596757
8.94591	9.08077	9.13387	8.97132	9.0734	9.14219	9.14297	9.04186	9.34248	8.65046	8.64571	8.61131	8.56769	8.73805	8.62105	8.51685	8.69071	8.81937	8.58832	8.50445	8.56743	8.44692	8.52608	8.57148	8.60657	8.49781	8.47292										0.0399289	1	0.00878461	0.487566	0.874072	0.113469	0.512601	0.985583	0.122254	0.042363	0.997246	0.00643921	0.169951	0.880772
10.1457	10.2227	10.2081	10.1535	10.2267	10.2481	10.2129	10.1934	10.2257	9.91572	9.97779	9.97459	10.0211	10.0074	9.98343	10.0358	10.082	10.0452	9.9059	9.87899	9.87497	9.89893	9.98058	9.99022	9.91749	9.91494	9.9755										0.176479	1	0.0172634	0.0136821	0.996515	0.00124645	0.294993	1	0.0185099	0.977161	0.897852	0.0479326	1.78946	0.206341
7.19511	7.32556	7.33706	7.29407	7.31825	7.39137	7.24767	7.29493	7.26577	7.26295	7.38589	7.41867	7.33105	7.36902	7.44348	7.44214	7.44112	7.3984	6.97148	6.87829	7.04294	6.90629	6.89833	6.96297	6.88646	6.94115	6.89008										0.377416	1	0.0486571	0.942139	0.763271	-0.0651096	0.126787	1	-0.0164525	0.165268	1	0.025346	0.651573	0.539516
8.36747	8.36378	8.37834	8.40842	8.34274	8.35566	8.37564	8.43881	8.34818	7.90457	7.9477	8.00952	7.8321	8.04364	7.90355	7.92478	7.95364	7.94026	7.9287	7.92434	8.00298	7.95005	7.97615	7.98144	7.88904	7.98881	7.96499										0.0148288	1	-0.000920614	0.215758	0.945793	0.0186024	0.258939	1	0.0176818	0.147919	1	-0.0274989	0.172256	0.878998
9.45121	9.67698	9.64155	9.49045	9.65626	9.53683	9.60611	9.59747	9.69334	9.00741	9.19059	9.23145	9.14227	9.17845	9.06758	9.21151	9.28981	9.21916	9.19264	9.16759	8.9919	8.93666	8.91249	8.98749	9.00373	9.04721	9.02613										0.122395	1	-0.0287345	0.54043	0.859276	0.0711269	0.215388	1	0.0423924	0.0625125	0.994411	-0.0137177	0.591718	0.573649
6.76736	6.96066	7.1427	7.02572	7.01147	7.10064	7.07519	7.05189	6.87695	NaN	NaN	NaN	NaN	NaN	NaN	NaN	NaN	NaN	NaN	NaN	NaN	NaN	NaN	NaN	NaN	NaN	NaN										0.327397	1	0.0890385	0.259666	0.924051	-0.0445973	0.13053	1	0.0444412	NaN	1	0	NaN	1
10.4058	10.2745	10.3016	10.3857	10.3287	10.354	10.4244	10.3515	10.4761	10.4124	10.3623	10.3462	10.2347	10.2483	10.3498	10.2903	10.3362	10.3946	10.3695	10.3093	10.3405	10.2845	10.493	10.3571	10.31	10.3544	10.3668										0.266865	1	0.0289027	0.702061	0.812635	0.0611601	0.768957	0.907916	0.0900628	1.08954	0.883232	-0.095994	0.386898	0.715938
8.10356	8.10411	8.11056	8.06479	8.04047	8.12554	8.11825	8.11373	8.07641	8.11703	8.17564	8.16607	8.17994	8.19365	8.01025	8.18457	8.05545	8.10514	8.15098	8.14125	8.14047	8.23988	8.26515	8.24767	8.15105	8.1841	8.1445							+			0.501471	1	-0.0291398	0.380518	0.903409	0.025863	0.0864676	1	-0.00327682	0.150903	1	-0.0249681	0.381105	0.720437
7.37633	7.38132	7.39214	7.31396	7.32084	7.36733	7.35383	7.32519	7.36397	7.18995	7.14502	7.19012	7.19252	7.17315	7.10725	7.04354	7.13881	7.13655	7.19015	7.03476	7.20893	6.95804	7.033	6.96113	7.18465	7.09934	7.22351										1.3241	1	-0.0492223	0.267016	0.923665	0.0136207	1.33131	0.679236	-0.0356016	0.228009	1	-0.0173869	0.923051	0.414472
7.63622	7.79009	7.88813	7.79731	7.98798	7.92599	8.0408	7.90434	8.05239	4.54511	4.71209	4.52199	4.30436	5.07351	4.33132	4.86645	4.53855	5.04176	4.91875	4.66911	4.91983	4.75163	4.84746	4.66494	5.4291	4.62121	4.79918										0.647233	1	0.132279	0.577757	0.848279	0.0954224	1.22424	0.727291	0.227701	0.030324	0.997587	-0.023332	0.629593	0.549632
9.18958	9.32291	9.25081	9.14407	9.21721	9.21189	9.18247	9.23491	9.23967	8.57671	8.66428	8.65314	8.62561	8.55993	8.57658	8.64958	8.72971	8.64941	9.00623	9.10324	9.1162	9.11782	9.07215	9.15746	8.98196	9.05558	9.11981										0.632473	1	-0.0633799	0.396136	0.897651	0.0279627	0.343748	1	-0.0354172	0.579198	0.951806	-0.0440035	0.5124	0.627239
8.26563	8.47512	8.48671	8.42334	8.43916	8.3583	8.37484	8.47568	8.39312	8.22678	8.27468	8.29781	8.32905	8.27355	8.37106	8.36577	8.22779	8.36958	8.21923	8.07431	8.24289	8.25964	8.1153	8.05068	8.402	8.19649	8.16063										0.00963814	1	-0.00222397	0.0669399	0.980137	0.00761477	0.0230163	1	0.0053908	0.760823	0.922091	0.0581258	0.461598	0.659144
6.35182	6.21795	6.39015	6.30257	6.19198	6.34858	6.2699	6.32893	6.24579	5.53324	5.69117	5.60762	5.53984	5.54234	5.58727	5.5749	5.6827	5.6294	4.40998	4.52512	4.15836	4.11421	3.98351	4.24886	4.39636	4.04725	4.21456										0.216697	1	-0.0389336	0.00310313	0.999797	0.000499566	0.26592	1	-0.038434	0.490362	0.974339	-0.0541919	0.121079	0.910932
9.44439	9.40789	9.43865	9.38856	9.55244	9.44359	9.56484	9.49617	9.58499	9.18664	9.13241	9.26975	9.01482	9.32008	9.1508	9.21854	9.24763	9.30267	8.77205	8.76481	8.74852	8.57158	8.76176	8.68517	8.69814	8.69591	8.66922										0.25007	1	0.0312169	0.72298	0.809807	0.0871356	1.81279	0.586667	0.118353	0.130301	1	-0.0343641	0.568269	0.588096
2.85768	1.45725	2.47995	2.62303	2.54873	2.33644	2.88321	2.3817	3.28444	NaN	NaN	NaN	NaN	NaN	NaN	NaN	NaN	NaN	NaN	NaN	NaN	NaN	NaN	NaN	NaN	NaN	NaN										0.216557	1	0.237769	0.560113	0.849967	0.347055	0.52103	0.981127	0.584823	NaN	1	0	NaN	1
8.44693	8.32885	8.62246	8.68433	8.39733	8.54132	8.44825	8.19228	8.71847	8.11606	8.06416	8.19318	8.1888	8.27458	8.26521	8.22851	8.24367	8.57041	8.03513	8.0191	7.86361	7.85698	7.86534	7.96396	7.98308	8.02843	8.0663										0.249576	1	0.0749127	0.195281	0.951696	-0.0879955	0.0251441	1	-0.0130828	1.20211	0.853547	0.118395	0.883202	0.431895
7.51107	7.53488	7.50545	7.59214	7.53905	7.59564	7.53748	7.62774	7.45513	7.59756	7.6304	7.61674	7.65397	7.5933	7.57036	7.748	7.63441	7.61729	7.5015	7.69916	7.64117	7.60737	7.62937	7.51682	7.57615	7.51942	7.54852										1.34033	1	0.0584809	0.267237	0.923524	-0.0354943	0.171652	1	0.0229866	0.123581	1	-0.00902462	0.541981	0.604738
8.78609	8.71031	8.69761	8.72714	8.79857	8.79551	8.79461	8.82845	8.79209	8.81319	8.83752	8.72144	8.71297	8.88339	8.82453	8.831	8.78734	8.81261	8.67227	8.70042	8.67403	8.63955	8.63655	8.75456	8.66694	8.75919	8.71436										0.514448	1	0.0424016	0.527975	0.855759	0.0313082	1.15516	0.737437	0.0737098	0.0948282	0.998974	0.0162427	0.201192	0.857818
7.34489	7.15445	6.86592	7.11212	6.9772	6.93448	6.79685	7.32433	7.18343	4.67112	5.08546	4.75356	4.76796	4.01479	4.63858	4.67375	4.85389	4.68009	6.71819	6.9056	6.94284	6.91312	6.63471	6.86432	6.94661	6.6993	6.83172										0.311606	1	-0.113818	0.218945	0.944131	0.0936084	0.0324138	1	-0.0202096	0.615621	0.944177	-0.362939	0.292015	0.788394
7.45255	7.49798	7.54984	7.3984	7.56381	7.34251	7.33109	7.23421	7.31067	6.90308	6.79285	6.85807	7.10229	7.06648	6.92642	6.73285	6.70687	6.79219	7.22511	7.33989	7.32958	7.08206	7.17787	7.25753	6.98762	7.07369	7.2019										0.379756	1	-0.0652164	0.91829	0.776411	-0.142917	2.15891	0.518154	-0.208134	1.34994	0.830039	0.180397	1.23704	0.296864
2.76489	3.33078	3.16796	3.13139	3.23135	3.25566	2.95008	3.44575	3.41039	3.06995	3.1696	2.41784	2.65574	3.4396	3.14942	2.67399	3.16954	2.64948	2.42967	2.42611	2.53563	2.06798	2.45698	2.28337	2.73177	2.43172	2.76068										0.275294	1	0.118258	0.141316	0.959404	0.062609	0.319658	1	0.180867	0.234128	1	0.195793	0.0657639	0.955592
9.11863	8.99751	9.07874	9.06078	9.10807	9.16448	9.27816	9.16179	9.16337	8.67427	8.68884	8.73722	8.54696	8.59165	8.61789	8.58308	8.70725	8.71844	8.16125	8.01566	8.0859	8.01978	8.14361	8.04431	8.14693	8.177	8.32662										0.422746	1	0.0461461	0.856894	0.783962	0.0899941	1.21874	0.729573	0.13614	1.81951	0.831009	-0.114603	0.256126	0.813196
9.39558	9.50219	9.53529	9.44132	9.49075	9.5411	9.48409	9.459	9.47688	8.50222	8.58856	8.56795	8.54981	8.576	8.5513	8.54887	8.56063	8.49444	8.6563	8.61425	8.69333	8.64786	8.63448	8.63341	8.64205	8.71547	8.72642										0.0935084	1	0.0133737	0.234095	0.937039	-0.0177317	0.0344188	1	-0.00435797	0.0789186	0.999647	0.00613022	0.214542	0.847575
[truncated: 6,811 more rows]
[truncated: 16 more columns]
